# Supplementary material for: π-Stacks of radical-anionic naphthalenediimides in a metal-organic framework
Source: Sci Adv. 2022 Dec 23;8(51):eade1383. doi: 10.1126/sciadv.ade1383 (PMC9788762; doi:10.1126/sciadv.ade1383)
Supplement: Supplementary file 2 — Data S1 to S5 [file sciadv.ade1383_data_s1_to_s5.zip]

Archive with 5 entries (5 files):
- sciadv.ade1383_data_s1.cif
- sciadv.ade1383_data_s2.cif
- sciadv.ade1383_data_s3.cif
- sciadv.ade1383_data_s4.cif
- sciadv.ade1383_data_s5.cif
