# Supplementary material for: π-Stacks of radical-anionic naphthalenediimides in a metal-organic framework
Source: Sci Adv. 2022 Dec 23;8(51):eade1383. doi: 10.1126/sciadv.ade1383 (PMC9788762; doi:10.1126/sciadv.ade1383)
Supplement: Supplementary file 2 — Data S1 to S5 [file sciadv.ade1383_data_s1_to_s5.zip › sciadv.ade1383_data_s1.cif]

data_p2(a)-_pl
_audit_creation_date               2021-03-04
_audit_creation_method
;
Olex2 1.3-alpha
(compiled 2019.04.25 svn.r3594 for OlexSys, GUI svn.r5751)
;
_shelx_SHELXL_version_number       '2018/3'
_audit_contact_author_address      ?
_audit_contact_author_email        ?
_audit_contact_author_name         ''
_audit_contact_author_phone        ?
_publ_contact_author_id_orcid      ?
_publ_section_references
;
Dolomanov, O.V., Bourhis, L.J., Gildea, R.J, Howard, J.A.K. & Puschmann, H.
 (2009), J. Appl. Cryst. 42, 339-341.

Sheldrick, G.M. (2015). Acta Cryst. C71, 3-8.
;
_chemical_name_common              ?
_chemical_name_systematic          ?
_chemical_formula_moiety           'C31 H19 Ca N3 O11, H2 O'
_chemical_formula_sum              'C31 H21 Ca N3 O12'
_chemical_formula_weight           667.59
_chemical_absolute_configuration   ?
_chemical_melting_point            ?
loop_
  _atom_type_symbol
  _atom_type_description
  _atom_type_scat_dispersion_real
  _atom_type_scat_dispersion_imag
  _atom_type_scat_source
 'C' 'C' 0.0033 0.0016 'International Tables Vol C Tables 4.2.6.8 and 6.1.1.4'
 'H' 'H' 0.0000 0.0000 'International Tables Vol C Tables 4.2.6.8 and 6.1.1.4'
 'Ca' 'Ca' 0.2262 0.3064 'International Tables Vol C Tables 4.2.6.8 and 6.1.1.4'
 'N' 'N' 0.0061 0.0033 'International Tables Vol C Tables 4.2.6.8 and 6.1.1.4'
 'O' 'O' 0.0106 0.0060 'International Tables Vol C Tables 4.2.6.8 and 6.1.1.4'

_shelx_space_group_comment
;
The symmetry employed for this shelxl refinement is uniquely defined
by the following loop, which should always be used as a source of
symmetry information in preference to the above space-group names.
They are only intended as comments.
;
_space_group_crystal_system        'orthorhombic'
_space_group_IT_number             19
_space_group_name_H-M_alt          'P 21 21 21'
_space_group_name_Hall             'P 2ac 2ab'
loop_
  _space_group_symop_operation_xyz
 'x, y, z'
 '-x+1/2, -y, z+1/2'
 'x+1/2, -y+1/2, -z'
 '-x, y+1/2, -z+1/2'

_cell_length_a                     6.7843(5)
_cell_length_b                     9.5851(6)
_cell_length_c                     42.154(3)
_cell_angle_alpha                  90
_cell_angle_beta                   90
_cell_angle_gamma                  90
_cell_volume                       2741.2(3)
_cell_formula_units_Z              4
_cell_measurement_reflns_used      7772
_cell_measurement_temperature      173(2)
_cell_measurement_theta_max        25.431
_cell_measurement_theta_min        2.900
_shelx_estimated_absorpt_T_max     ?
_shelx_estimated_absorpt_T_min     ?
_exptl_absorpt_coefficient_mu      0.308
_exptl_absorpt_correction_T_max    ?
_exptl_absorpt_correction_T_min    ?
_exptl_absorpt_correction_type     none
_exptl_absorpt_process_details     ?
_exptl_absorpt_special_details     ?
_exptl_crystal_colour              colorless
_exptl_crystal_density_diffrn      1.618
_exptl_crystal_density_meas        ?
_exptl_crystal_density_method      ?
_exptl_crystal_description         flaky
_exptl_crystal_F_000               1376
_exptl_crystal_size_max            0.197
_exptl_crystal_size_mid            0.139
_exptl_crystal_size_min            0.014
_exptl_transmission_factor_max     ?
_exptl_transmission_factor_min     ?
_diffrn_reflns_av_R_equivalents    0.1629
_diffrn_reflns_av_unetI/netI       0.0574
_diffrn_reflns_Laue_measured_fraction_full  1.000
_diffrn_reflns_Laue_measured_fraction_max  0.998
_diffrn_reflns_limit_h_max         8
_diffrn_reflns_limit_h_min         -8
_diffrn_reflns_limit_k_max         11
_diffrn_reflns_limit_k_min         -11
_diffrn_reflns_limit_l_max         51
_diffrn_reflns_limit_l_min         -51
_diffrn_reflns_number              93260
_diffrn_reflns_point_group_measured_fraction_full  1.000
_diffrn_reflns_point_group_measured_fraction_max  0.998
_diffrn_reflns_theta_full          25.242
_diffrn_reflns_theta_max           25.667
_diffrn_reflns_theta_min           1.932
_diffrn_ambient_temperature        173(2)
_diffrn_detector_area_resol_mean   ?
_diffrn_measured_fraction_theta_full  1.000
_diffrn_measured_fraction_theta_max  0.998
_diffrn_measurement_device_type    'Bruker APEX-II CCD'
_diffrn_measurement_method         '\f and \w scans'
_diffrn_radiation_type             MoK\a
_diffrn_radiation_wavelength       0.71073
_diffrn_source                     ?
_diffrn_standards_number           0
_reflns_Friedel_coverage           0.720
_reflns_Friedel_fraction_full      1.000
_reflns_Friedel_fraction_max       0.998
_reflns_number_gt                  4526
_reflns_number_total               5193
_reflns_special_details
;
 Reflections were merged by SHELXL according to the crystal
 class for the calculation of statistics and refinement.
 
 _reflns_Friedel_fraction is defined as the number of unique
 Friedel pairs measured divided by the number that would be
 possible theoretically, ignoring centric projections and
 systematic absences. Completness statistics refer to single and
 composite reflections containing twin component 1 only.
;
_reflns_threshold_expression       'I > 2\s(I)'
_computing_cell_refinement         'SAINT v8.37A (Bruker, 2015)'
_computing_data_collection         ?
_computing_data_reduction          'SAINT v8.37A (Bruker, 2015)'
_computing_molecular_graphics      'Olex2 (Dolomanov et al., 2009)'
_computing_publication_material    'Olex2 (Dolomanov et al., 2009)'
_computing_structure_refinement    'ShelXL (Sheldrick, 2015)'
_computing_structure_solution      'SHELXT 2014/5 (Sheldrick, 2014)'
_refine_diff_density_max           1.279
_refine_diff_density_min           -0.635
_refine_diff_density_rms           0.095
_refine_ls_abs_structure_details
;
 Refined as an inversion twin.
;
_refine_ls_abs_structure_Flack     0.02(8)
_refine_ls_extinction_coef         .
_refine_ls_extinction_method       none
_refine_ls_goodness_of_fit_ref     1.095
_refine_ls_hydrogen_treatment      constr
_refine_ls_matrix_type             full
_refine_ls_number_parameters       432
_refine_ls_number_reflns           5193
_refine_ls_number_restraints       0
_refine_ls_R_factor_all            0.0788
_refine_ls_R_factor_gt             0.0669
_refine_ls_restrained_S_all        1.095
_refine_ls_shift/su_max            0.000
_refine_ls_shift/su_mean           0.000
_refine_ls_structure_factor_coef   Fsqd
_refine_ls_weighting_details      
 'w=1/[\s^2^(Fo^2^)+(0.0773P)^2^+4.6122P] where P=(Fo^2^+2Fc^2^)/3'
_refine_ls_weighting_scheme        calc
_refine_ls_wR_factor_gt            0.1539
_refine_ls_wR_factor_ref           0.1594
_refine_special_details
;
 Refined as a 2-component inversion twin.
;
_olex2_refinement_description
;
1. Twinned data refinement
 Scales: 0.98(9)
 0.02(9)
2. Fixed Uiso
 At 1.2 times of:
  All C(H) groups
 At 1.5 times of:
  All C(H,H,H) groups, All O(H) groups, All O(H,H) groups
3.a Free rotating group:
 O12(H12A,H12B)
3.b Aromatic/amide H refined with riding coordinates:
 C19(H19), C3(H3A), C27(H27), C26(H26), C18(H18), C7(H7), C6(H6), C14(H14),
 C13(H13), C24(H24), C29(H29)
3.c Idealised Me refined as rotating group:
 C30(H30A,H30B,H30C), C31(H31A,H31B,H31C)
3.d Idealised tetrahedral OH refined as rotating group:
 O3(H3), O8(H8)
;
_atom_sites_solution_hydrogens     mixed
_atom_sites_solution_primary       ?
_atom_sites_solution_secondary     ?
loop_
  _atom_site_label
  _atom_site_type_symbol
  _atom_site_fract_x
  _atom_site_fract_y
  _atom_site_fract_z
  _atom_site_U_iso_or_equiv
  _atom_site_adp_type
  _atom_site_occupancy
  _atom_site_site_symmetry_order
  _atom_site_calc_flag
  _atom_site_refinement_flags_posn
  _atom_site_refinement_flags_adp
  _atom_site_refinement_flags_occupancy
  _atom_site_disorder_assembly
  _atom_site_disorder_group
 Ca1 Ca -0.53349(18) 0.69021(13) 0.00161(3) 0.0109(3) Uani 1 1 d . . . . .
 O1 O -0.4551(7) 0.5543(5) 0.05092(10) 0.0175(10) Uani 1 1 d . . . . .
 O9 O 0.7421(7) 0.3244(5) 0.46716(10) 0.0177(10) Uani 1 1 d . . . . .
 O5 O 0.3069(8) 0.5432(6) 0.15545(11) 0.0265(12) Uani 1 1 d . . . . .
 O2 O -0.2442(7) 0.7174(5) 0.03686(10) 0.0184(10) Uani 1 1 d . . . . .
 O10 O 0.9524(7) 0.4974(5) 0.46154(10) 0.0185(10) Uani 1 1 d . . . . .
 O6 O 0.2195(8) 0.6278(5) 0.35304(10) 0.0258(12) Uani 1 1 d . . . . .
 O11 O -0.8473(7) 0.5715(5) 0.00473(11) 0.0232(11) Uani 1 1 d . . . . .
 O7 O 0.7270(8) 0.4004(5) 0.30492(11) 0.0270(12) Uani 1 1 d . . . . .
 O4 O -0.2206(8) 0.7448(5) 0.20344(11) 0.0262(12) Uani 1 1 d . . . . .
 O3 O -0.1476(9) 0.4071(5) 0.15839(12) 0.0289(13) Uani 1 1 d . . . . .
 H3 H -0.199422 0.340330 0.149551 0.043 Uiso 1 1 calc GR . . . .
 O8 O 0.6551(10) 0.7306(5) 0.36059(13) 0.0353(14) Uani 1 1 d . . . . .
 H8 H 0.744482 0.734782 0.347519 0.053 Uiso 1 1 calc GR . . . .
 N1 N 0.0372(9) 0.6337(6) 0.18012(12) 0.0168(12) Uani 1 1 d . . . . .
 N2 N 0.4744(9) 0.5163(6) 0.32889(12) 0.0171(12) Uani 1 1 d . . . . .
 N3 N -0.9953(12) 0.3642(7) -0.00381(18) 0.0452(19) Uani 1 1 d . . . . .
 C1 C -0.3118(9) 0.6330(7) 0.05715(14) 0.0128(13) Uani 1 1 d . . . . .
 C19 C 0.4886(10) 0.4784(7) 0.21378(15) 0.0199(15) Uani 1 1 d . . . . .
 H19 H 0.551118 0.448803 0.195338 0.024 Uiso 1 1 calc R . . . .
 C8 C -0.0641(9) 0.6866(7) 0.20628(14) 0.0150(13) Uani 1 1 d . . . . .
 C28 C 0.8109(9) 0.4243(7) 0.45120(14) 0.0135(13) Uani 1 1 d . . . . .
 C10 C 0.2150(10) 0.5925(6) 0.23920(15) 0.0144(14) Uani 1 1 d . . . . .
 C15 C 0.2002(11) 0.6105(7) 0.29696(15) 0.0180(15) Uani 1 1 d . . . . .
 C3 C -0.2356(10) 0.5160(7) 0.10853(15) 0.0167(14) Uani 1 1 d . . . . .
 H3A H -0.300039 0.436365 0.101388 0.020 Uiso 1 1 calc R . . . .
 C16 C 0.3015(10) 0.5663(7) 0.26910(15) 0.0150(14) Uani 1 1 d . . . . .
 C2 C -0.2244(10) 0.6349(7) 0.08939(15) 0.0144(14) Uani 1 1 d . . . . .
 C5 C -0.0619(10) 0.6400(7) 0.14929(14) 0.0148(14) Uani 1 1 d . . . . .
 C25 C 0.7249(10) 0.4507(7) 0.41886(15) 0.0145(14) Uani 1 1 d . . . . .
 C20 C 0.2937(11) 0.5859(7) 0.32830(15) 0.0202(15) Uani 1 1 d . . . . .
 C9 C 0.0319(10) 0.6623(6) 0.23766(14) 0.0153(13) Uani 1 1 d . . . . .
 C27 C 0.5542(11) 0.3629(7) 0.37331(15) 0.0175(14) Uani 1 1 d . . . . .
 H27 H 0.494667 0.289420 0.362557 0.021 Uiso 1 1 calc R . . . .
 C11 C 0.3149(10) 0.5478(7) 0.21182(15) 0.0141(13) Uani 1 1 d . . . . .
 C4 C -0.1484(10) 0.5188(7) 0.13853(16) 0.0178(15) Uani 1 1 d . . . . .
 C26 C 0.6331(10) 0.3419(7) 0.40334(15) 0.0165(15) Uani 1 1 d . . . . .
 H26 H 0.624114 0.254760 0.412939 0.020 Uiso 1 1 calc R . . . .
 C18 C 0.5752(10) 0.4508(7) 0.24350(16) 0.0203(15) Uani 1 1 d . . . . .
 H18 H 0.694309 0.403034 0.244628 0.024 Uiso 1 1 calc R . . . .
 C12 C 0.2244(10) 0.5753(7) 0.18022(15) 0.0167(14) Uani 1 1 d . . . . .
 C7 C -0.1339(10) 0.7555(7) 0.10026(16) 0.0174(15) Uani 1 1 d . . . . .
 H7 H -0.126725 0.833697 0.087249 0.021 Uiso 1 1 calc R . . . .
 C6 C -0.0526(11) 0.7596(7) 0.13105(16) 0.0192(14) Uani 1 1 d . . . . .
 H6 H 0.005618 0.840437 0.138853 0.023 Uiso 1 1 calc R . . . .
 C22 C 0.5643(10) 0.4931(7) 0.35950(15) 0.0152(14) Uani 1 1 d . . . . .
 C17 C 0.4841(10) 0.4943(7) 0.27071(15) 0.0162(14) Uani 1 1 d . . . . .
 C21 C 0.5717(10) 0.4643(7) 0.30205(15) 0.0172(15) Uani 1 1 d . . . . .
 C14 C 0.0219(10) 0.6769(7) 0.29487(14) 0.0180(14) Uani 1 1 d . . . . .
 H14 H -0.043547 0.704441 0.313208 0.022 Uiso 1 1 calc R . . . .
 C13 C -0.0625(11) 0.7034(7) 0.26482(15) 0.0207(15) Uani 1 1 d . . . . .
 H13 H -0.183052 0.749243 0.263475 0.025 Uiso 1 1 calc R . . . .
 C23 C 0.6565(11) 0.6036(7) 0.37466(16) 0.0193(15) Uani 1 1 d . . . . .
 C24 C 0.7426(11) 0.5814(7) 0.40472(15) 0.0198(15) Uani 1 1 d . . . . .
 H24 H 0.810064 0.652911 0.414917 0.024 Uiso 1 1 calc R . . . .
 C29 C -0.8922(11) 0.4763(9) -0.0134(2) 0.033(2) Uani 1 1 d . . . . .
 H29 H -0.853372 0.482032 -0.034531 0.040 Uiso 1 1 calc R . . . .
 C30 C -1.0606(17) 0.3532(10) 0.0292(2) 0.054(3) Uani 1 1 d . . . . .
 H30A H -0.982083 0.413531 0.042254 0.081 Uiso 1 1 calc GR . . . .
 H30B H -1.046127 0.258585 0.036297 0.081 Uiso 1 1 calc GR . . . .
 H30C H -1.196578 0.380236 0.030678 0.081 Uiso 1 1 calc GR . . . .
 C31 C -1.0610(18) 0.2588(10) -0.0263(3) 0.062(3) Uani 1 1 d . . . . .
 H31A H -1.201846 0.263120 -0.028392 0.093 Uiso 1 1 calc GR . . . .
 H31B H -1.023384 0.168012 -0.018883 0.093 Uiso 1 1 calc GR . . . .
 H31C H -1.001249 0.275805 -0.046625 0.093 Uiso 1 1 calc GR . . . .
 O12 O 0.2699(9) 0.4320(6) 0.09393(12) 0.0317(13) Uani 1 1 d . . . . .
 H12A H 0.279227 0.351720 0.102340 0.048 Uiso 1 1 d G . . . .
 H12B H 0.270682 0.488209 0.109531 0.048 Uiso 1 1 d G . . . .

loop_
  _atom_site_aniso_label
  _atom_site_aniso_U_11
  _atom_site_aniso_U_22
  _atom_site_aniso_U_33
  _atom_site_aniso_U_23
  _atom_site_aniso_U_13
  _atom_site_aniso_U_12
 Ca1 0.0101(5) 0.0161(6) 0.0064(5) -0.0009(5) 0.0006(5) 0.0013(5)
 O1 0.022(3) 0.017(2) 0.014(2) 0.0002(18) -0.003(2) -0.002(2)
 O9 0.012(2) 0.028(3) 0.012(2) 0.0074(19) -0.0020(18) -0.003(2)
 O5 0.024(3) 0.044(3) 0.011(2) -0.003(2) -0.001(2) 0.009(2)
 O2 0.017(3) 0.027(3) 0.012(2) 0.0034(19) 0.0008(19) -0.002(2)
 O10 0.020(2) 0.019(2) 0.016(2) 0.0005(19) -0.007(2) -0.005(2)
 O6 0.032(3) 0.036(3) 0.009(2) -0.001(2) -0.001(2) 0.017(2)
 O11 0.021(2) 0.021(3) 0.028(3) -0.005(2) 0.000(2) -0.005(2)
 O7 0.029(3) 0.036(3) 0.017(3) 0.002(2) -0.006(2) 0.008(3)
 O4 0.025(3) 0.038(3) 0.015(2) -0.003(2) -0.007(2) 0.009(2)
 O3 0.045(3) 0.021(3) 0.021(3) 0.004(2) -0.012(2) -0.005(2)
 O8 0.058(4) 0.023(3) 0.026(3) 0.008(2) -0.011(3) -0.006(3)
 N1 0.020(3) 0.023(3) 0.008(2) 0.002(2) -0.003(2) 0.000(3)
 N2 0.022(3) 0.018(3) 0.011(3) 0.003(2) -0.003(2) 0.010(3)
 N3 0.050(5) 0.034(4) 0.052(5) -0.001(3) 0.002(4) 0.003(3)
 C1 0.008(3) 0.020(3) 0.010(3) 0.000(2) 0.001(2) 0.002(3)
 C19 0.018(4) 0.031(4) 0.011(3) -0.001(3) -0.002(3) 0.004(3)
 C8 0.014(3) 0.018(3) 0.013(3) -0.001(3) -0.006(3) 0.005(3)
 C28 0.013(3) 0.019(3) 0.008(3) -0.002(3) 0.002(3) 0.004(3)
 C10 0.018(3) 0.010(3) 0.015(3) -0.002(2) -0.011(3) -0.003(3)
 C15 0.026(4) 0.017(3) 0.010(3) 0.003(3) -0.002(3) 0.003(3)
 C3 0.015(3) 0.020(3) 0.015(3) 0.001(3) -0.003(3) -0.004(3)
 C16 0.022(4) 0.011(3) 0.012(3) -0.001(2) 0.000(3) 0.000(3)
 C2 0.009(3) 0.023(4) 0.011(3) 0.002(2) 0.002(3) 0.002(3)
 C5 0.014(3) 0.023(4) 0.007(3) -0.002(2) -0.001(3) -0.001(3)
 C25 0.012(3) 0.018(3) 0.013(3) 0.005(2) -0.002(3) 0.002(3)
 C20 0.025(4) 0.021(4) 0.015(3) 0.003(3) -0.006(3) 0.003(3)
 C9 0.018(3) 0.014(3) 0.014(3) 0.000(2) -0.006(3) 0.003(3)
 C27 0.018(4) 0.020(3) 0.015(3) 0.002(2) -0.002(3) -0.001(3)
 C11 0.016(3) 0.015(3) 0.012(3) 0.003(2) -0.002(3) -0.003(3)
 C4 0.011(3) 0.024(4) 0.018(4) 0.010(3) 0.000(3) 0.001(3)
 C26 0.018(4) 0.017(4) 0.015(3) 0.006(3) -0.002(3) 0.001(3)
 C18 0.019(4) 0.024(4) 0.018(3) 0.003(3) 0.000(3) 0.007(3)
 C12 0.016(3) 0.020(3) 0.015(3) 0.001(3) -0.007(3) 0.000(3)
 C7 0.013(3) 0.020(4) 0.020(4) 0.003(3) -0.004(3) -0.004(3)
 C6 0.016(3) 0.020(3) 0.021(3) 0.002(3) -0.001(3) 0.001(3)
 C22 0.015(4) 0.020(3) 0.011(3) 0.001(3) -0.005(3) 0.009(3)
 C17 0.016(3) 0.017(3) 0.015(3) 0.000(2) -0.004(3) -0.001(3)
 C21 0.023(4) 0.015(3) 0.014(3) 0.004(2) -0.002(3) 0.003(3)
 C14 0.015(3) 0.025(4) 0.015(3) -0.003(3) -0.002(3) 0.000(3)
 C13 0.023(4) 0.022(4) 0.016(3) -0.003(3) -0.004(3) 0.006(3)
 C23 0.029(4) 0.014(4) 0.015(3) 0.006(3) -0.008(3) -0.003(3)
 C24 0.029(4) 0.014(3) 0.016(3) 0.002(3) -0.006(3) -0.001(3)
 C29 0.024(4) 0.034(5) 0.043(5) 0.000(4) -0.008(4) 0.004(3)
 C30 0.056(7) 0.037(5) 0.070(7) 0.000(5) 0.010(6) -0.002(5)
 C31 0.072(8) 0.033(5) 0.082(8) -0.013(5) -0.016(7) -0.012(5)
 O12 0.041(3) 0.026(3) 0.028(3) 0.002(2) -0.004(3) 0.004(3)

_geom_special_details
;
 All esds (except the esd in the dihedral angle between two l.s. planes)
 are estimated using the full covariance matrix.  The cell esds are taken
 into account individually in the estimation of esds in distances, angles
 and torsion angles; correlations between esds in cell parameters are only
 used when they are defined by crystal symmetry.  An approximate (isotropic)
 treatment of cell esds is used for estimating esds involving l.s. planes.
;
loop_
  _geom_bond_atom_site_label_1
  _geom_bond_atom_site_label_2
  _geom_bond_distance
  _geom_bond_site_symmetry_2
  _geom_bond_publ_flag
 Ca1 Ca1 3.5832(8) 3_465 ?
 Ca1 Ca1 3.5831(8) 3_565 ?
 Ca1 O1 2.510(4) . ?
 Ca1 O9 2.457(4) 2_564 ?
 Ca1 O9 2.322(5) 4 ?
 Ca1 O2 2.336(5) 3_465 ?
 Ca1 O2 2.475(5) . ?
 Ca1 O10 2.528(5) 2_564 ?
 Ca1 O11 2.418(5) . ?
 Ca1 O11 2.623(5) 3_565 ?
 Ca1 C28 2.828(6) 2_564 ?
 O1 C1 1.258(8) . ?
 O9 C28 1.260(8) . ?
 O5 C12 1.225(8) . ?
 O2 C1 1.263(8) . ?
 O10 C28 1.265(8) . ?
 O6 C20 1.226(8) . ?
 O11 C29 1.229(9) . ?
 O7 C21 1.225(8) . ?
 O4 C8 1.206(8) . ?
 O3 H3 0.8200 . ?
 O3 C4 1.359(8) . ?
 O8 H8 0.8200 . ?
 O8 C23 1.354(8) . ?
 N1 C8 1.395(8) . ?
 N1 C5 1.465(8) . ?
 N1 C12 1.388(9) . ?
 N2 C20 1.396(9) . ?
 N2 C22 1.444(8) . ?
 N2 C21 1.401(9) . ?
 N3 C29 1.345(11) . ?
 N3 C30 1.464(12) . ?
 N3 C31 1.457(11) . ?
 C1 C2 1.483(9) . ?
 C19 H19 0.9300 . ?
 C19 C11 1.355(10) . ?
 C19 C18 1.409(9) . ?
 C8 C9 1.493(8) . ?
 C28 C25 1.504(9) . ?
 C10 C16 1.413(9) . ?
 C10 C9 1.412(9) . ?
 C10 C11 1.406(9) . ?
 C15 C16 1.425(9) . ?
 C15 C20 1.484(9) . ?
 C15 C14 1.370(10) . ?
 C3 H3A 0.9300 . ?
 C3 C2 1.398(9) . ?
 C3 C4 1.397(9) . ?
 C16 C17 1.420(9) . ?
 C2 C7 1.387(9) . ?
 C5 C4 1.378(10) . ?
 C5 C6 1.382(9) . ?
 C25 C26 1.380(9) . ?
 C25 C24 1.392(9) . ?
 C9 C13 1.370(9) . ?
 C27 H27 0.9300 . ?
 C27 C26 1.389(9) . ?
 C27 C22 1.379(9) . ?
 C11 C12 1.490(8) . ?
 C26 H26 0.9300 . ?
 C18 H18 0.9300 . ?
 C18 C17 1.368(9) . ?
 C7 H7 0.9300 . ?
 C7 C6 1.411(10) . ?
 C6 H6 0.9300 . ?
 C22 C23 1.386(10) . ?
 C17 C21 1.477(9) . ?
 C14 H14 0.9300 . ?
 C14 C13 1.413(9) . ?
 C13 H13 0.9300 . ?
 C23 C24 1.411(9) . ?
 C24 H24 0.9300 . ?
 C29 H29 0.9300 . ?
 C30 H30A 0.9600 . ?
 C30 H30B 0.9600 . ?
 C30 H30C 0.9600 . ?
 C31 H31A 0.9600 . ?
 C31 H31B 0.9600 . ?
 C31 H31C 0.9600 . ?
 O12 H12A 0.8498 . ?
 O12 H12B 0.8500 . ?

loop_
  _geom_angle_atom_site_label_1
  _geom_angle_atom_site_label_2
  _geom_angle_atom_site_label_3
  _geom_angle
  _geom_angle_site_symmetry_1
  _geom_angle_site_symmetry_3
  _geom_angle_publ_flag
 Ca1 Ca1 Ca1 142.42(7) 3_565 3_465 ?
 O1 Ca1 Ca1 89.82(12) . 3_565 ?
 O1 Ca1 Ca1 113.45(12) . 3_465 ?
 O1 Ca1 O10 97.93(16) . 2_564 ?
 O1 Ca1 O11 115.74(15) . 3_565 ?
 O1 Ca1 C28 107.91(17) . 2_564 ?
 O9 Ca1 Ca1 40.02(10) 2_564 3_565 ?
 O9 Ca1 Ca1 139.24(13) 2_564 3_465 ?
 O9 Ca1 Ca1 114.92(13) 4 3_565 ?
 O9 Ca1 Ca1 42.87(11) 4 3_465 ?
 O9 Ca1 O1 106.83(16) 2_564 . ?
 O9 Ca1 O1 86.97(16) 4 . ?
 O9 Ca1 O9 149.01(10) 4 2_564 ?
 O9 Ca1 O2 79.07(16) 4 3_465 ?
 O9 Ca1 O2 73.91(14) 2_564 . ?
 O9 Ca1 O2 94.86(16) 4 . ?
 O9 Ca1 O10 154.92(17) 4 2_564 ?
 O9 Ca1 O10 52.35(15) 2_564 2_564 ?
 O9 Ca1 O11 82.47(16) 4 3_565 ?
 O9 Ca1 O11 72.12(17) 4 . ?
 O9 Ca1 O11 66.55(15) 2_564 3_565 ?
 O9 Ca1 C28 165.10(17) 4 2_564 ?
 O9 Ca1 C28 26.39(17) 2_564 2_564 ?
 O2 Ca1 Ca1 137.71(12) . 3_465 ?
 O2 Ca1 Ca1 43.37(12) 3_465 3_465 ?
 O2 Ca1 Ca1 115.57(13) 3_465 3_565 ?
 O2 Ca1 Ca1 40.41(10) . 3_565 ?
 O2 Ca1 O1 154.32(17) 3_465 . ?
 O2 Ca1 O1 52.38(15) . . ?
 O2 Ca1 O9 95.95(17) 3_465 2_564 ?
 O2 Ca1 O2 149.53(10) 3_465 . ?
 O2 Ca1 O10 86.51(16) 3_465 2_564 ?
 O2 Ca1 O10 107.65(16) . 2_564 ?
 O2 Ca1 O11 65.67(15) . 3_565 ?
 O2 Ca1 O11 71.17(17) 3_465 . ?
 O2 Ca1 O11 83.90(16) 3_465 3_565 ?
 O2 Ca1 C28 93.92(17) . 2_564 ?
 O2 Ca1 C28 87.27(17) 3_465 2_564 ?
 O10 Ca1 Ca1 114.10(13) 2_564 3_465 ?
 O10 Ca1 Ca1 89.77(12) 2_564 3_565 ?
 O10 Ca1 O11 116.51(15) 2_564 3_565 ?
 O10 Ca1 C28 26.58(17) 2_564 2_564 ?
 O11 Ca1 Ca1 47.07(12) . 3_465 ?
 O11 Ca1 Ca1 42.43(11) 3_565 3_565 ?
 O11 Ca1 Ca1 99.98(12) 3_565 3_465 ?
 O11 Ca1 Ca1 170.52(13) . 3_565 ?
 O11 Ca1 O1 84.10(16) . . ?
 O11 Ca1 O9 135.55(17) . 2_564 ?
 O11 Ca1 O2 135.65(16) . . ?
 O11 Ca1 O10 83.88(16) . 2_564 ?
 O11 Ca1 O11 147.05(16) . 3_565 ?
 O11 Ca1 C28 90.24(17) 3_565 2_564 ?
 O11 Ca1 C28 109.18(18) . 2_564 ?
 C28 Ca1 Ca1 65.81(14) 2_564 3_565 ?
 C28 Ca1 Ca1 126.95(14) 2_564 3_465 ?
 C1 O1 Ca1 91.4(4) . . ?
 Ca1 O9 Ca1 97.10(15) 4_545 2_565 ?
 C28 O9 Ca1 93.5(4) . 2_565 ?
 C28 O9 Ca1 161.7(4) . 4_545 ?
 Ca1 O2 Ca1 96.22(15) 3_565 . ?
 C1 O2 Ca1 92.9(4) . . ?
 C1 O2 Ca1 159.2(4) . 3_565 ?
 C28 O10 Ca1 90.1(4) . 2_565 ?
 Ca1 O11 Ca1 90.50(16) . 3_465 ?
 C29 O11 Ca1 117.6(5) . 3_465 ?
 C29 O11 Ca1 122.2(5) . . ?
 C4 O3 H3 109.5 . . ?
 C23 O8 H8 109.5 . . ?
 C8 N1 C5 117.4(5) . . ?
 C12 N1 C8 126.5(5) . . ?
 C12 N1 C5 116.1(5) . . ?
 C20 N2 C22 117.4(5) . . ?
 C20 N2 C21 124.7(5) . . ?
 C21 N2 C22 117.9(5) . . ?
 C29 N3 C30 120.1(8) . . ?
 C29 N3 C31 121.2(8) . . ?
 C31 N3 C30 118.5(8) . . ?
 O1 C1 O2 121.5(6) . . ?
 O1 C1 C2 120.5(6) . . ?
 O2 C1 C2 117.9(6) . . ?
 C11 C19 H19 119.7 . . ?
 C11 C19 C18 120.6(6) . . ?
 C18 C19 H19 119.7 . . ?
 O4 C8 N1 121.6(6) . . ?
 O4 C8 C9 123.0(6) . . ?
 N1 C8 C9 115.4(5) . . ?
 O9 C28 Ca1 60.1(3) . 2_565 ?
 O9 C28 O10 121.2(6) . . ?
 O9 C28 C25 117.9(6) . . ?
 O10 C28 Ca1 63.3(3) . 2_565 ?
 O10 C28 C25 120.9(6) . . ?
 C25 C28 Ca1 162.4(4) . 2_565 ?
 C9 C10 C16 119.4(6) . . ?
 C11 C10 C16 118.6(6) . . ?
 C11 C10 C9 122.1(6) . . ?
 C16 C15 C20 118.7(6) . . ?
 C14 C15 C16 120.7(6) . . ?
 C14 C15 C20 120.6(6) . . ?
 C2 C3 H3A 120.5 . . ?
 C4 C3 H3A 120.5 . . ?
 C4 C3 C2 119.0(6) . . ?
 C10 C16 C15 118.8(6) . . ?
 C10 C16 C17 119.4(6) . . ?
 C17 C16 C15 121.7(6) . . ?
 C3 C2 C1 119.8(6) . . ?
 C7 C2 C1 119.3(6) . . ?
 C7 C2 C3 120.8(6) . . ?
 C4 C5 N1 116.9(6) . . ?
 C4 C5 C6 122.4(6) . . ?
 C6 C5 N1 120.4(6) . . ?
 C26 C25 C28 118.5(6) . . ?
 C26 C25 C24 121.0(6) . . ?
 C24 C25 C28 120.4(6) . . ?
 O6 C20 N2 120.1(6) . . ?
 O6 C20 C15 122.0(6) . . ?
 N2 C20 C15 117.8(6) . . ?
 C10 C9 C8 119.9(6) . . ?
 C13 C9 C8 119.5(6) . . ?
 C13 C9 C10 120.6(6) . . ?
 C26 C27 H27 120.1 . . ?
 C22 C27 H27 120.1 . . ?
 C22 C27 C26 119.8(6) . . ?
 C19 C11 C10 121.3(6) . . ?
 C19 C11 C12 120.0(6) . . ?
 C10 C11 C12 118.8(6) . . ?
 O3 C4 C3 123.0(6) . . ?
 O3 C4 C5 117.4(6) . . ?
 C5 C4 C3 119.6(6) . . ?
 C25 C26 C27 119.8(6) . . ?
 C25 C26 H26 120.1 . . ?
 C27 C26 H26 120.1 . . ?
 C19 C18 H18 120.0 . . ?
 C17 C18 C19 120.0(6) . . ?
 C17 C18 H18 120.0 . . ?
 O5 C12 N1 121.2(6) . . ?
 O5 C12 C11 122.0(6) . . ?
 N1 C12 C11 116.8(6) . . ?
 C2 C7 H7 120.0 . . ?
 C2 C7 C6 120.0(6) . . ?
 C6 C7 H7 120.0 . . ?
 C5 C6 C7 118.1(6) . . ?
 C5 C6 H6 120.9 . . ?
 C7 C6 H6 120.9 . . ?
 C27 C22 N2 119.7(6) . . ?
 C27 C22 C23 121.3(6) . . ?
 C23 C22 N2 119.0(6) . . ?
 C16 C17 C21 119.2(6) . . ?
 C18 C17 C16 120.2(6) . . ?
 C18 C17 C21 120.6(6) . . ?
 O7 C21 N2 120.2(6) . . ?
 O7 C21 C17 122.1(6) . . ?
 N2 C21 C17 117.6(6) . . ?
 C15 C14 H14 120.0 . . ?
 C15 C14 C13 120.0(6) . . ?
 C13 C14 H14 120.0 . . ?
 C9 C13 C14 120.5(6) . . ?
 C9 C13 H13 119.7 . . ?
 C14 C13 H13 119.7 . . ?
 O8 C23 C22 118.8(6) . . ?
 O8 C23 C24 122.1(6) . . ?
 C22 C23 C24 119.1(6) . . ?
 C25 C24 C23 119.0(6) . . ?
 C25 C24 H24 120.5 . . ?
 C23 C24 H24 120.5 . . ?
 O11 C29 N3 122.3(8) . . ?
 O11 C29 H29 118.8 . . ?
 N3 C29 H29 118.8 . . ?
 N3 C30 H30A 109.5 . . ?
 N3 C30 H30B 109.5 . . ?
 N3 C30 H30C 109.5 . . ?
 H30A C30 H30B 109.5 . . ?
 H30A C30 H30C 109.5 . . ?
 H30B C30 H30C 109.5 . . ?
 N3 C31 H31A 109.5 . . ?
 N3 C31 H31B 109.5 . . ?
 N3 C31 H31C 109.5 . . ?
 H31A C31 H31B 109.5 . . ?
 H31A C31 H31C 109.5 . . ?
 H31B C31 H31C 109.5 . . ?
 H12A O12 H12B 104.5 . . ?

loop_
  _geom_torsion_atom_site_label_1
  _geom_torsion_atom_site_label_2
  _geom_torsion_atom_site_label_3
  _geom_torsion_atom_site_label_4
  _geom_torsion
  _geom_torsion_site_symmetry_1
  _geom_torsion_site_symmetry_2
  _geom_torsion_site_symmetry_3
  _geom_torsion_site_symmetry_4
  _geom_torsion_publ_flag
 Ca1 O1 C1 O2 -13.3(6) . . . . ?
 Ca1 O1 C1 C2 163.2(5) . . . . ?
 Ca1 O9 C28 Ca1 125.5(13) 4_545 . . 2_565 ?
 Ca1 O9 C28 O10 107.8(13) 4_545 . . . ?
 Ca1 O9 C28 O10 -17.7(6) 2_565 . . . ?
 Ca1 O9 C28 C25 160.0(5) 2_565 . . . ?
 Ca1 O9 C28 C25 -74.5(15) 4_545 . . . ?
 Ca1 O2 C1 O1 -102.7(12) 3_565 . . . ?
 Ca1 O2 C1 O1 13.5(6) . . . . ?
 Ca1 O2 C1 C2 80.8(13) 3_565 . . . ?
 Ca1 O2 C1 C2 -163.1(5) . . . . ?
 Ca1 O10 C28 O9 17.1(6) 2_565 . . . ?
 Ca1 O10 C28 C25 -160.5(5) 2_565 . . . ?
 Ca1 O11 C29 N3 -107.7(8) 3_465 . . . ?
 Ca1 O11 C29 N3 142.3(6) . . . . ?
 Ca1 C28 C25 C26 55.3(18) 2_565 . . . ?
 Ca1 C28 C25 C24 -123.1(14) 2_565 . . . ?
 O1 C1 C2 C3 27.6(9) . . . . ?
 O1 C1 C2 C7 -151.8(6) . . . . ?
 O9 C28 C25 C26 -23.5(9) . . . . ?
 O9 C28 C25 C24 158.1(6) . . . . ?
 O2 C1 C2 C3 -155.8(6) . . . . ?
 O2 C1 C2 C7 24.8(9) . . . . ?
 O10 C28 C25 C26 154.2(6) . . . . ?
 O10 C28 C25 C24 -24.2(10) . . . . ?
 O4 C8 C9 C10 179.6(6) . . . . ?
 O4 C8 C9 C13 2.0(11) . . . . ?
 O8 C23 C24 C25 175.0(7) . . . . ?
 N1 C8 C9 C10 1.4(9) . . . . ?
 N1 C8 C9 C13 -176.3(6) . . . . ?
 N1 C5 C4 O3 4.9(10) . . . . ?
 N1 C5 C4 C3 -176.4(6) . . . . ?
 N1 C5 C6 C7 173.9(6) . . . . ?
 N2 C22 C23 O8 1.5(10) . . . . ?
 N2 C22 C23 C24 179.4(6) . . . . ?
 C1 C2 C7 C6 179.1(6) . . . . ?
 C19 C11 C12 O5 -3.7(10) . . . . ?
 C19 C11 C12 N1 173.5(6) . . . . ?
 C19 C18 C17 C16 0.5(10) . . . . ?
 C19 C18 C17 C21 179.1(6) . . . . ?
 C8 N1 C5 C4 -100.8(7) . . . . ?
 C8 N1 C5 C6 84.6(8) . . . . ?
 C8 N1 C12 O5 -173.5(7) . . . . ?
 C8 N1 C12 C11 9.3(10) . . . . ?
 C8 C9 C13 C14 177.6(6) . . . . ?
 C28 C25 C26 C27 -179.3(6) . . . . ?
 C28 C25 C24 C23 -178.6(6) . . . . ?
 C10 C16 C17 C18 0.0(10) . . . . ?
 C10 C16 C17 C21 -178.6(6) . . . . ?
 C10 C9 C13 C14 0.0(10) . . . . ?
 C10 C11 C12 O5 177.5(6) . . . . ?
 C10 C11 C12 N1 -5.2(9) . . . . ?
 C15 C16 C17 C18 178.6(7) . . . . ?
 C15 C16 C17 C21 0.0(9) . . . . ?
 C15 C14 C13 C9 0.5(11) . . . . ?
 C3 C2 C7 C6 -0.4(10) . . . . ?
 C16 C10 C9 C8 -178.1(6) . . . . ?
 C16 C10 C9 C13 -0.5(10) . . . . ?
 C16 C10 C11 C19 1.3(10) . . . . ?
 C16 C10 C11 C12 -179.9(6) . . . . ?
 C16 C15 C20 O6 176.1(7) . . . . ?
 C16 C15 C20 N2 -2.0(9) . . . . ?
 C16 C15 C14 C13 -0.6(10) . . . . ?
 C16 C17 C21 O7 178.6(6) . . . . ?
 C16 C17 C21 N2 -3.7(9) . . . . ?
 C2 C3 C4 O3 -178.3(7) . . . . ?
 C2 C3 C4 C5 3.1(10) . . . . ?
 C2 C7 C6 C5 1.6(10) . . . . ?
 C5 N1 C8 O4 -5.5(10) . . . . ?
 C5 N1 C8 C9 172.8(6) . . . . ?
 C5 N1 C12 O5 6.4(9) . . . . ?
 C5 N1 C12 C11 -170.8(6) . . . . ?
 C20 N2 C22 C27 102.6(7) . . . . ?
 C20 N2 C22 C23 -76.3(9) . . . . ?
 C20 N2 C21 O7 -177.5(6) . . . . ?
 C20 N2 C21 C17 4.7(10) . . . . ?
 C20 C15 C16 C10 -178.5(6) . . . . ?
 C20 C15 C16 C17 2.9(10) . . . . ?
 C20 C15 C14 C13 178.0(6) . . . . ?
 C9 C10 C16 C15 0.4(9) . . . . ?
 C9 C10 C16 C17 179.0(6) . . . . ?
 C9 C10 C11 C19 -178.6(6) . . . . ?
 C9 C10 C11 C12 0.1(9) . . . . ?
 C27 C22 C23 O8 -177.4(7) . . . . ?
 C27 C22 C23 C24 0.5(11) . . . . ?
 C11 C19 C18 C17 -0.1(11) . . . . ?
 C11 C10 C16 C15 -179.5(6) . . . . ?
 C11 C10 C16 C17 -0.9(9) . . . . ?
 C11 C10 C9 C8 1.8(10) . . . . ?
 C11 C10 C9 C13 179.4(6) . . . . ?
 C4 C3 C2 C1 178.6(6) . . . . ?
 C4 C3 C2 C7 -2.0(10) . . . . ?
 C4 C5 C6 C7 -0.5(11) . . . . ?
 C26 C25 C24 C23 3.0(11) . . . . ?
 C26 C27 C22 N2 -177.3(6) . . . . ?
 C26 C27 C22 C23 1.6(11) . . . . ?
 C18 C19 C11 C10 -0.8(10) . . . . ?
 C18 C19 C11 C12 -179.6(6) . . . . ?
 C18 C17 C21 O7 0.0(10) . . . . ?
 C18 C17 C21 N2 177.7(6) . . . . ?
 C12 N1 C8 O4 174.4(6) . . . . ?
 C12 N1 C8 C9 -7.3(10) . . . . ?
 C12 N1 C5 C4 79.3(8) . . . . ?
 C12 N1 C5 C6 -95.4(7) . . . . ?
 C6 C5 C4 O3 179.4(6) . . . . ?
 C6 C5 C4 C3 -1.9(11) . . . . ?
 C22 N2 C20 O6 1.8(10) . . . . ?
 C22 N2 C20 C15 179.9(6) . . . . ?
 C22 N2 C21 O7 0.7(10) . . . . ?
 C22 N2 C21 C17 -177.1(6) . . . . ?
 C22 C27 C26 C25 -1.4(10) . . . . ?
 C22 C23 C24 C25 -2.8(11) . . . . ?
 C21 N2 C20 O6 -180.0(6) . . . . ?
 C21 N2 C20 C15 -1.9(10) . . . . ?
 C21 N2 C22 C27 -75.7(8) . . . . ?
 C21 N2 C22 C23 105.4(8) . . . . ?
 C14 C15 C16 C10 0.2(10) . . . . ?
 C14 C15 C16 C17 -178.4(6) . . . . ?
 C14 C15 C20 O6 -2.6(11) . . . . ?
 C14 C15 C20 N2 179.3(6) . . . . ?
 C24 C25 C26 C27 -1.0(11) . . . . ?
 C30 N3 C29 O11 0.8(13) . . . . ?
 C31 N3 C29 O11 174.6(8) . . . . ?

_shelx_res_file
;
TITL p2(a)-_a.res in P2(1) New: P212121
    p2(a)-_pl.res
    created by SHELXL-2018/3 at 11:45:20 on 04-Mar-2021
CELL 0.71073 6.7843 9.5851 42.154 90 90 90
ZERR 4 0.0005 0.0006 0.003 0 0 0
LATT -1
SYMM 0.5-X,-Y,0.5+Z
SYMM 0.5+X,0.5-Y,-Z
SYMM -X,0.5+Y,0.5-Z
SFAC C H Ca N O
UNIT 124 84 4 12 48

L.S. 20
PLAN  -5
FREE C1 Ca1
BOND $H
CONF
fmap 2
acta
TWIN -1 0 0 0 -1 0 0 0 -1 2
REM <olex2.extras>
REM <HklSrc "%.\\P2(a)-_a.hkl">
REM </olex2.extras>

WGHT    0.077300    4.612200
BASF   0.02495
FVAR       0.53783
CA1   3   -0.533490    0.690207    0.001612    11.00000    0.01008    0.01608 =
         0.00645   -0.00085    0.00059    0.00128
O1    5   -0.455119    0.554279    0.050922    11.00000    0.02153    0.01733 =
         0.01362    0.00023   -0.00339   -0.00209
O9    5    0.742133    0.324419    0.467157    11.00000    0.01238    0.02842 =
         0.01223    0.00744   -0.00201   -0.00310
O5    5    0.306948    0.543154    0.155447    11.00000    0.02444    0.04424 =
         0.01090   -0.00268   -0.00099    0.00892
O2    5   -0.244215    0.717363    0.036858    11.00000    0.01691    0.02689 =
         0.01151    0.00337    0.00079   -0.00159
O10   5    0.952350    0.497388    0.461538    11.00000    0.02022    0.01922 =
         0.01619    0.00055   -0.00733   -0.00535
O6    5    0.219521    0.627818    0.353039    11.00000    0.03204    0.03640 =
         0.00894   -0.00114   -0.00081    0.01746
O11   5   -0.847341    0.571522    0.004732    11.00000    0.02090    0.02080 =
         0.02777   -0.00475   -0.00031   -0.00527
O7    5    0.726955    0.400389    0.304921    11.00000    0.02854    0.03558 =
         0.01699    0.00202   -0.00582    0.00819
O4    5   -0.220648    0.744842    0.203437    11.00000    0.02523    0.03794 =
         0.01549   -0.00324   -0.00681    0.00851
O3    5   -0.147630    0.407130    0.158395    11.00000    0.04482    0.02094 =
         0.02110    0.00368   -0.01216   -0.00470
AFIX 147
H3    2   -0.199422    0.340330    0.149551    11.00000   -1.50000
AFIX   0
O8    5    0.655139    0.730605    0.360586    11.00000    0.05775    0.02257 =
         0.02571    0.00825   -0.01054   -0.00635
AFIX 147
H8    2    0.744482    0.734782    0.347519    11.00000   -1.50000
AFIX   0
N1    4    0.037218    0.633750    0.180122    11.00000    0.01978    0.02304 =
         0.00768    0.00156   -0.00261    0.00013
N2    4    0.474431    0.516301    0.328894    11.00000    0.02242    0.01771 =
         0.01123    0.00274   -0.00343    0.00952
N3    4   -0.995272    0.364203   -0.003815    11.00000    0.05009    0.03377 =
         0.05172   -0.00052    0.00241    0.00268
C1    1   -0.311823    0.632995    0.057149    11.00000    0.00829    0.01996 =
         0.01004    0.00048    0.00095    0.00229
C19   1    0.488573    0.478426    0.213778    11.00000    0.01830    0.03061 =
         0.01082   -0.00051   -0.00218    0.00397
AFIX  43
H19   2    0.551118    0.448803    0.195338    11.00000   -1.20000
AFIX   0
C8    1   -0.064081    0.686624    0.206277    11.00000    0.01428    0.01805 =
         0.01271   -0.00058   -0.00649    0.00486
C28   1    0.810916    0.424293    0.451204    11.00000    0.01348    0.01895 =
         0.00793   -0.00222    0.00208    0.00428
C10   1    0.214995    0.592512    0.239204    11.00000    0.01846    0.00991 =
         0.01482   -0.00239   -0.01068   -0.00302
C15   1    0.200249    0.610461    0.296962    11.00000    0.02640    0.01729 =
         0.01025    0.00271   -0.00182    0.00346
C3    1   -0.235574    0.516032    0.108525    11.00000    0.01450    0.02024 =
         0.01534    0.00087   -0.00337   -0.00386
AFIX  43
H3A   2   -0.300039    0.436365    0.101388    11.00000   -1.20000
AFIX   0
C16   1    0.301465    0.566310    0.269104    11.00000    0.02171    0.01071 =
         0.01243   -0.00072   -0.00031   -0.00014
C2    1   -0.224396    0.634869    0.089389    11.00000    0.00913    0.02281 =
         0.01137    0.00249    0.00203    0.00209
C5    1   -0.061909    0.639982    0.149286    11.00000    0.01402    0.02319 =
         0.00707   -0.00231   -0.00142   -0.00135
C25   1    0.724936    0.450704    0.418865    11.00000    0.01177    0.01843 =
         0.01328    0.00461   -0.00218    0.00170
C20   1    0.293712    0.585868    0.328299    11.00000    0.02493    0.02058 =
         0.01506    0.00257   -0.00568    0.00331
C9    1    0.031882    0.662251    0.237660    11.00000    0.01793    0.01414 =
         0.01386   -0.00004   -0.00612    0.00281
C27   1    0.554168    0.362929    0.373310    11.00000    0.01819    0.01989 =
         0.01452    0.00176   -0.00194   -0.00061
AFIX  43
H27   2    0.494667    0.289420    0.362557    11.00000   -1.20000
AFIX   0
C11   1    0.314911    0.547775    0.211824    11.00000    0.01598    0.01468 =
         0.01150    0.00261   -0.00202   -0.00325
C4    1   -0.148405    0.518825    0.138532    11.00000    0.01092    0.02432 =
         0.01829    0.01002   -0.00049    0.00057
C26   1    0.633109    0.341879    0.403336    11.00000    0.01833    0.01653 =
         0.01470    0.00570   -0.00213    0.00085
AFIX  43
H26   2    0.624114    0.254760    0.412939    11.00000   -1.20000
AFIX   0
C18   1    0.575205    0.450812    0.243504    11.00000    0.01900    0.02423 =
         0.01766    0.00281   -0.00006    0.00720
AFIX  43
H18   2    0.694309    0.403034    0.244628    11.00000   -1.20000
AFIX   0
C12   1    0.224386    0.575282    0.180224    11.00000    0.01556    0.01986 =
         0.01483    0.00150   -0.00686    0.00020
C7    1   -0.133853    0.755501    0.100259    11.00000    0.01273    0.01986 =
         0.01976    0.00298   -0.00392   -0.00380
AFIX  43
H7    2   -0.126725    0.833697    0.087249    11.00000   -1.20000
AFIX   0
C6    1   -0.052578    0.759566    0.131052    11.00000    0.01641    0.02030 =
         0.02078    0.00238   -0.00089    0.00083
AFIX  43
H6    2    0.005618    0.840437    0.138853    11.00000   -1.20000
AFIX   0
C22   1    0.564277    0.493111    0.359497    11.00000    0.01458    0.02000 =
         0.01096    0.00100   -0.00487    0.00950
C17   1    0.484055    0.494307    0.270707    11.00000    0.01585    0.01741 =
         0.01544    0.00046   -0.00432   -0.00090
C21   1    0.571697    0.464332    0.302054    11.00000    0.02293    0.01505 =
         0.01356    0.00387   -0.00195    0.00315
C14   1    0.021925    0.676864    0.294867    11.00000    0.01471    0.02484 =
         0.01460   -0.00306   -0.00156   -0.00046
AFIX  43
H14   2   -0.043547    0.704441    0.313208    11.00000   -1.20000
AFIX   0
C13   1   -0.062497    0.703440    0.264820    11.00000    0.02309    0.02248 =
         0.01647   -0.00252   -0.00370    0.00644
AFIX  43
H13   2   -0.183052    0.749243    0.263475    11.00000   -1.20000
AFIX   0
C23   1    0.656453    0.603583    0.374664    11.00000    0.02875    0.01437 =
         0.01492    0.00556   -0.00760   -0.00341
C24   1    0.742564    0.581363    0.404717    11.00000    0.02869    0.01443 =
         0.01628    0.00150   -0.00598   -0.00112
AFIX  43
H24   2    0.810064    0.652911    0.414917    11.00000   -1.20000
AFIX   0
C29   1   -0.892155    0.476327   -0.013411    11.00000    0.02388    0.03356 =
         0.04257   -0.00017   -0.00831    0.00396
AFIX  43
H29   2   -0.853372    0.482032   -0.034531    11.00000   -1.20000
AFIX   0
C30   1   -1.060644    0.353191    0.029196    11.00000    0.05553    0.03696 =
         0.07033   -0.00037    0.01012   -0.00243
AFIX 137
H30A  2   -0.982083    0.413531    0.042254    11.00000   -1.50000
H30B  2   -1.046127    0.258585    0.036297    11.00000   -1.50000
H30C  2   -1.196578    0.380236    0.030678    11.00000   -1.50000
AFIX   0
C31   1   -1.061045    0.258799   -0.026350    11.00000    0.07222    0.03271 =
         0.08181   -0.01345   -0.01622   -0.01227
AFIX 137
H31A  2   -1.201846    0.263120   -0.028392    11.00000   -1.50000
H31B  2   -1.023384    0.168012   -0.018883    11.00000   -1.50000
H31C  2   -1.001249    0.275805   -0.046625    11.00000   -1.50000
AFIX   6

O12   5    0.269932    0.432031    0.093931    11.00000    0.04104    0.02644 =
         0.02771    0.00230   -0.00378    0.00356
H12A  2    0.279227    0.351720    0.102340    11.00000   -1.50000
H12B  2    0.270682    0.488209    0.109531    11.00000   -1.50000
AFIX   0
HKLF 4


REM  p2(a)-_a.res in P2(1) New: P212121
REM wR2 = 0.1594, GooF = S = 1.095, Restrained GooF = 1.095 for all data
REM R1 = 0.0669 for 4526 Fo > 4sig(Fo) and 0.0788 for all 5193 data
REM 432 parameters refined using 0 restraints

END

WGHT      0.0771      4.6284

REM Highest difference peak  1.279,  deepest hole -0.635,  1-sigma level  0.095
Q1    1  -0.7309  0.3492 -0.0791  11.00000  0.05    1.28
Q2    1  -0.8084  0.4756 -0.0834  11.00000  0.05    0.37
Q3    1  -0.8238  0.4149 -0.0539  11.00000  0.05    0.36
Q4    1   0.7668  0.6616  0.4215  11.00000  0.05    0.36
Q5    1  -0.9803  0.4001  0.0511  11.00000  0.05    0.36
;
_shelx_res_checksum                31022
_shelx_hkl_file
;
   0   0  -4 2352.06   63.28
   0   0  -4 1968.58   49.10
   0   0   4 2255.41   55.33
   0   0  -5    7.57   11.72
   0   0  -5    7.83   12.03
   0   0  -5   14.61    9.98
   0   0  -5    5.15   11.39
   0   0  -5   -1.56    9.03
   0   0  -5    7.88   11.36
   0   0   5    9.89   13.05
   0   0   5    5.84   11.32
   0   0   5   15.92   11.60
   0   0   5    3.54    9.53
   0   0   5   14.56   11.57
   0   0   5    2.73   10.01
   0   0  -6 6308.74   91.12
   0   0  -6 5895.18  107.54
   0   0  -6 5478.50   84.20
   0   0  -6 6101.27   91.12
   0   0  -6 5883.77   89.39
   0   0   6 6306.50   93.54
   0   0   6 5925.09   87.66
   0   0   6 5566.51  100.11
   0   0   6 6000.47   89.21
   0   0   6 6204.66   90.60
   0   0  -7   56.73   24.57
   0   0  -7    3.94   18.15
   0   0  -7   15.87   19.19
   0   0  -7   25.71   20.94
   0   0  -7   38.19   20.12
   0   0  -7   22.94   19.90
   0   0   7   17.31   19.45
   0   0   7   39.39   23.38
   0   0   7   41.63   20.54
   0   0   7   26.47   20.09
   0   0   7   16.37   18.72
   0   0   7   31.00   20.64
   0   0  -8 2551.06   72.27
   0   0  -8 2473.08   72.96
   0   0  -8 2326.81   64.66
   0   0  -8 2295.17   66.39
   0   0  -8 2641.13   86.62
   0   0  -8 2457.52   71.41
   0   0   8 2576.13   74.52
   0   0   8 2497.29   71.92
   0   0   8 2528.06   68.29
   0   0   8 2238.81   65.53
   0   0   8 2366.75   69.68
   0   0  -9   42.91   28.30
   0   0  -9   10.39   22.86
   0   0  -9   26.92   23.43
   0   0  -9   18.24   23.43
   0   0  -9   39.32   24.10
   0   0  -9   36.12   24.40
   0   0   9   32.78   25.38
   0   0   9   17.13   25.64
   0   0   9   16.58   22.53
   0   0   9   32.07   25.33
   0   0   9   -4.96   20.83
   0   0   9   21.96   24.31
   0   0 -10  591.80   47.11
   0   0 -10  529.96   46.13
   0   0 -10  486.08   40.25
   0   0 -10  475.23   40.58
   0   0 -10  571.00   44.07
   0   0 -10  527.03   44.19
   0   0  10  595.53   48.45
   0   0  10  499.37   45.44
   0   0  10  582.38   43.57
   0   0  10  516.76   42.19
   0   0  10  523.52   43.76
   0   0  10  589.14   46.89
   0   0 -11   29.74   26.66
   0   0 -11    0.66   22.94
   0   0 -11  -10.03   21.32
   0   0 -11   24.38   24.81
   0   0 -11   22.63   24.14
   0   0 -11   11.58   24.27
   0   0  11  -21.27   22.86
   0   0  11    8.42   26.50
   0   0  11    9.65   24.90
   0   0  11   25.78   27.09
   0   0  11   26.07   25.43
   0   0  11   -4.18   27.09
   0   0 -12   14.14   25.52
   0   0 -12   18.62   24.07
   0   0 -12   29.18   24.72
   0   0 -12   30.78   25.78
   0   0 -12   -7.61   23.46
   0   0 -12   23.39   25.71
   0   0  12   -2.80   25.80
   0   0  12   20.47   26.85
   0   0  12   -7.57   23.76
   0   0  12  -11.12   25.12
   0   0  12   43.86   28.04
   0   0  12   22.60   27.66
   0   0 -13  -10.89   25.33
   0   0 -13   -4.29   23.01
   0   0 -13   -1.37   21.78
   0   0 -13    5.83   24.31
   0   0 -13    5.76   22.36
   0   0 -13   25.28   27.46
   0   0  13   -1.90   26.47
   0   0  13  -12.71   24.90
   0   0  13  -26.63   21.61
   0   0  13   -1.54   23.10
   0   0  13   12.69   24.26
   0   0  13    9.03   24.15
   0   0 -14  722.96   57.47
   0   0 -14  712.24   57.47
   0   0 -14  707.66   54.17
   0   0 -14  803.27   59.13
   0   0 -14  755.31   56.59
   0   0 -14  718.43   55.69
   0   0  14  863.12   63.18
   0   0  14  758.95   59.16
   0   0  14  740.07   55.08
   0   0  14  661.06   52.56
   0   0  14  711.65   54.98
   0   0  14  814.78   57.61
   0   0 -15   -3.89   26.45
   0   0 -15    9.23   23.88
   0   0 -15   46.40   26.19
   0   0 -15    3.01   25.86
   0   0 -15   57.25   29.79
   0   0 -15   14.54   26.33
   0   0  15   19.52   27.91
   0   0  15   25.92   27.47
   0   0  15   18.41   23.20
   0   0  15    6.64   24.41
   0   0  15    7.09   24.95
   0   0  15    6.17   25.66
   0   0 -16  647.06   58.23
   0   0 -16  637.25   59.70
   0   0 -16  572.40   55.55
   0   0 -16  523.37   54.43
   0   0 -16  664.31   58.35
   0   0 -16  572.42   55.52
   0   0  16  569.01   58.18
   0   0  16  564.43   57.66
   0   0  16  637.27   57.44
   0   0  16  535.77   52.96
   0   0  16  627.83   56.71
   0   0  16  629.75   57.57
   0   0 -17   39.28   30.57
   0   0 -17    6.29   27.30
   0   0 -17   -5.33   24.45
   0   0 -17   46.23   30.69
   0   0 -17   13.83   27.97
   0   0 -17   17.25   28.22
   0   0  17   28.77   31.26
   0   0  17    6.88   30.71
   0   0  17    4.18   25.90
   0   0  17   43.28   28.32
   0   0  17   19.83   26.73
   0   0  17   40.39   31.59
   0   0 -18  521.88   60.03
   0   0 -18  485.12   59.08
   0   0 -18  465.85   55.24
   0   0 -18  494.01   56.19
   0   0 -18  569.64   59.86
   0   0  18  489.95   59.23
   0   0  18  557.38   63.50
   0   0  18  445.98   53.37
   0   0  18  575.06   60.44
   0   0  18  543.51   57.50
   0   0 -19   57.09   33.59
   0   0 -19   13.68   39.92
   0   0 -19  106.74   37.21
   0   0 -19   56.74   33.97
   0   0 -19   29.39   30.19
   0   0 -19   80.26   36.62
   0   0  19   59.61   38.83
   0   0  19   51.52   31.95
   0   0  19  121.58   35.62
   0   0  19   87.62   34.89
   0   0  19   74.86   37.57
   0   0  19    9.49   31.93
   0   0 -20 9344.77  209.38
   0   0 -20 8807.93  208.51
   0   0 -20 8719.75  195.37
   0   0 -20 8672.38  202.98
   0   0 -20 9113.44  224.07
   0   0 -20 8769.55  201.08
   0   0  20 9539.62  214.73
   0   0  20 9089.75  208.34
   0   0  20 9646.12  214.91
   0   0  20 7857.01  185.00
   0   0  20 9004.17  210.41
   0   0  20 9062.08  205.05
   0   0 -21  193.35   48.55
   0   0 -21  267.55   52.68
   0   0 -21  154.14   43.02
   0   0 -21  251.79   48.13
   0   0 -21  224.47   47.41
   0   0  21  245.73   51.83
   0   0  21  182.73   46.11
   0   0  21  266.10   49.33
   0   0  21  196.39   48.10
   0   0  21  180.03   46.28
   0   0  21  155.83   44.94
   0   0 -22 4846.57  163.21
   0   0 -22 4781.57  158.03
   0   0 -22 4559.57  155.26
   0   0 -22 4504.42  150.94
   0   0 -22 4647.57  164.25
   0   0 -22 5065.29  174.45
   0   0  22 5143.78  165.63
   0   0  22 4991.11  167.88
   0   0  22 4738.00  154.57
   0   0  22 4295.21  150.07
   0   0  22 5021.20  165.46
   0   0  22 4605.91  169.78
   0   0 -23  106.45   39.47
   0   0 -23  159.89   50.35
   0   0 -23   71.65   38.00
   0   0 -23  152.60   43.74
   0   0 -23   91.05   40.37
   0   0 -23  172.70   47.96
   0   0  23  162.04   46.44
   0   0  23  130.31   42.03
   0   0  23   70.73   38.50
   0   0  23  121.23   41.91
   0   0  23  219.45   53.08
   0   0  23   44.61   34.79
   0   0 -24 2412.05  125.18
   0   0 -24 2369.52  119.30
   0   0 -24 2145.96  108.92
   0   0 -24 2121.59  109.62
   0   0 -24 2372.80  121.72
   0   0 -24 2490.02  131.57
   0   0  24 2409.97  124.48
   0   0  24 2244.51  120.51
   0   0  24 2375.74  116.88
   0   0  24 2206.65  111.00
   0   0  24 2255.58  117.22
   0   0 -25   81.09   38.49
   0   0 -25   80.24   35.41
   0   0 -25   53.10   35.86
   0   0 -25  117.01   43.00
   0   0 -25   74.47   35.29
   0   0 -25   71.41   34.94
   0   0  25  202.17   57.97
   0   0  25   69.97   40.54
   0   0  25   74.26   32.31
   0   0  25   15.61   37.95
   0   0  25   74.66   38.76
   0   0  25  127.87   43.29
   0   0 -26  376.43   63.47
   0   0 -26  412.21   72.17
   0   0 -26  389.63   67.69
   0   0 -26  389.36   66.84
   0   0 -26  479.35   73.77
   0   0 -26  281.25   60.46
   0   0  26  393.13   69.18
   0   0  26  372.62   64.04
   0   0  26  446.36   72.60
   0   0  26  316.29   60.36
   0   0  26  531.84   82.42
   0   0  26  357.77   64.28
   0   0 -27   52.34   45.80
   0   0 -27   69.80   37.83
   0   0 -27   30.27   35.10
   0   0 -27   -8.63   23.29
   0   0 -27   46.20   36.22
   0   0  27   20.56   30.46
   0   0  27   47.60   45.04
   0   0  27  -13.52   26.47
   0   0  27   44.26   33.33
   0   0  27   30.79   28.44
   0   0  27   59.16   40.35
   0   0 -28  358.01   68.98
   0   0 -28  477.67   82.18
   0   0 -28  379.30   66.51
   0   0 -28  417.02   71.92
   0   0 -28  344.44   67.64
   0   0 -28  388.36   73.43
   0   0  28  520.38   83.25
   0   0  28  460.50   77.89
   0   0  28  467.33   76.78
   0   0  28  352.41   66.05
   0   0  28  423.04   73.29
   0   0  28  474.09   75.73
   0   0 -29   48.10   35.01
   0   0 -29  148.83   53.99
   0   0 -29  140.91   43.45
   0   0 -29   31.88   33.37
   0   0 -29   45.64   39.85
   0   0 -29   51.51   40.92
   0   0  29   89.01   41.20
   0   0  29   62.12   41.05
   0   0  29   26.19   38.26
   0   0  29   37.92   40.22
   0   0  29   76.44   36.77
   0   0  29   81.47   39.21
   0   0 -30 3417.08  164.25
   0   0 -30 3301.59  161.66
   0   0 -30 3178.32  153.36
   0   0 -30 3090.66  152.67
   0   0 -30 3036.37  159.06
   0   0 -30 3160.68  170.65
   0   0  30 3435.58  168.23
   0   0  30 3212.55  162.35
   0   0  30 3198.89  151.80
   0   0  30 2969.63  147.31
   0   0  30 3387.00  166.84
   0   0  30 3140.97  162.52
   0   0 -31   31.14   40.06
   0   0 -31   46.46   47.48
   0   0 -31   64.35   42.70
   0   0 -31  120.61   50.81
   0   0 -31   64.84   42.36
   0   0 -31  121.10   49.07
   0   0  31  131.33   54.20
   0   0  31  123.58   49.34
   0   0  31  126.47   49.10
   0   0  31   18.72   40.20
   0   0  31  121.34   51.68
   0   0  31   70.66   44.50
   0   0 -32   51.64   40.56
   0   0 -32  -10.79   40.63
   0   0 -32   52.44   46.47
   0   0 -32   62.88   51.30
   0   0 -32  100.07   61.46
   0   0 -32  125.37   49.00
   0   0  32   69.23   52.16
   0   0  32  119.80   49.00
   0   0  32   86.17   44.43
   0   0  32   18.97   39.78
   0   0  32   34.22   47.03
   0   0  32   -6.78   42.95
   0   0 -33   25.90   39.63
   0   0 -33   75.21   50.49
   0   0 -33   82.32   43.66
   0   0 -33  109.74   48.64
   0   0 -33   27.80   42.43
   0   0 -33   91.27   43.78
   0   0  33   62.26   48.38
   0   0  33   78.29   51.06
   0   0  33   75.24   49.72
   0   0  33   37.81   41.77
   0   0  33   69.69   39.83
   0   0 -34 3120.92  173.07
   0   0 -34 2829.59  168.05
   0   0 -34 2794.32  155.95
   0   0 -34 2825.27  158.89
   0   0 -34 2944.74  168.40
   0   0 -34 3010.78  170.30
   0   0  34 3267.18  176.35
   0   0  34 3205.63  178.25
   0   0  34 2982.26  162.17
   0   0  34 2596.70  148.69
   0   0  34 3226.73  177.56
   0   0  34 3150.48  187.76
   0   0 -35   83.08   46.11
   0   0 -35   72.11   55.14
   0   0 -35    8.64   41.34
   0   0 -35   57.04   49.78
   0   0 -35  119.30   51.82
   0   0 -35  106.55   56.02
   0   0  35   76.30   48.22
   0   0  35   67.62   50.73
   0   0  35   31.41   41.18
   0   0  35   46.75   48.72
   0   0  35   31.57   50.10
   0   0  35   67.64   50.29
   0   0 -36   57.47   49.72
   0   0 -36   40.82   42.81
   0   0 -36    8.37   45.66
   0   0 -36  120.68   57.85
   0   0 -36   52.32   48.01
   0   0 -36   88.99   57.25
   0   0  36    7.87   49.64
   0   0  36    0.41   47.58
   0   0  36   47.84   53.79
   0   0  36   17.43   42.24
   0   0  36  -22.51   43.59
   0   0  36  230.07   64.11
   0   0 -37   59.30   51.89
   0   0 -37   47.68   55.26
   0   0 -37    7.81   40.72
   0   0 -37   -4.94   45.51
   0   0 -37   -6.83   42.45
   0   0 -37   43.83   49.10
   0   0  37   21.28   49.40
   0   0  37   13.52   53.36
   0   0  37   16.42   49.24
   0   0  37   70.35   44.35
   0   0  37    9.35   49.59
   0   0  37    4.08   46.87
   0   0 -38  527.62   91.01
   0   0 -38  677.37  116.22
   0   0 -38  349.83   77.51
   0   0 -38  660.30  106.31
   0   0 -38  755.19  120.78
   0   0 -38  523.56  101.49
   0   0  38  729.53  114.25
   0   0  38  582.20   98.86
   0   0  38  427.55   75.85
   0   0  38  623.34  112.42
   0   0  38  673.46  114.65
   0   0 -39    9.89   49.98
   0   0 -39  114.51   60.93
   0   0 -39   12.98   49.86
   0   0 -39   43.31   49.45
   0   0 -39   92.03   61.62
   0   0  39  153.08   62.93
   0   0  39  -12.57   59.63
   0   0  39   35.63   55.38
   0   0  39   28.80   55.38
   0   0 -40  249.42   71.80
   0   0 -40  407.53   97.20
   0   0 -40  445.12   83.94
   0   0 -40  490.64  104.67
   0   0 -40  446.88   98.22
   0   0 -40  643.32  116.03
   0   0  40  559.12  122.44
   0   0  40  342.85   84.04
   0   0  40  301.94   66.25
   0   0  40  605.15  113.16
   0   0  40  504.63   99.35
   0   0 -41   -9.34   56.14
   0   0 -41    5.46   62.09
   0   0 -41    5.52   47.23
   0   0 -41   24.24   49.72
   0   0 -41   62.81   59.01
   0   0 -41   -7.00   53.42
   0   0  41   49.43   55.19
   0   0  41   38.12   49.07
   0   0  41  -16.93   43.57
   0   0  41   -6.03   47.53
   0   0 -42   92.36   44.40
   0   0 -42   49.66   58.85
   0   0 -42   -6.31   50.62
   0   0 -42  112.90   60.24
   0   0 -42  186.00   81.00
   0   0 -42  -36.34   54.17
   0   0  42   93.31   56.19
   0   0  42   60.39   65.91
   0   0  42   45.90   57.12
   0   0  42  145.78   76.28
   0   0  42   50.17   53.32
   0   0  42   45.92   65.39
   0   0 -43    7.18   49.03
   0   0 -43    8.16   45.19
   0   0 -43   44.80   51.64
   0   0 -43   45.21   50.42
   0   0 -43    7.26   56.86
   0   0 -43  163.26   81.55
   0   0  43   48.06   52.85
   0   0  43   36.90   65.44
   0   0  43  -26.59   50.28
   0   0  43   69.45   58.06
   0   0  43   46.53   54.89
   0   0  43   73.74   71.03
   0   0 -44   10.79   48.86
   0   0 -44   46.51   53.53
   0   0 -44   22.01   53.72
   0   0 -44  -18.22   58.61
   0   0 -44  100.73   73.24
   0   0  44  122.74   63.43
   0   0  44   49.38   62.16
   0   0  44   20.30   50.10
   0   0  44   32.19   53.17
   0   0  44  178.17   82.68
   0   0 -45   33.28   50.12
   0   0 -45  -11.51   51.66
   0   0 -45   87.00   65.58
   0   0 -45    0.16   52.46
   0   0  45  -24.83   45.18
   0   0  45   18.83   62.88
   0   0  45  -28.63   53.34
   0   0  45   38.59   62.21
   0   0  45   30.64   72.44
   0   0 -46   23.95   63.24
   0   0 -46   59.06   60.58
   0   0 -46   49.41   76.71
   0   0 -46    7.62   64.02
   0   0  46   36.31   45.66
   0   0  46   86.86   48.36
   0   0  46   19.02   63.78
   0   0  46   80.74   73.03
   0   0 -47  -24.24   55.03
   0   0 -47   72.60   60.32
   0   0 -47  -98.67   51.37
   0   0  47   50.43   72.36
   0   0  47   36.31   66.98
   0   0  47  -11.79   79.31
   0   0 -48   83.51   66.55
   0   0 -48  -19.57   50.24
   0   0 -48   49.98   80.91
   0   0  48  -22.51   65.46
   0   0  48  -20.73   49.53
   0   0  48  -47.48   56.85
   0   0 -49   -0.26   47.46
   0   0 -49  -19.69   63.83
   0   0 -49  -24.98   78.04
   0   0 -49  -62.35   66.13
   0   0  49   40.68   75.42
   0   0  49   16.18   64.32
   0   0  49  -28.80   68.15
   0   0  49   33.09   88.44
   0   0 -50  208.72   82.45
   0   0 -50  186.99   79.00
   0   0 -50  177.68  121.82
   0   0 -50  157.30   87.52
   0   0  50  247.19   88.64
   0   0  50  153.82   75.81
   0   0  50  189.01   96.58
   0   0  50  184.53  112.14
   0   0 -51  -90.15   52.28
   0   0 -51   51.42   55.90
   0   0 -51  -22.06   83.70
   0   0  51   -0.59   68.59
   0   0  51   24.03   65.60
   0   0  51  -21.27   72.77
   0   0  51   35.74  105.36
   1   0   0    2.51   16.63
   1   0   0   20.63   18.79
   1   0   0   -0.83   14.38
   1   0   0   22.08   21.40
   1   0   0   12.43   15.47
   1   0   0   -5.95   14.57
  -1   0   0    2.37   16.82
  -1   0   0    2.07   14.54
  -1   0   0    5.65   17.72
  -1   0   0    2.82   16.89
  -1   0   0   -6.17   15.25
   1   0  -1   10.41   16.22
   1   0  -1   15.42   18.31
   1   0  -1   28.93   17.15
   1   0  -1   27.65   21.96
   1   0  -1   43.53   17.12
   1   0  -1   19.45   16.04
   1   0   1   -7.04   16.94
   1   0   1    9.54   17.93
   1   0   1   21.65   16.67
   1   0   1   14.51   21.06
   1   0   1    1.14   14.66
   1   0   1    8.35   15.73
  -1   0  -1   13.57   17.81
  -1   0  -1   23.38   16.29
  -1   0  -1   17.34   19.45
  -1   0  -1   -1.19   16.62
  -1   0  -1   28.27   17.93
  -1   0   1   14.63   18.24
  -1   0   1   31.12   17.17
  -1   0   1   25.71   19.59
  -1   0   1    0.12   17.64
  -1   0   1   12.90   16.53
   1   0  -2   73.32   22.36
   1   0  -2  101.16   23.51
   1   0  -2   74.41   20.11
   1   0  -2   92.24   22.75
   1   0  -2  122.58   22.51
   1   0  -2   84.18   21.87
   1   0   2  109.17   24.19
   1   0   2   57.19   18.62
   1   0   2   62.38   19.74
   1   0   2  104.57   22.03
   1   0   2   75.45   21.40
   1   0   2  115.48   21.87
  -1   0  -2   92.29   23.79
  -1   0  -2   74.21   20.64
  -1   0  -2   74.33   20.07
  -1   0  -2   80.55   22.15
  -1   0  -2   97.70   21.78
  -1   0  -2   85.15   24.57
  -1   0   2   85.03   22.03
  -1   0   2  105.72   24.98
  -1   0   2   89.59   20.80
  -1   0   2  139.06   25.17
  -1   0   2  137.59   24.33
  -1   0   2  103.32   38.35
   1   0  -3  240.82   48.27
   1   0  -3  209.76   29.31
   1   0  -3  205.59   28.27
   1   0  -3  202.17   28.56
   1   0  -3  257.20   30.15
   1   0  -3  208.93   28.10
   1   0   3  219.78   29.15
   1   0   3  175.40   26.12
   1   0   3  180.85   27.49
   1   0   3  208.99   28.41
   1   0   3  213.30   27.82
  -1   0  -3  174.04   26.02
  -1   0  -3  199.30   26.97
  -1   0  -3  186.02   26.82
  -1   0  -3  210.00   28.61
  -1   0  -3  204.38   27.66
  -1   0  -3  202.11   27.91
  -1   0   3  212.57   28.18
  -1   0   3  213.20   28.98
  -1   0   3  204.19   27.85
  -1   0   3  274.71   31.38
  -1   0   3  249.56   30.19
  -1   0   3  209.13   28.63
   1   0  -4  326.48   44.71
   1   0  -4  181.40   28.42
   1   0  -4  192.93   30.62
   1   0  -4  260.29   32.05
   1   0  -4  259.24   31.85
   1   0  -4  219.02   29.81
   1   0   4  242.05   33.49
   1   0   4  208.15   34.23
   1   0   4  253.90   31.69
   1   0   4  261.14   32.99
   1   0   4  253.15   31.97
   1   0   4  216.27   30.46
  -1   0  -4  235.03   30.31
  -1   0  -4  256.32   33.28
  -1   0  -4  233.84   31.92
  -1   0  -4  236.21   31.55
  -1   0  -4  184.89   28.39
  -1   0  -4  250.21   31.48
  -1   0   4  231.02   30.46
  -1   0   4  191.88   29.34
  -1   0   4  225.70   31.31
  -1   0   4  259.58   32.97
  -1   0   4  289.70   33.71
  -1   0   4  219.20   29.67
   1   0  -5   42.24   27.63
   1   0  -5   41.51   25.14
   1   0  -5   26.59   23.39
   1   0  -5   24.52   23.29
   1   0  -5   39.33   22.68
   1   0  -5   34.13   24.08
   1   0   5   53.04   26.63
   1   0   5    1.42   24.55
   1   0   5   21.13   22.25
   1   0   5   -0.33   22.56
   1   0   5   27.92   22.29
   1   0   5   32.43   24.07
  -1   0  -5   26.26   25.36
  -1   0  -5   16.65   27.99
  -1   0  -5   19.26   21.68
  -1   0  -5   21.91   23.27
  -1   0  -5   18.55   20.97
  -1   0  -5   13.55   22.06
  -1   0   5   31.99   26.26
  -1   0   5   58.91   27.52
  -1   0   5   57.49   24.26
  -1   0   5   47.11   24.78
  -1   0   5   22.70   22.42
  -1   0   5   20.25   21.94
   1   0  -6   31.16   26.61
   1   0  -6    2.47   25.62
   1   0  -6    9.30   21.96
   1   0  -6   28.01   24.98
   1   0  -6   53.46   24.03
   1   0  -6    0.73   22.82
   1   0   6    3.23   25.00
   1   0   6    6.54   24.93
   1   0   6  -16.56   21.04
   1   0   6    4.13   23.58
   1   0   6    3.84   20.18
   1   0   6   16.04   23.29
  -1   0  -6   70.90   29.10
  -1   0  -6   25.48   26.26
  -1   0  -6   25.85   21.99
  -1   0  -6   37.66   23.96
  -1   0  -6   13.35   21.94
  -1   0  -6    9.68   21.89
  -1   0   6   19.31   27.42
  -1   0   6   33.47   26.69
  -1   0   6   42.32   24.33
  -1   0   6   27.92   24.78
  -1   0   6   34.01   23.62
  -1   0   6   53.44   24.22
   1   0  -7  141.03   29.58
   1   0  -7  159.55   33.96
   1   0  -7  159.24   32.23
   1   0  -7  140.79   31.28
   1   0  -7  137.28   30.29
   1   0   7  105.29   27.63
   1   0   7  138.77   33.96
   1   0   7  131.81   29.96
   1   0   7  119.49   30.46
   1   0   7  176.84   31.47
   1   0   7  161.78   37.38
  -1   0  -7  179.31   34.48
  -1   0  -7  134.04   29.91
  -1   0  -7  157.33   31.26
  -1   0  -7  143.90   29.88
  -1   0  -7  148.36   29.27
  -1   0  -7  119.68   28.04
  -1   0   7  141.13   35.43
  -1   0   7  147.79   30.45
  -1   0   7  142.62   31.00
  -1   0   7  157.21   31.54
  -1   0   7  189.60   32.35
  -1   0   7  162.81   31.54
   1   0  -8  326.98   38.83
   1   0  -8  248.21   35.22
   1   0  -8  316.34   37.98
   1   0  -8  310.31   38.64
   1   0  -8  346.26   40.98
   1   0  -8  310.45   39.20
   1   0   8  347.02   42.08
   1   0   8  321.93   39.90
   1   0   8  302.39   36.77
   1   0   8  302.36   37.12
   1   0   8  305.26   37.79
   1   0   8  360.73   49.33
  -1   0  -8  386.83   47.20
  -1   0  -8  401.91   43.53
  -1   0  -8  305.52   37.88
  -1   0  -8  307.11   37.57
  -1   0  -8  318.59   37.35
  -1   0  -8  326.48   38.02
  -1   0   8  364.37   43.31
  -1   0   8  338.03   41.82
  -1   0   8  290.12   35.72
  -1   0   8  307.61   36.50
  -1   0   8  285.26   37.86
  -1   0   8  345.88   39.97
   1   0  -9    4.70   23.88
   1   0  -9   13.31   26.44
   1   0  -9   33.94   24.69
   1   0  -9    1.30   24.84
   1   0  -9   -1.42   23.79
   1   0  -9   52.68   27.28
   1   0   9   15.72   25.29
   1   0   9   11.46   25.43
   1   0   9   -1.44   20.09
   1   0   9   27.13   27.23
   1   0   9   24.88   24.33
   1   0   9   -9.96   25.04
  -1   0  -9    5.98   20.90
  -1   0  -9   18.59   26.78
  -1   0  -9    1.80   23.06
  -1   0  -9    8.89   25.73
  -1   0  -9   17.51   24.24
  -1   0  -9   12.95   25.62
  -1   0   9   20.64   26.06
  -1   0   9   16.82   23.08
  -1   0   9   15.73   25.19
  -1   0   9   40.28   26.85
  -1   0   9   43.31   27.11
  -1   0   9   41.81   25.74
   1   0 -10   -4.51   25.90
   1   0 -10  -17.91   20.44
   1   0 -10   -1.02   23.91
   1   0 -10   28.16   26.52
   1   0 -10   -1.40   24.64
   1   0 -10    7.81   25.24
   1   0  10    6.60   21.65
   1   0  10   19.43   29.32
   1   0  10   34.67   24.50
   1   0  10    9.20   25.38
   1   0  10    7.40   23.91
   1   0  10   10.84   26.25
  -1   0 -10   -8.04   23.13
  -1   0 -10   23.24   28.10
  -1   0 -10  -10.96   21.04
  -1   0 -10    7.31   24.22
  -1   0 -10   12.48   24.10
  -1   0 -10  -30.00   21.58
  -1   0  10   -1.09   26.23
  -1   0  10    8.61   24.08
  -1   0  10    7.33   23.08
  -1   0  10   30.59   25.45
  -1   0  10    3.65   23.36
   1   0 -11   48.45   27.63
   1   0 -11   -7.45   21.70
   1   0 -11   23.22   25.19
   1   0 -11   34.16   25.66
   1   0 -11   -6.48   24.38
   1   0 -11   -5.45   23.67
   1   0  11    4.29   26.38
   1   0  11  -11.00   24.67
   1   0  11   -7.71   21.99
   1   0  11  -10.13   24.40
   1   0  11   48.51   25.69
   1   0  11  -10.20   20.90
  -1   0 -11   -7.02   24.67
  -1   0 -11   -9.87   21.72
  -1   0 -11   38.94   24.84
  -1   0 -11   -3.32   22.25
  -1   0 -11  -12.48   19.74
  -1   0 -11    0.48   23.10
  -1   0  11  -18.97   23.50
  -1   0  11   19.81   25.78
  -1   0  11    0.41   23.34
  -1   0  11    1.26   24.79
  -1   0  11  -15.84   22.68
  -1   0  11   21.72   25.26
   1   0 -12  895.40   59.84
   1   0 -12  756.45   57.21
   1   0 -12  744.69   52.77
   1   0 -12  922.56   57.80
   1   0 -12  812.67   57.85
   1   0 -12  846.87   58.27
   1   0  12  891.84   60.37
   1   0  12  895.04   60.84
   1   0  12  778.13   54.95
   1   0  12  743.62   53.55
   1   0  12  829.01   56.42
   1   0  12  784.06   56.95
  -1   0 -12  908.56   61.88
  -1   0 -12  878.70   59.96
  -1   0 -12  799.95   55.71
  -1   0 -12  744.28   53.93
  -1   0 -12  844.76   57.38
  -1   0 -12  846.61   59.75
  -1   0  12  852.46   59.15
  -1   0  12  800.28   58.35
  -1   0  12  697.21   52.80
  -1   0  12  799.50   55.95
  -1   0  12  903.29   59.22
  -1   0  12  791.82   55.98
   1   0 -13   44.71   28.96
   1   0 -13   37.36   26.09
   1   0 -13   34.92   25.24
   1   0 -13    0.36   24.07
   1   0 -13   19.17   28.63
   1   0  13   29.51   27.39
   1   0  13   57.12   30.07
   1   0  13   30.45   24.46
   1   0  13   40.04   26.97
   1   0  13    8.97   21.92
   1   0  13   19.92   25.24
  -1   0 -13   39.00   29.27
  -1   0 -13   11.48   26.78
  -1   0 -13   67.65   29.67
  -1   0 -13    2.26   24.46
  -1   0 -13   26.83   23.43
  -1   0 -13   77.46   31.05
  -1   0  13   43.88   28.56
  -1   0  13   37.93   27.61
  -1   0  13   48.51   29.79
  -1   0  13   51.16   31.17
  -1   0  13   30.86   29.24
  -1   0  13   34.92   27.94
   1   0 -14  141.84   38.85
   1   0 -14   87.80   30.12
   1   0 -14   80.90   31.10
   1   0 -14   82.09   31.33
   1   0 -14  112.85   35.24
   1   0 -14   94.42   33.94
   1   0  14  116.57   33.06
   1   0  14  111.69   35.08
   1   0  14  169.06   38.35
   1   0  14  100.62   32.99
   1   0  14  104.03   33.14
   1   0  14   93.90   32.18
  -1   0 -14  172.34   36.36
  -1   0 -14  140.79   37.10
  -1   0 -14  150.66   36.52
  -1   0 -14  117.95   35.29
  -1   0 -14   77.79   30.07
  -1   0 -14  126.87   36.48
  -1   0  14  162.47   42.01
  -1   0  14  100.07   30.36
  -1   0  14   82.14   31.67
  -1   0  14   86.93   33.39
  -1   0  14   90.60   32.85
  -1   0  14  123.45   37.00
   1   0 -15   64.58   28.32
   1   0 -15   19.30   24.62
   1   0 -15   80.97   31.38
   1   0 -15   37.35   27.56
   1   0 -15   23.06   27.28
   1   0 -15   51.52   29.55
   1   0  15   45.18   31.81
   1   0  15   75.61   36.27
   1   0  15   21.40   27.32
   1   0  15   12.02   27.18
   1   0  15   41.25   26.85
   1   0  15   71.54   32.68
  -1   0 -15   49.76   28.46
  -1   0 -15   37.88   25.54
  -1   0 -15   17.10   24.41
  -1   0 -15   50.29   30.65
  -1   0 -15   13.88   23.58
  -1   0 -15   41.67   28.80
  -1   0  15   51.38   31.40
  -1   0  15  -23.01   24.59
  -1   0  15   13.09   28.25
  -1   0  15   44.23   31.80
  -1   0  15   34.30   28.87
  -1   0  15   18.57   26.06
   1   0 -16   51.37   33.90
   1   0 -16   51.26   36.01
   1   0 -16   52.97   30.64
   1   0 -16   28.58   28.41
   1   0 -16   83.40   33.01
   1   0 -16   40.01   31.35
   1   0  16   10.81   26.37
   1   0  16   41.93   32.02
   1   0  16   37.40   28.79
   1   0  16   31.09   29.81
   1   0  16   33.80   27.58
   1   0  16    6.66   27.97
  -1   0 -16   18.60   29.10
  -1   0 -16   19.45   29.20
  -1   0 -16   21.23   27.30
  -1   0 -16   81.23   34.65
  -1   0 -16   13.83   25.85
  -1   0 -16   23.32   30.34
  -1   0  16   57.18   31.83
  -1   0  16   59.23   29.76
  -1   0  16   -6.59   26.76
  -1   0  16   19.55   29.36
  -1   0  16   36.86   28.01
  -1   0  16    2.90   27.94
   1   0 -17  160.29   42.64
   1   0 -17  114.51   37.40
   1   0 -17  116.55   38.94
   1   0 -17  163.37   47.86
   1   0 -17  163.39   40.91
   1   0 -17  147.25   43.85
   1   0  17  166.77   43.34
   1   0  17  134.41   38.68
   1   0  17  151.27   47.08
   1   0  17  111.79   38.50
   1   0  17  144.82   39.18
   1   0  17  152.58   42.55
  -1   0 -17  142.83   38.97
  -1   0 -17  126.04   43.57
  -1   0 -17  119.71   35.53
  -1   0 -17  141.15   35.79
  -1   0 -17  146.23   42.22
  -1   0  17  188.47   47.42
  -1   0  17  116.91   36.55
  -1   0  17  177.94   42.53
  -1   0  17  108.80   37.83
  -1   0  17  187.18   45.00
   1   0 -18  518.42   71.35
   1   0 -18  368.96   66.32
   1   0 -18  515.09   59.72
   1   0 -18  470.45   63.37
   1   0 -18  490.16   66.25
   1   0 -18  439.24   65.39
   1   0  18  477.81   62.19
   1   0  18  446.10   61.74
   1   0  18  464.60   57.16
   1   0  18  444.67   62.19
   1   0  18  506.94   59.49
   1   0  18  450.74   64.01
  -1   0 -18  505.34   58.46
  -1   0 -18  484.42   60.25
  -1   0 -18  426.20   60.44
  -1   0 -18  410.49   61.17
  -1   0 -18  514.46   58.59
  -1   0 -18  506.75   59.01
  -1   0  18  569.29   74.09
  -1   0  18  537.08   62.92
  -1   0  18  423.71   57.82
  -1   0  18  507.06   58.87
  -1   0  18  486.82   60.82
  -1   0  18  549.93   69.04
   1   0 -19 1461.58   90.37
   1   0 -19 1564.92   94.23
   1   0 -19 1218.46   80.95
   1   0 -19 1186.83   78.27
   1   0 -19 1287.44   86.55
   1   0 -19 1338.22   88.26
   1   0  19 1395.07   91.06
   1   0  19 1423.40   93.03
   1   0  19 1349.84   85.17
   1   0  19 1274.99   82.14
   1   0  19 1410.99   89.42
   1   0  19 1326.48   89.71
  -1   0 -19 1308.46   85.08
  -1   0 -19 1305.91  109.63
  -1   0 -19 1242.19   80.57
  -1   0 -19 1299.47   80.86
  -1   0 -19 1397.33   90.39
  -1   0 -19 1336.87   88.49
  -1   0  19 1394.62   88.97
  -1   0  19 1312.08   83.14
  -1   0  19 1434.99   90.39
  -1   0  19 1340.36   93.85
  -1   0  19 1302.55   85.20
   1   0 -20 1375.39   91.36
   1   0 -20 1479.82   92.98
   1   0 -20 1373.40   85.08
   1   0 -20 1571.21   94.88
   1   0 -20 1417.80   90.70
   1   0 -20 1527.00   97.01
   1   0  20 1540.85   95.42
   1   0  20 1425.51   94.78
   1   0  20 1394.34   85.70
   1   0  20 1291.87   86.64
   1   0  20 1424.84   92.50
   1   0  20 1481.45   96.22
  -1   0 -20 1346.16   91.53
  -1   0 -20 1492.46   93.50
  -1   0 -20 1245.36   84.03
  -1   0 -20 1330.72   85.29
  -1   0 -20 1416.89   92.48
  -1   0 -20 1363.01   89.40
  -1   0  20 1487.70   96.28
  -1   0  20 1322.49   89.35
  -1   0  20 1324.06   86.74
  -1   0  20 1423.85   90.27
  -1   0  20 1417.18   94.19
  -1   0  20 1443.86   91.65
   1   0 -21   93.83   41.36
   1   0 -21   16.81   30.59
   1   0 -21   55.17   36.76
   1   0 -21   62.86   36.08
   1   0 -21   33.66   34.92
   1   0 -21   20.87   33.30
   1   0  21  121.89   43.53
   1   0  21   67.15   44.61
   1   0  21   84.98   38.95
   1   0  21   76.37   40.61
   1   0  21   72.36   36.71
   1   0  21   59.93   36.84
  -1   0 -21   32.07   28.94
  -1   0 -21   25.67   32.85
  -1   0 -21   26.94   29.55
  -1   0 -21   55.97   36.57
  -1   0 -21   60.48   34.35
  -1   0 -21   26.63   38.37
  -1   0  21  140.96   46.49
  -1   0  21  109.42   43.05
  -1   0  21   52.23   37.14
  -1   0  21   92.20   41.36
  -1   0  21   92.20   43.21
  -1   0  21   99.31   39.42
   1   0 -22   21.28   35.53
   1   0 -22   -3.70   33.20
   1   0 -22   49.55   33.58
   1   0 -22   14.99   33.47
   1   0 -22   13.04   29.44
   1   0  22   39.59   30.10
   1   0  22   49.38   32.38
   1   0  22   30.31   31.41
   1   0  22   37.15   35.56
   1   0  22   30.41   36.45
   1   0  22   13.57   32.54
  -1   0 -22  -24.90   32.71
  -1   0 -22   17.86   32.57
  -1   0 -22   35.10   30.78
  -1   0 -22  -13.64   26.80
  -1   0 -22   -4.75   23.22
  -1   0 -22  -21.78   25.23
  -1   0  22   -6.31   27.80
  -1   0  22   38.97   32.19
  -1   0  22   11.15   30.05
  -1   0  22   29.44   31.09
  -1   0  22   57.83   34.61
  -1   0  22   55.38   32.82
   1   0 -23  428.43   64.61
   1   0 -23  469.82   72.77
   1   0 -23  406.96   64.77
   1   0 -23  502.55   73.86
   1   0 -23  345.67   57.80
   1   0 -23  513.84   77.16
   1   0  23  483.52   76.54
   1   0  23  425.15   61.53
   1   0  23  553.82   78.10
   1   0  23  370.27   61.46
   1   0  23  376.03   65.87
   1   0  23  429.94   69.45
  -1   0 -23  468.37   70.13
  -1   0 -23  433.86   71.58
  -1   0 -23  362.21   60.43
  -1   0 -23  422.66   67.95
  -1   0 -23  422.62   63.80
  -1   0 -23  502.28   73.43
  -1   0  23  426.60   66.74
  -1   0  23  471.22   68.90
  -1   0  23  421.90   65.42
  -1   0  23  561.92   78.18
  -1   0  23  479.80   69.16
  -1   0  23  436.02   67.19
   1   0 -24  207.40   50.35
   1   0 -24  186.78   47.60
   1   0 -24  117.98   43.66
   1   0 -24  165.24   52.11
   1   0 -24  223.33   49.36
   1   0 -24  241.33   58.68
   1   0  24  227.60   57.06
   1   0  24  175.99   53.41
   1   0  24  171.46   48.86
   1   0  24  111.72   36.62
   1   0  24  194.71   51.56
   1   0  24  148.59   42.83
  -1   0 -24  149.16   46.85
  -1   0 -24  179.76   50.88
  -1   0 -24  146.87   44.26
  -1   0 -24  152.23   45.89
  -1   0 -24  130.26   41.75
  -1   0 -24  175.70   46.82
  -1   0  24  204.67   60.69
  -1   0  24  176.16   48.03
  -1   0  24  254.85   53.18
  -1   0  24  180.43   51.83
  -1   0  24  187.18   50.68
  -1   0  24  189.11   52.75
   1   0 -25  939.09   82.75
   1   0 -25  941.15   82.85
   1   0 -25  871.01   79.84
   1   0 -25  849.93   78.62
   1   0 -25  890.77   81.78
   1   0 -25  993.47   86.31
   1   0  25  873.55   81.71
   1   0  25  929.26   82.26
   1   0  25  935.83   80.02
   1   0  25  819.33   78.60
   1   0  25  824.24   84.08
   1   0  25  907.37   83.47
  -1   0 -25  953.56   85.57
  -1   0 -25  759.01   76.00
  -1   0 -25  703.71   73.10
  -1   0 -25  758.75   81.33
  -1   0 -25  905.55   84.63
  -1   0  25  942.36   84.84
  -1   0  25  926.61   83.20
  -1   0  25  960.32   82.61
  -1   0  25  906.45   86.22
   1   0 -26  -13.76   32.63
   1   0 -26   34.42   31.10
   1   0 -26   18.53   31.92
   1   0 -26   54.12   32.78
   1   0 -26   62.35   37.59
   1   0 -26   14.11   36.57
   1   0  26   58.70   39.97
   1   0  26   39.14   35.70
   1   0  26   43.90   36.71
   1   0  26  108.16   38.64
   1   0  26   44.71   35.48
   1   0  26   76.30   41.05
  -1   0 -26   14.35   36.83
  -1   0 -26  136.76   42.74
  -1   0 -26   19.90   36.84
  -1   0 -26   43.64   40.63
  -1   0 -26   53.60   30.50
  -1   0 -26   44.52   39.92
  -1   0  26   78.79   40.34
  -1   0  26   64.90   35.36
  -1   0  26   61.45   40.30
  -1   0  26   32.87   32.19
  -1   0  26   13.49   32.30
   1   0 -27   56.83   32.11
   1   0 -27   52.87   39.64
   1   0 -27   40.41   38.12
   1   0 -27    9.82   33.84
   1   0 -27    8.25   33.94
   1   0  27   50.33   34.86
   1   0  27   56.00   53.37
   1   0  27   60.32   42.00
   1   0  27   32.23   35.75
   1   0  27   74.60   37.50
   1   0  27  108.61   48.86
  -1   0 -27  149.21   43.43
  -1   0 -27   84.51   43.71
  -1   0 -27   20.56   33.97
  -1   0 -27   55.15   36.83
  -1   0 -27   68.97   34.30
  -1   0 -27    8.11   40.51
  -1   0  27   75.68   42.01
  -1   0  27   66.03   44.26
  -1   0  27   58.96   37.76
  -1   0  27   63.64   40.51
  -1   0  27   54.48   38.97
  -1   0  27   -7.97   35.08
   1   0 -28   54.74   40.92
   1   0 -28   61.15   34.22
   1   0 -28   17.88   35.36
   1   0 -28  100.45   47.01
   1   0 -28   68.50   42.26
   1   0 -28   52.16   42.12
   1   0  28  126.07   42.86
   1   0  28   77.56   46.46
   1   0  28   51.00   38.85
   1   0  28   61.79   38.43
   1   0  28   98.39   41.15
   1   0  28   15.23   34.87
  -1   0 -28   45.51   40.60
  -1   0 -28  110.74   47.10
  -1   0 -28    7.07   29.18
  -1   0 -28   44.54   41.20
  -1   0 -28  134.96   52.30
  -1   0 -28   52.75   39.75
  -1   0  28  109.27   53.08
  -1   0  28  131.40   46.49
  -1   0  28   53.17   41.41
  -1   0  28   64.58   43.71
  -1   0  28   52.85   40.13
  -1   0  28   67.86   42.29
   1   0 -29   48.27   42.51
   1   0 -29  -18.19   31.99
   1   0 -29   64.42   38.12
   1   0 -29   37.85   41.06
   1   0 -29   16.67   31.21
   1   0 -29   13.35   39.04
   1   0  29    5.24   31.31
   1   0  29    8.94   35.24
   1   0  29   -1.71   30.46
   1   0  29   39.77   33.09
   1   0  29   44.28   43.26
   1   0  29   55.40   42.91
  -1   0 -29  -17.50   31.67
  -1   0 -29   57.56   39.73
  -1   0 -29   25.45   32.09
  -1   0 -29   28.68   38.07
  -1   0 -29   22.82   29.60
  -1   0 -29  -43.81   27.68
  -1   0  29   65.89   46.39
  -1   0  29   72.10   35.89
  -1   0  29    0.55   33.58
  -1   0  29   -2.58   32.40
  -1   0  29  -30.71   26.31
  -1   0  29   32.38   44.62
   1   0 -30  136.52   51.64
   1   0 -30  278.41   71.56
   1   0 -30  230.31   56.19
   1   0 -30  196.30   60.70
   1   0 -30  228.27   62.21
   1   0 -30  280.83   70.33
   1   0  30  270.39   66.37
   1   0  30  124.24   51.63
   1   0  30  254.33   62.21
   1   0  30  163.13   53.04
   1   0  30  233.94   54.95
   1   0  30  235.29   66.03
  -1   0 -30  246.93   68.33
  -1   0 -30  209.82   58.96
  -1   0 -30  179.97   56.36
  -1   0 -30  284.64   69.05
  -1   0 -30  227.75   61.88
  -1   0 -30  245.04   66.58
  -1   0  30  166.84   57.07
  -1   0  30  313.77   77.92
  -1   0  30  123.65   49.22
  -1   0  30  322.81   66.25
  -1   0  30  250.54   68.19
  -1   0  30  199.12   68.55
   1   0 -31   19.55   44.07
   1   0 -31   32.97   35.10
   1   0 -31   68.93   40.46
   1   0 -31   59.51   42.26
   1   0 -31   15.75   39.30
   1   0 -31   50.90   53.98
   1   0  31   92.29   52.08
   1   0  31   47.94   50.12
   1   0  31   28.84   40.72
   1   0  31   27.06   41.24
   1   0  31   79.50   42.69
   1   0  31   61.12   52.01
  -1   0 -31  -15.96   38.81
  -1   0 -31   89.25   51.49
  -1   0 -31   56.76   36.64
  -1   0 -31   58.71   42.12
  -1   0 -31   39.13   39.52
  -1   0 -31   51.23   42.15
  -1   0  31  125.76   51.54
  -1   0  31   72.67   44.23
  -1   0  31   -4.46   37.90
  -1   0  31   47.75   42.48
  -1   0  31   42.36   38.49
  -1   0  31   21.21   59.01
   1   0 -32   33.52   47.36
   1   0 -32   19.57   36.69
   1   0 -32   12.95   33.47
   1   0 -32   24.31   38.59
   1   0 -32   30.26   37.52
   1   0 -32   27.80   44.92
   1   0  32    4.10   36.69
   1   0  32  -29.12   41.81
   1   0  32  -13.81   28.15
   1   0  32   31.22   36.67
   1   0  32   30.52   37.86
   1   0  32   24.10   38.21
  -1   0 -32   -0.78   40.94
  -1   0 -32   25.57   40.99
  -1   0 -32    2.26   36.15
  -1   0 -32    2.80   41.29
  -1   0 -32   12.48   34.03
  -1   0 -32   24.50   46.49
  -1   0  32   69.49   46.30
  -1   0  32   72.46   53.56
  -1   0  32    3.54   40.22
  -1   0  32   34.91   44.57
  -1   0  32   29.25   37.22
  -1   0  32   18.02   42.90
   1   0 -33   94.57   55.22
   1   0 -33   91.88   58.40
   1   0 -33  110.50   49.43
   1   0 -33   43.90   45.25
   1   0 -33   43.88   41.58
   1   0  33  175.95   64.21
   1   0  33   61.98   50.97
   1   0  33  147.95   52.20
   1   0  33   88.26   39.42
   1   0  33  126.51   48.31
   1   0  33   35.39   51.02
  -1   0 -33  136.21   50.14
  -1   0 -33   21.02   47.20
  -1   0 -33   66.55   39.07
  -1   0 -33   90.61   49.90
  -1   0 -33   78.13   46.11
  -1   0 -33   88.94   52.49
  -1   0  33   68.24   54.05
  -1   0  33   82.23   52.04
  -1   0  33   90.44   44.85
  -1   0  33  122.29   54.81
  -1   0  33   52.75   45.33
  -1   0  33  101.37   52.13
   1   0 -34  762.41   95.26
   1   0 -34  699.53  105.02
   1   0 -34  617.32   95.56
   1   0 -34  667.58  100.07
   1   0 -34  690.59  107.37
   1   0 -34  829.65   98.91
   1   0  34  731.12  109.74
   1   0  34  825.28  101.16
   1   0  34  785.46   93.45
   1   0  34  487.94   78.98
   1   0  34  614.07   95.97
  -1   0 -34  807.66   93.22
  -1   0 -34  672.42  106.90
  -1   0 -34  410.30   67.41
  -1   0 -34  670.33  101.89
  -1   0 -34  736.05  111.47
  -1   0 -34  713.57  105.59
  -1   0  34  686.89  102.96
  -1   0  34  616.56   91.69
  -1   0  34  534.83   80.66
  -1   0  34  815.87  109.53
  -1   0  34  848.79  102.91
  -1   0  34  751.57  112.10
   1   0 -35  478.28   89.35
   1   0 -35  329.62   83.28
   1   0 -35  503.07   89.85
   1   0 -35  394.30   80.62
   1   0 -35  557.39   96.44
   1   0 -35  397.73   87.26
   1   0  35  319.35   83.32
   1   0  35  379.40   75.05
   1   0  35  372.19   83.65
   1   0  35  307.77   66.34
   1   0  35  494.65   93.62
   1   0  35  337.09   81.09
  -1   0 -35  336.63   73.24
  -1   0 -35  316.98   75.71
  -1   0 -35  149.76   49.67
  -1   0 -35  451.13   86.50
  -1   0 -35  415.41   87.50
  -1   0 -35  360.00   81.45
  -1   0  35  307.61   82.30
  -1   0  35  452.31   95.52
  -1   0  35  374.97   76.32
  -1   0  35  408.50   86.50
  -1   0  35  404.50   85.15
  -1   0  35  450.44   91.17
   1   0 -36  196.08   56.73
   1   0 -36  323.95   80.67
   1   0 -36  246.25   66.05
   1   0 -36  219.13   63.76
   1   0 -36  270.58   71.99
   1   0 -36  421.74   99.15
   1   0  36  224.87   70.28
   1   0  36  153.50   70.00
   1   0  36  196.87   59.94
   1   0  36  190.93   59.23
   1   0  36  245.11   78.32
   1   0  36  280.62   79.01
  -1   0 -36  255.76   75.19
  -1   0 -36  224.19   71.54
  -1   0 -36  136.24   46.04
  -1   0 -36  172.62   54.19
  -1   0 -36  221.44   64.42
  -1   0 -36  216.07   74.88
  -1   0  36  147.39   54.36
  -1   0  36  112.87   54.13
  -1   0  36  103.03   50.26
  -1   0  36  190.67   64.14
  -1   0  36  168.62   64.51
  -1   0  36  241.20   74.69
   1   0 -37  466.33   85.95
   1   0 -37  453.66   95.25
   1   0 -37  511.30  100.16
   1   0 -37  610.75  102.44
   1   0 -37  511.02  100.62
   1   0 -37  745.05  131.00
   1   0  37  666.82  108.20
   1   0  37  461.04   89.91
   1   0  37  573.77  101.04
   1   0  37  450.58   78.93
   1   0  37  530.15  101.77
   1   0  37  598.85  107.92
  -1   0 -37  680.70  100.85
  -1   0 -37  432.74   89.25
  -1   0 -37  222.71   53.30
  -1   0 -37  600.93  103.74
  -1   0 -37  572.38   99.85
  -1   0 -37  516.64  112.38
  -1   0  37  651.15  114.97
  -1   0  37  684.44  115.72
  -1   0  37  355.82   71.65
  -1   0  37  630.37  106.47
  -1   0  37  659.70  117.72
  -1   0  37  721.54  114.02
   1   0 -38   58.39   47.58
   1   0 -38   57.47   54.22
   1   0 -38   13.38   60.91
   1   0 -38   17.46   51.00
   1   0 -38   95.85   60.77
   1   0  38   45.61   46.49
   1   0  38   12.55   61.48
   1   0  38   31.74   50.68
   1   0  38  101.75   65.73
   1   0  38   19.31   51.78
  -1   0 -38   70.71   60.01
  -1   0 -38  123.81   61.00
  -1   0 -38   22.67   35.05
  -1   0 -38   55.48   63.37
  -1   0 -38   49.22   46.08
  -1   0 -38    3.84   46.65
  -1   0  38   20.19   53.42
  -1   0  38  100.94   64.26
  -1   0  38   53.98   53.98
  -1   0  38   60.22   47.62
  -1   0  38   78.65   58.25
   1   0 -39   76.45   50.21
   1   0 -39   81.49   62.21
   1   0 -39   49.38   59.04
   1   0 -39   45.47   48.01
   1   0 -39   32.78   46.35
   1   0 -39  -10.03   51.78
   1   0  39  -24.98   44.75
   1   0  39   88.00   69.97
   1   0  39  138.21   54.86
   1   0  39   45.44   45.83
   1   0  39   61.39   64.80
   1   0  39   31.54   56.86
  -1   0 -39  182.20   65.58
  -1   0 -39   10.30   41.49
  -1   0 -39   72.13   56.31
  -1   0 -39  -31.54   41.62
  -1   0 -39  -34.34   50.81
  -1   0  39   24.53   50.12
  -1   0  39   17.50   57.82
  -1   0  39   -4.69   54.15
  -1   0  39   92.53   45.90
  -1   0  39   58.33   50.59
  -1   0  39   19.95   53.48
   1   0 -40   72.62   51.44
   1   0 -40   93.47   71.25
   1   0 -40   57.90   52.53
   1   0 -40   68.92   58.61
   1   0 -40   17.46   52.08
   1   0 -40    1.23   57.92
   1   0  40   53.67   59.48
   1   0  40   50.99   65.25
   1   0  40   25.85   52.37
   1   0  40   82.68   49.24
   1   0  40   73.90   67.67
   1   0  40   49.36   62.83
  -1   0 -40  109.41   71.25
  -1   0 -40   12.12   47.34
  -1   0 -40   19.36   37.62
  -1   0 -40   48.32   58.23
  -1   0 -40   94.71   59.89
  -1   0 -40   53.99   55.69
  -1   0  40   -1.63   48.96
  -1   0  40   14.49   43.38
  -1   0  40   70.94   59.44
  -1   0  40   79.81   61.46
  -1   0  40   54.65   57.59
   1   0 -41   59.54   87.10
   1   0 -41   26.44   49.55
   1   0 -41   55.52   59.35
   1   0 -41   85.96   50.99
   1   0 -41   -6.17   53.44
   1   0 -41  -41.81   51.70
   1   0  41   24.19   57.07
   1   0  41   87.57   58.30
   1   0  41  -29.37   37.43
   1   0  41   41.93   57.11
   1   0  41   67.27   62.62
  -1   0 -41   41.68   47.74
  -1   0 -41   22.22   31.57
  -1   0 -41   44.50   51.07
  -1   0 -41   34.28   62.59
  -1   0 -41    2.32   58.25
  -1   0  41   46.08   51.99
  -1   0  41  -16.60   58.82
  -1   0  41   48.24   53.58
  -1   0  41   70.09   54.36
  -1   0  41   62.99   52.14
  -1   0  41   62.97   62.78
   1   0 -42   98.81   55.22
   1   0 -42  103.89   56.54
   1   0 -42   31.19   63.50
   1   0 -42   89.68   60.01
   1   0 -42  118.45   70.61
   1   0 -42   55.40   60.77
   1   0  42   55.27   60.86
   1   0  42   68.60   61.93
   1   0  42   48.08   58.92
   1   0  42   12.34   45.25
   1   0  42   68.22   62.09
   1   0  42  139.27   65.65
  -1   0 -42   10.46   59.63
  -1   0 -42   51.99   49.86
  -1   0 -42   43.97   42.93
  -1   0 -42   76.54   51.99
  -1   0 -42   75.07   59.10
  -1   0 -42   73.07   76.30
  -1   0  42  -48.10   52.66
  -1   0  42  144.78   67.01
  -1   0  42   28.68   52.14
  -1   0  42  104.58   52.59
  -1   0  42  108.44   72.05
  -1   0  42   35.93   62.93
   1   0 -43  320.79   87.95
   1   0 -43  441.94   92.90
   1   0 -43  708.35  126.14
   1   0 -43  483.86  104.29
   1   0 -43  681.32  123.86
   1   0  43  625.17  132.71
   1   0  43  356.85   84.11
   1   0  43  577.73  124.99
   1   0  43  493.27  108.37
   1   0  43  493.42  122.18
  -1   0 -43  448.09   85.17
  -1   0 -43  717.65  137.92
  -1   0 -43  151.25   53.27
  -1   0 -43  441.61  102.01
  -1   0 -43  494.65  113.51
  -1   0 -43  645.76  112.83
  -1   0  43  514.19  108.42
  -1   0  43  331.04   87.24
  -1   0  43  234.50   92.03
  -1   0  43  817.86  127.08
  -1   0  43  415.52   95.42
  -1   0  43  562.58  120.92
   1   0 -44   84.58   53.70
   1   0 -44  136.97   70.09
   1   0 -44  208.36   75.00
   1   0 -44  163.35   76.04
   1   0 -44  152.70   81.61
   1   0  44  266.97   91.25
   1   0  44  156.11   69.66
   1   0  44  185.46   78.77
   1   0  44  278.53   83.11
   1   0  44  121.18   86.93
  -1   0 -44  188.92   78.84
  -1   0 -44  129.38   63.56
  -1   0 -44  292.35   92.86
  -1   0 -44  180.43   82.30
  -1   0 -44  275.09   90.49
  -1   0  44  152.03   68.41
  -1   0  44  107.33   75.16
  -1   0  44  208.08   68.09
  -1   0  44  126.92   72.29
  -1   0  44  203.83   81.26
   1   0 -45   -1.31   56.28
   1   0 -45    7.07   57.56
   1   0 -45  -68.67   60.46
   1   0 -45  106.19   83.92
   1   0  45   67.29   67.65
   1   0  45   -6.98   57.38
   1   0  45   69.99   58.85
   1   0  45   -6.05   64.30
   1   0  45  -30.03   63.43
  -1   0 -45   34.86   52.34
  -1   0 -45  -11.84   47.51
  -1   0 -45  -36.12   63.02
  -1   0 -45    5.20   71.06
  -1   0  45  -69.85   53.61
  -1   0  45  108.82   56.76
  -1   0  45   53.08   58.09
  -1   0  45  -12.22   64.77
   1   0 -46  -47.13   45.66
   1   0 -46  182.92   75.92
   1   0 -46   50.26   71.96
   1   0 -46  178.95   88.47
   1   0  46  113.11   77.94
   1   0  46    0.45   58.13
   1   0  46 -109.48   61.41
  -1   0 -46  178.27   85.88
  -1   0 -46  109.30   72.70
  -1   0 -46   44.09   80.57
  -1   0 -46    1.78   69.00
  -1   0  46   44.87   68.45
  -1   0  46  101.63   56.05
  -1   0  46  102.46   71.41
   1   0 -47   85.13   64.82
   1   0 -47   76.40   58.54
   1   0 -47  -45.85   97.34
   1   0  47   64.96   72.11
   1   0  47   -5.62   55.48
   1   0  47  -66.77   48.34
   1   0  47   -5.55   75.50
  -1   0 -47  141.98   70.35
  -1   0 -47   65.27   56.40
  -1   0 -47   33.39   83.11
  -1   0 -47   28.16   73.45
  -1   0  47  -37.31   54.70
  -1   0  47  135.83   66.22
  -1   0  47   46.63   67.41
  -1   0  47   20.52   83.08
   1   0 -48  228.45   94.24
   1   0 -48  113.00   70.64
   1   0 -48  -27.68   78.15
   1   0 -48  -13.16   64.49
   1   0  48   56.28   74.33
   1   0  48   50.74   72.89
   1   0  48   65.13   66.41
  -1   0 -48   47.93   63.71
  -1   0 -48  -47.94   51.45
  -1   0 -48   81.55   83.94
  -1   0 -48   87.57   73.58
  -1   0  48  182.49   79.60
  -1   0  48  118.88   76.92
  -1   0  48   60.13   94.69
   1   0 -49   63.63   72.32
   1   0 -49  153.81   82.42
   1   0 -49  110.17   99.64
   1   0 -49  122.36   87.55
   1   0  49  109.75   86.59
   1   0  49   74.53   72.98
   1   0  49  241.03   88.94
   1   0  49   62.33   94.04
  -1   0 -49   64.97   76.13
  -1   0 -49   64.73   80.29
  -1   0 -49  106.47   89.09
  -1   0  49  199.16   88.44
  -1   0  49   92.72   66.44
  -1   0  49  184.51  111.21
   1   0 -50  162.16   70.14
   1   0 -50  217.60   98.20
   1   0 -50  122.79   88.44
   1   0 -50   84.56   75.33
   1   0  50   43.34   74.40
   1   0  50  266.79   98.13
   1   0  50  348.23  114.87
   1   0  50  266.17  116.17
  -1   0 -50  173.07   82.32
  -1   0 -50  137.92   89.77
  -1   0 -50  266.07  112.49
  -1   0  50  176.56   79.22
  -1   0  50  194.75   82.45
  -1   0  50  231.97   95.45
  -1   0  50  202.10  114.66
   2   0   0  559.73   52.16
   2   0   0  485.99   48.53
   2   0   0  526.22   47.34
   2   0   0  464.05   47.84
   2   0   0  574.63   49.71
   2   0   0  455.66   45.28
  -2   0   0  552.33   51.68
  -2   0   0  498.32   49.43
  -2   0   0  465.26   44.61
  -2   0   0  496.22   45.49
  -2   0   0  552.66   48.53
  -2   0   0  541.02   47.13
   2   0  -1 2558.84   87.14
   2   0  -1 2752.31   89.73
   2   0  -1 2330.44   80.05
   2   0  -1 2606.73   84.37
   2   0  -1 2597.91   85.93
   2   0  -1 2602.58   87.14
   2   0   1 2660.67   88.52
   2   0   1 2806.25   89.73
   2   0   1 2297.77   79.53
   2   0   1 2545.87   82.64
   2   0   1 2761.30   89.39
   2   0   1 2465.47   83.85
  -2   0  -1 2734.84   89.73
  -2   0  -1 2552.27   86.62
  -2   0  -1 2312.29   77.98
  -2   0  -1 2571.98   83.16
  -2   0  -1 2645.98   86.97
  -2   0  -1 2627.30   86.79
  -2   0   1 2743.66   89.91
  -2   0   1 2555.03   86.79
  -2   0   1 2557.63   82.82
  -2   0   1 2810.05   90.60
  -2   0   1 2590.99   86.27
   2   0  -2   72.01   31.86
   2   0  -2   77.35   27.84
   2   0  -2   70.25   29.51
   2   0  -2   59.35   28.63
   2   0  -2   63.59   29.84
   2   0  -2  101.58   30.91
   2   0   2   71.56   31.33
   2   0   2   84.77   28.34
   2   0   2   68.90   28.96
   2   0   2   55.72   31.16
   2   0   2   45.97   28.58
   2   0   2   72.48   29.18
  -2   0  -2   18.95   30.29
  -2   0  -2   94.90   34.16
  -2   0  -2  120.28   32.26
  -2   0  -2  105.66   31.71
  -2   0  -2   85.41   31.24
  -2   0  -2   61.72   28.41
  -2   0   2   96.53   31.62
  -2   0   2   89.97   33.30
  -2   0   2   83.13   28.77
  -2   0   2   80.88   30.07
  -2   0   2  116.63   33.87
  -2   0   2   79.08   28.63
   2   0  -3 8751.05  153.36
   2   0  -3 8188.10  148.69
   2   0  -3 7465.06  136.76
   2   0  -3 7939.66  140.39
   2   0  -3 8421.34  149.73
   2   0  -3 8211.45  148.34
   2   0   3 8499.66  151.11
   2   0   3 8618.44  151.97
   2   0   3 7683.94  138.66
   2   0   3 7763.99  139.18
   2   0   3 8899.91  153.53
   2   0   3 8032.85  146.44
  -2   0  -3 8255.88  149.73
  -2   0  -3 8506.92  150.76
  -2   0  -3 7281.27  132.09
  -2   0  -3 8109.26  140.39
  -2   0  -3 8815.54  153.01
  -2   0  -3 7580.04  141.25
  -2   0   3 8710.94  153.53
  -2   0   3 8041.32  146.61
  -2   0   3 7286.29  132.09
  -2   0   3 7996.54  139.87
  -2   0   3 8785.45  153.01
  -2   0   3 8069.84  146.27
   2   0  -4 6959.34  139.18
   2   0  -4 6707.78  136.93
   2   0  -4 6095.74  125.35
   2   0  -4 6548.03  129.50
   2   0  -4 7006.03  138.66
   2   0  -4 6429.42  134.34
   2   0   4 6836.94  137.97
   2   0   4 6836.59  137.80
   2   0   4 5831.55  122.41
   2   0   4 6153.66  126.21
   2   0   4 6783.34  137.11
   2   0   4 6670.96  135.55
  -2   0  -4 6557.88  134.34
  -2   0  -4 5975.06  121.72
  -2   0  -4 6322.92  126.39
  -2   0  -4 6416.63  132.26
  -2   0   4 6874.45  138.83
  -2   0   4 6504.46  134.51
  -2   0   4 5639.81  118.43
  -2   0   4 6449.13  128.11
  -2   0   4 7013.29  139.87
  -2   0   4 6188.58  130.36
   2   0  -5 1225.27   67.45
   2   0  -5 1261.97   67.20
   2   0  -5 1138.49   61.67
   2   0  -5 1237.27   64.54
   2   0  -5 1247.85   67.22
   2   0  -5 1202.50   66.58
   2   0   5 1320.77   69.33
   2   0   5 1261.77   67.07
   2   0   5 1157.84   61.84
   2   0   5 1148.68   62.61
   2   0   5 1198.14   66.17
   2   0   5 1300.55   66.46
  -2   0  -5 1198.68   65.53
  -2   0  -5 1321.07   69.42
  -2   0  -5 1220.53   63.59
  -2   0  -5 1266.24   64.65
  -2   0  -5 1295.45   68.31
  -2   0   5 1511.81   73.00
  -2   0   5 1317.02   68.60
  -2   0   5 1121.76   59.18
  -2   0   5 1138.18   61.58
  -2   0   5 1388.24   70.92
  -2   0   5 1152.24   64.63
   2   0  -6 3592.92  105.64
   2   0  -6 3394.44  102.87
   2   0  -6 3028.94   94.05
   2   0  -6 3322.86   98.38
   2   0  -6 3711.52  106.16
   2   0  -6 3405.85  102.35
   2   0   6 3429.01  103.74
   2   0   6 3607.96  105.81
   2   0   6 3048.13   94.05
   2   0   6 3322.51   98.38
   2   0   6 3436.10  102.01
   2   0   6 3380.95  101.66
  -2   0  -6 3350.69  101.83
  -2   0  -6 3579.95  105.64
  -2   0  -6 2951.31   91.12
  -2   0  -6 3237.45   96.30
  -2   0  -6 3295.71  100.28
  -2   0  -6 3456.33  103.91
  -2   0   6 3617.30  106.85
  -2   0   6 3385.62  102.70
  -2   0   6 3179.70   94.75
  -2   0   6 3245.57   96.30
  -2   0   6 3760.63  107.19
  -2   0   6 3317.15  101.14
   2   0  -7 1993.82   83.34
   2   0  -7 1880.74   81.61
   2   0  -7 1731.54   75.21
   2   0  -7 1815.56   77.80
   2   0  -7 2056.92   82.47
   2   0  -7 1895.44   80.57
   2   0   7 1926.22   82.47
   2   0   7 1803.81   75.90
   2   0   7 1663.16   73.48
   2   0   7 2030.99   82.12
   2   0   7 1849.28   79.70
  -2   0  -7 1871.06   80.74
  -2   0  -7 1955.26   82.30
  -2   0  -7 1689.97   73.00
  -2   0  -7 1741.22   75.55
  -2   0  -7 1793.09   78.67
  -2   0  -7 2056.23   84.55
  -2   0   7 2095.83   85.76
  -2   0   7 1791.19   80.22
  -2   0   7 1622.20   72.56
  -2   0   7 1790.32   76.42
  -2   0   7 1967.37   81.78
  -2   0   7 1837.00   79.70
   2   0  -8 3554.54  108.58
   2   0  -8 3150.65  103.22
   2   0  -8 2832.53   94.05
   2   0  -8 3011.65   97.34
   2   0  -8 3392.71  104.77
   2   0  -8 3329.60  105.29
   2   0   8 3435.93  107.54
   2   0   8 2892.18   94.23
   2   0   8 3004.56   96.82
   2   0   8 3271.16  104.77
   2   0   8 3404.46  105.81
  -2   0  -8 3256.64  104.43
  -2   0  -8 3497.31  107.54
  -2   0  -8 2891.14   93.36
  -2   0  -8 3130.77   98.90
  -2   0  -8 3259.40  103.05
  -2   0  -8 3324.93  104.77
  -2   0   8 3551.08  109.10
  -2   0   8 2992.80  100.62
  -2   0   8 2953.21   94.92
  -2   0   8 3363.66  101.83
  -2   0   8 3330.12  106.16
  -2   0   8 3060.75  101.14
   2   0  -9  980.07   66.46
   2   0  -9  964.47   65.53
   2   0  -9  977.73   62.22
   2   0  -9  946.03   62.69
   2   0  -9 1002.08   63.82
   2   0  -9 1051.49   66.18
   2   0   9 1097.57   68.47
   2   0   9 1006.99   67.29
   2   0   9  906.40   59.75
   2   0   9  915.16   62.57
   2   0   9 1069.23   66.81
   2   0   9 1077.77   65.98
  -2   0  -9  961.69   64.20
  -2   0  -9 1022.86   67.01
  -2   0  -9  992.02   60.56
  -2   0  -9 1002.46   62.29
  -2   0  -9  913.85   61.33
  -2   0  -9 1039.10   66.22
  -2   0   9 1030.95   67.10
  -2   0   9  988.80   66.06
  -2   0   9  930.10   60.70
  -2   0   9 1026.42   63.80
  -2   0   9 1125.85   69.52
  -2   0   9 1009.44   65.53
   2   0 -10   12.09   29.08
   2   0 -10    1.54   27.16
   2   0 -10   36.65   27.91
   2   0 -10    4.93   25.67
   2   0 -10    7.76   24.02
   2   0 -10    4.01   22.37
   2   0  10   25.16   30.39
   2   0  10   -9.73   23.89
   2   0  10  -11.45   23.62
   2   0  10   29.95   29.82
   2   0  10   18.72   25.23
   2   0  10    3.60   27.09
  -2   0 -10   27.46   27.11
  -2   0 -10   -6.66   28.67
  -2   0 -10   22.25   25.54
  -2   0 -10   -0.55   22.87
  -2   0 -10   14.75   24.60
  -2   0 -10  -11.17   24.34
  -2   0  10   31.64   31.57
  -2   0  10   46.99   32.07
  -2   0  10   22.65   26.89
  -2   0  10  -28.15   23.32
  -2   0  10    5.12   27.25
  -2   0  10  -10.03   23.89
   2   0 -11    4.41   29.29
   2   0 -11   -0.88   28.41
   2   0 -11    1.82   24.90
   2   0 -11   20.76   27.87
   2   0 -11   17.46   24.88
   2   0  11   44.35   32.54
   2   0  11   38.75   33.78
   2   0  11   22.98   24.38
   2   0  11   32.21   28.72
   2   0  11   17.12   24.62
   2   0  11   17.83   28.01
  -2   0 -11    9.99   29.39
  -2   0 -11   28.74   27.47
  -2   0 -11    3.20   23.76
  -2   0 -11   -2.02   25.26
  -2   0 -11   14.18   25.86
  -2   0 -11   16.79   28.34
  -2   0  11   -3.39   25.23
  -2   0  11  -12.97   24.00
  -2   0  11  -14.96   24.76
  -2   0  11   -2.99   23.60
  -2   0  11    0.73   25.28
  -2   0  11   13.69   26.16
   2   0 -12   54.10   29.39
   2   0 -12   21.59   28.42
   2   0 -12   34.39   28.53
   2   0 -12   70.78   32.37
   2   0 -12   48.20   29.53
   2   0 -12   51.21   27.80
   2   0  12   44.30   30.19
   2   0  12   62.99   32.66
   2   0  12   11.27   23.86
   2   0  12    6.88   25.26
   2   0  12   22.68   24.64
   2   0  12   51.07   32.50
  -2   0 -12   72.91   31.93
  -2   0 -12   91.32   30.46
  -2   0 -12   40.44   29.86
  -2   0 -12   60.79   31.71
  -2   0 -12   68.88   30.46
  -2   0 -12   44.26   28.70
  -2   0  12    5.22   23.84
  -2   0  12   15.72   24.98
  -2   0  12   45.89   29.84
  -2   0  12   57.07   32.95
  -2   0  12   58.20   30.27
  -2   0  12   66.25   31.21
   2   0 -13    5.41   30.52
   2   0 -13   12.78   33.99
   2   0 -13   -7.73   29.18
   2   0 -13    3.92   27.39
   2   0 -13   31.76   30.38
   2   0  13  -28.98   38.50
   2   0  13   11.32   30.19
   2   0  13   22.74   32.02
   2   0  13  -18.02   24.12
   2   0  13   30.46   31.95
  -2   0 -13  -28.53   25.69
  -2   0 -13   -6.50   29.63
  -2   0 -13  -15.89   21.35
  -2   0 -13  -40.61   25.59
  -2   0 -13   42.98   25.42
  -2   0 -13   12.38   28.34
  -2   0  13   26.85   32.69
  -2   0  13   -6.74   25.69
  -2   0  13   19.71   27.13
  -2   0  13   37.97   31.36
  -2   0  13   -3.75   30.65
  -2   0  13  -29.39   20.85
   2   0 -14 1292.07   81.57
   2   0 -14 1291.16   86.15
   2   0 -14 1130.26   75.87
   2   0 -14 1281.10   78.94
   2   0 -14 1306.70   81.54
   2   0 -14 1314.55   87.33
   2   0  14 1363.72   87.05
   2   0  14 1424.87   86.59
   2   0  14 1386.44   80.00
   2   0  14 1266.81   79.32
   2   0  14 1365.88   81.59
   2   0  14 1507.26   87.29
  -2   0 -14 1334.43   84.74
  -2   0 -14 1521.61   86.67
  -2   0 -14 1148.90   73.74
  -2   0 -14 1220.69   80.57
  -2   0 -14 1526.14   86.55
  -2   0  14 1467.60   88.31
  -2   0  14 1253.54   81.31
  -2   0  14 1219.58   76.28
  -2   0  14 1357.00  100.42
  -2   0  14 1485.68   88.38
  -2   0  14 1305.61   83.27
   2   0 -15 2251.26  104.08
   2   0 -15 2311.42  107.02
   2   0 -15 2140.09  102.18
   2   0 -15 2293.96  100.62
   2   0 -15 2476.71  106.16
   2   0 -15 2152.53  104.60
   2   0  15 2305.72  106.68
   2   0  15 2381.27  110.13
   2   0  15 2215.99   98.90
   2   0  15 2064.19   99.59
   2   0  15 2482.76  107.02
   2   0  15 2153.57  104.43
  -2   0 -15 2360.01  107.71
  -2   0 -15 2180.03  103.39
  -2   0 -15 2043.27   95.44
  -2   0 -15 1992.09   96.82
  -2   0 -15 2027.19   98.90
  -2   0 -15 2334.77  104.77
  -2   0  15 2374.36  108.06
  -2   0  15 2179.68  102.70
  -2   0  15 1871.75   89.91
  -2   0  15 2285.14  102.35
  -2   0  15 2379.55  110.83
  -2   0  15 2265.26  103.05
   2   0 -16 4931.64  151.80
   2   0 -16 4973.65  154.39
   2   0 -16 4421.43  142.29
   2   0 -16 4574.27  142.98
   2   0 -16 5044.71  154.74
   2   0 -16 4762.89  152.67
   2   0  16 5030.53  154.39
   2   0  16 5118.36  159.93
   2   0  16 4877.35  143.68
   2   0  16 4379.76  142.12
   2   0  16 5029.50  153.36
   2   0  16 4993.19  153.70
  -2   0 -16 5223.14  159.93
  -2   0 -16 4976.76  152.84
  -2   0 -16 4502.86  144.37
  -2   0 -16 4525.51  140.74
  -2   0 -16 5099.35  158.89
  -2   0 -16 5048.69  153.70
  -2   0  16 5365.43  161.66
  -2   0  16 4759.26  148.52
  -2   0  16 4254.41  135.20
  -2   0  16 5111.62  156.82
  -2   0  16 4947.72  160.27
  -2   0  16 4782.60  150.59
   2   0 -17 8537.18  200.04
   2   0 -17 8649.04  209.89
   2   0 -17 7527.13  190.70
   2   0 -17 8278.53  188.63
   2   0 -17 8341.63  199.52
   2   0 -17 8483.06  249.14
   2   0  17 8693.82  204.71
   2   0  17 8444.33  205.57
   2   0  17 8013.31  190.18
   2   0  17 7563.96  188.11
   2   0  17 8670.83  208.51
  -2   0 -17 8290.80  201.59
  -2   0 -17 8684.48  308.96
  -2   0 -17 7539.41  187.42
  -2   0 -17 7724.57  188.11
  -2   0 -17 8315.35  202.46
  -2   0 -17 8130.36  195.37
  -2   0  17 8186.55  195.72
  -2   0  17 7305.48  177.39
  -2   0  17 8340.08  194.68
  -2   0  17 8736.87  205.92
  -2   0  17 8400.76  199.52
   2   0 -18 2840.65  120.85
   2   0 -18 2458.56  119.12
   2   0 -18 2356.20  112.73
   2   0 -18 2615.55  111.69
   2   0 -18 2506.45  116.53
   2   0 -18 2560.57  159.06
   2   0  18 2526.51  116.70
   2   0  18 2606.21  120.68
   2   0  18 2524.78  113.25
   2   0  18 2170.34  109.44
   2   0  18 2376.61  115.32
   2   0  18 2597.22  122.93
  -2   0 -18 2788.79  122.41
  -2   0 -18 2540.86  118.95
  -2   0 -18 2480.52  119.99
  -2   0 -18 2254.54  104.60
  -2   0 -18 2440.40  118.61
  -2   0 -18 2303.13  110.83
  -2   0  18 2642.52  126.21
  -2   0  18 2525.81  116.53
  -2   0  18 2207.34  105.47
  -2   0  18 2568.69  117.05
  -2   0  18 2906.87  131.40
  -2   0  18 2378.85  112.90
   2   0 -19  510.30   61.07
   2   0 -19  582.91   75.99
   2   0 -19  508.50   70.04
   2   0 -19  515.88   59.49
   2   0 -19  468.42   57.11
   2   0 -19  540.81   67.22
   2   0  19  531.43   66.08
   2   0  19  468.44   66.58
   2   0  19  572.45   62.12
   2   0  19  453.17   63.18
   2   0  19  554.92   64.47
   2   0  19  649.11   71.39
  -2   0 -19  561.02   65.48
  -2   0 -19  488.84   67.96
  -2   0 -19  539.97   64.94
  -2   0 -19  526.72   61.31
  -2   0 -19  482.84   59.15
  -2   0 -19  521.74   68.50
  -2   0  19  588.05   68.26
  -2   0  19  522.87   64.18
  -2   0  19  452.33   65.92
  -2   0  19  526.00   64.25
  -2   0  19  563.65   73.76
  -2   0  19  466.12   67.20
   2   0 -20   63.05   33.49
   2   0 -20  130.24   47.42
   2   0 -20   14.82   31.31
   2   0 -20  130.73   39.97
   2   0 -20   34.06   36.50
   2   0  20   81.74   41.36
   2   0  20   89.30   40.58
   2   0  20  144.52   41.96
   2   0  20   61.01   32.92
   2   0  20  120.32   41.36
   2   0  20  126.89   44.42
  -2   0 -20   93.50   37.71
  -2   0 -20   48.81   34.72
  -2   0 -20  102.04   36.81
  -2   0 -20   64.77   37.22
  -2   0 -20   72.63   34.11
  -2   0 -20  117.57   40.68
  -2   0  20   81.17   37.45
  -2   0  20   88.23   40.27
  -2   0  20   97.94   39.63
  -2   0  20  133.46   44.23
  -2   0  20   76.33   36.08
  -2   0  20   83.40   36.26
   2   0 -21   43.76   30.69
   2   0 -21   15.80   29.72
   2   0 -21   40.11   33.82
   2   0 -21   24.93   31.85
   2   0 -21   20.52   38.14
   2   0  21   -8.23   27.71
   2   0  21   28.27   30.19
   2   0  21   47.15   32.26
   2   0  21   33.59   33.96
   2   0  21   18.67   29.93
   2   0  21   29.25   32.14
  -2   0 -21   16.77   30.67
  -2   0 -21   -7.43   27.78
  -2   0 -21    7.07   29.79
  -2   0 -21   18.62   35.15
  -2   0 -21   -2.73   27.80
  -2   0 -21   13.80   32.09
  -2   0  21    9.30   31.76
  -2   0  21   42.96   32.04
  -2   0  21   27.18   29.63
  -2   0  21   46.68   33.70
  -2   0  21   23.89   30.67
  -2   0  21   43.00   31.16
   2   0 -22  904.91   79.86
   2   0 -22  809.39   80.31
   2   0 -22  812.00   73.29
   2   0 -22  808.82   74.88
   2   0 -22  795.14   78.42
   2   0  22  993.49   85.65
   2   0  22  917.86   79.79
   2   0  22  770.68   71.25
   2   0  22  937.29   78.96
   2   0  22  699.76   75.05
  -2   0 -22  903.72   85.22
  -2   0 -22  840.13   80.64
  -2   0 -22  891.93   83.28
  -2   0 -22  846.56   75.90
  -2   0 -22  837.12   77.54
  -2   0 -22  859.32   77.91
  -2   0  22  865.56   83.13
  -2   0  22  895.13   83.42
  -2   0  22  683.66   68.29
  -2   0  22  935.86   80.29
  -2   0  22  892.07   80.66
  -2   0  22  787.12   77.87
   2   0 -23   50.69   38.56
   2   0 -23   35.01   30.36
   2   0 -23   14.16   33.61
   2   0 -23   12.83   34.28
   2   0 -23   59.58   32.71
   2   0 -23   37.50   35.74
   2   0  23   24.46   31.40
   2   0  23   76.80   35.70
   2   0  23    7.88   30.79
   2   0  23   21.80   31.66
   2   0  23   23.06   32.94
   2   0  23   37.54   32.97
  -2   0 -23   -0.17   40.56
  -2   0 -23   62.74   36.53
  -2   0 -23   -3.09   30.05
  -2   0 -23   45.28   32.09
  -2   0 -23   -0.35   33.02
  -2   0  23    2.61   30.12
  -2   0  23   44.00   41.56
  -2   0  23    7.73   32.88
  -2   0  23   66.55   39.78
  -2   0  23   60.25   36.69
   2   0 -24  612.63   72.86
   2   0 -24  569.29   79.50
   2   0 -24  516.75   63.28
   2   0 -24  578.80   83.85
   2   0 -24  567.37   79.83
   2   0 -24  606.13   73.72
   2   0  24  488.22   74.45
   2   0  24  576.53   79.48
   2   0  24  640.63   68.90
   2   0  24  560.35   67.31
   2   0  24  564.88   77.46
   2   0  24  642.16   78.74
  -2   0 -24  604.40   71.72
  -2   0 -24  627.99   71.63
  -2   0 -24  463.24   69.64
  -2   0 -24  559.85   68.52
  -2   0 -24  671.12   78.25
  -2   0 -24  666.46   76.66
  -2   0  24  656.36   77.20
  -2   0  24  569.41   77.02
  -2   0  24  601.64   68.22
  -2   0  24  604.25   69.45
  -2   0  24  711.91  106.69
  -2   0  24  587.29   70.89
   2   0 -25   26.31   36.17
   2   0 -25   26.12   35.08
   2   0 -25   21.91   33.70
   2   0 -25  -24.88   27.28
   2   0 -25   -1.31   31.21
   2   0 -25    6.79   28.87
   2   0  25   29.93   36.52
   2   0  25   32.04   36.77
   2   0  25   15.20   26.90
   2   0  25   20.68   30.34
   2   0  25   17.98   34.16
   2   0  25   15.49   31.74
  -2   0 -25   19.69   42.84
  -2   0 -25   23.27   30.29
  -2   0 -25  -16.77   28.51
  -2   0 -25    0.48   33.26
  -2   0 -25  -14.64   30.93
  -2   0  25   21.84   35.44
  -2   0  25   35.06   43.33
  -2   0  25   19.28   33.65
  -2   0  25   60.76   37.57
  -2   0  25   41.06   39.54
  -2   0  25  -32.99   29.95
   2   0 -26   61.74   49.98
   2   0 -26   47.75   41.29
   2   0 -26   22.84   31.43
   2   0 -26    9.28   36.10
   2   0 -26   80.45   43.90
   2   0 -26   42.31   32.73
   2   0  26   28.56   37.59
   2   0  26   48.17   35.79
   2   0  26   42.67   36.88
   2   0  26   43.00   32.61
   2   0  26   19.10   33.09
  -2   0 -26   33.58   36.19
  -2   0 -26   31.52   40.23
  -2   0 -26   20.57   30.38
  -2   0 -26   29.15   38.52
  -2   0 -26   14.49   35.29
  -2   0 -26   59.04   42.86
  -2   0  26   51.68   40.66
  -2   0  26   -0.22   31.76
  -2   0  26   21.49   33.92
  -2   0  26   71.04   44.61
  -2   0  26   -0.09   30.98
  -2   0  26   52.75   40.58
   2   0 -27   -3.25   34.99
   2   0 -27   52.84   43.95
   2   0 -27   10.72   32.56
   2   0 -27   19.14   33.99
   2   0 -27  -14.97   28.98
   2   0 -27   28.75   34.11
   2   0  27   23.67   34.60
   2   0  27   43.98   47.77
   2   0  27  -34.87   25.59
   2   0  27   40.15   28.10
   2   0  27  -13.83   31.02
   2   0  27   59.10   43.85
  -2   0 -27   49.91   36.26
  -2   0 -27  -35.37   23.88
  -2   0 -27   -9.60   26.14
  -2   0 -27    4.29   34.67
  -2   0 -27    7.66   42.98
  -2   0 -27   39.77   39.28
  -2   0  27   35.69   37.50
  -2   0  27   59.42   40.80
  -2   0  27   14.30   37.92
  -2   0  27    0.48   30.53
  -2   0  27   20.82   36.39
  -2   0  27   58.11   29.91
   2   0 -28  594.67   92.74
   2   0 -28  456.11   78.41
   2   0 -28  497.66   74.05
   2   0 -28  495.95   87.26
   2   0 -28  537.58   85.44
   2   0 -28  468.49   80.33
   2   0  28  491.76   79.91
   2   0  28  491.04   89.65
   2   0  28  508.31   82.63
   2   0  28  539.67   79.89
   2   0  28  455.52   79.51
   2   0  28  348.52   76.80
  -2   0 -28  504.82   85.77
  -2   0 -28  613.05   98.13
  -2   0 -28  424.85   79.46
  -2   0 -28  524.06   84.08
  -2   0 -28  470.74   82.49
  -2   0 -28  433.95   79.17
  -2   0  28  558.66   87.48
  -2   0  28  502.28   84.99
  -2   0  28  471.64   74.93
  -2   0  28  646.43   93.67
  -2   0  28  521.16   89.71
   2   0 -29   72.20   46.42
   2   0 -29  150.76   55.05
   2   0 -29  211.90   54.44
   2   0 -29  152.94   52.11
   2   0 -29  142.76   54.25
   2   0 -29  155.21   55.76
   2   0  29  185.72   67.96
   2   0  29  130.24   55.19
   2   0  29  143.16   54.38
   2   0  29   62.36   47.94
   2   0  29  103.89   44.36
   2   0  29  109.04   48.88
  -2   0 -29  159.65   51.00
  -2   0 -29  179.57   53.23
  -2   0 -29  135.53   44.28
  -2   0 -29  146.61   54.96
  -2   0 -29  160.62   48.36
  -2   0 -29  152.89   58.25
  -2   0  29  138.16   54.48
  -2   0  29  123.41   50.61
  -2   0  29   61.01   46.34
  -2   0  29  132.30   56.36
  -2   0  29  170.96   56.97
  -2   0  29   46.56   47.58
   2   0 -30  140.51   49.62
   2   0 -30  160.60   54.82
   2   0 -30  189.80   61.55
   2   0 -30  142.55   55.83
   2   0 -30  302.50   70.75
   2   0 -30  160.67   60.29
   2   0  30  153.25   56.78
   2   0  30  135.72   54.60
   2   0  30  300.75   66.86
   2   0  30  134.62   45.47
   2   0  30   95.49   43.71
   2   0  30  246.37   68.95
  -2   0 -30  227.63   66.63
  -2   0 -30   95.63   50.57
  -2   0 -30   53.84   42.15
  -2   0 -30  158.42   53.58
  -2   0 -30  215.95   56.12
  -2   0 -30  200.07   61.79
  -2   0  30  182.51   62.80
  -2   0  30  202.91   59.86
  -2   0  30  200.85   60.41
  -2   0  30  188.89   59.30
  -2   0  30  205.87   63.21
  -2   0  30  238.66   66.74
   2   0 -31  765.92  104.74
   2   0 -31  793.33  110.10
   2   0 -31  649.48   94.02
   2   0 -31  643.60   96.63
   2   0 -31  860.27   94.33
   2   0 -31  602.66  106.83
   2   0  31  707.73  100.73
   2   0  31  833.23  121.79
   2   0  31  674.05  101.32
   2   0  31  760.60   84.39
   2   0  31  723.04  104.03
   2   0  31  723.36  110.55
  -2   0 -31  703.78   96.75
  -2   0 -31  802.94   98.08
  -2   0 -31  475.94   72.48
  -2   0 -31  746.59  104.64
  -2   0 -31  643.29   97.98
  -2   0 -31  775.34   94.43
  -2   0  31  785.25   96.84
  -2   0  31  571.68   93.07
  -2   0  31  665.51   92.69
  -2   0  31  842.81  112.95
  -2   0  31  727.38  107.54
  -2   0  31  703.66  107.94
   2   0 -32  117.22   53.20
   2   0 -32   23.58   44.88
   2   0 -32  119.69   54.32
   2   0 -32   62.36   47.44
   2   0 -32   20.63   40.09
   2   0 -32   -1.47   46.18
   2   0  32   58.13   51.14
   2   0  32   27.54   48.38
   2   0  32   55.05   43.86
   2   0  32   -4.58   37.81
   2   0  32   94.12   55.05
   2   0  32   43.33   44.75
  -2   0 -32   58.71   47.11
  -2   0 -32   47.01   48.19
  -2   0 -32   10.86   32.07
  -2   0 -32   82.47   49.59
  -2   0 -32   11.79   38.14
  -2   0 -32   94.16   52.63
  -2   0  32    4.05   42.98
  -2   0  32   68.55   54.86
  -2   0  32   58.71   42.38
  -2   0  32   53.01   45.19
  -2   0  32  105.64   51.16
  -2   0  32   31.67   42.17
   2   0 -33   57.68   51.54
   2   0 -33   79.38   46.30
   2   0 -33   30.34   37.52
   2   0 -33   45.23   48.32
   2   0 -33  191.17   59.04
   2   0  33   84.55   54.46
   2   0  33   88.75   48.65
   2   0  33   79.58   50.12
   2   0  33   54.25   41.53
   2   0  33   71.99   52.46
   2   0  33   13.97   46.47
  -2   0 -33   94.76   54.48
  -2   0 -33   82.33   64.97
  -2   0 -33   97.24   42.03
  -2   0 -33   95.32   54.82
  -2   0 -33   69.07   51.45
  -2   0 -33   42.95   51.70
  -2   0  33   28.44   41.53
  -2   0  33   57.16   51.59
  -2   0  33   -3.25   35.43
  -2   0  33   74.79   46.72
  -2   0  33   43.22   42.60
  -2   0  33   96.65   54.96
   2   0 -34  -22.22   46.18
   2   0 -34   40.72   46.66
   2   0 -34   59.27   46.89
   2   0 -34  105.10   52.94
   2   0 -34   58.14   55.29
   2   0 -34  112.24   63.24
   2   0  34  146.22   59.16
   2   0  34  160.24   63.23
   2   0  34   43.02   52.28
   2   0  34  147.55   46.63
   2   0  34  139.04   64.06
  -2   0 -34  118.07   53.06
  -2   0 -34  117.93   62.40
  -2   0 -34   16.77   37.00
  -2   0 -34   52.06   47.42
  -2   0 -34   41.65   41.79
  -2   0 -34  129.45   62.36
  -2   0  34   43.14   49.34
  -2   0  34   -9.42   48.79
  -2   0  34   97.65   52.39
  -2   0  34   31.62   44.80
  -2   0  34   76.49   47.84
  -2   0  34   93.93   54.50
   2   0 -35    1.09   50.07
   2   0 -35   -7.68   46.40
   2   0 -35   42.76   47.62
   2   0 -35   29.36   48.22
   2   0 -35   32.63   39.44
   2   0 -35   -5.50   52.94
   2   0  35    3.84   42.01
   2   0  35  -32.37   52.04
   2   0  35    0.07   40.49
   2   0  35   36.38   38.42
   2   0  35    5.74   50.35
   2   0  35   62.16   56.83
  -2   0 -35   31.17   51.00
  -2   0 -35  -31.80   35.56
  -2   0 -35   20.78   36.03
  -2   0 -35  -17.22   47.62
  -2   0 -35   16.48   53.48
  -2   0 -35    2.16   45.04
  -2   0  35   89.11   49.03
  -2   0  35   25.76   52.49
  -2   0  35   49.50   48.22
  -2   0  35   48.50   47.17
  -2   0  35   -4.56   45.63
  -2   0  35   30.93   50.12
   2   0 -36  120.39   53.89
   2   0 -36   61.62   50.16
   2   0 -36   70.77   57.69
   2   0 -36  173.79   67.58
   2   0 -36  219.78   77.46
   2   0  36  119.23   62.07
   2   0  36   81.69   69.78
   2   0  36   74.47   46.91
   2   0  36  201.21   68.97
   2   0  36   53.30   58.21
  -2   0 -36   58.44   53.51
  -2   0 -36   58.61   63.87
  -2   0 -36   75.47   43.00
  -2   0 -36   97.08   50.87
  -2   0 -36   66.75   55.60
  -2   0 -36   99.26   58.40
  -2   0  36  103.81   52.94
  -2   0  36  139.37   61.57
  -2   0  36  141.22   59.18
  -2   0  36  119.49   52.25
  -2   0  36  100.52   56.23
  -2   0  36  180.76   72.93
   2   0 -37   45.97   52.23
   2   0 -37   29.25   56.73
   2   0 -37   20.63   64.14
   2   0 -37   -6.69   41.17
   2   0 -37  -50.16   43.72
   2   0 -37   84.29   63.33
   2   0  37   70.70   63.19
   2   0  37   15.96   63.54
   2   0  37   15.66   43.69
   2   0  37  -16.53   58.80
   2   0  37   34.48   57.40
   2   0  37   67.03   52.37
  -2   0 -37   20.06   49.07
  -2   0 -37   76.09   55.62
  -2   0 -37   12.14   58.49
  -2   0 -37   41.96   59.56
  -2   0 -37   81.76   50.73
  -2   0 -37  -18.88   49.71
  -2   0  37  -26.23   46.63
  -2   0  37   90.30   63.71
  -2   0  37   67.26   59.67
  -2   0  37   59.32   51.71
  -2   0  37   74.85   59.13
   2   0 -38  378.40   76.23
   2   0 -38  577.67  129.10
   2   0 -38  637.70  109.15
   2   0 -38  563.53  102.06
   2   0 -38  689.87  118.19
   2   0 -38  695.42  125.05
   2   0  38  575.25  106.54
   2   0  38  395.24   89.21
   2   0  38  628.21  108.37
   2   0  38  368.33   67.79
   2   0  38  683.12  110.79
   2   0  38  634.92  110.95
  -2   0 -38  522.12  105.71
  -2   0 -38  620.38  137.38
  -2   0 -38  599.48  112.16
  -2   0 -38  578.40  103.30
  -2   0 -38  709.44  124.36
  -2   0  38  671.99  111.67
  -2   0  38  437.94   92.14
  -2   0  38  779.46  115.72
  -2   0  38  536.18  103.58
  -2   0  38  688.05  125.45
   2   0 -39  144.42   62.03
   2   0 -39  103.49   65.15
   2   0 -39   49.72   51.14
   2   0 -39  209.13   71.65
   2   0 -39  248.93   85.89
   2   0 -39   54.46   67.79
   2   0  39  151.63   71.82
   2   0  39  101.59   58.96
   2   0  39  165.41   55.86
   2   0  39  126.26   62.73
   2   0  39   88.19   64.68
  -2   0 -39  132.92   70.00
  -2   0 -39  139.82   63.59
  -2   0 -39   37.54   37.50
  -2   0 -39  146.87   77.72
  -2   0 -39  146.51   65.06
  -2   0 -39   77.70   65.54
  -2   0  39  214.11   73.20
  -2   0  39  140.91   78.01
  -2   0  39  136.41   62.24
  -2   0  39  108.72   45.38
  -2   0  39  113.59   68.21
  -2   0  39  159.53   91.81
   2   0 -40  317.61   89.28
   2   0 -40  236.50   74.03
   2   0 -40  296.00   88.61
   2   0 -40  313.18   96.09
   2   0 -40  460.54   99.31
   2   0  40  365.76  104.15
   2   0  40  337.46  102.82
   2   0  40  292.83   80.78
   2   0  40  166.65   58.09
   2   0  40  438.79  109.39
   2   0  40  264.46   83.68
  -2   0 -40  302.17   87.10
  -2   0 -40  153.25   49.86
  -2   0 -40  298.26   95.87
  -2   0 -40  345.10   86.71
  -2   0 -40  347.02   97.29
  -2   0  40  236.28   81.24
  -2   0  40  192.74   69.38
  -2   0  40  344.58   82.23
  -2   0  40  235.76   88.42
  -2   0  40  375.46  109.18
   2   0 -41   28.77   48.41
   2   0 -41   15.47   51.45
   2   0 -41   63.95   72.39
   2   0 -41   32.19   54.22
   2   0 -41  -33.25   56.43
   2   0 -41  -40.75   51.64
   2   0  41   75.12   58.71
   2   0  41  103.17   64.80
   2   0  41  113.02   59.63
   2   0  41    6.47   45.64
   2   0  41  106.66   62.03
   2   0  41   78.72   65.63
  -2   0 -41   49.93   67.00
  -2   0 -41  105.62   62.38
  -2   0 -41   17.64   34.39
  -2   0 -41   53.65   64.97
  -2   0 -41   60.01   63.31
  -2   0 -41    3.22   52.59
  -2   0  41   97.44   69.64
  -2   0  41   96.34   61.65
  -2   0  41   32.99   57.12
  -2   0  41   90.48   58.68
  -2   0  41   10.01   46.70
  -2   0  41   72.46   69.45
   2   0 -42  204.05   57.35
   2   0 -42  213.68   74.52
   2   0 -42  485.80  110.57
   2   0 -42  373.23  102.94
   2   0 -42  504.71  120.49
   2   0  42  423.59   96.54
   2   0  42  263.34   87.14
   2   0  42  469.30   95.63
   2   0  42  385.88  104.15
   2   0  42  357.15   92.27
  -2   0 -42  302.69   86.03
  -2   0 -42  332.86   98.41
  -2   0 -42  117.14   50.02
  -2   0 -42  492.94  111.91
  -2   0 -42  298.90   87.42
  -2   0 -42  478.14  101.63
  -2   0  42  430.51  105.60
  -2   0  42  345.62   83.59
  -2   0  42  360.33   89.54
  -2   0  42  349.92  100.92
  -2   0  42  399.23  113.37
   2   0 -43   41.70   53.06
   2   0 -43   52.35   63.40
   2   0 -43   95.54   62.45
   2   0 -43   31.50   75.75
   2   0 -43  130.47   73.05
   2   0  43  157.06   78.32
   2   0  43   42.91   72.17
   2   0  43  146.80   79.39
   2   0  43   83.63   84.30
   2   0  43   75.80   68.50
  -2   0 -43   27.44   59.53
  -2   0 -43   67.36   67.08
  -2   0 -43   69.75   70.71
  -2   0  43   36.17   55.36
  -2   0  43   55.71   64.23
  -2   0  43   62.31   67.27
  -2   0  43   26.54   79.95
   2   0 -44  143.07   66.98
   2   0 -44  201.09   83.97
   2   0 -44  242.38   92.55
   2   0 -44  168.73   79.89
   2   0  44  239.93   95.90
   2   0  44  127.25   77.21
   2   0  44  207.21   77.92
   2   0  44  160.72   93.99
   2   0  44  122.95   75.97
  -2   0 -44  197.07   93.69
  -2   0 -44  180.54   77.65
  -2   0 -44   97.62   72.22
  -2   0 -44  192.57   82.45
  -2   0  44  282.67   86.98
  -2   0  44  295.48   84.15
  -2   0  44  126.99   71.63
   2   0 -45  -52.06   42.90
   2   0 -45   59.96   62.31
   2   0 -45  155.31   80.48
   2   0 -45   21.61   64.68
   2   0  45   70.94   65.49
   2   0  45  146.87   70.58
   2   0  45  147.01   78.32
   2   0  45   -1.00   64.71
  -2   0 -45  240.57   87.35
  -2   0 -45   30.62   60.27
  -2   0 -45   -0.19   74.29
  -2   0 -45   38.85   68.40
  -2   0  45   33.73   66.24
  -2   0  45   91.65   64.58
  -2   0  45   43.05   67.55
  -2   0  45    7.50   85.72
   2   0 -46  306.25   94.64
   2   0 -46  413.08  103.63
   2   0 -46  222.55   93.45
   2   0 -46  390.65  100.81
   2   0  46  387.92  114.78
   2   0  46  292.76  107.19
   2   0  46  188.63   96.37
  -2   0 -46  307.60   84.49
  -2   0 -46  165.58  100.75
  -2   0 -46  295.60  107.07
  -2   0  46  133.35   73.22
  -2   0  46  340.58   93.99
  -2   0  46  270.89  102.82
  -2   0  46  428.69  132.59
   2   0 -47   34.41   64.33
   2   0 -47  120.80   78.55
   2   0 -47   59.27   58.28
   2   0  47   87.48   72.41
   2   0  47   23.57   51.37
   2   0  47   13.07   63.50
   2   0  47   30.97   84.99
  -2   0 -47   -7.37   61.52
  -2   0 -47  -12.47   54.55
  -2   0 -47   30.33   85.51
  -2   0 -47  -39.16   62.88
  -2   0  47   59.01   77.96
  -2   0  47   89.65   79.31
  -2   0  47   22.91   59.72
  -2   0  47  151.70   89.65
   2   0 -48  321.31   99.38
   2   0 -48  338.67  107.02
   2   0 -48  209.03  111.15
   2   0 -48  333.17   89.33
   2   0  48  337.92  107.21
   2   0  48  292.31  104.67
   2   0  48  466.56  108.25
   2   0  48  358.50  124.36
  -2   0 -48  373.05   97.60
  -2   0 -48  287.75   95.52
  -2   0 -48  303.91  113.56
  -2   0  48  380.56  110.55
  -2   0  48  293.35   92.93
  -2   0  48  436.06  134.41
   2   0 -49  172.95   71.65
   2   0 -49   56.48   64.94
   2   0 -49    7.73  103.43
   2   0 -49  208.63  101.11
   2   0  49  201.21   85.13
   2   0  49  217.50   97.98
   2   0  49  268.14  120.77
   2   0  49  103.03  111.17
  -2   0 -49  189.84   94.00
  -2   0 -49  208.55   90.44
  -2   0  49  187.30   92.81
  -2   0  49   74.26   77.70
  -2   0  49  205.02  102.16
   3   0   0  -28.54   25.38
   3   0   0   17.57   35.69
   3   0   0   11.34   32.12
   3   0   0   44.17   31.61
   3   0   0   10.08   28.86
  -3   0   0   14.64   34.01
  -3   0   0   -6.35   27.66
  -3   0   0    9.42   28.53
  -3   0   0    0.14   30.81
  -3   0   0   14.73   31.95
  -3   0   0   23.44   30.90
   3   0  -1   44.68   32.97
   3   0  -1   98.84   39.06
   3   0  -1   47.37   36.64
   3   0  -1   66.46   38.71
   3   0  -1   25.00   30.20
   3   0  -1   63.21   34.15
   3   0   1   56.48   35.24
   3   0   1   25.40   35.93
   3   0   1   64.26   37.41
   3   0   1   33.63   36.52
   3   0   1   81.29   36.33
   3   0   1  106.45   36.88
  -3   0  -1   24.79   32.76
  -3   0  -1   81.59   38.50
  -3   0  -1   39.21   32.16
  -3   0  -1   83.37   39.97
  -3   0  -1    5.38   31.38
  -3   0  -1   27.01   30.64
  -3   0   1   60.95   36.76
  -3   0   1   76.49   35.17
  -3   0   1   57.33   33.01
  -3   0   1   50.78   36.69
  -3   0   1   69.50   36.65
  -3   0   1   60.77   34.61
   3   0  -2   -3.65   30.52
   3   0  -2   41.30   34.67
   3   0  -2   36.69   34.44
   3   0  -2   43.22   35.36
   3   0  -2   54.67   34.22
   3   0  -2   48.53   31.31
   3   0   2   39.77   35.06
   3   0   2   33.92   31.45
   3   0   2   14.21   31.00
   3   0   2   14.19   35.29
   3   0   2   35.51   32.66
   3   0   2   16.94   29.91
  -3   0  -2   48.12   39.64
  -3   0  -2   45.44   32.35
  -3   0  -2   46.99   31.74
  -3   0  -2   44.61   34.72
  -3   0  -2   62.88   37.55
  -3   0  -2   57.06   32.97
  -3   0   2   53.51   37.73
  -3   0   2   69.68   36.98
  -3   0   2   11.48   27.80
  -3   0   2   -3.39   30.36
  -3   0   2    4.62   31.16
  -3   0   2   48.39   33.61
   3   0  -3  -15.44   30.84
   3   0  -3   20.99   30.78
   3   0  -3   11.01   31.16
   3   0  -3    9.49   33.06
   3   0  -3   -9.89   28.93
   3   0  -3    8.96   29.50
   3   0   3   42.13   36.57
   3   0   3    9.42   30.27
   3   0   3   32.42   31.76
   3   0   3  -18.48   32.04
   3   0   3   16.94   31.71
   3   0   3   -1.69   27.66
  -3   0  -3   21.44   33.87
  -3   0  -3   19.38   30.76
  -3   0  -3   -5.20   27.01
  -3   0  -3   30.00   38.57
  -3   0  -3   72.56   35.15
  -3   0  -3   33.73   32.66
  -3   0   3  -25.61   32.76
  -3   0   3   11.48   28.51
  -3   0   3   24.21   29.08
  -3   0   3   20.25   36.52
  -3   0   3   30.59   34.56
  -3   0   3   27.14   31.74
   3   0  -4   63.64   35.63
   3   0  -4   33.09   30.83
   3   0  -4   56.57   34.82
   3   0  -4   58.68   35.74
   3   0  -4   24.81   31.35
   3   0  -4   49.67   34.23
   3   0   4   60.93   36.98
   3   0   4    6.85   29.55
   3   0   4   45.94   33.78
   3   0   4   13.55   32.52
   3   0   4   30.93   33.07
   3   0   4   40.13   31.61
  -3   0  -4   37.97   35.82
  -3   0  -4   38.94   33.04
  -3   0  -4   31.97   32.37
  -3   0  -4   13.21   60.24
  -3   0  -4   79.15   36.55
  -3   0  -4   26.47   33.21
  -3   0   4   63.94   39.77
  -3   0   4   77.35   38.56
  -3   0   4   17.22   28.37
  -3   0   4   72.29   59.70
  -3   0   4   22.10   33.75
  -3   0   4   20.16   33.84
   3   0  -5   -7.69   24.81
   3   0  -5    6.07   31.80
   3   0  -5   31.97   31.95
   3   0  -5   29.34   29.72
   3   0  -5  -13.90   25.59
   3   0  -5   12.98   28.01
   3   0   5   22.86   33.71
   3   0   5   -1.61   27.56
   3   0   5    1.78   27.39
   3   0   5   -3.56   29.37
   3   0   5    0.80   24.34
   3   0   5  -34.18   23.17
  -3   0  -5   -4.27   26.92
  -3   0  -5  -13.09   27.51
  -3   0  -5    9.60   28.87
  -3   0   5   19.61   34.23
  -3   0   5   32.85   33.56
  -3   0   5   17.96   28.75
  -3   0   5   28.01   60.98
  -3   0   5    1.11   30.43
  -3   0   5   -0.55   28.37
   3   0  -6   27.99   31.21
   3   0  -6  -10.27   26.45
   3   0  -6    9.73   29.06
   3   0  -6   11.08   30.26
   3   0  -6   33.78   30.26
   3   0  -6   29.93   28.93
   3   0   6   10.98   29.55
   3   0   6   -1.24   30.00
   3   0   6   49.93   31.55
   3   0   6   55.50   36.39
   3   0   6   16.65   28.04
   3   0   6   13.92   28.79
  -3   0  -6   32.57   32.49
  -3   0  -6   -6.09   32.43
  -3   0  -6   11.95   28.82
  -3   0  -6   50.87   43.55
  -3   0  -6  -25.73   26.75
  -3   0  -6  -27.78   28.82
  -3   0   6   10.51   29.93
  -3   0   6   12.53   30.07
  -3   0   6  -11.72   26.57
  -3   0   6  -11.41   32.35
  -3   0   6   22.87   30.57
  -3   0   6   56.21   32.23
   3   0  -7   63.37   37.69
   3   0  -7   62.73   38.59
   3   0  -7   20.49   28.77
   3   0  -7   69.62   37.12
   3   0  -7  107.38   39.58
   3   0  -7   35.91   34.89
   3   0   7   29.36   36.07
   3   0   7   12.41   29.56
   3   0   7   56.83   32.73
   3   0   7   13.28   33.33
   3   0   7   -8.73   25.48
   3   0   7   63.88   53.75
  -3   0  -7  104.31   35.53
  -3   0  -7   95.01   42.26
  -3   0  -7   57.40   34.58
  -3   0  -7   10.94   35.44
  -3   0  -7   52.65   33.85
  -3   0  -7   67.17   35.70
  -3   0   7   43.98   34.44
  -3   0   7   50.05   34.51
  -3   0   7  108.15   39.87
  -3   0   7   64.13   35.56
  -3   0   7   68.00   35.55
  -3   0   7   48.53   32.43
   3   0  -8   16.65   29.93
   3   0  -8    7.14   35.05
   3   0  -8   12.98   30.83
   3   0  -8   20.35   35.62
   3   0  -8   19.21   31.35
   3   0   8   17.12   33.04
   3   0   8    1.11   28.39
   3   0   8  -34.84   24.46
   3   0   8  -17.96   29.51
   3   0   8    3.18   27.61
  -3   0  -8    4.91   26.04
  -3   0  -8    2.01   29.34
  -3   0  -8   -5.79   28.01
  -3   0  -8  -17.36   32.61
  -3   0  -8   -7.94   25.66
  -3   0  -8  -21.54   26.68
  -3   0   8  -12.98   28.29
  -3   0   8   -2.99   29.74
  -3   0   8   51.94   34.15
  -3   0   8   20.47   31.35
  -3   0   8   24.38   30.41
  -3   0   8  -10.25   27.42
   3   0  -9  -20.90   23.82
   3   0  -9   27.08   33.65
   3   0  -9   -9.27   24.76
   3   0  -9  -20.90   30.27
   3   0  -9   46.23   31.90
   3   0  -9   19.64   32.73
   3   0   9   57.50   30.95
   3   0   9   -2.37   31.52
   3   0   9   -0.07   27.23
   3   0   9   15.06   29.12
   3   0   9   11.69   25.85
   3   0   9   47.18   32.12
  -3   0  -9   -4.39   28.63
  -3   0  -9   17.77   32.28
  -3   0  -9   32.38   29.65
  -3   0  -9   21.30   33.16
  -3   0  -9   31.73   31.28
  -3   0  -9    3.49   28.46
  -3   0   9   11.05   31.54
  -3   0   9   -8.68   28.54
  -3   0   9   11.01   28.41
  -3   0   9    2.63   31.10
  -3   0   9  -19.90   27.28
  -3   0   9    8.44   31.03
   3   0 -10  360.40   56.92
   3   0 -10  319.91   48.91
   3   0 -10  343.32   55.24
   3   0 -10  394.74   58.84
   3   0 -10  342.47   53.53
   3   0 -10  393.49   59.22
   3   0  10  311.28   53.30
   3   0  10  443.49   60.24
   3   0  10  384.62   60.18
   3   0  10  349.13   58.66
   3   0  10  310.14   51.30
   3   0  10  357.04   56.02
  -3   0 -10  406.34   66.88
  -3   0 -10  353.48   60.84
  -3   0 -10  302.31   50.50
  -3   0 -10  331.49   56.64
  -3   0 -10  418.77   62.02
  -3   0 -10  416.33   64.70
  -3   0  10  344.04   57.37
  -3   0  10  450.20   69.26
  -3   0  10  433.39   59.77
  -3   0  10  416.50   62.19
  -3   0  10  354.49   59.96
  -3   0  10  447.47   66.08
   3   0 -11   -1.14   34.46
   3   0 -11   29.03   31.16
   3   0 -11   34.99   29.67
   3   0 -11  -23.50   27.39
   3   0 -11  -35.44   21.25
   3   0 -11   -2.82   25.88
   3   0  11   -1.05   30.48
   3   0  11   53.63   33.78
   3   0  11  -19.38   26.40
   3   0  11   12.43   35.48
   3   0  11   12.14   27.02
   3   0  11  -15.49   23.06
  -3   0 -11    7.62   28.74
  -3   0 -11   26.50   33.52
  -3   0 -11    4.29   30.95
  -3   0 -11  -28.87   28.16
  -3   0 -11  -19.35   23.60
  -3   0 -11    0.33   32.14
  -3   0  11  -14.32   34.46
  -3   0  11  -19.04   27.92
  -3   0  11    3.99   31.61
  -3   0  11    6.88   32.87
  -3   0  11  -43.02   29.44
  -3   0  11  -12.92   26.40
   3   0 -12  -16.96   28.48
   3   0 -12   11.55   32.50
   3   0 -12    5.81   27.91
   3   0 -12   17.55   33.52
   3   0 -12  -32.57   25.64
   3   0 -12    1.61   27.40
   3   0  12   83.80   40.63
   3   0  12   30.86   31.66
   3   0  12   12.02   28.30
   3   0  12  -23.12   24.67
   3   0  12    2.85   28.79
   3   0  12  -12.64   29.05
  -3   0 -12   36.36   31.09
  -3   0 -12   -8.54   26.97
  -3   0 -12   -9.75   30.01
  -3   0 -12   27.59   28.61
  -3   0 -12   11.55   34.18
  -3   0  12  -35.65   52.04
  -3   0  12    1.49   32.37
  -3   0  12   73.62   37.00
  -3   0  12   46.68   37.74
  -3   0  12  -30.08   26.76
  -3   0  12   14.77   31.55
   3   0 -13   40.32   34.91
   3   0 -13    8.28   27.02
   3   0 -13   13.55   27.63
   3   0 -13   20.09   33.85
   3   0 -13    7.54   28.37
   3   0 -13   -1.50   26.31
   3   0  13  -17.50   25.02
   3   0  13   -4.18   27.16
   3   0  13   55.22   38.88
   3   0  13  -16.06   22.18
  -3   0 -13  -28.75   25.62
  -3   0 -13    5.76   31.40
  -3   0 -13   20.21   27.77
  -3   0 -13   83.46   34.91
  -3   0 -13   11.29   27.06
  -3   0 -13  -10.30   26.47
  -3   0  13   -5.50   27.61
  -3   0  13   29.41   34.60
  -3   0  13  -34.56   24.22
  -3   0  13   12.21   28.53
  -3   0  13   33.42   31.55
  -3   0  13   26.82   30.14
   3   0 -14  227.56   46.54
   3   0 -14  315.51   59.10
   3   0 -14  207.61   48.19
   3   0 -14  208.29   49.55
   3   0 -14  230.35   50.05
   3   0 -14  288.42   56.21
   3   0  14  237.56   48.15
   3   0  14  192.78   45.45
   3   0  14  216.81   48.89
   3   0  14  251.23   50.78
   3   0  14  302.72   58.04
  -3   0 -14  147.15   46.18
  -3   0 -14  197.05   44.23
  -3   0 -14  150.38   41.25
  -3   0 -14  153.43   45.00
  -3   0 -14  173.40   43.28
  -3   0 -14  180.85   42.24
  -3   0  14  295.56   57.95
  -3   0  14  180.81   46.21
  -3   0  14  144.63   39.75
  -3   0  14  199.47   51.28
  -3   0  14  225.42   49.59
  -3   0  14  205.69   46.25
   3   0 -15   64.89   36.88
   3   0 -15   39.75   32.23
   3   0 -15   54.91   36.24
   3   0 -15  103.55   40.77
   3   0 -15   48.67   31.97
   3   0 -15   39.52   34.92
   3   0  15  101.73   46.04
   3   0  15   38.09   36.45
   3   0  15   53.98   36.76
   3   0  15   55.29   37.12
   3   0  15   60.96   32.23
   3   0  15   71.80   35.01
  -3   0 -15   38.31   34.28
  -3   0 -15   47.23   38.11
  -3   0 -15   51.82   31.48
  -3   0 -15   55.86   36.43
  -3   0 -15   30.14   30.62
  -3   0 -15   43.81   32.97
  -3   0  15  102.09   43.83
  -3   0  15   45.77   36.76
  -3   0  15   61.15   31.19
  -3   0  15   35.98   34.20
  -3   0  15   58.39   38.07
  -3   0  15   47.89   29.43
   3   0 -16   -4.31   30.67
   3   0 -16  -11.03   28.61
   3   0 -16   31.61   32.33
   3   0 -16   63.85   34.44
   3   0 -16   28.13   31.38
   3   0 -16    1.16   25.00
   3   0  16   13.47   23.25
   3   0  16   36.52   38.04
   3   0  16   17.10   27.75
   3   0  16  -22.72   31.78
   3   0  16   54.12   32.35
   3   0  16   25.69   34.28
  -3   0 -16   23.17   35.39
  -3   0 -16   15.30   31.93
  -3   0 -16   31.97   33.40
  -3   0 -16   13.73   25.76
  -3   0 -16    7.80   28.60
  -3   0 -16  -21.72   26.83
  -3   0  16   37.12   36.52
  -3   0  16   57.69   37.92
  -3   0  16   -8.66   29.32
  -3   0  16   20.83   30.17
  -3   0  16   32.47   26.31
  -3   0  16    0.10   26.44
   3   0 -17   -5.84   28.22
   3   0 -17   40.99   35.74
   3   0 -17  -13.36   29.43
   3   0 -17  -16.46   32.69
   3   0 -17  -15.98   28.42
   3   0 -17   -8.26   29.31
   3   0  17   27.78   25.45
   3   0  17  -13.09   27.42
   3   0  17    7.66   29.12
   3   0  17   16.89   26.69
   3   0  17   14.78   34.60
  -3   0 -17    1.54   27.37
  -3   0 -17  -46.72   20.02
  -3   0 -17   50.69   31.36
  -3   0 -17   13.92   30.38
  -3   0 -17   -9.56   27.46
  -3   0 -17   31.36   30.93
  -3   0  17   69.95   40.32
  -3   0  17   -0.69   26.21
  -3   0  17   -4.96   24.97
  -3   0  17   51.76   36.34
  -3   0  17    8.45   35.84
  -3   0  17   58.99   33.52
   3   0 -18  157.61   46.87
   3   0 -18   65.32   35.24
   3   0 -18  109.25   40.96
   3   0 -18   88.40   45.16
   3   0 -18  102.42   42.13
   3   0 -18  120.87   43.67
   3   0  18  133.22   40.73
   3   0  18  126.70   45.90
   3   0  18   49.76   34.28
   3   0  18  127.99   53.44
   3   0  18  126.70   43.10
   3   0  18   58.82   37.47
  -3   0 -18   92.72   43.03
  -3   0 -18   83.28   42.20
  -3   0 -18  130.78   43.76
  -3   0 -18  136.17   40.03
  -3   0 -18  111.88   39.58
  -3   0 -18  117.72   43.60
  -3   0  18   65.92   35.75
  -3   0  18   96.60   39.23
  -3   0  18   73.00   37.83
  -3   0  18  100.73   41.68
  -3   0  18  139.72   49.47
  -3   0  18   63.83   35.79
   3   0 -19   94.33   45.66
   3   0 -19  108.01   47.53
   3   0 -19  161.40   49.31
   3   0 -19  107.85   41.44
   3   0 -19   96.96   38.83
   3   0 -19   93.69   45.07
   3   0  19  111.34   45.89
   3   0  19  165.84   57.30
   3   0  19  107.26   39.30
   3   0  19   62.14   31.02
   3   0  19  144.66   44.45
   3   0  19   92.79   40.34
  -3   0 -19  139.79   48.51
  -3   0 -19  127.61   53.79
  -3   0 -19  103.67   41.10
  -3   0 -19  102.85   44.26
  -3   0 -19   61.90   38.92
  -3   0  19   88.14   45.13
  -3   0  19  122.58   47.25
  -3   0  19  149.47   49.91
  -3   0  19   76.02   39.42
  -3   0  19  125.85   46.23
  -3   0  19   94.92   38.16
   3   0 -20   22.77   34.86
   3   0 -20   11.20   31.50
   3   0 -20   11.34   30.20
   3   0 -20   26.19   36.62
   3   0 -20    1.44   29.06
   3   0 -20   64.59   41.15
   3   0  20   32.18   33.61
   3   0  20   40.75   40.63
   3   0  20   30.31   31.86
   3   0  20    4.67   28.30
   3   0  20   51.73   37.48
   3   0  20   -5.57   30.72
  -3   0 -20   60.62   39.77
  -3   0 -20   74.60   41.86
  -3   0 -20   25.97   29.70
  -3   0 -20   34.28   29.86
  -3   0 -20   29.53   35.31
  -3   0 -20   54.24   36.50
  -3   0  20   22.75   36.10
  -3   0  20   63.28   39.47
  -3   0  20    7.68   29.79
  -3   0  20   38.52   36.77
  -3   0  20    8.18   30.33
  -3   0  20   -5.34   34.61
   3   0 -21  390.78   72.30
   3   0 -21  314.93   64.47
   3   0 -21  354.16   65.04
   3   0 -21  389.72   69.78
   3   0 -21  308.77   63.95
   3   0 -21  393.30   72.70
   3   0  21  439.46   69.11
   3   0  21  474.27   78.10
   3   0  21  350.34   65.86
   3   0  21  371.62   71.15
   3   0  21  366.29   69.09
   3   0  21  349.04   68.40
  -3   0 -21  314.70   64.75
  -3   0 -21  354.36   69.47
  -3   0 -21  321.79   59.63
  -3   0 -21  339.65   60.39
  -3   0 -21  382.65   69.07
  -3   0 -21  373.47   67.01
  -3   0  21  413.87   71.25
  -3   0  21  350.01   70.07
  -3   0  21  337.13   57.52
  -3   0  21  377.57   67.60
  -3   0  21  465.07   78.81
  -3   0  21  385.10   73.41
   3   0 -22   65.80   39.11
   3   0 -22   26.90   38.99
   3   0 -22   64.04   36.95
   3   0 -22   31.81   39.78
   3   0 -22   22.87   37.10
   3   0 -22   48.55   40.06
   3   0  22   51.99   41.77
   3   0  22   33.58   39.80
   3   0  22   40.34   33.87
   3   0  22   38.23   33.59
   3   0  22   47.91   37.38
   3   0  22   70.66   40.92
  -3   0 -22   28.20   34.75
  -3   0 -22   11.22   31.85
  -3   0 -22   43.62   40.09
  -3   0 -22   24.98   33.54
  -3   0 -22    0.73   30.08
  -3   0  22   37.02   36.20
  -3   0  22   10.89   35.62
  -3   0  22   13.73   31.40
  -3   0  22  152.63   44.36
  -3   0  22  157.73   59.35
  -3   0  22   19.23   37.76
   3   0 -23  133.13   56.99
   3   0 -23  135.22   52.97
   3   0 -23   86.07   39.63
   3   0 -23  170.18   53.75
   3   0 -23  132.85   50.73
   3   0 -23  147.93   53.75
   3   0  23  146.41   51.76
   3   0  23  138.37   47.48
   3   0  23   70.16   43.28
   3   0  23  149.52   50.76
   3   0  23  237.35   59.63
  -3   0 -23  147.93   55.79
  -3   0 -23   88.49   42.64
  -3   0 -23   60.91   45.89
  -3   0 -23  119.09   48.45
  -3   0 -23   97.22   46.92
  -3   0 -23  162.97   58.70
  -3   0  23  148.34   54.88
  -3   0  23  144.64   55.53
  -3   0  23   82.40   42.51
  -3   0  23  134.36   46.82
  -3   0  23  130.95   56.47
  -3   0  23  158.46   82.14
   3   0 -24   56.17   39.96
   3   0 -24   13.11   32.78
   3   0 -24  -25.80   29.08
   3   0 -24   69.18   38.47
   3   0 -24    7.66   36.48
   3   0 -24    1.33   34.54
   3   0  24   -5.98   35.63
   3   0  24   12.67   36.60
   3   0  24  -53.08   22.87
   3   0  24  -55.26   31.85
   3   0  24   -9.61   33.30
   3   0  24   15.58   37.26
  -3   0 -24   10.43   37.26
  -3   0 -24    1.26   33.32
  -3   0 -24   50.12   42.60
  -3   0 -24   10.93   31.92
  -3   0 -24   29.98   35.44
  -3   0 -24   10.70   47.42
  -3   0  24  -24.02   32.28
  -3   0  24  -11.51   39.23
  -3   0  24   38.24   33.18
  -3   0  24   35.74   38.99
  -3   0  24  -20.02   30.19
  -3   0  24   30.84   40.32
   3   0 -25  288.15   61.86
   3   0 -25  240.34   67.57
   3   0 -25  176.37   58.35
   3   0 -25  171.58   55.19
   3   0 -25  254.41   61.31
   3   0 -25  107.23   51.38
   3   0  25  288.06   68.67
   3   0  25  243.76   72.25
   3   0  25  271.67   58.80
   3   0  25  195.02   51.21
   3   0  25  227.22   58.97
   3   0  25  247.91   65.91
  -3   0 -25  268.85   68.74
  -3   0 -25  111.88   50.95
  -3   0 -25  184.27   54.74
  -3   0 -25  216.03   56.21
  -3   0 -25  203.41   60.60
  -3   0 -25  158.68   53.36
  -3   0  25  276.13   67.72
  -3   0  25  119.88   47.67
  -3   0  25  255.64   62.12
  -3   0  25  199.40   58.09
  -3   0  25  174.87   54.48
  -3   0  25  217.00   64.20
   3   0 -26   82.47   41.94
   3   0 -26    2.18   40.63
   3   0 -26   42.34   39.83
   3   0 -26   30.43   38.42
   3   0 -26   86.08   51.18
   3   0  26   30.86   33.13
   3   0  26  -35.46   39.47
   3   0  26   41.08   40.01
   3   0  26   78.96   46.37
   3   0  26   47.29   39.71
   3   0  26   66.03   45.97
  -3   0 -26   48.95   43.60
  -3   0 -26   39.06   41.25
  -3   0 -26  163.44   61.36
  -3   0 -26   84.37   41.34
  -3   0 -26   53.84   42.86
  -3   0 -26   38.19   43.34
  -3   0  26   21.92   37.92
  -3   0  26  152.22   56.85
  -3   0  26   26.56   38.14
  -3   0  26   51.28   43.41
  -3   0  26   37.33   44.54
  -3   0  26   -3.79   42.36
   3   0 -27   41.18   32.87
   3   0 -27  120.44   49.36
   3   0 -27   82.47   44.92
   3   0 -27  170.32   51.83
   3   0 -27  175.85   57.57
   3   0  27  215.84   71.70
   3   0  27   58.56   47.56
   3   0  27  105.67   52.70
   3   0  27  140.39   55.57
   3   0  27   87.80   41.05
   3   0  27  155.50   57.21
  -3   0 -27  154.22   55.33
  -3   0 -27  124.93   49.29
  -3   0 -27  112.31   46.40
  -3   0 -27  118.48   50.68
  -3   0 -27  163.52   48.91
  -3   0 -27    2.87   45.16
  -3   0  27  145.04   54.19
  -3   0  27  136.72   53.25
  -3   0  27   22.63   43.36
  -3   0  27  135.32   57.09
  -3   0  27  121.04   49.07
  -3   0  27   85.12   44.09
   3   0 -28   15.89   35.86
   3   0 -28    4.27   35.74
   3   0 -28   39.70   37.31
   3   0 -28   24.05   37.43
   3   0 -28    6.81   37.83
   3   0 -28   -0.62   37.03
   3   0  28    1.87   41.01
   3   0  28   16.11   40.65
   3   0  28   24.38   39.66
   3   0  28   39.90   51.57
   3   0  28   46.65   35.91
   3   0  28   81.76   46.70
  -3   0 -28   48.95   46.98
  -3   0 -28   76.07   33.96
  -3   0 -28   76.77   50.71
  -3   0 -28   42.93   45.70
  -3   0 -28   54.15   42.13
  -3   0 -28   68.62   48.93
  -3   0  28   51.83   44.97
  -3   0  28  -15.68   41.93
  -3   0  28   84.16   48.65
  -3   0  28   18.33   43.33
  -3   0  28   88.42   53.03
  -3   0  28   23.31   42.60
   3   0 -29  251.96   70.71
   3   0 -29  249.61   68.22
   3   0 -29  156.21   55.81
   3   0 -29  169.64   58.94
   3   0 -29  235.62   65.35
   3   0 -29  172.62   60.95
   3   0  29  259.89   66.89
   3   0  29  147.91   59.68
   3   0  29  252.56   65.25
   3   0  29  180.47   60.34
   3   0  29  138.28   54.98
   3   0  29  353.21   77.01
  -3   0 -29  213.70   57.59
  -3   0 -29  284.07   77.79
  -3   0 -29  149.64   66.50
  -3   0 -29  199.09   63.09
  -3   0 -29  185.72   60.56
  -3   0 -29  154.46   58.84
  -3   0  29  220.08   68.48
  -3   0  29  183.34   59.74
  -3   0  29  223.07   66.39
  -3   0  29  230.21   75.26
  -3   0  29  246.25   67.29
   3   0 -30  253.10   63.56
   3   0 -30  322.53   75.87
   3   0 -30  224.83   68.52
   3   0 -30  345.93   83.70
   3   0 -30  243.76   63.75
   3   0 -30  229.93   70.54
   3   0  30  276.08   84.06
   3   0  30  283.39   75.14
   3   0  30  390.08   78.72
   3   0  30  274.30   73.31
   3   0  30  260.00   71.41
   3   0  30  241.43   69.43
  -3   0 -30  380.00   82.85
  -3   0 -30  250.18   64.26
  -3   0 -30  232.63   63.33
  -3   0 -30  260.62   72.48
  -3   0 -30  321.08   83.06
  -3   0 -30  259.08   73.15
  -3   0  30  299.50   72.58
  -3   0  30  289.72   72.30
  -3   0  30  308.39   67.95
  -3   0  30  386.44   78.13
  -3   0  30  232.66   69.14
  -3   0  30  337.28   80.21
   3   0 -31  263.15   69.49
   3   0 -31  164.18   64.61
   3   0 -31  182.59   54.43
   3   0 -31  179.22   53.11
   3   0 -31  117.41   53.30
   3   0 -31  267.17   79.03
   3   0  31  116.46   52.49
   3   0  31  144.11   67.46
   3   0  31  300.04   71.16
   3   0  31  174.00   50.29
   3   0  31  174.83   64.84
   3   0  31  204.14   71.39
  -3   0 -31   14.06   53.63
  -3   0 -31  138.26   59.25
  -3   0 -31  115.55   63.33
  -3   0 -31  159.18   69.40
  -3   0 -31  160.98   64.94
  -3   0 -31  292.76   83.54
  -3   0  31  241.98   76.78
  -3   0  31  152.91   63.88
  -3   0  31  104.43   52.18
  -3   0  31  153.03   59.86
  -3   0  31  251.58   77.25
  -3   0  31  307.56   77.42
   3   0 -32   12.66   54.22
   3   0 -32  143.49   58.21
   3   0 -32  133.34   58.09
   3   0 -32  118.97   54.03
   3   0 -32  131.90   60.89
   3   0  32   83.37   55.27
   3   0  32   93.62   57.94
   3   0  32  131.73   61.41
   3   0  32  384.62   89.66
   3   0  32  144.94   57.83
   3   0  32   44.57   42.64
  -3   0 -32   92.15   66.30
  -3   0 -32   72.15   47.70
  -3   0 -32  112.45   61.24
  -3   0 -32  156.43   63.61
  -3   0 -32  180.31   70.71
  -3   0 -32   44.05   45.82
  -3   0  32  103.48   66.20
  -3   0  32   62.17   65.35
  -3   0  32   79.12   53.27
  -3   0  32   96.04   49.22
  -3   0  32  194.64   69.92
  -3   0  32   88.59   61.58
   3   0 -33   34.25   51.49
   3   0 -33   15.30   47.17
   3   0 -33  -52.27   43.76
   3   0 -33   18.74   55.64
   3   0 -33   14.66   44.64
   3   0 -33   54.32   60.95
   3   0  33    1.90   43.19
   3   0  33   69.28   59.98
   3   0  33   52.35   76.77
   3   0  33   -4.05   48.12
   3   0  33  -19.93   41.94
  -3   0 -33 -103.10   45.32
  -3   0 -33   19.71   42.50
  -3   0 -33   72.43   63.80
  -3   0 -33   69.37   48.67
  -3   0 -33   51.30   57.64
  -3   0 -33   10.56   47.94
  -3   0  33  -43.34   34.94
  -3   0  33   59.30   51.42
  -3   0  33   61.31   47.37
  -3   0  33   36.88   47.03
  -3   0  33  -12.57   47.58
  -3   0  33  -18.85   45.47
   3   0 -34   78.08   64.40
   3   0 -34  -63.05   43.48
   3   0 -34   -4.32   44.87
   3   0 -34   68.19   51.30
   3   0 -34   18.47   55.88
   3   0  34   -4.20   58.28
   3   0  34  103.58   69.31
   3   0  34   87.19   55.84
   3   0  34  101.13   60.58
   3   0  34  198.95   71.51
  -3   0 -34   72.63   51.61
  -3   0 -34  143.61   56.73
  -3   0 -34   70.35   60.12
  -3   0 -34   71.80   59.54
  -3   0 -34   11.27   53.37
  -3   0 -34   17.00   57.99
  -3   0  34   85.38   59.91
  -3   0  34   21.04   59.32
  -3   0  34   56.24   53.10
  -3   0  34   45.06   57.71
  -3   0  34    4.11   49.91
  -3   0  34   43.97   46.35
   3   0 -35   77.77   59.56
   3   0 -35  181.23   69.18
   3   0 -35   67.43   56.62
   3   0 -35   85.41   56.55
   3   0 -35  167.52   69.57
   3   0 -35   34.42   58.16
   3   0  35  106.42   62.26
   3   0  35   98.45   61.55
   3   0  35   69.05   51.56
   3   0  35   54.10   43.45
   3   0  35   56.67   48.79
   3   0  35  102.23   55.52
  -3   0 -35   59.82   49.74
  -3   0 -35   85.27   54.25
  -3   0 -35   44.07   57.14
  -3   0 -35  112.62   70.94
  -3   0  35   49.34   49.85
  -3   0  35   18.10   78.10
  -3   0  35  173.57   66.77
  -3   0  35   76.38   61.41
   3   0 -36  403.16   78.06
   3   0 -36  666.04  113.89
   3   0 -36  465.03   93.61
   3   0 -36  486.97  104.08
   3   0 -36  622.21  116.76
   3   0 -36  462.73  108.09
   3   0  36  541.52  105.47
   3   0  36  457.89   87.97
   3   0  36  573.59  114.91
   3   0  36  143.93   54.20
   3   0  36  523.07  115.25
   3   0  36  642.54  113.49
  -3   0 -36  491.69   95.51
  -3   0 -36  488.72   92.93
  -3   0 -36  579.52  124.52
  -3   0 -36  331.04   83.56
  -3   0 -36  549.98  101.37
  -3   0 -36  683.21  113.59
  -3   0  36  645.90  113.83
  -3   0  36  394.87   99.02
  -3   0  36  370.55   87.83
  -3   0  36  748.39  124.64
  -3   0  36  671.33  120.14
  -3   0  36  507.05  110.77
   3   0 -37  101.59   54.67
   3   0 -37   89.27   56.61
   3   0 -37  176.78   71.75
   3   0 -37  141.51   70.42
   3   0 -37  108.63   62.88
   3   0 -37  144.31   78.18
   3   0  37  157.16   68.07
   3   0  37  137.59   75.57
   3   0  37  129.15   59.10
   3   0  37   63.37   39.00
   3   0  37  153.58   64.52
   3   0  37  182.51   72.11
  -3   0 -37  118.62   70.20
  -3   0 -37  176.06   71.92
  -3   0 -37  155.52   81.54
  -3   0 -37  129.72   69.02
  -3   0 -37  125.80   68.52
  -3   0 -37   81.69   62.45
  -3   0  37  142.50   64.82
  -3   0  37  104.10   70.30
  -3   0  37  177.23   69.62
  -3   0  37  236.36   79.48
  -3   0  37   98.55   62.45
  -3   0  37   88.82   76.49
   3   0 -38  -27.65   51.25
   3   0 -38    9.63   58.39
   3   0 -38   21.06   49.98
   3   0 -38  106.59   69.31
   3   0 -38   27.35   63.82
   3   0  38   25.43   45.63
   3   0  38   39.26   62.54
   3   0  38    4.01   44.69
   3   0  38   11.93   49.34
   3   0  38  -42.26   44.30
   3   0  38   35.32   55.95
  -3   0 -38   -1.83   57.95
  -3   0 -38  -27.89   54.50
  -3   0 -38   10.05   33.39
  -3   0 -38   27.44   53.48
  -3   0 -38   54.19   64.63
  -3   0 -38   34.80   49.98
  -3   0  38   -2.77   63.94
  -3   0  38   47.27   60.95
  -3   0  38   42.36   51.23
  -3   0  38   87.76   53.75
  -3   0  38   12.10   56.76
   3   0 -39   -5.26   52.09
   3   0 -39   16.46   52.73
   3   0 -39   37.64   53.10
   3   0 -39   22.86   53.42
   3   0 -39   43.88   66.03
   3   0  39   38.87   54.62
   3   0  39  102.91   76.11
   3   0  39  -22.08   42.90
   3   0  39  -39.26   47.63
   3   0  39  -31.59   52.01
  -3   0 -39   14.87   62.83
  -3   0 -39  -59.37   60.98
  -3   0 -39   25.50   50.38
  -3   0 -39   32.61   63.00
  -3   0 -39   43.31   68.35
  -3   0 -39  -20.35   46.35
  -3   0  39   24.79   50.12
  -3   0  39    5.17   62.62
  -3   0  39    8.73   50.71
  -3   0  39   22.42   50.66
  -3   0  39   18.57   55.91
  -3   0  39   16.65   66.53
   3   0 -40   40.65   51.49
   3   0 -40   20.09   57.71
   3   0 -40   34.84   45.87
   3   0 -40  -40.15   57.52
   3   0 -40  -56.59   50.88
   3   0  40   47.13   60.84
   3   0  40   49.81   64.40
   3   0  40   61.27   51.42
   3   0  40   -1.14   50.80
  -3   0 -40   20.47   74.22
  -3   0 -40  -37.12   62.03
  -3   0 -40   74.31   58.37
  -3   0 -40   22.72   61.69
  -3   0  40   31.24   66.15
  -3   0  40   68.07   80.24
  -3   0  40   -8.97   48.24
  -3   0  40   60.96   57.92
  -3   0  40   99.05   77.51
   3   0 -41    2.68   50.10
   3   0 -41   28.53   52.54
   3   0 -41   38.88   52.06
   3   0 -41  -36.05   53.74
   3   0  41   -8.61   54.67
   3   0  41  -27.25   68.74
   3   0  41  146.25   72.79
   3   0  41    4.96   51.64
   3   0  41  137.49   72.84
  -3   0 -41   79.19   69.02
  -3   0 -41   32.92   63.99
  -3   0 -41   46.72   73.07
  -3   0 -41   40.37   67.17
  -3   0  41   13.36   64.26
  -3   0  41   91.76   72.24
  -3   0  41   78.67   68.31
  -3   0  41  -29.39   79.51
   3   0 -42    1.05   58.40
   3   0 -42   -3.80   58.09
   3   0 -42   64.87   61.08
   3   0 -42  121.75   84.98
   3   0 -42  142.81   76.18
   3   0  42  103.81   66.65
   3   0  42   58.87   68.62
   3   0  42   67.46   56.55
   3   0  42   29.03   54.24
   3   0  42  104.67   76.42
  -3   0 -42  -25.48   67.57
  -3   0 -42  113.59   80.24
  -3   0 -42   92.83   77.30
  -3   0 -42  107.61   70.82
  -3   0  42   96.61   79.36
  -3   0  42  144.92   69.92
  -3   0  42   43.31   54.03
  -3   0  42  125.24   89.37
   3   0 -43  -37.90   50.35
   3   0 -43  189.03   76.80
   3   0 -43   52.92   74.79
   3   0 -43  239.22   92.01
   3   0  43  107.52   68.62
   3   0  43   92.81   86.14
   3   0  43   66.37   68.48
   3   0  43  126.61   72.58
   3   0  43   12.69   67.45
  -3   0 -43   99.50   76.52
  -3   0 -43   83.80   70.73
  -3   0 -43   51.83   74.55
  -3   0 -43  214.84   80.38
  -3   0  43   77.06   72.56
  -3   0  43  179.74   72.82
  -3   0  43  202.08   79.98
  -3   0  43  514.08  130.33
   3   0 -44  -13.28   54.06
   3   0 -44   25.33   60.70
   3   0 -44   68.29   69.54
   3   0 -44    7.47   66.67
   3   0  44    8.11   72.08
   3   0  44   52.99   72.82
   3   0  44  151.71   78.82
   3   0  44   85.72   85.19
  -3   0 -44   11.81   59.65
  -3   0 -44    4.05   62.93
  -3   0 -44  127.99   86.21
  -3   0 -44    8.28   63.49
  -3   0  44   -9.53   65.56
  -3   0  44  142.62  102.28
  -3   0  44   -0.02   58.52
  -3   0  44  170.01   98.31
   3   0 -45  245.13   85.88
   3   0 -45  225.54   87.47
   3   0 -45  191.31  101.42
   3   0 -45  465.00  118.42
   3   0  45  341.95  124.92
   3   0  45  352.98  118.23
   3   0  45  355.61  133.96
   3   0  45  248.92   99.67
  -3   0 -45  134.43   76.71
  -3   0 -45  328.02   85.88
  -3   0 -45  103.89   89.56
  -3   0  45  417.26  109.70
  -3   0  45  131.42   68.02
  -3   0  45  221.74   89.52
  -3   0  45  264.44  111.71
   3   0 -46  -42.91   51.26
   3   0 -46  152.80   84.55
   3   0 -46  117.81   79.39
   3   0  46  213.70  103.82
   3   0  46  -12.52   57.21
   3   0  46   81.24   88.28
   3   0  46   77.37   81.05
  -3   0 -46  103.79   79.50
  -3   0 -46   20.38   66.70
  -3   0 -46  133.44  107.82
  -3   0  46  155.57   73.08
  -3   0  46   97.11   68.62
  -3   0  46   51.83   73.31
   3   0 -47  305.30   97.89
   3   0 -47  220.56   81.29
   3   0 -47  752.57  191.71
   3   0 -47  239.94  103.36
   3   0  47  202.42  100.85
   3   0  47  275.65   94.18
   3   0  47  241.40  114.21
   3   0  47   62.54   97.11
  -3   0 -47  170.79   80.27
  -3   0 -47  152.37   87.80
  -3   0 -47  281.97  134.79
  -3   0  47  214.99   90.60
  -3   0  47  143.28   81.17
   4   0   0 8119.81  208.51
   4   0   0 7758.46  203.84
   4   0   0 6879.47  186.55
   4   0   0 7063.43  187.24
   4   0   0 7831.42  202.63
   4   0   0 7338.67  197.62
  -4   0   0 7364.26  199.17
  -4   0   0 7836.26  211.45
  -4   0   0 6853.88  177.56
  -4   0   0 7129.30  184.13
  -4   0   0 8497.41  211.80
  -4   0   0 7367.20  195.20
   4   0  -1   78.91   45.40
   4   0  -1   13.00   28.82
   4   0  -1   38.11   31.76
   4   0  -1   -3.46   30.00
   4   0  -1   26.78   30.41
   4   0  -1   59.48   33.52
   4   0   1   38.12   36.88
   4   0   1   45.90   34.03
   4   0   1   26.23   32.18
   4   0   1   23.34   33.63
   4   0   1   85.44   35.20
   4   0   1   13.21   27.33
  -4   0  -1  -42.07   24.26
  -4   0  -1   61.76   42.51
  -4   0  -1   32.66   27.89
  -4   0  -1   15.23   29.69
  -4   0  -1   52.21   37.12
  -4   0  -1   10.72   28.67
  -4   0   1   12.81   30.29
  -4   0   1    4.46   33.52
  -4   0   1   37.36   27.30
  -4   0   1  -15.75   28.04
  -4   0   1    4.08   30.81
  -4   0   1   30.93   33.90
   4   0  -2   -8.45   35.34
   4   0  -2  -15.08   24.74
   4   0  -2  -29.41   26.07
   4   0  -2   16.41   32.73
   4   0  -2  -30.60   25.50
   4   0  -2   23.98   29.96
   4   0   2    0.14   33.82
   4   0   2    8.16   29.56
   4   0   2   23.41   29.58
   4   0   2    0.95   30.10
   4   0   2   -3.80   26.02
   4   0   2   20.40   29.31
  -4   0  -2  -42.67   25.09
  -4   0  -2    0.67   34.67
  -4   0  -2   28.67   28.27
  -4   0  -2   -1.68   25.73
  -4   0  -2   -8.37   30.15
  -4   0  -2   46.34   33.18
  -4   0   2   29.81   32.33
  -4   0   2   -2.56   32.45
  -4   0   2    2.59   25.88
  -4   0   2  -18.79   29.31
  -4   0   2  -44.94   25.04
  -4   0   2   28.03   31.40
   4   0  -3 1460.92   98.19
   4   0  -3 1356.15   93.05
   4   0  -3 1261.99   86.60
   4   0  -3 1229.83   86.52
   4   0  -3 1408.12   94.18
   4   0  -3 1355.66   91.65
   4   0   3 1331.30   94.95
   4   0   3 1443.63   94.54
   4   0   3 1197.03   85.12
   4   0   3 1317.20   87.61
   4   0   3 1321.28   91.32
   4   0   3 1408.52   93.29
  -4   0  -3 1297.90   93.26
  -4   0  -3 1308.02  112.54
  -4   0  -3 1094.04   77.91
  -4   0  -3 1246.65   83.70
  -4   0  -3 1447.00   96.13
  -4   0  -3 1325.84   89.71
  -4   0   3 1346.47   94.57
  -4   0   3 1370.15  115.15
  -4   0   3 1215.64   80.95
  -4   0   3 1206.01   82.94
  -4   0   3 1390.54   94.52
  -4   0   3 1316.94   89.08
   4   0  -4 1274.73   93.05
   4   0  -4 1202.95   89.80
   4   0  -4 1037.73   79.96
   4   0  -4  990.17   80.43
   4   0  -4 1234.05   87.50
   4   0  -4 1149.51   84.53
   4   0   4 1247.52   91.58
   4   0   4 1311.47   90.82
   4   0   4 1016.36   79.48
   4   0   4 1088.66   83.82
   4   0   4 1112.92   84.03
   4   0   4 1064.04   82.90
  -4   0  -4 1082.23   87.35
  -4   0  -4 1251.05  122.31
  -4   0  -4 1028.60   76.09
  -4   0  -4 1089.82   79.98
  -4   0  -4 1226.89   90.22
  -4   0  -4 1046.58   79.62
  -4   0   4 1114.17   88.63
  -4   0   4 1071.44  113.92
  -4   0   4  959.49   73.39
  -4   0   4 1160.97   81.42
  -4   0   4 1143.61   86.74
  -4   0   4 1001.42   78.46
   4   0  -5  237.50   52.70
   4   0  -5  331.25   58.01
   4   0  -5  296.83   56.47
   4   0  -5  277.31   57.18
   4   0  -5  284.48   58.47
   4   0  -5  371.50   62.22
   4   0   5  539.17   79.34
   4   0   5  418.99   65.56
   4   0   5  244.54   50.85
   4   0   5  336.49   61.95
   4   0   5  337.51   58.82
   4   0   5  392.87   65.35
  -4   0  -5  313.30   53.87
  -4   0  -5  524.27   73.10
  -4   0  -5  389.20   61.71
  -4   0   5  364.69   67.88
  -4   0   5  316.55   55.19
  -4   0   5  346.07   58.97
  -4   0   5  334.07   64.16
  -4   0   5  303.79   57.16
   4   0  -6   82.54   41.25
   4   0  -6   63.56   38.76
   4   0  -6   56.29   32.38
   4   0  -6  100.99   51.19
   4   0  -6   18.45   30.10
   4   0  -6   51.09   34.16
   4   0   6   32.92   34.54
   4   0   6  118.62   45.52
   4   0   6   80.17   33.11
   4   0   6   66.74   43.92
   4   0   6   43.57   31.54
   4   0   6   78.27   38.83
  -4   0  -6   53.01   30.31
  -4   0  -6   97.74   36.50
  -4   0  -6    9.42   22.91
  -4   0  -6  120.46   41.06
  -4   0   6   42.39   38.97
  -4   0   6   99.62   65.80
  -4   0   6   13.35   24.10
  -4   0   6   48.65   29.24
  -4   0   6   31.26   37.95
  -4   0   6   63.14   33.28
   4   0  -7  737.31   76.33
   4   0  -7  793.07   77.37
   4   0  -7  729.89   70.75
   4   0  -7  733.04   75.50
   4   0  -7  696.21   70.68
   4   0   7  802.82   79.81
   4   0   7  780.69   75.97
   4   0   7  767.58   70.83
   4   0   7  671.25  119.85
   4   0   7  763.45   72.74
   4   0   7  818.02   76.06
  -4   0  -7  705.46   76.73
  -4   0  -7  800.24   77.63
  -4   0  -7  705.51   68.19
  -4   0  -7  776.26   70.23
  -4   0  -7  665.30   66.32
  -4   0  -7  794.14   74.90
  -4   0   7  814.00   80.17
  -4   0   7  629.37   75.33
  -4   0   7  615.28   63.00
  -4   0   7  797.94   71.70
  -4   0   7  654.35   71.16
  -4   0   7  763.74   72.41
   4   0  -8  317.14   60.10
   4   0  -8  444.36   73.31
   4   0  -8  287.61   59.91
   4   0  -8  403.69   93.29
   4   0  -8  407.30   69.40
   4   0  -8  327.08   62.62
   4   0   8  398.56   70.33
   4   0   8  266.59   53.20
   4   0   8  403.35   65.16
   4   0   8  407.58  107.42
   4   0   8  346.27   62.14
   4   0   8  299.63   57.47
  -4   0  -8  301.11   59.94
  -4   0  -8  357.65   60.60
  -4   0  -8  308.31   56.09
  -4   0  -8  290.48   56.29
  -4   0  -8  308.10   57.87
  -4   0  -8  404.26   65.30
  -4   0   8  286.50   58.04
  -4   0   8  389.72   70.51
  -4   0   8  299.59   58.01
  -4   0   8  343.35   58.61
  -4   0   8  381.35   63.78
  -4   0   8  392.80   67.01
   4   0  -9  552.99   78.53
   4   0  -9  620.90   87.61
   4   0  -9  338.41   63.26
   4   0  -9  612.55   81.19
   4   0  -9  538.17   75.19
   4   0  -9  547.09   78.01
   4   0   9  567.89   76.32
   4   0   9  631.00   87.73
   4   0   9  539.67   76.47
   4   0   9  543.82   66.72
   4   0   9  567.82   66.24
   4   0   9  546.48   66.25
  -4   0  -9  525.08   73.67
  -4   0  -9  616.21   71.03
  -4   0  -9  486.42   70.99
  -4   0  -9  467.58   68.73
  -4   0  -9  528.78   63.42
  -4   0  -9  596.59   69.26
  -4   0   9  571.36   69.64
  -4   0   9  471.05   67.03
  -4   0   9  517.47   71.53
  -4   0   9  508.02   62.78
  -4   0   9  571.85   77.61
  -4   0   9  536.94   66.86
   4   0 -10  423.16   66.63
   4   0 -10  425.67   68.26
   4   0 -10  428.78   70.44
   4   0 -10  478.68   72.89
   4   0 -10  341.47   64.35
   4   0 -10  427.53   71.85
   4   0  10  434.71   64.99
   4   0  10  443.01   66.69
   4   0  10  361.44   60.25
   4   0  10  375.63   63.83
   4   0  10  654.46   86.79
   4   0  10  447.55   67.84
  -4   0 -10  601.21   83.20
  -4   0 -10  444.63   68.50
  -4   0 -10  369.63   68.93
  -4   0 -10  411.97   69.73
  -4   0 -10  507.67   73.81
  -4   0 -10  388.27   67.38
  -4   0  10  477.79   70.42
  -4   0  10  556.50   84.67
  -4   0  10  434.29   74.29
  -4   0  10  407.60   67.15
  -4   0  10  492.04   74.97
  -4   0  10  526.00   77.92
   4   0 -11  172.22   56.04
   4   0 -11   75.38   36.84
   4   0 -11  139.39   48.12
   4   0 -11   82.45   43.88
   4   0 -11   98.15   35.74
   4   0 -11  159.81   51.06
   4   0  11   92.55   44.75
   4   0  11   89.68   41.65
   4   0  11  104.39   41.46
   4   0  11  115.49   47.74
   4   0  11  160.45   48.05
   4   0  11  161.38   46.60
  -4   0 -11  187.78   54.44
  -4   0 -11  141.27   48.81
  -4   0 -11  141.03   49.59
  -4   0 -11  187.83   48.83
  -4   0 -11  135.39   46.01
  -4   0  11  146.34   51.99
  -4   0  11  167.28   52.35
  -4   0  11  174.52   50.07
  -4   0  11  209.82   50.88
  -4   0  11  107.37   43.55
   4   0 -12   18.05   35.08
   4   0 -12   -1.97   32.09
   4   0 -12   -4.13   32.38
   4   0 -12  -45.32   28.80
   4   0 -12   -6.47   28.18
   4   0 -12    7.92   32.37
   4   0  12   -0.02   31.74
   4   0  12  -13.09   26.30
   4   0  12   -7.02   29.43
   4   0  12    2.47   33.61
   4   0  12   52.70   36.76
   4   0  12  -14.71   29.20
  -4   0 -12    3.68   31.36
  -4   0 -12  -18.08   23.43
  -4   0 -12   13.55   27.77
  -4   0 -12   -0.59   28.34
  -4   0 -12   38.24   37.10
  -4   0 -12  -23.24   28.67
  -4   0  12   43.12   33.89
  -4   0  12    2.02   36.13
  -4   0  12   75.17   37.88
  -4   0  12    1.54   28.11
  -4   0  12   -6.26   28.89
  -4   0  12   16.49   34.58
   4   0 -13  125.07   47.17
   4   0 -13  137.21   49.21
   4   0 -13  162.02   48.53
   4   0 -13  149.73   48.60
   4   0 -13  127.89   46.84
   4   0 -13  103.05   39.66
   4   0  13  186.71   60.81
   4   0  13  166.05   50.35
   4   0  13  124.22   40.68
   4   0  13  130.05   44.55
   4   0  13  148.24   44.33
   4   0  13  150.85   51.82
  -4   0 -13   88.80   42.34
  -4   0 -13   94.73   45.44
  -4   0 -13  175.80   47.79
  -4   0 -13   77.65   37.98
  -4   0 -13   87.10   41.06
  -4   0  13  157.25   54.39
  -4   0  13  171.87   54.20
  -4   0  13  120.13   44.81
  -4   0  13  120.73   45.80
  -4   0  13  104.55   46.65
   4   0 -14   49.45   37.67
   4   0 -14   64.06   41.22
   4   0 -14   99.45   42.76
   4   0 -14  127.89   40.58
   4   0 -14   23.06   35.91
   4   0 -14   71.51   41.49
   4   0  14  124.55   45.28
   4   0  14   67.43   35.70
   4   0  14   32.85   30.79
   4   0  14   65.67   45.83
   4   0  14  108.68   45.90
   4   0  14   67.74   41.39
  -4   0 -14   69.05   42.26
  -4   0 -14   85.82   42.53
  -4   0 -14  167.57   47.49
  -4   0 -14   81.43   39.78
  -4   0 -14   44.43   42.01
  -4   0 -14  137.00   46.15
  -4   0  14  128.69   46.61
  -4   0  14   91.20   38.56
  -4   0  14   89.47   37.50
  -4   0  14   75.30   39.06
  -4   0  14   92.29   42.07
  -4   0  14   71.20   53.60
   4   0 -15 1258.88   97.43
   4   0 -15 1373.16  105.14
   4   0 -15 1198.24   94.78
   4   0 -15 1279.99   93.71
   4   0 -15 1402.02  101.77
   4   0 -15 1394.76  106.00
   4   0  15 1311.61  105.92
   4   0  15 1282.81   97.65
   4   0  15 1223.76   91.01
   4   0  15 1375.20  109.17
   4   0  15 1422.64  107.66
   4   0  15 1411.58  103.63
  -4   0 -15 1468.91  110.96
  -4   0 -15 1453.61  102.23
  -4   0 -15 1455.34  107.35
  -4   0 -15 1321.03   95.73
  -4   0 -15 1314.15   99.98
  -4   0 -15 1246.48   96.72
  -4   0  15 1457.00  105.29
  -4   0  15 1309.29   98.86
  -4   0  15 1076.61   87.67
  -4   0  15 1333.15   99.97
  -4   0  15 1362.74  103.55
  -4   0  15 1425.12  101.54
   4   0 -16   29.08   32.09
   4   0 -16   47.06   42.79
   4   0 -16  -16.39   25.21
   4   0 -16    4.70   33.01
   4   0 -16    2.44   27.78
   4   0 -16   43.97   31.76
   4   0  16   -4.32   30.03
   4   0  16    7.33   27.27
   4   0  16   22.46   31.31
   4   0  16   12.24   37.26
   4   0  16    4.74   30.50
   4   0  16    4.37   32.28
  -4   0 -16   27.44   33.97
  -4   0 -16  -32.75   24.71
  -4   0 -16    5.31   29.36
  -4   0 -16   26.83   32.42
  -4   0 -16   17.17   32.92
  -4   0 -16  -61.43   25.62
  -4   0  16   76.56   44.36
  -4   0  16   49.00   35.46
  -4   0  16    9.09   28.67
  -4   0  16   60.06   37.60
  -4   0  16   35.96   36.57
  -4   0  16  -20.32   33.78
   4   0 -17 1078.93  129.64
   4   0 -17  899.00   90.48
   4   0 -17  850.59   85.39
   4   0 -17 1038.61   87.95
   4   0 -17  925.11   85.34
   4   0 -17  856.21   84.65
   4   0  17 1117.50  107.14
   4   0  17 1110.88   97.53
   4   0  17  829.81   81.45
   4   0  17 1090.12  102.72
   4   0  17  925.31   87.05
   4   0  17  973.53   88.54
  -4   0 -17 1106.73   97.81
  -4   0 -17  897.77   87.28
  -4   0 -17  847.55   82.28
  -4   0 -17  921.08   85.01
  -4   0 -17 1155.89  100.94
  -4   0 -17  956.57   86.05
  -4   0  17 1083.74   96.16
  -4   0  17  972.05   88.06
  -4   0  17  821.42   82.18
  -4   0  17  966.12   88.00
  -4   0  17 1132.25   99.98
  -4   0  17  910.77   90.15
   4   0 -18   18.12   47.17
   4   0 -18   34.79   29.84
   4   0 -18   22.04   32.71
   4   0 -18   20.92   36.58
   4   0 -18  -10.96   30.71
   4   0 -18    2.11   39.16
   4   0  18  -11.22   54.57
   4   0  18   -4.39   36.57
   4   0  18   63.02   36.33
   4   0  18   -5.13   39.61
   4   0  18   76.94   38.66
   4   0  18   30.91   31.16
  -4   0 -18   31.76   41.79
  -4   0 -18   30.69   36.17
  -4   0 -18  -14.32   43.76
  -4   0 -18   18.67   31.36
  -4   0 -18   17.08   39.18
  -4   0 -18   13.52   37.92
  -4   0  18   40.37   31.45
  -4   0  18   14.99   41.37
  -4   0  18    7.33   34.58
  -4   0  18   24.19   39.71
  -4   0  18   19.69   39.71
  -4   0  18   76.19   47.08
   4   0 -19  137.83   49.48
   4   0 -19  117.29   52.16
   4   0 -19  208.79   59.60
   4   0 -19  131.47   50.00
   4   0 -19  117.00   44.99
   4   0 -19  105.21   47.03
   4   0  19  145.78   53.61
   4   0  19  176.11   51.97
   4   0  19   93.17   40.99
   4   0  19  134.46   55.62
   4   0  19  106.81   42.26
   4   0  19  113.57   39.82
  -4   0 -19  207.28   56.48
  -4   0 -19  281.80   63.05
  -4   0 -19   80.78   41.25
  -4   0 -19   69.37   42.83
  -4   0 -19  140.65   45.85
  -4   0  19  126.26   45.52
  -4   0  19  163.78   53.99
  -4   0  19   36.98   38.94
  -4   0  19  133.09   51.56
  -4   0  19  182.89   56.69
   4   0 -20  168.40   54.17
   4   0 -20   55.29   43.52
   4   0 -20   32.90   39.04
   4   0 -20   70.51   41.55
   4   0 -20  118.38   42.79
   4   0 -20   62.69   37.79
   4   0  20  152.41   54.88
   4   0  20  118.31   40.44
   4   0  20   99.15   51.33
   4   0  20  197.69   52.54
  -4   0 -20  145.34   60.08
  -4   0 -20  233.42   61.29
  -4   0 -20   68.45   47.17
  -4   0 -20   78.84   49.55
  -4   0 -20  171.56   54.70
  -4   0  20  192.64   60.89
  -4   0  20   82.90   56.97
  -4   0  20  100.68   45.21
  -4   0  20   93.12   51.33
  -4   0  20   43.64   48.96
  -4   0  20  177.48   56.26
   4   0 -21   22.96   37.02
   4   0 -21  -22.84   38.05
   4   0 -21   70.94   45.14
   4   0 -21   45.87   41.68
   4   0 -21   22.68   36.20
   4   0 -21   89.71   42.36
   4   0  21  -10.55   32.94
   4   0  21   59.91   42.93
   4   0  21   53.99   49.98
   4   0  21   55.01   39.77
  -4   0 -21    1.50   39.61
  -4   0 -21   31.40   33.87
  -4   0 -21   21.02   40.09
  -4   0 -21   86.88   44.04
  -4   0 -21  -37.83   35.69
  -4   0 -21   32.71   44.64
  -4   0  21   21.02   44.61
  -4   0  21   83.44   46.27
  -4   0  21    5.38   37.71
  -4   0  21   30.67   46.56
  -4   0  21   39.52   40.84
  -4   0  21   38.37   38.18
   4   0 -22  413.98   72.94
   4   0 -22  438.43   84.93
   4   0 -22  361.11   77.35
   4   0 -22  481.18   79.77
   4   0 -22  466.33   78.15
   4   0 -22  473.19   89.56
   4   0  22  622.13   98.03
   4   0  22  495.62   82.42
   4   0  22  383.95   96.75
   4   0  22  541.95   87.19
   4   0  22  556.98   93.14
  -4   0 -22  477.24   93.36
  -4   0 -22  672.85  101.92
  -4   0 -22  447.93   84.98
  -4   0 -22  518.51   87.88
  -4   0 -22  523.90   89.13
  -4   0 -22  519.29   88.95
  -4   0  22  478.54   88.11
  -4   0  22  455.52   86.43
  -4   0  22  389.88   78.03
  -4   0  22  660.28   97.60
  -4   0  22  590.66   97.39
  -4   0  22  488.69   85.55
   4   0 -23  366.45   81.42
   4   0 -23  397.43   84.18
   4   0 -23  366.52   83.30
   4   0 -23  335.36   67.84
   4   0 -23  297.50   70.59
   4   0 -23  322.57   72.98
   4   0  23  334.91   76.00
   4   0  23  337.21   74.69
   4   0  23  388.82   92.29
   4   0  23  325.21   71.61
   4   0  23  312.87   76.37
  -4   0 -23  357.18   85.63
  -4   0 -23  398.76   81.00
  -4   0 -23  334.31   72.89
  -4   0 -23  245.03   68.47
  -4   0 -23  339.77   68.40
  -4   0  23  337.44   80.67
  -4   0  23  432.37   98.03
  -4   0  23  386.06   73.70
  -4   0  23  373.59   80.53
  -4   0  23  266.67   71.06
  -4   0  23  352.69   73.67
   4   0 -24  656.08  101.45
   4   0 -24  526.98   92.52
   4   0 -24  507.01   89.44
   4   0 -24  582.71   92.26
   4   0 -24  690.23  100.61
   4   0 -24  680.81  107.42
   4   0  24  796.90   97.25
   4   0  24  627.74   94.90
   4   0  24  610.94   97.67
   4   0  24  426.48   93.43
   4   0  24  792.53  113.19
   4   0  24  760.44  112.69
  -4   0 -24  587.01  100.56
  -4   0 -24  603.73   98.60
  -4   0 -24  569.95   90.91
  -4   0 -24  479.82   88.49
  -4   0 -24  515.90   87.93
  -4   0 -24  508.62   90.94
  -4   0  24  700.27  102.82
  -4   0  24 1176.17  116.31
  -4   0  24  509.31   87.43
  -4   0  24  607.10   99.54
  -4   0  24  581.50   91.10
  -4   0  24  723.41  109.22
   4   0 -25   45.14   52.32
   4   0 -25   55.48   45.14
   4   0 -25   -4.51   41.96
   4   0 -25   24.31   41.82
   4   0 -25    0.05   36.81
   4   0 -25    0.85   40.20
   4   0  25  -14.00   35.11
   4   0  25   -4.63   44.92
   4   0  25   -4.13   41.37
   4   0  25   19.17   48.48
   4   0  25   41.27   43.10
   4   0  25   57.25   48.67
  -4   0 -25    0.21   45.90
  -4   0 -25    8.87   34.34
  -4   0 -25   22.13   48.95
  -4   0 -25  -10.93   34.04
  -4   0 -25  -58.09   35.31
  -4   0 -25   24.50   45.54
  -4   0  25  -24.91   45.56
  -4   0  25   38.81   50.76
  -4   0  25   88.94   43.79
  -4   0  25   18.33   49.66
  -4   0  25    9.79   32.56
  -4   0  25   36.24   40.04
   4   0 -26  587.05   97.84
   4   0 -26  424.13   89.33
   4   0 -26  472.07   93.07
   4   0 -26  477.53   84.29
   4   0 -26  496.33   89.68
   4   0 -26  508.00  100.71
   4   0  26  443.79   85.91
   4   0  26  564.55   99.33
   4   0  26  489.91  100.43
   4   0  26  489.79  100.76
   4   0  26  588.12   98.71
   4   0  26  583.33   99.78
  -4   0 -26  529.85  103.84
  -4   0 -26  549.61   99.09
  -4   0 -26  556.53  110.83
  -4   0 -26  532.03   92.26
  -4   0 -26  559.62   96.37
  -4   0 -26  443.04   89.52
  -4   0  26  614.17  107.97
  -4   0  26  645.24  113.99
  -4   0  26  426.03   80.08
  -4   0  26  590.87  108.34
  -4   0  26  621.90  104.43
  -4   0  26  368.13   83.16
   4   0 -27  115.03   54.89
   4   0 -27   85.70   44.68
   4   0 -27   82.32   56.76
   4   0 -27  103.43   55.38
   4   0 -27  103.89   47.62
   4   0 -27   91.24   59.15
   4   0  27   91.60   61.12
   4   0  27   52.63   53.37
   4   0  27  136.22   57.38
   4   0  27   77.32   62.19
   4   0  27   74.17   52.13
   4   0  27   49.93   49.76
  -4   0 -27  129.72   63.50
  -4   0 -27   63.05   52.94
  -4   0 -27   40.94   53.55
  -4   0 -27  130.83   53.58
  -4   0 -27  180.21   71.35
  -4   0 -27  113.71   58.13
  -4   0  27   10.36   48.50
  -4   0  27  215.27   69.21
  -4   0  27   84.44   48.27
  -4   0  27  117.26   54.22
  -4   0  27  127.27   55.86
  -4   0  27  103.05   56.69
   4   0 -28  306.63   71.54
   4   0 -28  367.07   84.27
   4   0 -28  397.62   90.99
   4   0 -28  413.37   84.36
   4   0 -28  378.97   75.88
   4   0 -28  377.67   89.47
   4   0  28  369.34   90.01
   4   0  28  329.61   82.37
   4   0  28  388.18   88.25
   4   0  28  346.74   90.79
   4   0  28  204.76   69.31
   4   0  28  286.80   76.85
  -4   0 -28  320.86   82.75
  -4   0 -28  327.43   83.20
  -4   0 -28  432.69  100.54
  -4   0 -28  319.65   78.72
  -4   0 -28  229.95   82.63
  -4   0 -28  348.05   83.99
  -4   0  28  428.12   88.00
  -4   0  28  293.02   81.28
  -4   0  28  281.07   70.85
  -4   0  28  482.48  100.31
  -4   0  28  401.34   92.19
  -4   0  28  273.45   82.11
   4   0 -29  127.48   63.30
   4   0 -29  175.30   69.14
   4   0 -29  255.40   70.68
   4   0 -29  158.49   69.33
   4   0  29  130.21   54.24
   4   0  29  250.87   80.15
   4   0  29  190.41   79.22
   4   0  29  190.58   61.33
   4   0  29  208.22   71.87
  -4   0 -29  179.12   70.21
  -4   0 -29  185.88   66.06
  -4   0 -29  281.58   77.70
  -4   0 -29  151.61   62.86
  -4   0 -29  144.83   66.20
  -4   0 -29  171.23   64.89
  -4   0  29  224.43   81.47
  -4   0  29  313.47   80.41
  -4   0  29  165.06   65.41
  -4   0  29  165.55   67.72
  -4   0  29  177.98   72.29
  -4   0  29  105.62   64.42
   4   0 -30  290.84   81.78
   4   0 -30  202.56   70.94
   4   0 -30  258.25   81.62
   4   0 -30  399.37   86.74
   4   0  30  276.84   79.86
   4   0  30  293.92   75.87
   4   0  30  293.04  112.21
  -4   0 -30  386.40  127.82
  -4   0 -30  222.90   75.61
  -4   0 -30  325.65   92.84
  -4   0 -30  270.72   81.17
  -4   0 -30  210.43   75.54
  -4   0 -30  309.03   84.53
  -4   0  30  195.66   67.31
  -4   0  30  364.34  128.44
  -4   0  30  164.46   61.64
  -4   0  30  209.32   75.28
  -4   0  30  244.44   75.68
  -4   0  30  209.15   76.06
   4   0 -31  251.34   61.36
   4   0 -31  290.58   84.48
   4   0 -31  200.85   68.90
   4   0 -31  216.19   84.55
   4   0 -31  239.35   79.22
   4   0  31  347.64   86.98
   4   0  31  282.01   86.65
   4   0  31  357.03   81.40
   4   0  31  345.10   93.21
   4   0  31  292.40   75.50
   4   0  31  302.77  104.98
  -4   0 -31  260.40   72.27
  -4   0 -31  201.79   72.74
  -4   0 -31  225.30   70.44
  -4   0 -31  335.00   97.51
  -4   0 -31  254.17   86.10
  -4   0 -31  271.67   79.29
  -4   0  31  190.18   79.32
  -4   0  31  319.54   95.39
  -4   0  31  236.95   70.35
  -4   0  31  318.28   91.84
  -4   0  31  413.60   90.61
  -4   0  31  226.44   69.21
   4   0 -32   25.61   49.08
   4   0 -32    8.11   55.34
   4   0 -32   -5.34   50.62
   4   0 -32  -38.81   41.65
   4   0 -32   26.38   49.08
   4   0 -32   25.73   57.44
   4   0  32    8.49   52.51
   4   0  32  112.40   68.67
   4   0  32   54.29   46.82
   4   0  32  -31.48   61.97
   4   0  32   33.42   44.00
   4   0  32   41.27   56.69
  -4   0 -32    0.17   58.65
  -4   0 -32   58.51   56.05
  -4   0 -32   23.96   62.66
  -4   0 -32   69.45   59.44
  -4   0 -32   34.18   53.06
  -4   0  32   24.74   49.55
  -4   0  32   29.18   74.15
  -4   0  32  122.46   66.44
  -4   0  32  -31.55   38.54
  -4   0  32   48.10   56.76
   4   0 -33   77.49   52.99
   4   0 -33   21.11   56.61
   4   0 -33  148.76   60.95
   4   0 -33   78.06   46.63
   4   0 -33   90.70   64.71
   4   0 -33  189.13   76.73
   4   0  33  117.08   63.12
   4   0  33  202.30   81.55
   4   0  33  102.92   59.06
   4   0  33   11.43   63.40
   4   0  33  138.89   65.42
   4   0  33   94.05   65.22
  -4   0 -33   71.53   71.68
  -4   0 -33  105.41   66.48
  -4   0 -33  252.51   89.75
  -4   0 -33  161.59   68.41
  -4   0 -33  328.98   94.18
  -4   0 -33  151.47   73.24
  -4   0  33  226.51   80.93
  -4   0  33   39.94   66.58
  -4   0  33  170.96   64.73
  -4   0  33  121.65   59.41
  -4   0  33   77.66   62.36
  -4   0  33   85.10   61.60
   4   0 -34  821.68  118.50
   4   0 -34  932.30  113.94
   4   0 -34  867.88  128.84
   4   0 -34  924.07  139.84
   4   0 -34 1040.95  121.49
   4   0 -34 1188.23  136.95
   4   0  34  932.37  115.41
   4   0  34  816.27  125.28
   4   0  34 1240.93  137.30
   4   0  34 1158.89  168.74
   4   0  34  898.45  138.45
   4   0  34  974.10  144.78
  -4   0 -34 1203.45  141.29
  -4   0 -34  920.07  141.65
  -4   0 -34  978.88  118.16
  -4   0 -34  856.43  132.77
  -4   0 -34 1001.44  122.76
  -4   0 -34 1178.83  174.57
  -4   0  34  835.75  129.84
  -4   0  34 1303.07  178.77
  -4   0  34  665.89  107.92
  -4   0  34 1105.37  149.47
  -4   0  34 1003.31  142.46
  -4   0  34 1028.03  157.06
   4   0 -35  215.81   74.95
   4   0 -35  358.81   84.61
   4   0 -35  428.62  100.78
   4   0 -35  209.82   71.25
   4   0 -35  409.76  102.02
   4   0  35  367.95   89.18
   4   0  35  224.95   76.59
   4   0  35  362.80   83.96
   4   0  35  331.68  104.84
   4   0  35  527.64   93.36
  -4   0 -35  410.05   91.74
  -4   0 -35  353.81   89.84
  -4   0 -35  436.90  103.77
  -4   0 -35  368.97   96.30
  -4   0 -35  396.14   90.65
  -4   0  35  378.15   93.22
  -4   0  35  178.17   68.64
  -4   0  35  363.53   87.73
  -4   0  35  420.98   99.41
  -4   0  35  357.84  103.89
   4   0 -36   71.47   69.05
   4   0 -36   10.96   53.41
   4   0 -36   74.29   59.08
   4   0 -36   38.19   51.16
   4   0  36   45.61   58.65
   4   0  36   73.55   61.03
   4   0  36   -9.18   67.10
   4   0  36  -26.40   55.33
  -4   0 -36   65.49   80.00
  -4   0 -36  119.45   85.53
  -4   0 -36   64.66   69.30
  -4   0 -36  173.78   88.31
  -4   0 -36   69.14   62.76
  -4   0  36   54.17   64.52
  -4   0  36    3.80   52.51
  -4   0  36   52.39   59.34
  -4   0  36    8.75   48.72
   4   0 -37   85.96   74.71
   4   0 -37  256.52   84.58
   4   0 -37   66.27   64.80
   4   0 -37  208.77   84.63
   4   0 -37  278.57   93.99
   4   0  37  196.13   61.60
   4   0  37   74.00   74.74
   4   0  37  200.71   78.20
   4   0  37  463.75   99.60
   4   0  37  146.37   63.16
  -4   0 -37   59.63   61.17
  -4   0 -37  308.01  101.21
  -4   0 -37  232.66   82.18
  -4   0 -37  300.73  100.73
  -4   0 -37  177.08   81.16
  -4   0  37  163.77   69.92
  -4   0  37  124.21   85.53
  -4   0  37  277.44   91.06
  -4   0  37  315.19   90.82
  -4   0  37  189.16   84.70
   4   0 -38   58.18   52.54
   4   0 -38   13.26   58.71
   4   0 -38   41.10   55.86
   4   0 -38   82.06   67.10
   4   0 -38   65.20   69.69
   4   0  38   56.62   61.05
   4   0  38  100.19   78.63
   4   0  38  -23.43   47.55
   4   0  38   90.03   75.99
   4   0  38  -54.82   56.52
  -4   0 -38   45.94   59.29
  -4   0 -38  155.95   79.03
  -4   0 -38   68.35   83.92
  -4   0 -38  208.44   77.79
  -4   0  38    2.06   57.56
  -4   0  38   57.63   66.44
  -4   0  38   25.17   49.53
  -4   0  38  -10.75   69.45
   4   0 -39  158.28   63.63
   4   0 -39  397.57   94.56
   4   0 -39  353.15   86.10
   4   0 -39  328.74  111.98
   4   0 -39  255.69   96.84
   4   0  39  459.73  114.28
   4   0  39  235.48   86.93
   4   0  39  491.18  106.30
   4   0  39  405.01  140.75
   4   0  39  392.64  110.05
  -4   0 -39  277.62   89.42
  -4   0 -39  273.66   80.78
  -4   0 -39  403.93  120.92
  -4   0 -39  457.25  109.44
  -4   0  39  409.45  100.38
  -4   0  39  267.38   98.07
  -4   0  39  240.31   86.74
  -4   0  39  360.67  109.89
   4   0 -40   -1.44   94.33
   4   0 -40  -37.50   50.57
   4   0 -40   33.92   62.43
   4   0 -40   71.27   66.84
   4   0 -40  110.74   76.11
   4   0  40  156.64   86.95
   4   0  40   25.90   73.00
   4   0  40  121.44   75.71
   4   0  40   41.58   60.48
   4   0  40  116.06   74.29
  -4   0 -40  169.06   86.17
  -4   0 -40   76.04   68.02
  -4   0 -40  150.52   96.32
  -4   0 -40   18.14   67.07
  -4   0  40  111.59   78.77
  -4   0  40  -19.28   56.10
  -4   0  40   76.82   63.64
  -4   0  40   60.29   80.85
   4   0 -41  205.69   81.28
   4   0 -41  102.77   81.43
   4   0 -41  118.73   69.76
   4   0 -41  357.27  100.02
   4   0  41  236.81   90.35
   4   0  41  342.90  109.56
   4   0  41  167.52   79.83
   4   0  41  175.80   86.10
  -4   0 -41  266.02   90.18
  -4   0 -41  221.29   90.96
  -4   0 -41  164.98   94.87
  -4   0  41  178.93   69.99
  -4   0  41  194.25   82.64
  -4   0  41  164.72   87.17
  -4   0  41  195.91  108.02
   4   0 -42  -38.87   49.33
   4   0 -42  -22.11   53.48
   4   0 -42  -68.09   70.47
   4   0 -42    6.02   68.09
   4   0  42   48.96   81.26
   4   0  42   61.53   64.58
   4   0  42  -32.73   77.63
  -4   0 -42   84.56   65.03
  -4   0 -42  -32.37   61.05
  -4   0 -42  -18.03   86.76
  -4   0  42   21.78   69.21
  -4   0  42    3.63   57.68
  -4   0  42   85.41   78.34
   4   0 -43   27.44   65.65
   4   0 -43   66.30   72.96
   4   0 -43   33.63   74.71
   4   0 -43  -68.98   65.70
   4   0  43  130.38   69.30
   4   0  43   69.37   72.94
   4   0  43   47.56   68.48
   4   0  43   21.34   86.48
  -4   0 -43  140.91   78.56
  -4   0 -43  281.63  105.05
  -4   0 -43   48.50   84.96
  -4   0  43   13.42   71.65
  -4   0  43   50.73   75.59
  -4   0  43  167.98   86.34
   4   0 -44   41.22   79.01
   4   0 -44  -57.97   55.41
   4   0 -44 -174.05   75.62
   4   0 -44  -44.68   70.51
   4   0  44   62.07   60.13
   4   0  44   19.24   81.23
   4   0  44  -46.02   71.61
   4   0  44    7.66   83.78
  -4   0 -44   -1.49   60.95
  -4   0 -44   80.41   76.35
  -4   0 -44   28.86   82.97
  -4   0  44   46.11   68.29
  -4   0  44   28.30   65.99
  -4   0  44  140.91   78.49
   5   0   0  -30.83   35.93
   5   0   0   23.93   33.61
   5   0   0  -13.68   26.63
   5   0   0   25.29   34.82
   5   0   0    1.28   32.38
   5   0   0   73.45   39.25
  -5   0   0  -20.02   32.43
  -5   0   0   15.54   43.15
  -5   0   0  -10.29   34.70
  -5   0   0   34.48   41.53
  -5   0   0   17.08   34.39
  -5   0   0   35.44   40.03
   5   0  -1   21.85   41.70
   5   0  -1   40.75   38.66
   5   0  -1   71.92   37.78
   5   0  -1   43.41   35.01
   5   0  -1    8.18   32.33
   5   0  -1   -4.10   30.86
   5   0   1   29.41   47.18
   5   0   1   -8.89   31.45
   5   0   1   63.69   40.06
   5   0   1   42.19   37.28
   5   0   1   53.11   38.35
   5   0   1    2.70   31.41
  -5   0  -1  -23.06   30.79
  -5   0  -1   79.58   47.98
  -5   0  -1  -19.26   33.02
  -5   0  -1   18.67   39.33
  -5   0  -1    7.05   34.87
  -5   0  -1   -8.73   34.18
  -5   0   1   46.44   39.33
  -5   0   1   20.70   41.74
  -5   0   1   17.45   38.12
  -5   0   1   56.04   39.30
  -5   0   1  125.57   49.81
  -5   0   1    4.82   33.87
   5   0  -2   83.20   56.33
   5   0  -2   -5.24   36.93
   5   0  -2  -24.48   28.01
   5   0  -2   29.55   34.46
   5   0  -2   34.30   33.77
   5   0  -2   73.81   41.44
   5   0   2   38.62   61.74
   5   0   2   25.43   36.50
   5   0   2   -7.05   31.76
   5   0   2   48.13   41.34
   5   0   2   36.38   35.91
   5   0   2   16.91   33.14
  -5   0  -2    0.81   33.97
  -5   0  -2   12.66   38.14
  -5   0  -2  -14.66   33.63
  -5   0  -2   -3.15   35.65
  -5   0  -2   15.70   33.99
  -5   0  -2   37.73   38.18
  -5   0   2   14.52   35.44
  -5   0   2  -47.39   32.57
  -5   0   2  -37.60   32.83
  -5   0   2    9.89   38.69
  -5   0   2    0.81   35.20
  -5   0   2    4.18   32.82
   5   0  -3   19.47   55.53
   5   0  -3   -4.06   39.35
   5   0  -3    8.01   32.63
   5   0  -3   -6.41   29.17
   5   0  -3   33.26   34.92
   5   0  -3   11.17   34.28
   5   0   3   28.70   53.42
   5   0   3   32.68   41.91
   5   0   3  -59.63   25.19
   5   0   3   30.38   42.19
   5   0   3    9.70   35.50
   5   0   3    9.08   28.87
  -5   0  -3  -32.73   32.69
  -5   0  -3   52.59   41.81
  -5   0  -3    5.13   37.15
  -5   0  -3   15.49   39.42
  -5   0  -3   19.92   37.31
  -5   0  -3   18.05   34.48
  -5   0   3  192.67   54.57
  -5   0   3    1.02   40.60
  -5   0   3   34.25   39.13
  -5   0   3    5.41   35.18
  -5   0   3  -12.79   29.89
  -5   0   3   22.55   35.79
   5   0  -4  -23.22   31.64
   5   0  -4  -19.33   29.03
   5   0  -4   17.32   30.03
   5   0  -4   17.72   33.71
   5   0  -4   -6.02   29.37
   5   0   4  -41.60   35.05
   5   0   4  -30.57   27.35
   5   0   4    2.28   26.54
   5   0   4    5.84   32.80
   5   0   4   36.60   32.47
  -5   0  -4  -17.89   34.84
  -5   0  -4   20.37   41.15
  -5   0  -4   -7.75   35.51
  -5   0  -4  233.18   63.23
  -5   0   4   40.34   37.03
  -5   0   4   19.62   36.60
  -5   0   4   34.96   36.45
  -5   0   4  -31.81   31.50
  -5   0   4  -42.26   33.49
  -5   0   4  -11.55   33.90
   5   0  -5   14.00   37.54
   5   0  -5   28.56   31.64
   5   0  -5   14.59   36.57
   5   0  -5   12.21   33.97
   5   0  -5   39.80   36.58
   5   0   5  113.11   52.16
   5   0   5   -2.06   30.59
   5   0   5   32.87   45.51
   5   0   5   12.15   32.61
   5   0   5   -1.94   29.08
  -5   0  -5   -9.58   33.06
  -5   0  -5   53.44   39.54
  -5   0  -5   32.56   37.92
  -5   0  -5   -0.95   37.28
  -5   0   5   51.76   43.09
  -5   0   5   28.58   32.21
  -5   0   5   59.51   40.42
  -5   0   5  -19.61   32.64
  -5   0   5    8.14   37.28
  -5   0   5  -23.36   33.94
   5   0  -6   32.12   54.43
   5   0  -6   32.63   42.31
   5   0  -6   31.21   33.87
   5   0  -6   40.13   36.27
   5   0  -6    7.56   32.38
   5   0  -6   32.54   36.22
   5   0   6  -31.40   56.29
   5   0   6   79.64   48.38
   5   0   6   73.29   38.35
   5   0   6   16.63   41.89
   5   0   6    9.79   34.65
   5   0   6   38.14   37.50
  -5   0  -6  112.49   43.64
  -5   0  -6   25.26   37.78
  -5   0  -6   56.64   40.08
  -5   0  -6   14.49   36.81
  -5   0  -6   14.75   36.98
  -5   0  -6   -4.05   30.81
  -5   0   6    7.31   34.23
  -5   0   6   37.38   34.35
  -5   0   6   -9.91   33.78
  -5   0   6   13.40   38.47
  -5   0   6   59.06   42.69
  -5   0   6   18.05   39.92
   5   0  -7    4.86   41.37
   5   0  -7   17.51   39.42
   5   0  -7  -16.30   29.32
   5   0  -7    0.28   30.81
   5   0  -7   53.80   38.61
   5   0  -7   33.04   40.68
   5   0   7   -8.07   52.25
   5   0   7   -6.85   37.45
   5   0   7   48.98   37.73
   5   0   7    1.85   40.82
   5   0   7  -16.18   35.11
   5   0   7    1.33   35.93
  -5   0  -7   51.42   35.89
  -5   0  -7   12.41   41.41
  -5   0  -7   62.19   44.57
  -5   0  -7   95.40   47.63
  -5   0  -7    6.17   34.77
  -5   0  -7  -16.41   32.90
  -5   0   7   -7.33   36.26
  -5   0   7   48.13   37.98
  -5   0   7   31.14   41.53
  -5   0   7   -8.02   35.17
  -5   0   7   -7.92   41.56
  -5   0   7   52.75   42.03
   5   0  -8    0.22   40.92
   5   0  -8   -8.18   29.34
   5   0  -8   39.33   40.58
   5   0  -8   64.70   39.37
   5   0  -8  -52.27   29.29
   5   0  -8   86.95   44.59
   5   0   8   14.59   40.30
   5   0   8   24.90   39.58
   5   0   8  -33.02   31.07
   5   0   8   36.31   40.58
   5   0   8   -1.64   34.51
   5   0   8  -22.20   30.01
  -5   0  -8   69.88   45.13
  -5   0  -8    4.77   38.11
  -5   0  -8   -6.60   33.99
  -5   0  -8   26.26   42.45
  -5   0  -8   11.05   33.09
  -5   0  -8   -9.18   36.55
  -5   0   8   30.24   41.56
  -5   0   8   44.12   41.91
  -5   0   8  -14.00   36.48
  -5   0   8   55.69   42.67
  -5   0   8   15.08   39.21
  -5   0   8  -16.51   33.33
   5   0  -9   14.44   34.54
   5   0  -9   18.05   35.20
   5   0  -9   27.61   38.56
   5   0  -9  -40.03   35.15
   5   0  -9   -4.41   32.95
   5   0  -9   -8.25   34.94
   5   0   9   29.65   42.91
   5   0   9   24.71   31.17
   5   0   9  -24.29   31.57
   5   0   9    5.90   36.86
   5   0   9  -21.99   28.93
   5   0   9   17.50   38.18
  -5   0  -9  115.65   50.26
  -5   0  -9   -5.52   36.07
  -5   0  -9  -26.33   33.96
  -5   0  -9   18.88   41.06
  -5   0  -9  -54.17   30.78
  -5   0  -9   24.22   37.38
  -5   0   9   46.63   39.96
  -5   0   9   34.46   45.71
  -5   0   9   23.88   41.81
  -5   0   9  -18.76   35.81
  -5   0   9   57.90   44.33
  -5   0   9   11.12   36.07
   5   0 -10   39.94   37.81
   5   0 -10   67.33   42.84
   5   0 -10    5.57   34.75
   5   0 -10   58.09   42.34
   5   0 -10   17.76   35.86
   5   0 -10   16.79   38.49
   5   0  10   21.47   48.86
   5   0  10   23.53   39.52
   5   0  10   -4.24   37.24
   5   0  10  -17.76   27.09
   5   0  10   31.64   32.59
   5   0  10   52.27   44.62
  -5   0 -10    3.16   40.54
  -5   0 -10   25.35   37.59
  -5   0 -10   21.09   40.08
  -5   0 -10   60.69   44.90
  -5   0 -10   52.85   46.02
  -5   0 -10   48.58   35.82
  -5   0  10   33.68   37.88
  -5   0  10   65.13   47.63
  -5   0  10    4.32   40.80
  -5   0  10    1.61   35.27
  -5   0  10   29.96   39.78
  -5   0  10   41.62   45.14
   5   0 -11   70.68   50.74
   5   0 -11   70.63   45.30
   5   0 -11   36.10   39.52
   5   0 -11    6.12   42.22
   5   0 -11  113.54   48.69
   5   0 -11  113.64   50.76
   5   0  11  112.33   57.31
   5   0  11   76.73   53.15
   5   0  11   11.19   41.48
   5   0  11  200.11   66.36
   5   0  11  102.58   48.01
   5   0  11   46.37   38.50
  -5   0 -11   93.59   45.97
  -5   0 -11  118.42   53.04
  -5   0 -11   55.34   44.47
  -5   0 -11  133.16   56.09
  -5   0 -11  109.41   57.99
  -5   0 -11  170.11   49.17
  -5   0  11   77.15   52.70
  -5   0  11  114.49   45.96
  -5   0  11   52.01   43.72
  -5   0  11   53.27   47.08
  -5   0  11   17.00   46.66
  -5   0  11  118.23   54.34
   5   0 -12  208.06   59.16
   5   0 -12  122.91   45.75
   5   0 -12  218.85   62.14
   5   0 -12  135.03   56.05
   5   0 -12  142.67   52.94
   5   0 -12  238.13   61.72
   5   0  12  256.77   66.74
   5   0  12  226.30   63.37
   5   0  12  212.99   61.88
   5   0  12  146.94   53.44
   5   0  12  144.07   54.19
   5   0  12  251.86   60.22
  -5   0 -12  222.76   57.94
  -5   0 -12  190.77   65.65
  -5   0 -12  130.10   52.89
  -5   0 -12  225.71   64.49
  -5   0 -12  244.54   73.15
  -5   0 -12  195.08   65.99
  -5   0  12  201.04   74.53
  -5   0  12  294.84   68.19
  -5   0  12  187.88   58.54
  -5   0  12  195.96   64.82
  -5   0  12  141.98   57.54
   5   0 -13   28.06   44.31
   5   0 -13   29.93   39.37
   5   0 -13   20.66   36.45
   5   0 -13   36.22   47.46
   5   0 -13   33.63   33.54
   5   0 -13    5.90   35.06
   5   0  13   18.07   43.41
   5   0  13   33.90   38.45
   5   0  13   14.77   34.28
   5   0  13   85.50   55.97
   5   0  13   -1.99   34.73
   5   0  13   17.53   33.01
  -5   0 -13  -57.30   31.02
  -5   0 -13   -1.26   41.30
  -5   0 -13   32.19   42.10
  -5   0 -13   -2.96   42.19
  -5   0 -13    3.96   45.44
  -5   0  13   51.73   54.17
  -5   0  13   44.23   42.01
  -5   0  13   15.87   33.44
  -5   0  13    0.43   43.78
  -5   0  13   13.64   48.19
  -5   0  13   -1.30   41.93
   5   0 -14   63.97   53.13
   5   0 -14  182.39   61.62
   5   0 -14  202.17   66.36
   5   0 -14  176.25   59.29
   5   0 -14  142.52   50.17
   5   0 -14  239.44   67.91
   5   0  14  196.15   66.50
   5   0  14  168.50   59.13
   5   0  14  241.50   64.65
   5   0  14   97.05   41.60
   5   0  14  250.63   64.32
   5   0  14  218.61   61.57
  -5   0 -14  273.71   64.70
  -5   0 -14  231.09   71.11
  -5   0 -14  309.69   72.67
  -5   0 -14  209.18   63.90
  -5   0 -14  214.84   68.15
  -5   0 -14  152.18   71.68
  -5   0  14  182.37   58.56
  -5   0  14  203.22   60.13
  -5   0  14  126.42   49.47
  -5   0  14   92.48   50.66
  -5   0  14  195.94   64.33
  -5   0  14  197.65   59.94
   5   0 -15  254.50   60.89
   5   0 -15  176.77   56.95
   5   0 -15  158.37   59.48
   5   0 -15  165.24   57.56
   5   0 -15  164.27   50.68
   5   0 -15  146.16   59.18
   5   0  15  232.98   59.67
   5   0  15  283.63   66.86
   5   0  15  196.39   57.78
   5   0  15  191.24   58.61
   5   0  15  247.12   65.72
   5   0  15   86.26   48.86
  -5   0 -15  198.34   69.69
  -5   0 -15  186.83   66.10
  -5   0 -15  149.66   52.68
  -5   0 -15  140.32   56.28
  -5   0 -15  205.61   63.52
  -5   0 -15  232.27   70.42
  -5   0  15  176.01   63.33
  -5   0  15  192.40   55.40
  -5   0  15  204.26   58.77
  -5   0  15  201.65   58.71
  -5   0  15  223.02   66.96
  -5   0  15  141.01   50.52
   5   0 -16   27.66   45.92
   5   0 -16   44.35   40.30
   5   0 -16    7.02   34.70
   5   0 -16   35.77   46.35
   5   0 -16   88.42   44.64
   5   0 -16  -11.45   42.15
   5   0  16   -3.80   53.94
   5   0  16   13.59   38.88
   5   0  16   88.71   55.53
   5   0  16   35.11   43.05
   5   0  16   63.92   40.92
  -5   0 -16   50.95   48.10
  -5   0 -16   22.93   46.08
  -5   0 -16   45.77   45.21
  -5   0 -16   36.79   42.91
  -5   0 -16   49.98   47.86
  -5   0 -16   21.46   43.19
  -5   0  16   65.34   51.11
  -5   0  16    0.97   42.74
  -5   0  16  -30.01   39.33
  -5   0  16   63.63   50.83
  -5   0  16   47.29   46.66
  -5   0  16  177.32   56.14
   5   0 -17  283.06   66.93
   5   0 -17  377.81   77.09
   5   0 -17  269.39   74.00
   5   0 -17  206.94   67.58
   5   0 -17  295.04   70.39
   5   0 -17  354.68   83.77
   5   0  17  312.18   70.32
   5   0  17  241.15   65.91
   5   0  17  367.02   74.59
   5   0  17  420.62  104.57
   5   0  17  299.95   74.53
   5   0  17  241.22   63.31
  -5   0 -17  307.06   73.70
  -5   0 -17  330.73   67.58
  -5   0 -17  422.09   87.17
  -5   0 -17  253.46   69.94
  -5   0 -17  296.55   65.61
  -5   0 -17  413.87   78.49
  -5   0  17  337.04   77.77
  -5   0  17  323.83   71.56
  -5   0  17  274.42   68.45
  -5   0  17  180.12   66.81
  -5   0  17  322.66   76.00
  -5   0  17  338.48   75.54
   5   0 -18  300.68   68.59
   5   0 -18  269.27   73.51
   5   0 -18  180.00   64.61
   5   0 -18  245.65   67.95
   5   0 -18  249.07   62.54
   5   0 -18  200.73   60.55
   5   0  18  274.57   82.04
   5   0  18  215.56   65.01
   5   0  18  188.66   60.44
   5   0  18  289.32   86.40
   5   0  18  215.82   71.42
   5   0  18  226.91   66.20
  -5   0 -18  192.67   64.99
  -5   0 -18  147.79   62.97
  -5   0 -18  290.83   81.02
  -5   0 -18  115.74   58.96
  -5   0 -18  195.85   65.06
  -5   0 -18  295.70   74.52
  -5   0  18  254.74   75.54
  -5   0  18  304.07   83.44
  -5   0  18  237.21   63.23
  -5   0  18  206.83   69.40
  -5   0  18  324.06   74.31
  -5   0  18  323.17   72.41
   5   0 -19  487.42   98.43
   5   0 -19  453.40   89.87
   5   0 -19  434.07   84.15
   5   0 -19  437.56   83.20
   5   0 -19  366.73   72.84
   5   0 -19  456.04   90.41
   5   0  19  347.24   78.81
   5   0  19  622.45  108.56
   5   0  19  528.23   90.68
   5   0  19  529.06  113.95
   5   0  19  509.69  101.63
   5   0  19  707.57  107.99
  -5   0 -19  527.95  106.52
  -5   0 -19  466.78   92.90
  -5   0 -19  296.86   61.52
  -5   0 -19  496.64   92.08
  -5   0 -19  551.98   99.79
  -5   0 -19  552.90   98.10
  -5   0  19  490.48   94.33
  -5   0  19  542.44   95.07
  -5   0  19  459.10   82.40
  -5   0  19  472.61   93.12
  -5   0  19  697.51  108.56
  -5   0  19  607.22   98.62
   5   0 -20  618.72  111.76
   5   0 -20  378.15   84.16
   5   0 -20  385.17   83.51
   5   0 -20  281.99   71.68
   5   0 -20  346.71   78.65
   5   0 -20  391.78   87.31
   5   0  20  426.79   85.91
   5   0  20  405.99   80.00
   5   0  20  387.20  101.73
   5   0  20  405.83   84.06
   5   0  20  408.72   82.61
  -5   0 -20  437.84   92.72
  -5   0 -20  368.99   82.26
  -5   0 -20  343.89   72.63
  -5   0 -20  345.75   83.39
  -5   0 -20  494.32   96.89
  -5   0 -20  266.00   69.56
  -5   0  20  420.15   87.69
  -5   0  20  435.76   88.35
  -5   0  20  344.56   79.29
  -5   0  20  446.47   91.63
  -5   0  20  441.21   92.64
  -5   0  20  403.24   88.31
   5   0 -21   46.27   47.49
   5   0 -21   28.75   49.41
   5   0 -21   80.93   45.47
   5   0 -21   77.80   53.32
   5   0 -21   69.21   49.15
   5   0 -21   14.47   49.02
   5   0  21  114.94   56.64
   5   0  21    6.03   45.30
   5   0  21   88.87   51.52
   5   0  21  188.04   91.69
   5   0  21   60.31   46.61
   5   0  21   56.85   43.83
  -5   0 -21  115.04   61.20
  -5   0 -21   12.60   49.34
  -5   0 -21   69.49   39.94
  -5   0 -21   32.64   46.75
  -5   0 -21   17.77   56.14
  -5   0 -21   -3.84   39.90
  -5   0  21   60.27   61.12
  -5   0  21  124.07   63.78
  -5   0  21   95.71   51.75
  -5   0  21   35.08   46.66
  -5   0  21  107.35   54.77
  -5   0  21    6.85   58.52
   5   0 -22   31.17   49.34
   5   0 -22   25.28   44.26
   5   0 -22   23.25   38.78
   5   0 -22  108.87   58.99
   5   0 -22    5.12   35.32
   5   0 -22   52.77   49.26
   5   0  22    0.85   38.43
   5   0  22   13.52   46.98
   5   0  22   32.87   50.29
   5   0  22   68.57   64.46
   5   0  22   13.71   44.66
   5   0  22   74.67   50.87
  -5   0 -22   72.06   60.69
  -5   0 -22   65.91   53.04
  -5   0 -22   27.68   61.43
  -5   0 -22   76.80   52.75
  -5   0 -22   78.17   63.28
  -5   0 -22   14.07   40.47
  -5   0  22   50.28   58.25
  -5   0  22  -11.24   47.55
  -5   0  22   48.57   48.29
  -5   0  22   48.45   46.87
  -5   0  22   42.77   51.21
  -5   0  22   92.48   65.41
   5   0 -23  -15.75   41.70
   5   0 -23   37.26   45.18
   5   0 -23   30.69   73.60
   5   0 -23   29.91   44.73
   5   0 -23   44.59   49.00
   5   0  23  -27.59   42.31
   5   0  23   86.41   58.66
   5   0  23  -38.85   64.87
   5   0  23   56.81   47.60
   5   0  23   -9.98   37.52
  -5   0 -23   38.75   72.75
  -5   0 -23   -2.49   40.75
  -5   0 -23   34.98   54.60
  -5   0 -23   24.81   48.67
  -5   0 -23  -49.34   49.19
  -5   0 -23  -13.69   37.83
  -5   0  23  -27.56   45.28
  -5   0  23   27.33   70.90
  -5   0  23  238.14   67.95
  -5   0  23   54.58   46.25
  -5   0  23   44.75   49.69
  -5   0  23   57.57   57.23
   5   0 -24   22.01   48.15
   5   0 -24   32.26   56.52
   5   0 -24   41.08   41.88
   5   0 -24  -38.45   53.99
   5   0 -24  -19.23   42.08
   5   0 -24   38.38   47.82
   5   0  24  -31.28   60.50
   5   0  24   -2.97   44.88
   5   0  24  138.37   62.69
   5   0  24   11.41   48.86
   5   0  24   22.86   36.22
  -5   0 -24   33.14   80.10
  -5   0 -24    9.01   50.19
  -5   0 -24   46.20   47.37
  -5   0 -24   22.98   51.51
  -5   0 -24  120.61   72.77
  -5   0 -24   29.25   50.42
  -5   0  24  -37.33   41.81
  -5   0  24   51.80   50.04
  -5   0  24   16.68   42.48
  -5   0  24   -3.94   45.49
  -5   0  24  -46.98   52.97
   5   0 -25    8.40   45.11
   5   0 -25  -19.42   39.26
   5   0 -25  -50.16   37.73
   5   0 -25   74.45   52.65
   5   0 -25   34.56   46.15
   5   0  25   27.63   40.82
   5   0  25  142.60   75.04
   5   0  25   55.08   46.65
   5   0  25   25.35   45.73
  -5   0 -25  -14.09   60.43
  -5   0 -25   -5.53   43.21
  -5   0 -25  -15.82   40.44
  -5   0 -25   94.66   62.29
  -5   0 -25   -9.63   58.32
  -5   0 -25  -22.08   40.46
  -5   0  25   55.76   55.78
  -5   0  25   26.45   60.77
  -5   0  25    1.05   46.63
  -5   0  25   15.75   44.42
  -5   0  25  -29.24   43.76
  -5   0  25    7.85   53.37
   5   0 -26   29.56   61.84
   5   0 -26   52.92   46.87
   5   0 -26   34.20   51.23
   5   0 -26   74.12   52.82
   5   0 -26   32.78   48.69
   5   0 -26   75.28   53.37
   5   0  26    8.14   55.64
   5   0  26   29.84   55.83
   5   0  26   63.99   46.27
   5   0  26  140.56   75.19
   5   0  26   13.28   46.58
  -5   0 -26  177.79   82.95
  -5   0 -26   23.22   50.36
  -5   0 -26   66.34   72.87
  -5   0 -26  -13.50   49.15
  -5   0 -26  153.88   65.41
  -5   0 -26   52.28   58.99
  -5   0  26   -7.69   56.55
  -5   0  26   58.78   61.57
  -5   0  26   87.74   54.53
  -5   0  26  105.24   64.80
  -5   0  26   36.45   66.25
   5   0 -27  -36.93   55.15
   5   0 -27  -49.93   40.42
   5   0 -27   -5.77   45.70
   5   0 -27   47.84   58.40
   5   0 -27   73.77   56.54
   5   0 -27  -53.49   45.64
   5   0  27   16.51   64.46
   5   0  27   37.93   51.92
   5   0  27  -22.13   40.63
   5   0  27  -17.13   67.48
   5   0  27   82.66   64.54
   5   0  27   12.71   43.38
  -5   0 -27  -45.26   54.34
  -5   0 -27  -34.89   45.54
  -5   0 -27   57.90   67.67
  -5   0 -27 -101.87   45.49
  -5   0  27    0.95   43.03
  -5   0  27   50.61   79.58
  -5   0  27   61.20   55.65
  -5   0  27   21.89   59.41
  -5   0  27  -18.62   48.84
   5   0 -28  -28.79   57.66
   5   0 -28    0.64   42.12
   5   0 -28  -13.71   39.49
   5   0 -28   -6.02   51.94
   5   0 -28  -24.98   48.55
   5   0 -28  -46.13   41.46
   5   0  28   -0.02   47.46
   5   0  28   -8.35   42.51
   5   0  28   16.20   42.29
   5   0  28    4.84   63.02
   5   0  28   47.91   56.14
   5   0  28  -35.70   38.33
  -5   0 -28  -32.28   58.42
  -5   0 -28   24.78   57.68
  -5   0 -28   68.00   72.87
  -5   0 -28    8.52   47.32
  -5   0 -28  -79.31   57.50
  -5   0 -28   48.77   49.88
  -5   0  28   15.09   51.42
  -5   0  28  -73.83   64.89
  -5   0  28   47.70   52.94
  -5   0  28  -28.22   48.43
  -5   0  28  -13.17   44.19
  -5   0  28   90.16   61.93
   5   0 -29   52.13   54.06
   5   0 -29   35.50   49.91
   5   0 -29  106.49   48.38
   5   0 -29    6.22   55.69
   5   0 -29  -24.38   42.70
   5   0 -29   88.16   67.46
   5   0  29  -27.61   48.24
   5   0  29  106.31   61.48
   5   0  29   90.96   50.83
   5   0  29  -33.37   62.61
   5   0  29  -11.55   38.85
  -5   0 -29   -4.08   60.18
  -5   0 -29   69.37   50.93
  -5   0 -29   67.05   69.43
  -5   0 -29   -7.09   47.53
  -5   0 -29   58.40   52.42
  -5   0  29   87.81   61.29
  -5   0  29   -7.99   66.93
  -5   0  29   20.70   48.25
  -5   0  29   46.66   47.77
  -5   0  29  118.09   65.92
  -5   0  29   32.40   75.38
   5   0 -30  -26.82   70.28
   5   0 -30   95.21   58.16
   5   0 -30   70.13   57.14
   5   0 -30   57.71   44.04
   5   0  30   32.49   49.78
   5   0  30   95.96   65.92
   5   0  30  -38.37   42.27
   5   0  30   77.30   68.12
  -5   0 -30   20.92   71.37
  -5   0 -30   54.60   57.25
  -5   0 -30  106.31   79.53
  -5   0 -30   78.01   60.31
  -5   0 -30   53.15   69.83
  -5   0 -30   19.66   51.66
  -5   0  30   34.72   58.42
  -5   0  30   44.88   78.32
  -5   0  30  -64.32   43.62
  -5   0  30   76.49   61.50
  -5   0  30  -51.54   54.36
  -5   0  30  109.29   88.18
   5   0 -31   12.22   55.78
   5   0 -31   35.18   49.55
   5   0 -31  -36.53   53.79
   5   0 -31  -33.71   48.46
   5   0  31  119.83   61.52
   5   0  31   37.17   51.89
   5   0  31   58.61   48.10
  -5   0 -31   96.08   80.64
  -5   0 -31  100.88   99.33
  -5   0 -31   17.81   49.40
  -5   0 -31   20.26   61.20
  -5   0 -31  157.80   68.74
  -5   0  31   27.77   51.25
  -5   0  31   68.43   56.23
  -5   0  31   77.20   60.29
  -5   0  31    5.22   65.87
   5   0 -32  158.16   59.94
   5   0 -32  100.21   67.24
   5   0 -32   33.80   54.88
   5   0 -32  379.49   96.03
   5   0 -32   92.24   64.28
   5   0  32   77.84   57.21
   5   0  32  124.17   63.61
   5   0  32  125.47   71.44
  -5   0 -32  203.39  100.04
  -5   0 -32  182.30   83.75
  -5   0 -32  110.38   65.75
  -5   0 -32   84.72   73.13
  -5   0 -32   56.24   65.13
  -5   0  32   80.74   66.84
  -5   0  32   75.35   58.28
  -5   0  32  134.51   60.60
  -5   0  32  170.98   68.69
  -5   0  32   71.42   70.92
   5   0 -33   51.00   66.89
   5   0 -33  131.94   71.06
   5   0 -33   97.93   59.34
   5   0 -33  148.88   92.19
   5   0 -33   85.81   65.42
   5   0  33  124.66   70.35
   5   0  33   65.53   57.18
   5   0  33  111.21   75.17
  -5   0 -33  166.83   80.91
  -5   0 -33   75.64   75.59
  -5   0 -33  134.60   83.72
  -5   0 -33  218.12   85.34
  -5   0  33    9.77   65.08
  -5   0  33   92.97   58.27
  -5   0  33   65.80   68.09
  -5   0  33   26.44   79.70
   5   0 -34  123.97   81.93
   5   0 -34   31.29   57.59
   5   0 -34   69.18   62.62
   5   0 -34   62.36   72.96
   5   0 -34  -45.06   51.18
   5   0  34  134.62   77.20
   5   0  34   94.54   66.03
   5   0  34   76.32   72.01
  -5   0 -34  -30.48   49.60
  -5   0 -34   78.36   61.36
  -5   0 -34   66.27   85.62
  -5   0 -34  111.83   74.55
  -5   0  34  140.61   71.56
  -5   0  34  253.60   86.67
  -5   0  34  120.61   73.88
  -5   0  34   60.13   73.86
   5   0 -35  -27.87   49.97
   5   0 -35  -12.02   55.15
   5   0 -35  -13.23   46.56
   5   0 -35   73.39   92.27
   5   0 -35  -72.77   48.08
   5   0  35  -58.58   54.01
   5   0  35   91.10   58.40
   5   0  35   60.27   54.38
   5   0  35  -83.30   57.06
  -5   0 -35   -8.59   54.89
  -5   0 -35   19.45   63.66
  -5   0 -35  -21.28   92.17
  -5   0 -35   93.43   71.54
  -5   0  35   -5.12   54.74
  -5   0  35   90.23   69.73
  -5   0  35   28.18   63.78
  -5   0  35   26.38   79.29
   5   0 -36   -1.73   87.40
   5   0 -36   88.42   59.84
   5   0 -36   51.00   56.29
   5   0 -36   24.19   67.41
   5   0 -36   95.26   79.96
   5   0  36   36.77   53.68
   5   0  36   -7.47   55.53
   5   0  36   25.66   70.49
   5   0  36  -17.60   75.42
  -5   0 -36    6.62   60.79
  -5   0 -36  -32.33   58.06
  -5   0 -36   58.11   81.49
  -5   0  36   29.72   53.37
  -5   0  36  150.42   70.37
  -5   0  36   -5.57   65.56
   5   0 -37   22.32   50.43
   5   0 -37  -27.61   53.46
   5   0 -37  -25.61   62.62
   5   0 -37   62.48   72.36
   5   0  37   -7.21   52.61
   5   0  37   11.79   52.16
   5   0  37   -2.07   55.07
   5   0  37  171.10   97.89
  -5   0 -37   96.41   60.41
  -5   0 -37    2.71   60.29
  -5   0 -37  140.81   70.58
  -5   0  37   39.58   66.60
  -5   0  37   38.61   60.91
  -5   0  37   46.63   59.70
   5   0 -38  226.91   91.98
   5   0 -38   76.99   65.42
   5   0 -38  140.87   76.54
   5   0 -38  -53.98   68.09
   5   0  38  105.14   75.59
   5   0  38  177.23   75.99
   5   0  38   81.64   67.91
   5   0  38   98.93   85.76
  -5   0 -38   97.25   74.29
  -5   0 -38   73.53   68.31
  -5   0 -38   94.63   87.81
  -5   0  38   41.08   77.66
  -5   0  38  219.65   72.39
  -5   0  38  236.52  101.09
   5   0 -39  136.10   72.58
   5   0 -39    2.96   62.66
   5   0 -39  220.27  117.76
   5   0 -39  124.54   79.89
   5   0  39    9.42   74.26
   5   0  39    5.83   50.05
   5   0  39  166.29   98.55
   5   0  39  169.82  104.70
  -5   0 -39   88.47   89.54
  -5   0 -39   51.87   76.30
  -5   0 -39    0.50   69.30
  -5   0  39  160.10   77.16
  -5   0  39  204.97   81.19
  -5   0  39   76.73   85.65
   5   0 -40   27.77   57.52
   5   0 -40  -43.97   60.31
   5   0 -40   20.92   75.90
   5   0 -40  142.46   87.85
   5   0  40   90.75   73.88
   5   0  40   23.48   56.86
   5   0  40   64.54   65.96
   5   0  40   58.73   79.38
  -5   0 -40   87.59   70.40
  -5   0 -40  111.34   80.57
  -5   0 -40  -21.92  100.80
  -5   0  40    5.05   64.90
  -5   0  40  -37.86   60.29
  -5   0  40  -83.59   64.89
   6   0   0  -12.34   38.38
   6   0   0   10.03   45.18
   6   0   0   62.21   51.16
   6   0   0   -4.34   30.48
   6   0   0   51.75   44.45
   6   0   0   42.98   49.71
  -6   0   0  -28.68   39.21
  -6   0   0    6.16   46.66
  -6   0   0   25.45   47.67
  -6   0   0   77.32   48.70
  -6   0   0   30.53   50.76
  -6   0   0   78.79   55.29
   6   0  -1  306.39   65.82
   6   0  -1  516.95   92.93
   6   0  -1  363.56   81.71
   6   0  -1  392.19   75.19
   6   0  -1  578.06   96.35
   6   0  -1  371.55   80.62
   6   0   1  497.11   98.10
   6   0   1  414.13   82.89
   6   0   1  491.11   91.31
   6   0   1  638.10  117.03
   6   0   1  451.08   85.46
   6   0   1  422.76   87.85
  -6   0  -1  429.95   89.14
  -6   0  -1  601.50   97.82
  -6   0  -1  364.03   79.05
  -6   0  -1  533.19   88.87
  -6   0  -1  374.32   87.42
  -6   0  -1  590.95  103.39
  -6   0   1  383.86   83.56
  -6   0   1  470.39  100.45
  -6   0   1  342.61   82.61
  -6   0   1  444.70   81.71
  -6   0   1  467.21   92.91
  -6   0   1  423.19   89.32
   6   0  -2   34.82   51.97
   6   0  -2   19.88   44.17
   6   0  -2    9.68   44.09
   6   0  -2  -31.47   55.65
   6   0  -2   -3.58   36.12
   6   0  -2   37.73   50.97
   6   0   2   48.48   59.68
   6   0   2  172.06   54.77
   6   0   2  -70.96   30.84
   6   0   2   72.65   70.54
   6   0   2  -32.21   40.37
   6   0   2   22.48   47.15
  -6   0  -2  -40.13   45.28
  -6   0  -2   74.03   58.09
  -6   0  -2   13.88   47.06
  -6   0  -2    4.25   38.92
  -6   0  -2   57.59   57.30
  -6   0  -2  -36.55   48.96
  -6   0   2    8.23   48.45
  -6   0   2  -18.24   47.82
  -6   0   2   -4.81   45.77
  -6   0   2   35.31   39.26
  -6   0   2   27.37   50.50
  -6   0   2   42.31   58.68
   6   0  -3  -65.16   49.19
   6   0  -3   62.12   49.22
   6   0  -3   88.47   49.10
   6   0  -3   77.70   67.83
   6   0  -3  102.46   50.90
   6   0  -3  131.73   59.99
   6   0   3   47.37   56.67
   6   0   3   87.93   48.43
   6   0   3   53.27   49.12
   6   0   3    3.22   63.31
   6   0   3   45.45   48.24
   6   0   3   66.46   53.20
  -6   0  -3   84.94   60.08
  -6   0  -3  103.36   57.49
  -6   0  -3  101.44   55.40
  -6   0  -3   55.53   58.32
  -6   0   3   97.17   63.31
  -6   0   3    6.12   52.47
  -6   0   3   80.69   49.97
  -6   0   3   37.00   47.63
  -6   0   3   50.33   58.39
  -6   0   3   68.92   61.29
   6   0  -4  108.53   59.29
   6   0  -4   29.60   46.06
   6   0  -4   33.99   43.45
   6   0  -4  -58.61   33.33
   6   0  -4   85.77   47.32
   6   0  -4   84.49   55.74
   6   0   4   18.38   55.24
   6   0   4   47.46   48.13
   6   0   4   77.59   49.97
   6   0   4   70.61   69.80
   6   0   4   -4.60   40.61
   6   0   4   73.64   50.52
  -6   0  -4   -1.18   50.88
  -6   0  -4   64.75   53.17
  -6   0  -4   -0.54   40.32
  -6   0  -4   80.19   60.22
  -6   0   4   70.63   59.13
  -6   0   4   34.46   51.14
  -6   0   4   41.51   46.49
  -6   0   4  403.12   75.87
  -6   0   4   28.23   48.88
  -6   0   4   48.84   55.67
   6   0  -5  281.07   62.97
   6   0  -5  374.09   79.25
   6   0  -5  299.54   75.38
   6   0  -5  324.73   90.25
   6   0  -5  311.62   78.34
   6   0  -5  341.88   81.83
   6   0   5  282.82   73.03
   6   0   5  461.59   85.20
   6   0   5  421.17   83.56
   6   0   5  354.45  104.03
   6   0   5  319.68   78.72
   6   0   5  363.35   83.13
  -6   0  -5  550.08  110.01
  -6   0  -5  383.65   83.68
  -6   0  -5  362.91   81.23
  -6   0  -5  330.70   73.39
  -6   0  -5  374.78   86.46
  -6   0  -5  438.70   86.01
  -6   0   5  257.32   73.95
  -6   0   5  539.57  106.71
  -6   0   5  265.74   64.01
  -6   0   5  289.75   71.39
  -6   0   5  396.98   84.37
  -6   0   5  296.03   77.32
   6   0  -6  100.88   60.24
   6   0  -6  214.29   65.22
   6   0  -6  214.54   68.78
   6   0  -6  111.26   43.88
   6   0  -6  286.52   67.34
   6   0  -6  231.89   71.91
   6   0   6  203.62   67.20
   6   0   6  291.21   71.06
   6   0   6  256.28   71.89
   6   0   6  273.81   93.40
   6   0   6  144.45   56.83
   6   0   6  182.87   65.87
  -6   0  -6  194.75   77.65
  -6   0  -6  177.58   70.18
  -6   0  -6  239.55   69.56
  -6   0  -6  331.58   73.10
  -6   0  -6  190.20   69.24
  -6   0  -6  204.08   62.05
  -6   0   6  243.44   73.32
  -6   0   6  197.22   68.90
  -6   0   6  154.62   56.86
  -6   0   6  304.29   72.55
  -6   0   6  132.25   49.91
  -6   0   6  173.93   61.19
   6   0  -7  570.45  103.79
   6   0  -7  508.91  105.05
   6   0  -7  586.58  108.56
   6   0  -7  462.75   80.57
   6   0  -7  441.43   82.19
   6   0  -7  665.97  106.83
   6   0   7  614.50  108.30
   6   0   7  807.12  122.62
   6   0   7  548.92   98.62
   6   0   7  788.45  138.80
   6   0   7  623.06   99.02
   6   0   7  584.05   98.08
  -6   0  -7  587.60  107.56
  -6   0  -7  772.47  117.12
  -6   0  -7  574.82   95.18
  -6   0  -7  599.74   97.69
  -6   0  -7  522.47  101.47
  -6   0  -7  788.59  104.53
  -6   0   7  678.54  112.54
  -6   0   7  577.76  104.05
  -6   0   7  538.15   97.69
  -6   0   7  565.30   96.11
  -6   0   7  576.98   98.38
  -6   0   7  598.21  100.40
   6   0  -8   29.65   40.18
   6   0  -8   68.45   75.42
   6   0  -8   67.71   55.41
   6   0  -8   25.24   37.09
   6   0  -8  123.69   59.18
   6   0  -8   81.52   53.27
   6   0   8   84.44   67.01
   6   0   8   69.49   56.57
   6   0   8  126.18   71.20
   6   0   8  149.05   74.50
   6   0   8  184.62   61.05
   6   0   8   89.73   53.70
  -6   0  -8   44.28   61.74
  -6   0  -8   73.55   54.15
  -6   0  -8   31.71   48.89
  -6   0  -8    8.70   42.41
  -6   0  -8  105.85   62.57
  -6   0  -8   73.13   47.89
  -6   0   8   58.46   60.34
  -6   0   8  122.01   59.61
  -6   0   8   46.20   45.14
  -6   0   8   68.12   46.91
  -6   0   8   60.95   48.13
  -6   0   8   23.12   50.80
   6   0  -9  961.53  102.85
   6   0  -9 1090.00  197.39
   6   0  -9 1040.60  106.12
   6   0  -9 1171.79  109.93
   6   0  -9 1057.91  113.28
   6   0   9 1304.99  132.61
   6   0   9  987.30  194.11
   6   0   9 1142.99  132.18
   6   0   9  911.64  111.05
   6   0   9 1153.41  113.35
  -6   0  -9 1071.91  130.03
  -6   0  -9 1174.99  119.07
  -6   0  -9  926.68  107.40
  -6   0  -9 1068.57  108.42
  -6   0  -9 1131.40  122.89
  -6   0  -9 1052.67  106.33
  -6   0   9  939.37  129.08
  -6   0   9 1169.91  124.76
  -6   0   9  922.10  101.54
  -6   0   9 1044.21  105.02
  -6   0   9 1179.36  119.11
  -6   0   9  976.63  106.92
   6   0 -10   60.91   62.12
   6   0 -10   81.02   76.07
   6   0 -10  231.37   69.95
   6   0 -10   15.61   44.00
   6   0 -10  -30.10   32.94
   6   0  10  -56.52   52.61
   6   0  10   91.96   91.48
   6   0  10   48.41   70.25
   6   0  10   48.51   44.83
   6   0  10  142.43   51.35
  -6   0 -10  -39.00   59.86
  -6   0 -10   37.40   49.98
  -6   0 -10   33.16   45.92
  -6   0 -10   -5.98   43.22
  -6   0 -10  103.75   61.72
  -6   0 -10   -2.44   46.98
  -6   0  10   -8.25   41.82
  -6   0  10   23.13   68.98
  -6   0  10   88.06   46.11
  -6   0  10   24.95   46.18
  -6   0  10   56.78   51.76
  -6   0  10   -1.78   50.45
   6   0 -11  701.90  121.35
   6   0 -11  566.44  107.19
   6   0 -11  420.38  114.47
   6   0 -11  797.84  138.61
   6   0 -11  644.45   99.71
   6   0 -11  565.30  102.16
   6   0  11  461.99   84.60
   6   0  11  644.50  113.26
   6   0  11  987.43  145.94
   6   0  11  524.11   94.94
   6   0  11  585.90   94.73
  -6   0 -11  662.84  105.92
  -6   0 -11  553.45   96.80
  -6   0 -11  542.96  103.41
  -6   0 -11  638.15  112.07
  -6   0 -11  552.80  100.05
  -6   0  11  510.56   98.83
  -6   0  11  399.42   75.78
  -6   0  11  689.28  112.09
  -6   0  11  614.67  107.16
  -6   0  11  610.32  107.87
   6   0 -12  -31.50   37.83
   6   0 -12   47.25   41.46
   6   0 -12   81.45   57.49
   6   0 -12  199.81   68.47
   6   0 -12  157.89   61.71
   6   0  12  105.28   76.85
   6   0  12   47.63   53.86
   6   0  12  129.15   57.56
   6   0  12   63.21   54.25
   6   0  12   96.84   48.72
  -6   0 -12   45.44   72.37
  -6   0 -12   57.11   54.25
  -6   0 -12  105.57   59.80
  -6   0 -12   70.99   61.12
  -6   0 -12   57.16   62.73
  -6   0 -12  214.29   64.51
  -6   0  12  171.34   65.80
  -6   0  12   73.86   72.87
  -6   0  12  134.55   57.35
  -6   0  12   97.77   56.04
  -6   0  12  152.04   66.22
  -6   0  12  132.56   66.30
   6   0 -13   57.75   48.12
   6   0 -13  199.92   66.13
   6   0 -13  148.38   66.58
   6   0 -13  401.93  108.56
   6   0 -13  172.22   63.11
   6   0 -13  202.01   64.97
   6   0  13   78.41   51.16
   6   0  13  249.87   71.28
   6   0  13  148.69   56.10
   6   0  13  165.70   67.07
   6   0  13  128.18   53.39
  -6   0 -13  108.72   65.27
  -6   0 -13  130.73   62.99
  -6   0 -13   88.56   43.19
  -6   0 -13  160.19   65.79
  -6   0 -13  128.55   73.20
  -6   0 -13   92.64   53.29
  -6   0  13  127.48   58.66
  -6   0  13  189.47   74.74
  -6   0  13   99.38   43.74
  -6   0  13  170.68   63.69
  -6   0  13  292.00   78.32
  -6   0  13  176.63   65.49
   6   0 -14  328.43   67.55
   6   0 -14  651.79  102.35
   6   0 -14  677.52  113.04
   6   0 -14  560.00   91.77
   6   0 -14  634.73   99.73
   6   0 -14  581.17  106.19
   6   0  14  821.47  133.04
   6   0  14  725.83  106.16
   6   0  14  598.92   99.45
   6   0  14  983.15  165.36
   6   0  14  532.64  101.30
   6   0  14  722.06  110.08
  -6   0 -14  750.67  118.95
  -6   0 -14  591.90  101.59
  -6   0 -14  711.98  113.85
  -6   0 -14  612.29  111.90
  -6   0 -14  734.20  122.15
  -6   0 -14  809.53   95.96
  -6   0  14  770.37  121.25
  -6   0  14  811.48  129.46
  -6   0  14  527.03   96.72
  -6   0  14  644.20  106.59
  -6   0  14  678.70  113.30
  -6   0  14  716.53  115.36
   6   0 -15 2204.92  157.51
   6   0 -15 2037.39  150.76
   6   0 -15 2038.42  139.53
   6   0 -15 2320.76  154.57
   6   0 -15 2018.89  156.64
   6   0  15 2370.38  165.98
   6   0  15 2106.20  145.75
   6   0  15 2876.79  220.61
   6   0  15 2141.82  154.74
   6   0  15 2337.01  154.57
  -6   0 -15 2721.18  184.65
  -6   0 -15 2285.49  160.10
  -6   0 -15 1826.80  144.54
  -6   0 -15 2038.77  146.27
  -6   0 -15 2241.75  162.00
  -6   0 -15 2360.53  155.09
  -6   0  15 2232.76  161.83
  -6   0  15 2244.00  162.87
  -6   0  15 1596.54  130.26
  -6   0  15 1999.18  148.86
  -6   0  15 2339.78  160.79
  -6   0  15 1932.44  143.16
   6   0 -16  160.43   74.66
   6   0 -16  254.03   74.95
   6   0 -16  315.77   82.06
   6   0 -16  329.55   84.22
   6   0 -16  220.70   70.16
   6   0  16  171.98   84.39
   6   0  16  209.12   69.54
   6   0  16  129.74   59.04
   6   0  16  330.50  100.04
   6   0  16  260.02   75.64
   6   0  16  478.12   87.09
  -6   0 -16  271.53   85.91
  -6   0 -16  215.48   76.73
  -6   0 -16  106.94   77.85
  -6   0 -16  369.79   89.21
  -6   0 -16  467.64  116.63
  -6   0 -16  272.33   68.41
  -6   0  16  246.86   71.63
  -6   0  16  449.82  104.38
  -6   0  16  259.26   77.37
  -6   0  16  190.53   68.22
  -6   0  16  243.35   69.88
  -6   0  16  440.73   90.79
   6   0 -17 1134.64  131.28
   6   0 -17  740.28  113.06
   6   0 -17  868.93  129.76
   6   0 -17  858.39   95.66
   6   0 -17  907.38  125.35
   6   0 -17  931.43  132.51
   6   0  17  826.95  132.73
   6   0  17  974.52  111.71
   6   0  17  855.81  102.54
   6   0  17 1136.05  178.77
   6   0  17  969.28  137.55
   6   0  17  915.35  112.14
  -6   0 -17  927.44  139.79
  -6   0 -17 1101.18  151.85
  -6   0 -17 1183.74  178.65
  -6   0 -17  850.64  128.62
  -6   0 -17  974.35  148.98
  -6   0 -17 1712.38  137.12
  -6   0  17 1003.81  136.55
  -6   0  17 1184.78  159.18
  -6   0  17  769.57  111.93
  -6   0  17  938.70  133.70
  -6   0  17  995.92  145.09
  -6   0  17  919.82  114.46
   6   0 -18 1390.35  142.95
   6   0 -18  926.02  110.24
   6   0 -18  907.49  110.95
   6   0 -18 1014.28  110.72
   6   0 -18 1098.00  159.20
   6   0 -18  967.22  151.06
   6   0  18 1355.61  157.59
   6   0  18 1240.36  119.94
   6   0  18 1111.95  113.85
   6   0  18 1290.26  184.20
   6   0  18 1008.75  123.12
   6   0  18 1271.26  185.69
  -6   0 -18 1252.90  143.12
  -6   0 -18 1182.96  127.27
  -6   0 -18  993.40  119.71
  -6   0 -18 1085.17  184.96
  -6   0 -18 1178.26  187.62
  -6   0 -18 1071.60  114.89
  -6   0  18 1134.20  129.48
  -6   0  18 1256.34  167.78
  -6   0  18  948.83  141.55
  -6   0  18 1235.04  134.62
  -6   0  18 1031.51  114.82
   6   0 -19  635.80  109.11
   6   0 -19  554.65   99.12
   6   0 -19  468.15   92.03
   6   0 -19  417.28   86.91
   6   0  19  572.94  102.58
   6   0  19  569.19  101.13
   6   0  19  776.07  146.94
   6   0  19  498.07  102.27
  -6   0 -19  933.91  156.57
  -6   0 -19  416.21   99.93
  -6   0 -19  555.70   99.35
  -6   0  19  518.06  104.41
  -6   0  19  709.30  132.49
  -6   0  19  597.32  133.56
   6   0 -20  292.35   79.88
   6   0 -20   76.63   55.69
   6   0 -20   78.29   53.42
   6   0 -20   88.82   61.20
   6   0 -20   31.73   49.67
   6   0  20  -50.88   55.71
   6   0  20    3.80   39.61
   6   0  20   29.29   50.02
   6   0  20  101.83   83.63
   6   0  20   36.62   55.36
  -6   0 -20   47.62   66.72
  -6   0 -20    5.10   57.23
  -6   0 -20   24.21   54.39
  -6   0 -20  126.42   51.32
  -6   0  20   -2.89   44.87
  -6   0  20  -46.75   61.55
  -6   0  20   64.80   59.89
  -6   0  20    6.41   52.18
  -6   0  20   22.17   47.60
  -6   0  20   -4.81   70.49
   6   0 -21    0.59   49.88
   6   0 -21   63.85   52.42
   6   0 -21   51.90   54.05
   6   0 -21 1349.58  144.19
   6   0 -21   12.09   43.36
   6   0 -21  -43.09   52.06
   6   0  21   -9.53   64.47
   6   0  21    1.56   42.26
   6   0  21   86.33   45.78
   6   0  21    4.27   95.84
   6   0  21  -38.07   55.65
   6   0  21  -14.04   41.82
  -6   0 -21   32.23   64.20
  -6   0 -21   24.31   61.31
  -6   0 -21   16.81   48.57
  -6   0 -21  -23.84   45.99
  -6   0 -21  -35.84   59.74
  -6   0 -21  122.24   57.37
  -6   0  21   -4.51   45.28
  -6   0  21  -39.87   72.51
  -6   0  21   -9.20   55.74
  -6   0  21   22.72   59.23
  -6   0  21   48.01   59.75
  -6   0  21   37.55   58.58
   6   0 -22   79.79   60.50
   6   0 -22  125.78   50.12
   6   0 -22  107.11   62.57
   6   0 -22   34.16   52.65
   6   0 -22    9.08   60.53
   6   0  22   29.34   68.19
   6   0  22   43.88   60.81
   6   0  22   71.32   46.84
   6   0  22  102.30   57.56
   6   0  22   84.51   53.61
  -6   0 -22   54.60   58.68
  -6   0 -22   45.18   39.89
  -6   0 -22  106.59   65.16
  -6   0 -22  126.14   81.05
  -6   0  22  225.25   87.16
  -6   0  22   37.79   56.38
  -6   0  22  127.77   59.03
  -6   0  22  174.66   73.90
  -6   0  22   43.29   61.26
   6   0 -23   46.15   50.42
   6   0 -23   82.51   62.45
   6   0 -23   78.62   50.99
   6   0 -23  134.53   58.92
   6   0 -23   52.49   63.00
   6   0  23   87.99   83.68
   6   0  23   -6.79   55.69
   6   0  23  115.39   53.82
   6   0  23    7.35   53.86
   6   0  23   96.60   60.10
  -6   0 -23   25.78   58.21
  -6   0 -23  145.06   74.41
  -6   0 -23  107.47   63.40
  -6   0 -23  129.36   77.59
  -6   0 -23  131.81   57.19
  -6   0  23  147.63   63.19
  -6   0  23   81.12   62.50
  -6   0  23  120.20   53.53
  -6   0  23   48.25   62.83
  -6   0  23  105.09   82.83
   6   0 -24  175.11   93.33
   6   0 -24   67.69   61.86
   6   0 -24   56.86   58.30
   6   0 -24  102.58   57.25
   6   0 -24  100.68   71.30
   6   0  24  149.14   76.78
   6   0  24   40.30   62.19
   6   0  24   36.13   43.79
   6   0  24   89.28   65.16
   6   0  24  133.99   60.53
  -6   0 -24   78.03   63.23
  -6   0 -24   72.55   88.38
  -6   0 -24   82.78   60.77
  -6   0 -24   76.09   73.57
  -6   0 -24  131.85   69.04
  -6   0  24  -15.73   46.72
  -6   0  24   50.64   57.75
  -6   0  24  142.55   65.68
  -6   0  24    7.83   55.81
  -6   0  24  142.36   73.70
   6   0 -25  635.44  118.64
   6   0 -25  595.12  112.14
   6   0 -25  579.71  120.61
   6   0 -25  499.44  117.05
   6   0  25  465.74  103.82
   6   0  25  488.56   99.55
   6   0  25  516.54  110.01
   6   0  25  493.08  103.56
  -6   0 -25  699.22  167.64
  -6   0 -25  693.93  148.81
  -6   0 -25  664.24  122.89
  -6   0 -25  604.68  125.88
  -6   0 -25  587.89  119.54
  -6   0  25  323.11   89.14
  -6   0  25  632.12  118.43
  -6   0  25  700.62  128.05
  -6   0  25  736.29  125.61
   6   0 -26  -12.33   42.93
   6   0 -26   36.19   55.88
   6   0 -26   27.01   45.90
   6   0 -26   77.42   60.69
   6   0 -26   74.57   69.75
   6   0  26   85.15   91.69
   6   0  26    6.64   49.22
   6   0  26   56.76   59.56
   6   0  26  -17.08   53.17
   6   0  26  -26.44   53.04
  -6   0 -26   65.08   66.46
  -6   0 -26   40.22   79.96
  -6   0 -26   67.86   63.69
  -6   0 -26  126.21   77.87
  -6   0 -26   -1.24   49.43
  -6   0  26  -12.59   46.06
  -6   0  26   97.81   68.47
  -6   0  26   62.69   59.18
  -6   0  26   56.29   58.20
  -6   0  26   69.02   66.70
   6   0 -27  148.93   87.69
   6   0 -27  258.84   89.30
   6   0 -27  251.65   81.29
   6   0 -27  272.41   81.68
   6   0 -27   87.05   73.34
   6   0  27  193.76   97.08
   6   0  27  318.97   83.59
   6   0  27  266.59   85.70
   6   0  27  273.05   87.14
   6   0  27  257.34   85.74
  -6   0 -27  130.00   71.13
  -6   0 -27  145.73   75.36
  -6   0 -27   59.48  100.78
  -6   0 -27  334.67   88.59
  -6   0  27  153.67   78.23
  -6   0  27  227.43   83.09
  -6   0  27  248.16   83.75
  -6   0  27   84.27   89.11
   6   0 -28  161.43   91.79
   6   0 -28   87.40   65.23
   6   0 -28    7.30   45.73
   6   0 -28  -68.17   54.05
   6   0 -28  -87.33   57.92
   6   0  28  -38.24   70.49
   6   0  28   38.64   56.48
   6   0  28   -4.94   49.29
   6   0  28   76.33   72.53
   6   0  28  -71.87   43.98
  -6   0 -28   53.51   74.33
  -6   0 -28   -1.40   61.31
  -6   0 -28   88.16   64.42
  -6   0  28   57.07   60.41
  -6   0  28   12.43   56.07
  -6   0  28   28.25   64.25
   6   0 -29   40.39   59.37
   6   0 -29  134.93   69.54
   6   0 -29  112.42   70.49
   6   0 -29  107.75   70.18
   6   0 -29   55.91   71.09
   6   0  29    5.76   84.74
   6   0  29   23.63   58.09
   6   0  29   44.07   61.60
   6   0  29   58.92   70.13
   6   0  29  125.94   86.52
  -6   0 -29   95.07   68.55
  -6   0 -29  146.56   89.04
  -6   0 -29   12.90   62.85
  -6   0  29  163.25   82.90
  -6   0  29   -8.99   58.51
  -6   0  29  116.65   84.22
   6   0 -30  -88.54   76.42
   6   0 -30   14.35   47.77
   6   0 -30   24.62   53.80
   6   0 -30  -34.70   71.63
   6   0 -30  -83.11   62.17
   6   0  30  -49.95   74.34
   6   0  30   47.87   60.51
   6   0  30   30.00   53.82
   6   0  30  -59.27   64.82
   6   0  30    9.16   66.65
  -6   0 -30   44.30   60.25
  -6   0 -30  -17.69   64.16
  -6   0 -30  -15.85   66.89
  -6   0  30   78.34   66.58
  -6   0  30  -10.62   54.17
  -6   0  30   57.47   73.69
   6   0 -31  109.84   74.33
   6   0 -31  202.55   73.58
   6   0 -31  133.87   81.23
   6   0 -31  300.84   93.07
   6   0 -31  260.34  104.81
   6   0  31  127.30   94.66
   6   0  31  223.81   83.39
   6   0  31  309.33  100.38
   6   0  31  172.13   88.33
   6   0  31  242.10   98.29
  -6   0 -31  301.34   92.39
  -6   0 -31  217.31   90.77
  -6   0 -31  209.98   80.43
  -6   0  31  269.27   93.55
  -6   0  31  277.98   85.88
  -6   0  31  381.08  110.41
   6   0 -32   59.99   59.48
   6   0 -32   66.88   65.61
   6   0 -32  -52.47   82.33
   6   0 -32   -2.46   63.82
   6   0  32   -3.23   51.56
   6   0  32   62.71   63.30
   6   0  32  111.17   71.68
   6   0  32   30.90   63.33
  -6   0 -32  -17.57   67.41
  -6   0 -32   46.20   70.44
  -6   0 -32   23.63   87.16
  -6   0  32  -10.62   54.88
  -6   0  32   69.24   68.03
  -6   0  32   28.04   72.44
   6   0 -33  131.07   62.35
   6   0 -33  265.38   87.23
   6   0 -33  301.15   96.91
   6   0 -33  331.66  105.40
   6   0  33  310.09   72.41
   6   0  33  119.56   71.61
   6   0  33  365.27  108.59
   6   0  33  270.13   94.12
  -6   0 -33  271.65   92.57
  -6   0 -33  184.53   92.00
  -6   0 -33  281.63  102.54
  -6   0  33  256.63   85.38
  -6   0  33  287.89  101.44
  -6   0  33  321.19  104.62
   6   0 -34  -42.27   57.25
   6   0 -34   26.28   66.62
   6   0 -34   46.66   87.48
   6   0 -34   34.39   64.47
   6   0  34   43.03   59.20
   6   0  34   50.81   69.97
   6   0  34    0.69   78.86
   6   0  34  151.14   74.10
  -6   0 -34   69.54   80.41
  -6   0 -34  -32.69   54.58
  -6   0 -34   12.98   74.83
  -6   0  34  -45.54   60.13
  -6   0  34   57.40   72.84
  -6   0  34    5.33   65.04
   6   0 -35  253.15   91.17
   6   0 -35  193.28   87.86
   6   0 -35  125.21   96.84
   6   0 -35  201.56   83.28
   6   0  35  218.57   96.32
   6   0  35  336.90   93.45
   6   0  35  222.20   94.02
   6   0  35  247.60  110.67
  -6   0 -35  147.55   76.85
  -6   0 -35  244.27   98.08
  -6   0 -35  221.86  102.42
  -6   0  35  177.56   80.79
  -6   0  35  209.50  104.95
  -6   0  35  329.97  126.09
   7   0   0  -44.95   66.67
   7   0   0  -60.08   39.30
   7   0   0  -28.25   48.32
   7   0   0   29.13   63.59
   7   0   0   54.55   50.66
  -7   0   0  -54.39   45.32
  -7   0   0   63.63   63.73
  -7   0   0  -65.68   46.32
  -7   0   0   76.18   56.00
  -7   0   0  -80.10   48.88
   7   0  -1   71.51   76.33
   7   0  -1  -29.20   47.22
   7   0  -1  -16.81   50.00
   7   0  -1   25.38   43.14
   7   0   1  -24.00   67.58
   7   0   1  -10.39   47.51
   7   0   1  -14.87   50.74
   7   0   1   75.28   74.02
   7   0   1   22.56   46.18
  -7   0  -1    1.94   51.07
  -7   0  -1   28.10   54.70
  -7   0  -1  -50.04   52.01
  -7   0   1  -19.64   43.41
  -7   0   1   -1.26   52.46
  -7   0   1   63.30   53.99
  -7   0   1  -10.37   48.46
  -7   0   1   28.67   63.73
   7   0  -2   32.88   63.95
   7   0  -2   24.74   50.47
   7   0  -2  -61.43   45.80
   7   0  -2    0.24   41.13
   7   0   2  -17.84   56.99
   7   0   2   -4.70   45.00
   7   0   2    0.36   47.94
   7   0   2  -55.50   58.46
   7   0   2   48.03   43.59
  -7   0  -2  -10.62   50.35
  -7   0  -2   57.26   56.99
  -7   0  -2   51.18   57.19
  -7   0   2  -34.27   43.07
  -7   0   2   -7.23   49.69
  -7   0   2   75.71   59.77
  -7   0   2   45.61   55.95
  -7   0   2   10.01   53.42
   7   0  -3   -9.96   37.07
   7   0  -3   14.37   46.34
   7   0  -3  109.11   57.63
   7   0  -3   51.73   46.20
   7   0   3   90.68   75.36
   7   0   3   -2.51   53.48
   7   0   3    1.37   54.58
   7   0   3   35.36   45.61
  -7   0  -3  202.96   79.15
  -7   0  -3   57.31   57.94
  -7   0  -3  104.05   65.23
  -7   0  -3  109.51   56.47
  -7   0   3  137.45   66.18
  -7   0   3  -19.00   51.87
  -7   0   3   37.48   51.90
  -7   0   3  -17.29   54.46
  -7   0   3  -13.05   54.96
   7   0  -4   96.53   69.18
   7   0  -4   -7.90   53.20
   7   0  -4   -0.33   50.43
   7   0  -4   72.75   45.97
   7   0   4   51.45   61.81
   7   0   4   53.99   56.62
   7   0   4   31.99   51.19
   7   0   4   34.13   47.30
  -7   0  -4   -5.53   47.04
  -7   0  -4   53.30   61.78
  -7   0  -4   57.38   57.89
  -7   0  -4   48.88   57.21
  -7   0  -4   44.55   53.49
  -7   0   4  -82.00   35.29
  -7   0   4   21.46   49.07
  -7   0   4   70.68   58.46
  -7   0   4   15.28   57.23
  -7   0   4   46.77   56.61
   7   0  -5   50.12   71.34
   7   0  -5  -55.60   40.91
   7   0  -5   47.94   55.78
   7   0  -5   62.50   40.91
   7   0   5   58.13   72.49
   7   0   5    0.38   47.98
   7   0   5   61.72   55.86
   7   0   5   76.56   49.33
  -7   0  -5  109.01   66.43
  -7   0  -5    2.04   57.25
  -7   0  -5   59.04   58.42
  -7   0  -5   11.05   59.65
  -7   0  -5  -26.49   48.46
  -7   0   5    8.37   46.34
  -7   0   5  -55.72   49.95
  -7   0   5   73.57   61.01
  -7   0   5   55.65   58.71
  -7   0   5   19.93   57.66
   7   0  -6   64.25   77.18
   7   0  -6   34.18   50.54
   7   0  -6   63.87   55.90
   7   0  -6   29.77   46.30
   7   0   6    8.66   70.32
   7   0   6   68.67   55.52
   7   0   6  124.16   77.49
   7   0   6   36.41   46.37
  -7   0  -6   47.70   53.99
  -7   0  -6   16.48   43.60
  -7   0  -6  114.06   61.00
  -7   0  -6   36.34   53.01
  -7   0   6  -42.76   44.26
  -7   0   6  -20.78   49.53
  -7   0   6  -44.38   46.11
  -7   0   6    6.69   54.76
  -7   0   6   66.51   64.80
   7   0  -7   35.18   57.28
   7   0  -7   44.40   56.90
   7   0  -7   22.01   57.80
   7   0  -7   -5.90   65.01
   7   0  -7   49.27   43.07
   7   0   7   69.56   93.36
   7   0   7  -25.17   44.94
   7   0   7   53.98   61.05
   7   0   7   27.20   44.73
  -7   0  -7  -32.37   44.75
  -7   0  -7   36.91   48.12
  -7   0  -7  -38.45   50.26
  -7   0  -7   40.22   64.70
  -7   0  -7  -26.45   51.59
  -7   0   7   13.45   48.55
  -7   0   7    4.39   48.29
  -7   0   7  -30.59   54.12
  -7   0   7   29.82   58.21
  -7   0   7    5.55   64.28
   7   0  -8   14.70   46.54
   7   0  -8   56.73   52.40
   7   0  -8   77.47   64.97
   7   0  -8   11.70   64.25
   7   0  -8  104.98   58.46
   7   0   8   76.80   76.75
   7   0   8   33.85   49.91
   7   0   8   14.21   54.48
   7   0   8   72.84   85.74
   7   0   8    2.63   42.05
  -7   0  -8   77.20   51.49
  -7   0  -8   22.93   55.31
  -7   0  -8   70.23   63.05
  -7   0  -8  103.36   71.61
  -7   0  -8   45.47   48.38
  -7   0   8   86.45   58.33
  -7   0   8  -69.87   42.58
  -7   0   8  100.73   65.94
  -7   0   8   22.99   59.08
  -7   0   8   19.62   62.12
   7   0  -9  -47.30   59.04
   7   0  -9  -51.75   41.43
   7   0  -9   56.12   57.47
   7   0  -9  -50.17   51.25
   7   0  -9   28.06   46.51
   7   0   9  -72.06   86.72
   7   0   9   81.76   61.48
   7   0   9  -21.39   45.61
   7   0   9  -43.79   57.18
   7   0   9   34.03   45.14
  -7   0  -9  -14.14   47.55
  -7   0  -9  -15.16   44.94
  -7   0  -9   -7.38   55.21
  -7   0  -9  -17.29   66.30
  -7   0  -9    0.78   51.07
  -7   0   9   47.82   49.62
  -7   0   9  -35.98   37.47
  -7   0   9  -10.13   55.90
  -7   0   9   -3.22   58.97
  -7   0   9   -1.80   65.58
   7   0 -10  165.67   82.51
   7   0 -10  143.99   71.28
   7   0 -10  146.79   71.11
   7   0 -10  203.13   70.02
   7   0 -10  127.37   65.67
   7   0  10  168.24   94.56
   7   0  10  187.12   73.50
   7   0  10  115.42   59.86
   7   0  10  106.50   68.33
   7   0  10  235.05   74.72
  -7   0 -10  178.53   66.70
  -7   0 -10   72.03   70.96
  -7   0 -10  180.86   76.70
  -7   0 -10  110.19   75.73
  -7   0 -10  244.63   78.30
  -7   0  10   57.21   53.94
  -7   0  10   74.41   65.41
  -7   0  10   74.98   68.67
  -7   0  10  183.89   78.75
  -7   0  10  255.00   89.49
   7   0 -11  -86.59   65.63
   7   0 -11   94.64   59.49
   7   0 -11   67.69   65.65
   7   0 -11   56.81   57.38
   7   0 -11   43.29   54.89
   7   0  11  -12.15   74.59
   7   0  11   38.31   53.65
   7   0  11  173.17   73.72
   7   0  11    2.56   60.69
   7   0  11   76.80   54.96
  -7   0 -11   95.42   63.83
  -7   0 -11   91.08   64.33
  -7   0 -11   93.55   63.16
  -7   0 -11   63.18   77.23
  -7   0 -11   15.16   58.16
  -7   0  11   27.02   55.10
  -7   0  11   -5.74   55.79
  -7   0  11   71.99   64.97
  -7   0  11   77.79   76.33
  -7   0  11   94.59   73.32
   7   0 -12   48.00   76.11
   7   0 -12   38.38   51.06
   7   0 -12  -47.49   51.66
   7   0 -12   40.56   53.74
   7   0 -12    9.22   48.86
   7   0  12   26.38   71.46
   7   0  12   45.64   52.16
   7   0  12   88.64   57.61
   7   0  12  121.01   63.26
   7   0  12  -67.41   39.14
  -7   0 -12   19.31   55.46
  -7   0 -12  -21.44   68.19
  -7   0 -12   36.81   56.17
  -7   0 -12 -129.10   54.06
  -7   0 -12   78.89   65.16
  -7   0  12  122.06   66.25
  -7   0  12  -15.49   50.42
  -7   0  12   35.67   52.63
  -7   0  12  -33.66   54.05
  -7   0  12  -62.62   55.97
   7   0 -13   -4.08   62.03
   7   0 -13   96.77   61.12
   7   0 -13  -42.00   50.99
   7   0 -13   11.51   47.20
   7   0 -13   77.32   59.94
   7   0  13  -56.59   92.22
   7   0  13   69.56   54.44
   7   0  13   45.35   53.77
   7   0  13  -42.55   51.87
   7   0  13   16.65   55.29
  -7   0 -13   64.90   55.93
  -7   0 -13  102.04   76.51
  -7   0 -13    0.61   63.64
  -7   0 -13   32.71   66.18
  -7   0 -13   92.72   62.31
  -7   0  13  -17.27   54.62
  -7   0  13    8.37   42.91
  -7   0  13   43.55   60.46
  -7   0  13   24.53   63.24
  -7   0  13  112.05   71.75
   7   0 -14   25.26   54.48
   7   0 -14  -42.13   47.96
   7   0 -14   89.25   56.28
   7   0 -14   48.17   63.11
   7   0  14  117.17   68.59
   7   0  14  -38.26   46.39
   7   0  14   41.89   63.12
   7   0  14   -0.64   42.24
  -7   0 -14   -2.07   60.36
  -7   0 -14  -10.24   54.36
  -7   0 -14   23.76   63.11
  -7   0 -14   16.08   53.25
  -7   0  14  -16.44   49.85
  -7   0  14   74.34   63.85
  -7   0  14   -2.28   65.22
  -7   0  14  -31.24   77.89
   7   0 -15  132.82   83.89
   7   0 -15  -12.36   49.67
   7   0 -15  -21.92   47.89
   7   0 -15   47.03   51.37
   7   0 -15   85.93   65.96
   7   0  15  -39.77   49.66
   7   0  15  -52.54   42.53
   7   0  15   11.77   57.16
   7   0  15   57.26   49.12
  -7   0 -15   33.26   61.72
  -7   0 -15   87.80   64.84
  -7   0 -15   12.50   59.91
  -7   0  15   48.79   76.49
  -7   0  15  151.33   82.32
  -7   0  15   19.40   60.46
  -7   0  15  104.90   85.25
   7   0 -16   38.97   92.33
   7   0 -16   35.75   51.02
   7   0 -16   27.33   56.19
   7   0 -16   18.12   61.15
   7   0 -16  103.44   69.76
   7   0  16   63.50   75.80
   7   0  16  -40.23   50.76
   7   0  16  -19.97   53.37
   7   0  16  -32.75   56.28
   7   0  16   49.71   51.33
  -7   0 -16   25.61   77.04
  -7   0 -16   68.73   70.49
  -7   0 -16   25.09   54.12
  -7   0 -16  -20.63   55.41
  -7   0  16  -45.38   59.93
  -7   0  16    1.21   51.64
  -7   0  16   -7.83   56.93
  -7   0  16   58.96   83.40
   7   0 -17  -47.82   63.68
   7   0 -17  -17.65   43.40
   7   0 -17   28.20   52.39
   7   0 -17  -39.11   55.64
   7   0 -17   43.05   65.77
   7   0  17   85.63   97.22
   7   0  17   48.91   67.71
   7   0  17  -14.25   51.49
   7   0  17   22.65   60.81
   7   0  17  -43.86   54.55
  -7   0 -17   24.84   67.39
  -7   0 -17   14.64   67.03
  -7   0 -17  105.67   69.80
  -7   0 -17  -39.47   51.30
  -7   0  17   68.74   61.31
  -7   0  17  140.87   66.22
  -7   0  17   -1.38   71.13
   7   0 -18  -38.81   45.99
   7   0 -18  -17.12   46.20
   7   0 -18   47.08   61.33
   7   0 -18  -26.37   49.74
   7   0 -18    8.59   64.06
   7   0  18  -76.97   71.47
   7   0  18   71.60   59.56
   7   0  18   47.32   53.60
   7   0  18  -11.93   65.84
   7   0  18 -102.49   42.24
  -7   0 -18   32.49   62.41
  -7   0 -18   28.35   66.98
  -7   0 -18   49.24   59.96
  -7   0  18   30.00   70.16
  -7   0  18   61.65   59.23
  -7   0  18   51.11   80.24
   7   0 -19   44.68   95.63
   7   0 -19   73.22   58.75
   7   0 -19   38.49   57.76
   7   0 -19  159.27   82.73
   7   0 -19   26.42   72.27
   7   0  19  -26.64   83.44
   7   0  19   46.25   65.01
   7   0  19   16.96   51.71
   7   0  19   93.40   74.78
   7   0  19    7.19   49.88
  -7   0 -19   20.87   61.39
  -7   0 -19   -5.57   58.30
  -7   0 -19   46.87   75.36
  -7   0  19    6.33   61.12
  -7   0  19   58.25   61.22
  -7   0  19  -10.18   63.61
   7   0 -20  -60.37   72.20
   7   0 -20  -24.64   48.17
   7   0 -20    0.02   57.07
   7   0 -20   75.11   70.26
   7   0 -20 -100.45   46.08
   7   0  20    9.98   89.06
   7   0  20   25.76   58.92
   7   0  20   26.49   61.69
   7   0  20   61.81   59.06
   7   0  20   26.40   63.90
  -7   0 -20  -17.95   59.96
  -7   0 -20  -25.17   61.53
  -7   0 -20    2.46   54.31
  -7   0  20   -2.25   51.80
  -7   0  20  -54.46   60.29
  -7   0  20   70.06   70.21
   7   0 -21  110.43   86.78
   7   0 -21   83.87   60.72
   7   0 -21   -6.03   60.03
   7   0 -21  -39.26   55.71
   7   0 -21   97.93   69.59
   7   0  21   -7.00   82.47
   7   0  21    4.29   52.75
   7   0  21  106.23   67.22
   7   0  21  -39.28   59.13
   7   0  21   10.63   55.95
  -7   0 -21   38.95   84.37
  -7   0 -21   63.16   77.68
  -7   0 -21  -19.93   49.36
  -7   0  21  161.45   78.25
  -7   0  21   12.24   66.70
  -7   0  21 -140.60   53.77
   7   0 -22  -29.27   90.25
   7   0 -22   39.92   58.66
   7   0 -22   11.69   58.84
   7   0 -22  -49.93   71.98
   7   0 -22   -7.30   64.90
   7   0  22  -25.50   83.02
   7   0  22    8.94   62.14
   7   0  22    8.68   56.07
   7   0  22   24.00   75.52
   7   0  22    6.88   53.41
  -7   0 -22   -7.69   65.73
  -7   0 -22  -71.32   54.84
  -7   0 -22   20.38   74.52
  -7   0  22  106.40   68.12
  -7   0  22   43.14   68.48
  -7   0  22   59.01   77.70
   7   0 -23   35.48   69.78
   7   0 -23  -46.49   55.27
   7   0 -23   31.83   70.21
   7   0 -23  -44.09   65.49
   7   0 -23   18.03   69.45
   7   0  23  -15.80   87.19
   7   0  23  -18.03   57.68
   7   0  23    1.94   51.23
   7   0  23  122.76   77.70
   7   0  23  147.08   85.91
  -7   0 -23 -103.67   57.06
  -7   0 -23   49.64   76.90
  -7   0 -23  -64.30   61.29
  -7   0  23  126.30   68.26
  -7   0  23   23.89   66.11
  -7   0  23   48.08   92.19
   7   0 -24  -67.90   56.50
   7   0 -24   25.07   56.88
   7   0 -24   22.75   65.72
   7   0 -24   30.29   63.18
   7   0  24   27.89   64.89
   7   0  24   26.02   74.59
   7   0  24  -48.69   67.46
   7   0  24   10.18   46.94
  -7   0 -24  -34.60   62.45
  -7   0 -24   10.10   61.43
  -7   0 -24  124.31   80.83
  -7   0  24  170.87   64.56
  -7   0  24   27.44   63.64
  -7   0  24   58.32   81.81
   7   0 -25   21.46   50.17
   7   0 -25    4.50   59.08
   7   0 -25  105.72   79.10
   7   0 -25  -33.84   56.28
   7   0  25   34.37   57.63
   7   0  25    4.89   58.97
   7   0  25  -20.83   67.62
   7   0  25   82.85   59.51
  -7   0 -25  -53.37   59.41
  -7   0 -25    3.70   66.79
  -7   0 -25   77.39   81.02
  -7   0  25  104.03   86.07
  -7   0  25   28.51   67.88
  -7   0  25  -62.86   78.89
   7   0 -26  -30.46   59.61
   7   0 -26  -49.02   63.95
   7   0 -26  -87.23   67.98
   7   0 -26   61.52   70.73
   7   0  26   22.20   64.87
   7   0  26   76.32   61.33
   7   0  26  108.34   68.83
   7   0  26   10.68   53.18
  -7   0 -26   26.31   72.60
  -7   0 -26  -24.52   62.95
  -7   0 -26   31.45   85.13
  -7   0  26    4.37   68.36
  -7   0  26   82.56   64.21
  -7   0  26   26.19   76.77
   7   0 -27  -82.06   43.47
   7   0 -27   55.10   61.93
   7   0 -27  -64.11   70.45
   7   0 -27   12.85   72.37
   7   0  27   -8.32   53.44
   7   0  27 -157.01   70.51
   7   0  27  -19.92   66.15
   7   0  27  106.90   72.84
  -7   0 -27   46.51   76.37
  -7   0 -27  -51.40   61.03
  -7   0 -27  -26.64   79.58
  -7   0  27   39.59   74.00
  -7   0  27   55.17   67.24
  -7   0  27   -1.16   86.38
   8   0   0  253.48   99.45
   8   0   0   29.22   62.09
   8   0   0  152.58   84.15
   8   0   0   45.87   82.76
   8   0   0  117.01   84.75
  -8   0   0   57.26   60.03
  -8   0   0  142.21   78.18
   8   0  -1   38.21   89.47
   8   0  -1   -4.43   60.56
   8   0  -1  -16.39   61.83
   8   0  -1  -39.04   65.11
   8   0  -1   -5.88   56.99
   8   0   1  -20.94   93.66
   8   0   1   32.31   65.37
   8   0   1   19.61   71.01
   8   0   1 -105.48   63.66
   8   0   1   -0.29   57.47
  -8   0  -1  123.27   80.48
  -8   0  -1    4.13   58.37
  -8   0  -1   39.13   63.63
  -8   0   1   97.91   64.58
   8   0  -2  144.70   95.99
   8   0  -2   71.72   62.35
   8   0  -2  268.49  107.21
   8   0  -2   92.26   76.23
   8   0  -2   60.62   72.36
   8   0   2   74.47   96.84
   8   0   2  104.95   71.09
   8   0   2  148.67   83.08
   8   0   2  118.52   92.05
   8   0   2  100.49   78.27
  -8   0  -2   61.62   72.81
  -8   0  -2  118.02   71.06
  -8   0  -2  -48.95   66.22
  -8   0   2  145.25   77.98
   8   0  -3  123.45  108.08
   8   0  -3   42.69   64.28
   8   0  -3  -19.95   60.22
   8   0  -3   63.11   77.39
   8   0  -3  172.38   84.53
   8   0   3   28.86   87.90
   8   0   3    9.61   60.48
   8   0   3   40.94   68.64
   8   0   3   60.74   79.60
   8   0   3   40.96   71.70
  -8   0  -3   46.15   74.34
  -8   0  -3  165.46   77.99
  -8   0  -3   39.70   75.00
  -8   0   3  -44.35   58.40
  -8   0   3   24.79   66.50
  -8   0   3  182.44  107.38
   8   0  -4   55.88   85.98
   8   0  -4   92.46   75.36
   8   0  -4 -120.63   52.75
   8   0  -4  -42.58   64.68
   8   0  -4   83.18   67.38
   8   0   4   21.30   91.15
   8   0   4   32.52   66.29
   8   0   4  -43.05   57.21
   8   0   4    2.92   71.87
   8   0   4  -11.58   61.84
  -8   0  -4  -21.66   68.19
  -8   0  -4   41.91   63.45
  -8   0  -4  -53.93   65.25
  -8   0   4  -20.49   59.68
  -8   0   4  109.29   73.19
   8   0  -5  167.43  100.75
   8   0  -5   41.41   67.53
   8   0  -5  -61.45   60.41
   8   0  -5  260.17  106.81
   8   0  -5   54.79   67.81
   8   0   5    9.60   93.71
   8   0   5  145.68   75.17
   8   0   5   73.84   72.62
   8   0   5   28.63   86.29
   8   0   5  109.27   70.89
  -8   0  -5   -0.38   65.06
  -8   0  -5  131.64   78.51
  -8   0  -5   37.59   86.79
  -8   0   5   77.01   73.07
  -8   0   5   89.56   69.50
  -8   0   5   -5.08   73.01
   8   0  -6   93.28   98.31
   8   0  -6  106.88   69.04
   8   0  -6    8.40   69.43
   8   0  -6  135.29   80.57
   8   0  -6  139.35   79.36
   8   0   6  -88.63   91.24
   8   0   6   74.55   64.77
   8   0   6   53.44   70.13
   8   0   6  136.24   96.61
   8   0   6  -45.49   55.64
  -8   0  -6   28.89   70.54
  -8   0  -6  156.45   72.56
  -8   0  -6  276.06  103.11
  -8   0   6  -59.84   61.95
  -8   0   6   16.39   63.64
  -8   0   6 -130.09   81.21
   8   0  -7  653.39  177.63
   8   0  -7  350.85   96.63
   8   0  -7  351.29  118.19
   8   0  -7  477.55  130.33
   8   0  -7  523.46  114.92
   8   0   7  461.85  142.72
   8   0   7  609.45  120.39
   8   0   7  484.07  113.00
   8   0   7  330.16  112.24
   8   0   7  491.40  119.80
  -8   0  -7  550.91  119.73
  -8   0  -7  406.65  106.40
  -8   0  -7  472.31  119.30
  -8   0   7  371.01  109.23
  -8   0   7  488.46  111.97
  -8   0   7  408.36  136.38
   8   0  -8   43.31   69.50
   8   0  -8   47.39   65.68
   8   0  -8  149.54   96.04
   8   0  -8   50.42   63.97
   8   0   8   24.76  111.17
   8   0   8  194.04   81.47
   8   0   8  -27.71   54.39
   8   0   8  -21.46   67.74
   8   0   8    5.79   64.32
  -8   0  -8  -42.48   61.33
  -8   0  -8   97.93   67.22
  -8   0  -8  -93.52   64.26
  -8   0   8  -29.37   60.84
  -8   0   8   66.37   70.37
  -8   0   8 -170.30   70.70
   8   0  -9  212.78   92.03
   8   0  -9  171.77   85.95
   8   0  -9  233.22  108.04
   8   0  -9  223.52   91.82
   8   0   9  395.53   98.39
   8   0   9  192.33   88.45
   8   0   9  102.11   77.49
   8   0   9  180.62   85.39
  -8   0  -9  258.67   88.76
  -8   0  -9  170.66   81.50
  -8   0  -9  143.16   96.39
  -8   0   9  147.22   87.38
  -8   0   9  291.41   92.24
  -8   0   9  195.89   99.48
   8   0 -10  561.11  117.78
   8   0 -10  268.80   94.26
   8   0 -10  341.28  103.70
   8   0 -10  264.11  105.81
   8   0  10  304.88  100.57
   8   0  10  221.79   85.01
   8   0  10  174.62   94.35
   8   0  10  142.57   80.38
  -8   0 -10  230.92   87.76
  -8   0 -10  289.62  100.88
  -8   0 -10  301.58  102.92
  -8   0  10  239.86   95.23
  -8   0  10  207.66   77.40
  -8   0  10  188.75  107.59
   8   0 -11   10.89   59.67
   8   0 -11   53.65   66.01
   8   0 -11   -2.68   92.91
   8   0 -11   -2.52   71.58
   8   0  11   55.24   67.91
   8   0  11  153.67   67.67
   8   0  11  -74.12   72.44
   8   0  11  -20.33   60.13
  -8   0 -11   99.90   80.85
  -8   0 -11   27.51   63.00
  -8   0 -11  100.66   83.37
  -8   0  11  -24.67   62.73
  -8   0  11   46.34   64.59
  -8   0  11   38.26   87.61
   8   0 -12  137.35   72.93
   8   0 -12   75.78   69.07
   8   0 -12   83.47   81.09
   8   0 -12   11.26   71.06
   8   0  12  186.22   85.27
   8   0  12  115.46   85.70
   8   0  12  298.92  102.30
   8   0  12   74.21   74.07
  -8   0 -12  125.57   78.20
  -8   0 -12  106.12   77.58
  -8   0 -12   75.38   81.47
  -8   0  12   21.16   69.59
  -8   0  12   71.54   74.81
  -8   0  12   96.15   89.96
  -8   0 -13   66.15   75.92
   0  -1  51   66.81   77.16
   0  -1  51  142.19   86.59
   0  -1  51  143.45   96.98
   0  -1  51  122.58  115.44
   0   1 -51  127.01   83.87
   0   1 -51  117.10   83.61
   0  -1  50  -13.36   74.00
   0  -1  50   22.48   74.47
   0  -1  50   19.40   76.21
   0   1 -50  -52.85   67.67
   0   1 -50   63.95   74.33
   0   1 -50   52.54   76.49
   0  -1  49    1.21   65.04
   0  -1  49   22.13   70.54
   0  -1  49  206.90   99.15
   0  -1  49   67.84   97.25
   0   1 -49  193.62   91.44
   0   1 -49  160.88   80.27
   0   1 -49  107.44   85.01
   0  -1  48   69.02   68.50
   0  -1  48   44.68   68.47
   0  -1  48   87.74   79.91
   0  -1  48   57.14   95.47
   0   1 -48   39.06   71.72
   0   1 -48   26.90   58.84
   0   1 -48  -10.63   76.42
   0   1 -48  112.92   76.66
   0  -1  47   63.92   58.92
   0  -1  47   88.49   68.00
   0  -1  47  116.77   74.48
   0  -1  47  238.44   93.81
   0   1 -47  108.08   66.89
   0   1 -47   64.28   67.31
   0   1 -47  -30.43   71.91
   0   1 -47   99.64   73.84
   0  -1  46  765.82  139.09
   0  -1  46  648.13  119.45
   0  -1  46  539.71  126.42
   0  -1  46  702.28  141.79
   0   1 -46  823.32  147.25
   0   1 -46  635.04  128.36
   0   1 -46  834.77  141.53
   0   1 -46  661.65  130.41
   0  -1  45  233.39   88.04
   0  -1  45  185.69   71.01
   0  -1  45  114.82   70.90
   0  -1  45  214.23   91.27
   0   1 -45  316.15   92.91
   0   1 -45  283.37   87.14
   0   1 -45  157.26   74.52
   0   1 -45  228.01   98.45
   0  -1  44   71.11   77.37
   0  -1  44   10.36   59.91
   0  -1  44  112.07   67.46
   0  -1  44    3.58   53.51
   0  -1  44  -17.46   56.54
   0   1 -44   76.45   71.13
   0   1 -44  118.26   83.02
   0   1 -44   34.23   69.99
   0   1 -44  -13.12   54.44
   0  -1  43   51.26   68.57
   0  -1  43  -20.70   62.40
   0  -1  43   51.71   60.82
   0  -1  43   81.04   63.95
   0  -1  43    5.31   61.39
   0   1 -43  -48.34   46.49
   0   1 -43   -1.11   48.55
   0   1 -43  159.94   70.11
   0   1 -43   38.40   50.24
   0   1 -43   35.94   63.59
   0   1 -43   67.33   65.51
   0  -1  42  220.35   85.86
   0  -1  42  108.28   83.11
   0  -1  42   88.38   49.00
   0  -1  42  156.73   73.32
   0  -1  42  233.23   87.93
   0   1 -42   76.78   52.21
   0   1 -42   75.42   59.41
   0   1 -42   37.14   55.90
   0   1 -42   88.82   67.67
   0   1 -42   56.07   61.67
   0  -1  41   39.94   52.49
   0  -1  41   48.55   61.72
   0  -1  41   71.34   37.29
   0  -1  41   67.20   57.69
   0  -1  41   28.82   58.68
   0   1 -41   29.53   48.50
   0   1 -41   56.81   53.55
   0   1 -41   63.24   51.68
   0   1 -41  100.42   62.07
   0   1 -41   78.46   59.72
   0   1 -41   42.65   59.39
   0  -1  40  358.19   84.91
   0  -1  40  233.44   74.83
   0  -1  40  256.96   62.41
   0  -1  40  310.17   91.70
   0  -1  40  368.46  102.27
   0   1 -40  206.97   59.44
   0   1 -40  221.18   78.11
   0   1 -40  304.28   85.88
   0   1 -40  302.18   76.09
   0   1 -40  219.06   77.06
   0   1 -40  333.72   85.13
   0  -1  39  381.04   86.31
   0  -1  39  210.84   56.36
   0  -1  39  330.23   81.99
   0  -1  39  504.94  104.77
   0   1 -39  308.37   72.70
   0   1 -39  400.58   86.41
   0   1 -39  369.09   88.90
   0   1 -39  546.48  103.15
   0   1 -39  614.93  116.96
   0  -1  38  382.34   86.07
   0  -1  38  442.38   93.74
   0  -1  38  182.42   50.92
   0  -1  38  380.30   82.92
   0  -1  38  327.76   82.64
   0   1 -38  368.92   73.51
   0   1 -38  302.69   80.50
   0   1 -38  352.06   79.15
   0   1 -38  664.00  110.51
   0   1 -38  404.50   78.41
   0   1 -38  485.31  105.71
   0  -1  37  192.95   65.98
   0  -1  37  206.63   80.55
   0  -1  37  144.42   59.72
   0  -1  37  120.65   53.29
   0  -1  37  286.52   85.17
   0  -1  37  274.38   89.18
   0   1 -37  222.34   68.59
   0   1 -37  115.80   64.47
   0   1 -37  212.00   67.27
   0   1 -37  268.80   71.89
   0   1 -37  295.77   75.81
   0   1 -37  170.73   67.84
   0  -1  36 1354.71  124.50
   0  -1  36 1176.04  118.23
   0  -1  36 1303.23  116.20
   0  -1  36  875.07   90.03
   0  -1  36 1026.06  115.68
   0  -1  36 1399.60  141.96
   0   1 -36 1269.72  119.12
   0   1 -36 1148.47  121.51
   0   1 -36  950.54  101.07
   0   1 -36 1085.93  106.23
   0   1 -36 1148.64  111.38
   0   1 -36 1311.47  131.14
   0  -1  35  100.73   53.72
   0  -1  35  112.26   59.49
   0  -1  35  154.88   51.63
   0  -1  35   72.87   41.68
   0  -1  35  110.06   56.99
   0  -1  35   96.04   47.60
   0   1 -35   58.61   52.01
   0   1 -35  136.74   59.82
   0   1 -35   86.33   50.09
   0   1 -35   42.34   41.72
   0   1 -35  134.36   64.13
   0   1 -35   97.69   54.72
   0  -1  34 1704.82  133.47
   0  -1  34 1746.06  138.14
   0  -1  34 1339.78  118.86
   0  -1  34 1333.26  110.60
   0  -1  34 1450.32  131.28
   0  -1  34 1476.92  134.18
   0   1 -34 1486.17  124.41
   0   1 -34 1337.53  121.94
   0   1 -34 1368.79  114.01
   0   1 -34 1371.67  114.91
   0   1 -34 1492.23  125.09
   0   1 -34 1245.31  124.12
   0  -1  33  807.23   92.52
   0  -1  33  865.35   98.95
   0  -1  33  886.19   97.84
   0  -1  33  665.26   81.10
   0  -1  33  996.70  107.19
   0  -1  33  754.39  110.60
   0   1 -33  958.08   99.33
   0   1 -33  831.31   97.93
   0   1 -33  838.59   88.80
   0   1 -33  689.73   83.82
   0   1 -33  689.73  103.29
   0   1 -33  838.64   99.09
   0  -1  32 1726.83  125.12
   0  -1  32 1465.16  117.08
   0  -1  32 1609.59  118.35
   0  -1  32 1325.67  103.68
   0  -1  32 1480.41  121.04
   0  -1  32 1440.90  120.40
   0   1 -32 1618.71  126.63
   0   1 -32 1581.95  121.11
   0   1 -32 1512.58  115.49
   0   1 -32 1336.78  109.01
   0   1 -32 1462.98  121.22
   0   1 -32 1691.32  126.80
   0  -1  31  784.99  109.11
   0  -1  31  652.54   97.55
   0  -1  31  619.24   93.64
   0  -1  31  480.20   74.00
   0  -1  31  651.79   94.90
   0  -1  31  689.21   98.84
   0   1 -31  675.83   82.78
   0   1 -31  694.95   85.79
   0   1 -31  701.24   78.53
   0   1 -31  751.64   82.54
   0   1 -31  646.14   90.06
   0   1 -31  745.23   88.02
   0  -1  30   47.55   39.83
   0  -1  30   -1.30   41.27
   0  -1  30   70.11   40.13
   0  -1  30   90.01   43.03
   0  -1  30   23.88   31.90
   0  -1  30   31.74   42.95
   0   1 -30   80.14   43.02
   0   1 -30   92.43   48.81
   0   1 -30   19.81   32.59
   0   1 -30   23.65   43.34
   0   1 -30   35.24   37.78
   0   1 -30   59.48   42.26
   0  -1  29  830.33   90.29
   0  -1  29  809.99  131.75
   0  -1  29  802.61   84.91
   0  -1  29  619.45   74.41
   0  -1  29  768.64   83.94
   0  -1  29  679.61   99.59
   0   1 -29  720.97   85.48
   0   1 -29  684.80   82.40
   0   1 -29  706.55   75.33
   0   1 -29  674.51   77.01
   0   1 -29  635.99  107.40
   0  -1  28   18.02   31.52
   0  -1  28   31.05   35.96
   0  -1  28   50.33   36.17
   0  -1  28  137.21   43.97
   0  -1  28   54.50   42.07
   0  -1  28   87.97   44.21
   0   1 -28   25.04   37.45
   0   1 -28   25.48   37.19
   0   1 -28   41.63   33.99
   0   1 -28   35.41   32.59
   0   1 -28   43.76   35.94
   0   1 -28   20.68   35.13
   0  -1  27  347.88   66.82
   0  -1  27  290.08   63.05
   0  -1  27  359.15   64.56
   0  -1  27  247.15   57.45
   0  -1  27  325.47   65.51
   0  -1  27  312.70   63.68
   0   1 -27  259.13   58.73
   0   1 -27  214.30   50.17
   0   1 -27  346.34   64.65
   0   1 -27  381.98   69.49
   0   1 -27  317.24   66.15
   0   1 -27  331.20   66.34
   0  -1  26   84.53   43.03
   0  -1  26   56.05   37.48
   0  -1  26  105.72   42.00
   0  -1  26    9.11   33.04
   0  -1  26   87.07   42.05
   0  -1  26  120.99   47.01
   0   1 -26   54.95   41.36
   0   1 -26   81.61   41.91
   0   1 -26   66.13   38.00
   0   1 -26   75.02   39.09
   0   1 -26  108.08   47.58
   0  -1  25 1266.71   94.59
   0  -1  25 1090.22   88.59
   0  -1  25 1199.83   87.97
   0  -1  25 1024.68   85.51
   0  -1  25 1106.18   88.25
   0   1 -25 1100.04  100.61
   0   1 -25 1149.07   89.25
   0   1 -25  930.03   81.28
   0   1 -25  977.03   79.89
   0   1 -25 1125.37   91.12
   0   1 -25  981.19   84.87
   0  -1  24  218.88   49.47
   0  -1  24   57.83   42.65
   0  -1  24  201.49   47.89
   0  -1  24  127.06   39.21
   0  -1  24  109.89   37.33
   0  -1  24   59.03   34.09
   0   1 -24   95.13   38.24
   0   1 -24  117.95   35.01
   0   1 -24   88.49   39.28
   0   1 -24  108.56   40.47
   0   1 -24   76.33   34.75
   0   1 -24  158.09   46.21
   0  -1  23 1348.09   96.28
   0  -1  23 1284.59   90.49
   0  -1  23 1356.18   90.80
   0  -1  23 1229.68   88.69
   0  -1  23 1343.72   90.34
   0  -1  23 1306.74   95.44
   0   1 -23 1402.17   94.63
   0   1 -23 1310.83   92.05
   0   1 -23 1185.33   84.58
   0   1 -23 1270.50   88.56
   0   1 -23 1379.13   89.30
   0   1 -23 1300.68   94.85
   0  -1  22  864.01   75.83
   0  -1  22  848.41   76.61
   0  -1  22  757.52   70.28
   0  -1  22  688.10   68.35
   0  -1  22  816.23   75.00
   0  -1  22  858.30   73.98
   0   1 -22  820.52   77.44
   0   1 -22  733.47   75.47
   0   1 -22  694.66   65.84
   0   1 -22  724.17   65.18
   0   1 -22  746.23   71.04
   0   1 -22  892.45   75.02
   0  -1  21 1862.59  104.77
   0  -1  21 1906.51  104.77
   0  -1  21 1821.27   95.61
   0  -1  21 1528.85   90.89
   0  -1  21 1838.90  102.87
   0  -1  21 1807.44  100.28
   0   1 -21 1686.20   97.25
   0   1 -21 1691.56   92.69
   0   1 -21 1615.21   93.97
   0   1 -21 1720.28   99.21
   0   1 -21 1875.56  103.22
   0  -1  20 1565.85   96.39
   0  -1  20 1453.92   91.93
   0  -1  20 1548.60   89.97
   0  -1  20 1264.17   82.68
   0  -1  20 1480.77  102.30
   0   1 -20 1528.92   92.84
   0   1 -20 1463.27   89.52
   0   1 -20 1359.80   84.30
   0   1 -20 1321.07   82.61
   0   1 -20 1465.38   90.48
   0   1 -20 1498.91   90.68
   0  -1  19  989.39   75.80
   0  -1  19  976.94   76.44
   0  -1  19  997.86   75.92
   0  -1  19  839.92   66.82
   0  -1  19 1009.81   75.47
   0  -1  19 1010.65   74.45
   0   1 -19 1028.29   77.27
   0   1 -19 1013.66   76.73
   0   1 -19  998.14   72.37
   0   1 -19  933.75   71.91
   0   1 -19  924.33   76.30
   0   1 -19  905.03   73.45
   0  -1  18  328.15   56.73
   0  -1  18  343.87   57.02
   0  -1  18  459.99   61.78
   0  -1  18  321.88   54.06
   0  -1  18  365.91   56.31
   0  -1  18  419.60   60.29
   0   1 -18  477.10   57.30
   0   1 -18  395.29   60.34
   0   1 -18  337.70   52.11
   0   1 -18  282.08   59.79
   0   1 -18  388.25   57.42
   0   1 -18  352.15   55.93
   0  -1  17  546.71   58.37
   0  -1  17  547.12   59.29
   0  -1  17  556.58   54.24
   0  -1  17  517.37   53.87
   0  -1  17  576.46   58.25
   0  -1  17  590.95   64.73
   0   1 -17  591.06   57.40
   0   1 -17  642.51   63.97
   0   1 -17  422.19   51.12
   0   1 -17  494.34   53.74
   0   1 -17  551.52   56.36
   0   1 -17  531.94   55.74
   0  -1  16  555.75   57.31
   0  -1  16  427.01   53.01
   0  -1  16  529.66   53.46
   0  -1  16  461.51   49.69
   0  -1  16  575.24   54.01
   0  -1  16  500.36   54.17
   0   1 -16  571.45   56.02
   0   1 -16  568.77   58.02
   0   1 -16  505.99   51.25
   0   1 -16  440.71   48.70
   0   1 -16  532.38   52.78
   0   1 -16  628.07   56.66
   0  -1  15  921.39   66.08
   0  -1  15  930.47   67.84
   0  -1  15  799.88   57.38
   0  -1  15  746.85   57.69
   0  -1  15  948.67   64.61
   0  -1  15  944.75   65.86
   0   1 -15  974.29   66.11
   0   1 -15  977.41   66.41
   0   1 -15  794.59   57.00
   0   1 -15  835.98   59.84
   0   1 -15  895.13   61.72
   0   1 -15  840.84   64.71
   0  -1  14  655.56   56.64
   0  -1  14  729.18   58.49
   0  -1  14  688.41   55.86
   0  -1  14  625.83   50.54
   0  -1  14  697.97   57.25
   0  -1  14  637.89   54.53
   0   1 -14  819.85   58.80
   0   1 -14  700.86   56.69
   0   1 -14  742.34   54.60
   0   1 -14  667.74   51.59
   0   1 -14  622.77   52.92
   0   1 -14  565.40   52.13
   0  -1  13  604.78   52.30
   0  -1  13  653.92   53.49
   0  -1  13  683.30   50.47
   0  -1  13  593.08   49.50
   0  -1  13  673.25   55.26
   0  -1  13  613.38   50.92
   0   1 -13  598.59   51.37
   0   1 -13  621.14   54.13
   0   1 -13  612.72   49.26
   0   1 -13  510.16   45.78
   0   1 -13  554.32   47.36
   0   1 -13  553.00   49.38
   0  -1  12  440.41   47.22
   0  -1  12  417.95   48.57
   0  -1  12  404.75   44.12
   0  -1  12  396.97   42.83
   0  -1  12  421.02   46.44
   0   1 -12  362.23   44.16
   0   1 -12  363.27   44.62
   0   1 -12  346.08   39.33
   0   1 -12  341.10   40.70
   0   1 -12  333.76   39.85
   0   1 -12  398.30   47.10
   0  -1  11 1273.07   65.65
   0  -1  11 1234.69   63.76
   0  -1  11 1236.04   59.58
   0  -1  11 1179.30   59.94
   0  -1  11 1265.67   64.26
   0  -1  11 1262.30   61.88
   0   1 -11 1262.08   63.42
   0   1 -11 1236.28   62.22
   0   1 -11 1242.90   58.78
   0   1 -11 1175.56   58.75
   0   1 -11 1367.28   64.49
   0   1 -11 1219.46   62.09
   0  -1  10  304.03   41.72
   0  -1  10  262.21   38.78
   0  -1  10  356.80   42.95
   0  -1  10  264.93   38.00
   0  -1  10  322.76   40.34
   0  -1  10  284.84   38.35
   0   1 -10  285.43   39.56
   0   1 -10  274.26   37.52
   0   1 -10  324.99   37.85
   0   1 -10  296.88   38.78
   0   1 -10  305.49   37.92
   0   1 -10  314.03   39.80
   0  -1   9  717.11   48.13
   0  -1   9  696.12   48.64
   0  -1   9  592.89   41.94
   0  -1   9  630.29   43.48
   0  -1   9  633.33   44.81
   0  -1   9  595.26   42.46
   0   1  -9  691.58   47.36
   0   1  -9  665.16   47.20
   0   1  -9  663.22   44.12
   0   1  -9  656.15   43.50
   0   1  -9  702.68   45.64
   0   1  -9  629.49   44.94
   0  -1   8   -0.59   22.32
   0  -1   8  -10.24   20.94
   0  -1   8  -10.88   20.35
   0  -1   8   20.87   22.15
   0  -1   8   11.32   21.70
   0   1  -8    0.33   20.82
   0   1  -8   10.06   24.43
   0   1  -8   10.60   21.16
   0   1  -8   -0.45   20.90
   0   1  -8   30.14   22.61
   0   1  -8   14.71   22.03
   0  -1   7  245.23   32.30
   0  -1   7  233.20   31.24
   0  -1   7  261.50   31.52
   0  -1   7  201.99   29.69
   0  -1   7  259.22   31.54
   0  -1   7  217.57   30.52
   0   1  -7  225.96   32.07
   0   1  -7  240.24   32.94
   0   1  -7  247.29   30.59
   0   1  -7  204.27   29.44
   0   1  -7  204.55   28.77
   0   1  -7  257.23   31.92
   0  -1   6  253.07   31.86
   0  -1   6  207.72   27.71
   0  -1   6  225.18   27.61
   0  -1   6  214.65   32.50
   0  -1   6  202.72   27.02
   0  -1   6  185.76   26.59
   0   1  -6  254.34   31.64
   0   1  -6  195.49   28.20
   0   1  -6  181.35   25.99
   0   1  -6  214.37   26.99
   0   1  -6  183.34   26.76
   0  -1   5 1099.61   41.10
   0  -1   5 1013.80   40.03
   0  -1   5 1017.09   36.03
   0  -1   5  919.57   34.94
   0  -1   5 1130.83   43.52
   0  -1   5 1047.10   39.04
   0   1  -5 1062.92   39.90
   0   1  -5 1010.14   39.66
   0   1  -5  960.67   35.20
   0   1  -5  900.14   34.18
   0   1  -5 1090.39   40.03
   0  -1   4   21.91   13.83
   0  -1   4    2.54   13.35
   0  -1   4   -2.46   10.60
   0  -1   4   -1.23   10.81
   0  -1   4    3.34   11.79
   0  -1   4    3.32   12.19
   0   1  -4   14.52   13.04
   0   1  -4    6.07   11.41
   0   1  -4   15.40   12.05
   0   1  -4    1.30   13.49
   0  -1   3  653.45   25.16
   0  -1   3  544.72   23.43
   0  -1   3  570.36   20.99
   0  -1   3  343.94   17.34
   0  -1   3  604.56   23.36
   0  -1   3  585.52   23.38
   0   1  -3  601.71   24.00
   0   1  -3  574.49   24.05
   0   1  -3  567.44   19.40
   0   1  -3  496.71   18.60
   0   1  -3  538.84   26.14
   0  -1   2   72.79   10.55
   0  -1   2   38.38    9.63
   0  -1   2   75.07    9.22
   0  -1   2   14.06    6.48
   0  -1   2   56.55    9.27
   0  -1   2   55.91    9.60
   0   1  -2   39.90    8.73
   0   1  -2   16.22    7.37
   0   1  -2   13.83    7.42
   0  -1   1 5803.20   44.61
   0  -1   1 3049.51   33.02
   0   1  -1 3875.43   38.04
   0  -1   0   -2.42    5.19
   0  -1   0    1.37    4.91
   0   1   0   -2.78    4.55
   0   1   0    3.25    4.72
   0  -1  -1 5570.66   45.47
   0   1   1 3844.65   36.83
   0  -1  -2   47.81   10.24
   0  -1  -2   55.65   10.43
   0  -1  -2   13.35    6.73
   0  -1  -2   56.99    9.11
   0  -1  -2   59.61    9.98
   0  -1  -2   58.58    9.82
   0   1   2   38.56    8.89
   0   1   2   16.39    5.69
   0   1   2   10.74    7.71
   0   1   2   17.67    7.80
   0  -1  -3  610.54   24.81
   0  -1  -3  643.77   25.04
   0  -1  -3  397.00   18.57
   0  -1  -3  537.70   21.47
   0  -1  -3  589.02   23.44
   0  -1  -3  620.22   24.10
   0   1   3  592.96   25.05
   0   1   3  599.17   24.17
   0   1   3  573.56   20.16
   0   1   3  526.77   19.71
   0   1   3  490.45   26.11
   0  -1  -4    6.48   13.33
   0  -1  -4   13.59   13.49
   0  -1  -4   -3.27   11.53
   0  -1  -4    6.88   12.48
   0  -1  -4   -3.48   11.96
   0  -1  -4    5.57   12.45
   0   1   4    5.46   13.73
   0   1   4    5.12   11.60
   0   1   4    7.38   12.07
   0   1   4   -0.17   14.07
   0  -1  -5 1017.78   39.80
   0  -1  -5 1034.53   40.13
   0  -1  -5  960.32   35.89
   0  -1  -5  930.74   35.63
   0  -1  -5  988.68   38.47
   0  -1  -5 1081.56   41.24
   0   1   5 1042.45   40.84
   0   1   5 1071.91   40.80
   0   1   5 1024.83   36.84
   0   1   5  899.28   34.49
   0   1   5 1046.67   40.18
   0  -1  -6  259.88   32.05
   0  -1  -6  216.50   29.70
   0  -1  -6  226.08   29.43
   0  -1  -6  187.09   27.65
   0  -1  -6  230.99   28.54
   0  -1  -6  189.70   27.89
   0   1   6  270.82   31.21
   0   1   6  235.15   30.64
   0   1   6  246.65   28.68
   0   1   6  195.23   26.68
   0   1   6  208.08   28.53
   0  -1  -7  228.01   31.45
   0  -1  -7  240.88   32.18
   0  -1  -7  212.31   30.38
   0  -1  -7  313.44   34.08
   0  -1  -7  226.68   31.85
   0  -1  -7  226.35   31.57
   0   1   7  247.57   35.94
   0   1   7  245.61   33.65
   0   1   7  274.94   32.28
   0   1   7  205.47   30.29
   0   1   7  258.55   32.18
   0   1   7  218.49   30.62
   0  -1  -8   18.81   28.44
   0  -1  -8   -1.85   20.30
   0  -1  -8   -2.07   20.90
   0  -1  -8   15.32   22.63
   0  -1  -8  -19.35   19.10
   0  -1  -8    9.85   22.17
   0   1   8    3.06   24.53
   0   1   8   26.30   22.39
   0   1   8    1.47   20.82
   0   1   8  264.42   34.30
   0   1   8  -30.86   17.01
   0   1   8  -13.21   20.68
   0  -1  -9  675.65   47.18
   0  -1  -9  682.64   47.82
   0  -1  -9  621.76   45.75
   0  -1  -9  576.95   42.05
   0  -1  -9  631.19   43.66
   0  -1  -9  701.95   48.06
   0   1   9  693.89   48.57
   0   1   9  605.49   45.54
   0   1   9  665.37   42.74
   0   1   9  645.35   42.58
   0   1   9  709.20   46.37
   0   1   9  690.47   44.64
   0  -1 -10  359.29   45.09
   0  -1 -10  338.65   41.89
   0  -1 -10  319.41   39.37
   0  -1 -10  345.17   42.69
   0  -1 -10  277.48   38.18
   0  -1 -10  304.52   40.23
   0   1  10  345.41   42.88
   0   1  10  385.81   47.53
   0   1  10  338.51   38.24
   0   1  10  300.73   40.06
   0   1  10  292.57   40.18
   0   1  10  317.99   38.23
   0  -1 -11 1398.92   68.22
   0  -1 -11 1276.57   64.46
   0  -1 -11 1193.20   59.37
   0  -1 -11 1223.31   59.72
   0  -1 -11 1304.63   75.17
   0  -1 -11 1230.96   62.62
   0   1  11 1373.54   65.73
   0   1  11 1292.21   62.69
   0   1  11 1276.22   60.65
   0   1  11 1109.88   58.80
   0   1  11 1251.43   63.02
   0   1  11 1243.06   63.49
   0  -1 -12  385.43   45.16
   0  -1 -12  426.25   46.54
   0  -1 -12  409.73   40.41
   0  -1 -12  351.72   42.45
   0  -1 -12  417.73   45.94
   0  -1 -12  357.67   43.00
   0   1  12  473.75   47.86
   0   1  12  417.02   46.21
   0   1  12  396.00   42.43
   0   1  12  385.43   42.39
   0   1  12  400.60   43.00
   0   1  12  333.81   40.87
   0  -1 -13  546.90   52.13
   0  -1 -13  640.12   53.15
   0  -1 -13  584.87   49.14
   0  -1 -13  576.31   47.36
   0  -1 -13  606.32   50.23
   0  -1 -13  562.55   49.74
   0   1  13  644.24   55.97
   0   1  13  586.22   51.44
   0   1  13  708.82   53.82
   0   1  13  551.41   49.36
   0   1  13  585.45   51.64
   0   1  13  620.26   50.57
   0  -1 -14  717.27   58.27
   0  -1 -14  733.68   60.96
   0  -1 -14  674.60   52.99
   0  -1 -14  567.80   51.32
   0  -1 -14  726.99   54.96
   0  -1 -14  627.42   56.24
   0   1  14  661.18   58.56
   0   1  14  606.88   53.61
   0   1  14  590.68   50.40
   0   1  14  654.66   52.47
   0   1  14  735.99   62.03
   0   1  14  634.11   53.15
   0  -1 -15  959.15   67.65
   0  -1 -15  967.07   68.86
   0  -1 -15  877.23   62.16
   0  -1 -15  822.10   58.44
   0  -1 -15  976.80   65.99
   0  -1 -15  963.87   72.27
   0   1  15 1115.38   71.70
   0   1  15  903.53   64.63
   0   1  15  808.26   58.73
   0   1  15  920.87   62.80
   0   1  15  909.55   65.27
   0   1  15  913.21   65.60
   0  -1 -16  583.81   57.23
   0  -1 -16  595.17   60.48
   0  -1 -16  597.59   53.49
   0  -1 -16  558.31   54.55
   0  -1 -16  584.49   54.06
   0  -1 -16  519.08   56.04
   0   1  16  606.29   57.99
   0   1  16  599.56   57.31
   0   1  16  576.65   54.38
   0   1  16  509.38   52.82
   0   1  16  528.00   53.77
   0   1  16  533.34   57.52
   0  -1 -17  581.20   59.79
   0  -1 -17  646.90   62.41
   0  -1 -17  523.54   56.50
   0  -1 -17  466.04   50.64
   0  -1 -17  580.70   58.49
   0  -1 -17  602.29   63.23
   0   1  17  628.37   63.16
   0   1  17  583.83   60.55
   0   1  17  569.08   52.34
   0   1  17  549.54   57.09
   0   1  17  544.20   57.94
   0   1  17  575.62   58.18
   0  -1 -18  460.71   65.20
   0  -1 -18  324.89   52.87
   0  -1 -18  299.33   50.42
   0  -1 -18  339.82   56.05
   0  -1 -18  347.47   56.76
   0  -1 -18  401.81   60.41
   0   1  18  368.27   55.79
   0   1  18  333.88   54.58
   0   1  18  318.16   51.89
   0   1  18  379.99   57.75
   0   1  18  344.73   54.98
   0  -1 -19  994.78   76.66
   0  -1 -19  936.81   74.52
   0  -1 -19  865.92   70.25
   0  -1 -19  936.43   70.97
   0  -1 -19  979.46   75.04
   0  -1 -19  969.92   77.59
   0   1  19  959.10   74.92
   0   1  19  989.13   77.66
   0   1  19  909.51   68.78
   0   1  19  840.80   69.71
   0   1  19 1042.69   74.21
   0   1  19  997.64   79.51
   0  -1 -20 1643.85   97.82
   0  -1 -20 1520.02   92.74
   0  -1 -20 1394.39   87.02
   0  -1 -20 1430.03   84.08
   0  -1 -20 1698.00   94.57
   0  -1 -20 1519.52   99.43
   0   1  20 1537.64   96.13
   0   1  20 1498.99   94.95
   0   1  20 1562.27   93.55
   0   1  20 1418.70   86.03
   0   1  20 1515.42   92.19
   0   1  20 1508.12   91.48
   0  -1 -21 1968.06  105.12
   0  -1 -21 1854.98  103.56
   0  -1 -21 1683.14   96.46
   0  -1 -21 1708.25   94.33
   0  -1 -21 1736.03   99.41
   0  -1 -21 1981.37  141.60
   0   1  21 1672.60   98.64
   0   1  21 1808.99   94.05
   0   1  21 1671.06   96.08
   0   1  21 1896.13  102.01
   0   1  21 1765.42  107.19
   0  -1 -22  816.55   73.27
   0  -1 -22  766.87   75.95
   0  -1 -22  763.67   67.43
   0  -1 -22  683.09   67.95
   0  -1 -22  800.38   72.94
   0  -1 -22  727.06   74.60
   0   1  22  845.66   77.21
   0   1  22  824.22   76.92
   0   1  22  838.14   72.36
   0   1  22  839.14   75.16
   0   1  22  897.41   78.53
   0   1  22  813.78   74.48
   0  -1 -23 1297.97   91.25
   0  -1 -23 1201.41   89.46
   0  -1 -23 1277.03   84.99
   0  -1 -23 1210.14   84.55
   0  -1 -23 1256.15   89.85
   0  -1 -23 1445.21  101.52
   0   1  23 1293.94   92.41
   0   1  23 1440.31   98.72
   0   1  23 1276.31   89.08
   0   1  23 1287.60   88.25
   0   1  23 1417.79   93.45
   0   1  23 1399.17   90.96
   0  -1 -24   98.10   40.39
   0  -1 -24  152.99   43.33
   0  -1 -24  108.09   42.36
   0  -1 -24   72.20   37.76
   0  -1 -24   75.54   32.71
   0  -1 -24   86.21   38.19
   0   1  24  120.68   40.35
   0   1  24   92.62   39.21
   0   1  24  125.63   41.15
   0   1  24  123.33   41.41
   0   1  24   63.90   36.52
   0   1  24  108.42   41.27
   0  -1 -25 1132.72   87.40
   0  -1 -25 1065.70   88.02
   0  -1 -25  980.52   80.26
   0  -1 -25 1064.63   85.29
   0  -1 -25 1076.34   89.02
   0   1  25 1104.33   90.73
   0   1  25 1075.33   92.15
   0   1  25 1075.51   83.73
   0   1  25  856.33   77.96
   0   1  25  985.90   89.66
   0   1  25 1076.30   88.06
   0  -1 -26   64.61   37.73
   0  -1 -26   53.96   32.78
   0  -1 -26   58.08   35.03
   0  -1 -26   30.69   29.22
   0  -1 -26  100.62   44.97
   0  -1 -26  130.88   48.29
   0   1  26  131.90   41.62
   0   1  26  105.14   46.16
   0   1  26  142.71   46.39
   0   1  26   45.25   44.36
   0   1  26   80.45   39.26
   0   1  26   15.35   34.84
   0  -1 -27  372.00   70.39
   0  -1 -27  300.77   66.53
   0  -1 -27  380.52   67.20
   0  -1 -27  318.00   58.94
   0  -1 -27  419.22   73.27
   0  -1 -27  426.63   71.75
   0   1  27  348.19   62.81
   0   1  27  440.28   78.15
   0   1  27  416.02   70.49
   0   1  27  315.57   60.74
   0   1  27  368.25   79.22
   0   1  27  284.01   63.73
   0  -1 -28   64.02   45.75
   0  -1 -28   12.17   38.97
   0  -1 -28   53.91   36.17
   0  -1 -28   24.62   34.35
   0  -1 -28   54.32   41.82
   0  -1 -28   38.66   36.33
   0   1  28   -7.90   36.20
   0   1  28   -9.58   33.52
   0   1  28   90.96   39.89
   0   1  28   23.62   35.01
   0   1  28   13.45   40.46
   0   1  28   32.33   30.14
   0  -1 -29  688.72   79.67
   0  -1 -29  712.67   96.37
   0  -1 -29  700.01   77.96
   0  -1 -29  616.89   87.29
   0  -1 -29  713.92   97.32
   0  -1 -29  678.06   81.54
   0   1  29  685.09   81.90
   0   1  29  720.04   85.88
   0   1  29  822.13  104.22
   0   1  29  552.73   81.71
   0   1  29  886.97   86.83
   0   1  29  787.40   85.31
   0  -1 -30   54.24   40.47
   0  -1 -30   32.97   32.97
   0  -1 -30   22.56   33.26
   0  -1 -30   38.76   40.42
   0  -1 -30   59.49   36.86
   0  -1 -30   57.40   39.92
   0   1  30    3.67   35.20
   0   1  30   36.22   48.98
   0   1  30   11.84   31.50
   0   1  30   54.88   43.28
   0   1  30   28.01   39.00
   0  -1 -31  708.88   88.00
   0  -1 -31  689.31   85.93
   0  -1 -31  689.11   80.86
   0  -1 -31  593.67   89.13
   0  -1 -31  676.62   94.04
   0  -1 -31  681.15   83.92
   0   1  31  743.71   85.91
   0   1  31  738.03   88.23
   0   1  31  753.08   87.78
   0   1  31  731.93   82.92
   0   1  31  797.16   91.96
   0   1  31  700.67   86.15
   0  -1 -32 1738.11  125.87
   0  -1 -32 1468.74  118.33
   0  -1 -32 1535.89  114.84
   0  -1 -32 1524.95  112.14
   0  -1 -32 1448.87  119.54
   0  -1 -32 1418.44  115.98
   0   1  32 1619.69  124.35
   0   1  32 1661.74  127.41
   0   1  32 1695.61  119.88
   0   1  32 1330.92  108.96
   0   1  32 1661.27  133.28
   0   1  32 1440.45  123.07
   0  -1 -33  928.53   98.24
   0  -1 -33  807.21   94.92
   0  -1 -33  794.17   89.92
   0  -1 -33  763.52  104.55
   0  -1 -33  710.37  107.16
   0  -1 -33  709.51  106.28
   0   1  33  901.61  102.11
   0   1  33  938.33   99.36
   0   1  33  803.91   87.00
   0   1  33  780.32   85.12
   0   1  33  896.56  106.04
   0   1  33  957.06  111.21
   0  -1 -34 1278.04  117.48
   0  -1 -34 1342.91  122.65
   0  -1 -34 1045.44  100.30
   0  -1 -34 1292.09  113.06
   0  -1 -34 1469.95  125.00
   0  -1 -34 1574.57  135.96
   0   1  34 1558.47  131.17
   0   1  34 1457.66  129.41
   0   1  34 1503.42  119.37
   0   1  34 1326.12  111.24
   0   1  34 1572.98  127.87
   0   1  34 1568.15  131.43
   0  -1 -35  171.51   61.58
   0  -1 -35   64.42   46.77
   0  -1 -35  823.12  122.60
   0  -1 -35   78.04   53.17
   0  -1 -35   83.09   55.65
   0  -1 -35  141.15   66.25
   0   1  35   67.64   58.47
   0   1  35  111.67   55.79
   0   1  35  130.47   53.79
   0   1  35  142.81   59.32
   0   1  35   92.24   53.11
   0  -1 -36 1121.93  112.50
   0  -1 -36 1019.00  111.31
   0  -1 -36 1015.37  105.53
   0  -1 -36 1117.42  111.91
   0  -1 -36 1118.00  123.05
   0  -1 -36 1157.87  131.52
   0   1  36 1108.86  122.67
   0   1  36 1028.81  114.89
   0   1  36 1019.96  100.71
   0   1  36 1263.98  120.27
   0   1  36 1018.92  114.94
   0  -1 -37  187.30   65.58
   0  -1 -37  204.55   64.35
   0  -1 -37  143.92   52.61
   0  -1 -37  209.29   63.38
   0  -1 -37  240.27   64.90
   0  -1 -37  195.35   76.90
   0   1  37  247.38   84.11
   0   1  37  197.03   68.93
   0   1  37  152.23   57.06
   0   1  37  359.59   84.06
   0   1  37  342.62   85.12
   0  -1 -38  322.52   75.21
   0  -1 -38  333.95   75.85
   0  -1 -38  290.86   71.70
   0  -1 -38  576.12  109.29
   0   1  38  466.18   95.18
   0   1  38  442.78   95.97
   0   1  38  365.10   70.40
   0   1  38  435.31   97.37
   0   1  38  369.72   85.62
   0  -1 -39  302.69   75.75
   0  -1 -39  394.30  108.77
   0  -1 -39  313.75   71.25
   0  -1 -39  482.95   93.28
   0  -1 -39  481.82   89.21
   0  -1 -39  652.24  121.79
   0   1  39  480.78   96.53
   0   1  39  413.13   89.92
   0   1  39  376.74   89.97
   0   1  39  651.55  119.97
   0   1  39  325.91   88.35
   0  -1 -40  296.58   88.54
   0  -1 -40   87.90   54.88
   0  -1 -40  311.11   77.84
   0  -1 -40  307.37   86.64
   0  -1 -40  341.95   96.03
   0   1  40  284.81   85.39
   0   1  40  358.36  112.88
   0   1  40  210.15   69.05
   0   1  40  237.52   72.60
   0   1  40  424.33  100.54
   0   1  40  301.16   87.66
   0  -1 -41   48.64   50.19
   0  -1 -41   64.84   57.37
   0  -1 -41    9.23   38.19
   0  -1 -41   45.85   55.52
   0  -1 -41   90.01   48.24
   0  -1 -41    5.27   62.40
   0   1  41   59.01   55.19
   0   1  41   28.22   60.05
   0   1  41  -31.38   49.71
   0   1  41   54.13   52.73
   0   1  41   57.87   62.73
   0   1  41   77.09   71.56
   0  -1 -42  277.81   83.94
   0  -1 -42   61.74   53.49
   0  -1 -42  173.52   72.43
   0  -1 -42  206.52   79.50
   0  -1 -42  243.23   92.08
   0   1  42   53.20   64.78
   0   1  42  141.41   72.17
   0   1  42   86.03   56.33
   0   1  42  181.16   74.76
   0   1  42   82.25   60.51
   0   1  42  130.71   73.34
   0  -1 -43   27.28   50.19
   0  -1 -43  -90.04   50.21
   0  -1 -43   16.34   51.28
   0  -1 -43   -6.29   53.94
   0  -1 -43   81.90   63.24
   0   1  43   70.32   61.24
   0   1  43  -28.10   55.31
   0   1  43  149.76   71.30
   0   1  43   97.91   61.12
   0   1  43   28.25   54.79
   0   1  43   41.48   71.98
   0  -1 -44   61.33   48.70
   0  -1 -44   -5.33   59.39
   0  -1 -44  -40.80   49.10
   0  -1 -44   86.22   72.56
   0  -1 -44   51.63   66.24
   0   1  44  -23.79   51.06
   0   1  44  -21.28   48.25
   0   1  44    7.24   60.50
   0   1  44  -24.64   62.93
   0  -1 -45  132.49   56.92
   0  -1 -45  119.61   77.58
   0  -1 -45  206.06   93.14
   0  -1 -45  255.69   93.16
   0  -1 -45  256.02   91.03
   0   1  45  292.57   94.05
   0   1  45  189.30   66.84
   0   1  45  232.98   92.19
   0  -1 -46  611.70  133.34
   0  -1 -46  522.26  116.95
   0  -1 -46  638.38  136.60
   0  -1 -46  828.44  162.90
   0   1  46  553.66  121.48
   0   1  46  699.17  121.94
   0   1  46  768.57  137.81
   0   1  46  649.24  132.39
   0  -1 -47   -3.51   56.92
   0  -1 -47  115.82   71.28
   0  -1 -47   44.47   78.10
   0  -1 -47  132.37   77.40
   0   1  47   75.61   81.45
   0   1  47   69.49   61.64
   0   1  47  117.26   66.03
   0   1  47   95.16   88.85
   0  -1 -48   -3.39   58.84
   0  -1 -48  298.64  106.36
   0  -1 -48  -51.90   69.04
   0  -1 -48   10.58   74.02
   0   1  48  -50.45   63.54
   0   1  48   31.62   71.80
   0   1  48   89.99   76.14
   0   1  48  -54.98   71.79
   0  -1 -49  111.31   74.83
   0  -1 -49  179.74   95.66
   0  -1 -49    4.70   88.97
   0   1  49  126.26   76.96
   0   1  49   24.02   64.42
   0   1  49  116.24   82.82
   0   1  49   69.83   85.15
   0  -1 -50    7.11   74.02
   0  -1 -50   82.38   72.55
   0  -1 -50   98.60   92.39
   0  -1 -50  -74.74   69.90
   0   1  50  -11.65   59.72
   0   1  50  107.14   65.87
   0  -1 -51  339.41  115.65
   0  -1 -51  247.91  102.72
   0  -1 -51   72.29   95.47
   0  -1 -51   94.47   95.23
   0   1  51  200.49   82.68
   0   1  51  210.38   80.53
   0   1  51  117.88  105.62
   1  -1  50    1.23   71.85
   1  -1  50  -96.48   65.41
   1  -1  50  -48.22   69.04
   1  -1  50  -54.69   90.72
  -1  -1  50  163.71   76.64
  -1  -1  50   38.07   64.87
  -1  -1  50 -142.90   62.09
  -1  -1  50   19.85   95.65
   1   1 -50   90.79   80.40
   1   1 -50  -69.37   54.76
   1   1 -50  141.86  108.58
  -1   1 -50   88.06   73.46
  -1   1 -50   -7.00   70.94
  -1   1 -50   58.27   87.19
   1  -1  49  -25.17   62.86
   1  -1  49   -7.40   63.47
   1  -1  49  -31.50   68.98
   1  -1  49   -2.26   80.83
  -1  -1  49   39.45   70.13
  -1  -1  49   -6.50   70.42
  -1  -1  49  -21.59   69.85
  -1  -1  49  114.63   98.69
   1   1 -49   12.66   65.37
   1   1 -49   30.46   63.63
  -1   1 -49   23.50   80.97
  -1   1 -49   79.25   74.48
  -1   1 -49  -61.76   67.01
   1  -1  48   68.83   64.89
   1  -1  48   64.25   67.91
   1  -1  48   80.93   84.80
   1  -1  48  -89.21   71.34
  -1  -1  48   88.44   77.40
  -1  -1  48   49.78   72.11
  -1  -1  48   22.99   68.29
  -1  -1  48   47.82   95.21
   1   1 -48    4.74   61.38
   1   1 -48  -69.09   62.33
   1   1 -48  -25.42   86.83
   1   1 -48   69.19   72.75
  -1   1 -48   39.11   68.64
  -1   1 -48  -12.85   58.54
  -1   1 -48   43.00   63.21
   1  -1  47  116.36   77.92
   1  -1  47  153.34   84.84
   1  -1  47  185.39   80.50
   1  -1  47  -34.68   68.73
  -1  -1  47   93.64   69.59
  -1  -1  47  -12.33   53.53
  -1  -1  47  151.51   75.36
  -1  -1  47   47.91   98.52
   1   1 -47  125.52   74.22
   1   1 -47  120.27   85.05
   1   1 -47  148.46   97.58
   1   1 -47  169.96   94.76
  -1   1 -47  112.50   72.63
  -1   1 -47    1.47   51.87
  -1   1 -47   64.47   83.85
  -1   1 -47  208.51   74.05
   1  -1  46  -27.27   51.66
   1  -1  46  -34.25   54.43
   1  -1  46   36.22   54.46
   1  -1  46   57.40   72.22
   1  -1  46   29.70   79.22
  -1  -1  46  -44.85   52.63
  -1  -1  46    0.52   51.83
  -1  -1  46   55.00   66.60
  -1  -1  46   46.84   68.10
   1   1 -46    2.02   67.55
   1   1 -46   13.09   52.02
   1   1 -46  115.27   81.21
   1   1 -46   10.49   70.30
  -1   1 -46   20.52   59.01
  -1   1 -46  -45.63   51.97
  -1   1 -46  131.14   86.46
  -1   1 -46  149.86   81.19
   1  -1  45   76.77   71.85
   1  -1  45   -5.45   55.33
   1  -1  45   86.03   65.89
   1  -1  45   16.34   62.74
   1  -1  45  -65.58   66.67
  -1  -1  45    6.35   55.31
  -1  -1  45  -42.95   58.99
  -1  -1  45  -30.31   46.23
  -1  -1  45  172.77   92.19
   1   1 -45   37.47   55.14
   1   1 -45   57.35   54.63
   1   1 -45  -21.27   64.56
  -1   1 -45    3.44   63.38
  -1   1 -45  132.75   73.45
  -1   1 -45   67.24   68.33
  -1   1 -45   33.26   58.46
   1  -1  44   51.28   71.25
   1  -1  44  133.04   67.86
   1  -1  44  183.20   75.66
   1  -1  44   61.78   67.26
   1  -1  44  102.87   74.21
  -1  -1  44  171.17   72.94
  -1  -1  44   48.55   60.15
  -1  -1  44   88.83   61.67
  -1  -1  44  123.67   78.58
  -1  -1  44   96.01   70.28
   1   1 -44  122.43   71.30
   1   1 -44  176.46   70.61
   1   1 -44   16.42   67.48
   1   1 -44   76.64   71.84
  -1   1 -44   95.33   64.84
  -1   1 -44   10.20   35.58
  -1   1 -44  115.70   64.02
  -1   1 -44  110.77   62.19
  -1   1 -44  104.39   69.68
   1  -1  43   83.34   62.93
   1  -1  43  134.74   62.62
   1  -1  43  209.31   73.31
   1  -1  43  106.68   68.31
  -1  -1  43  182.66   82.85
  -1  -1  43  192.50   76.11
  -1  -1  43  169.54   78.06
  -1  -1  43  100.97   70.82
  -1  -1  43  115.11   81.78
   1   1 -43   44.81   51.61
   1   1 -43  182.42   71.92
   1   1 -43   71.01   79.25
   1   1 -43  100.37   63.18
   1   1 -43   39.21   67.79
   1   1 -43  201.79   78.34
  -1   1 -43   84.93   64.21
  -1   1 -43   66.06   38.62
  -1   1 -43  163.89   66.13
  -1   1 -43  107.13   67.08
   1  -1  42  -34.01   41.72
   1  -1  42  107.57   66.88
   1  -1  42    6.78   42.57
   1  -1  42  -14.71   37.81
   1  -1  42   48.32   60.74
   1  -1  42   61.57   62.31
  -1  -1  42  139.59   64.49
  -1  -1  42   34.28   68.19
  -1  -1  42  -26.87   42.29
  -1  -1  42   26.12   47.01
  -1  -1  42   72.25   61.34
  -1  -1  42    3.60   68.97
   1   1 -42  -18.31   43.12
   1   1 -42   75.95   67.71
   1   1 -42   90.06   64.06
   1   1 -42   89.63   52.04
   1   1 -42  -14.06   55.65
   1   1 -42    8.20   57.49
  -1   1 -42   47.62   59.23
  -1   1 -42   41.37   62.69
  -1   1 -42   33.23   35.08
  -1   1 -42   88.35   60.13
  -1   1 -42   58.56   67.60
  -1   1 -42  -10.39   57.09
   1  -1  41   85.48   62.80
   1  -1  41   65.86   61.53
   1  -1  41   37.24   50.35
   1  -1  41    9.60   33.47
   1  -1  41  114.35   70.64
   1  -1  41  135.79   73.77
  -1  -1  41   91.39   73.88
  -1  -1  41   62.83   51.04
  -1  -1  41  148.53   64.71
  -1  -1  41   43.07   51.92
  -1  -1  41  115.94   72.81
   1   1 -41    9.72   48.15
   1   1 -41  126.07   70.07
   1   1 -41  180.28   61.14
   1   1 -41  203.10   76.47
   1   1 -41   52.49   67.10
  -1   1 -41  112.17   60.69
  -1   1 -41   57.02   53.86
  -1   1 -41    0.31   33.26
  -1   1 -41   97.32   52.30
  -1   1 -41    7.66   47.63
  -1   1 -41  172.70   74.62
   1  -1  40   53.36   58.82
   1  -1  40   31.69   56.57
   1  -1  40   41.62   56.07
   1  -1  40   30.07   46.11
   1  -1  40   53.04   60.91
   1  -1  40  -22.15   51.57
  -1  -1  40  116.70   56.47
  -1  -1  40   60.18   59.70
  -1  -1  40  -31.22   36.83
  -1  -1  40   22.94   50.62
  -1  -1  40   45.90   65.30
  -1  -1  40  115.11   74.36
   1   1 -40   17.38   48.43
   1   1 -40   32.61   47.68
   1   1 -40   73.46   57.63
   1   1 -40   20.85   42.70
   1   1 -40   79.15   68.17
   1   1 -40  -14.40   61.46
  -1   1 -40   93.92   59.49
  -1   1 -40   43.86   53.99
  -1   1 -40   62.50   69.43
  -1   1 -40   -3.91   47.55
  -1   1 -40   66.06   55.22
  -1   1 -40   45.30   50.16
   1  -1  39  -27.73   42.79
   1  -1  39   84.86   54.39
   1  -1  39   26.11   43.83
   1  -1  39   -9.32   30.41
   1  -1  39   18.95   48.84
   1  -1  39    0.86   54.01
  -1  -1  39   86.65   62.81
  -1  -1  39   36.43   52.06
  -1  -1  39   -9.61   47.84
  -1  -1  39   61.88   56.99
  -1  -1  39   24.52   57.94
   1   1 -39  -16.46   61.24
   1   1 -39  -71.51   39.07
   1   1 -39   66.69   64.20
   1   1 -39   39.66   46.60
   1   1 -39   16.51   54.98
   1   1 -39   85.36   62.03
  -1   1 -39   82.49   65.53
  -1   1 -39  -18.62   44.64
  -1   1 -39    8.54   27.39
  -1   1 -39   46.94   45.92
  -1   1 -39   59.96   56.80
   1  -1  38   53.42   61.65
   1  -1  38   66.96   49.69
   1  -1  38  107.45   58.09
   1  -1  38   -7.24   62.61
  -1  -1  38   91.08   52.27
  -1  -1  38   84.03   69.88
  -1  -1  38   95.94   55.55
  -1  -1  38  -35.11   41.41
  -1  -1  38   83.91   57.45
   1   1 -38    4.86   49.47
   1   1 -38   97.50   55.88
   1   1 -38  103.18   60.48
   1   1 -38   22.94   65.22
   1   1 -38   42.27   51.44
   1   1 -38  119.78   67.71
  -1   1 -38   47.06   58.13
  -1   1 -38    4.24   44.95
  -1   1 -38   31.95   35.41
  -1   1 -38   26.45   47.17
  -1   1 -38    5.34   50.23
  -1   1 -38   62.24   58.66
   1  -1  37  306.71   83.59
   1  -1  37  286.80   82.73
   1  -1  37  316.57   84.37
   1  -1  37  205.54   62.83
   1  -1  37  290.93   84.30
   1  -1  37  294.09   88.56
  -1  -1  37  383.50   92.15
  -1  -1  37  215.12   76.56
  -1  -1  37  208.37   64.35
  -1  -1  37  300.39   77.99
  -1  -1  37  178.08   72.03
  -1  -1  37  220.16   79.70
   1   1 -37  252.51   67.53
   1   1 -37  465.64  101.04
   1   1 -37  297.90   75.36
   1   1 -37  350.70   83.25
   1   1 -37  258.10   76.26
   1   1 -37  321.32   82.78
  -1   1 -37  390.48   77.51
  -1   1 -37  232.72   72.68
  -1   1 -37  163.73   52.82
  -1   1 -37  249.56   70.26
  -1   1 -37  286.80   84.70
  -1   1 -37  366.71   92.79
   1  -1  36  608.86   95.85
   1  -1  36  437.22   87.78
   1  -1  36  537.94   98.33
   1  -1  36  302.06   64.59
   1  -1  36  539.10  107.21
   1  -1  36  559.83   97.63
  -1  -1  36  486.91   91.37
  -1  -1  36  496.24   91.77
  -1  -1  36  366.33   69.52
  -1  -1  36  471.40   94.21
  -1  -1  36  622.00  115.98
  -1  -1  36  464.34   93.19
   1   1 -36  536.72   96.20
   1   1 -36  678.68  114.18
   1   1 -36  526.13   95.39
   1   1 -36  547.33   97.91
   1   1 -36  483.90   93.22
   1   1 -36  453.76   96.32
  -1   1 -36  435.47   87.67
  -1   1 -36  591.18  110.34
  -1   1 -36  314.48   60.84
  -1   1 -36  640.56   99.90
  -1   1 -36  473.82   98.83
  -1   1 -36  650.52  110.36
   1  -1  35  265.03   79.79
   1  -1  35  101.73   62.52
   1  -1  35  196.93   64.52
   1  -1  35  112.73   42.00
   1  -1  35  264.20   73.07
   1  -1  35  202.04   67.22
  -1  -1  35  156.40   60.98
  -1  -1  35  166.50   64.70
  -1  -1  35   90.29   42.62
  -1  -1  35  258.18   72.34
  -1  -1  35  258.17   80.47
  -1  -1  35  177.04   73.41
   1   1 -35  137.04   55.62
   1   1 -35  185.91   59.93
   1   1 -35  322.81   65.08
   1   1 -35  132.40   51.68
   1   1 -35  248.78   76.89
   1   1 -35  223.86   67.39
  -1   1 -35  184.70   64.54
  -1   1 -35   90.48   48.86
  -1   1 -35   66.74   37.69
  -1   1 -35  222.88   72.10
  -1   1 -35  220.18   72.84
  -1   1 -35   65.89   55.31
   1  -1  34  335.16   74.38
   1  -1  34  248.71   75.83
   1  -1  34  422.50   84.18
   1  -1  34  222.05   52.32
   1  -1  34  334.78   77.63
   1  -1  34  291.52   76.35
  -1  -1  34  272.34   81.76
  -1  -1  34  313.35   75.43
  -1  -1  34  236.95   57.14
  -1  -1  34  505.47   95.56
  -1  -1  34  277.44   66.67
  -1  -1  34  404.71  102.77
   1   1 -34  373.80   75.07
   1   1 -34  379.09   88.47
   1   1 -34  306.97   68.85
   1   1 -34  421.91   84.34
   1   1 -34  288.49   75.26
   1   1 -34  519.77   97.62
  -1   1 -34  292.90   71.15
  -1   1 -34  278.71   76.06
  -1   1 -34  232.99   55.31
  -1   1 -34  406.42   81.49
  -1   1 -34  280.05   72.39
  -1   1 -34  252.60   64.06
   1  -1  33  296.29   76.45
   1  -1  33  103.24   54.89
   1  -1  33  246.24   67.74
   1  -1  33  183.04   45.37
   1  -1  33  322.29   67.05
   1  -1  33  269.75   71.20
  -1  -1  33  197.93   62.17
  -1  -1  33  220.56   67.67
  -1  -1  33  209.24   55.55
  -1  -1  33  259.01   67.76
  -1  -1  33  256.73   69.88
  -1  -1  33  293.89   74.57
   1   1 -33  324.54   69.43
   1   1 -33  224.19   66.06
   1   1 -33  157.02   57.87
   1   1 -33  198.07   63.31
   1   1 -33  152.67   60.50
   1   1 -33  212.78   67.07
  -1   1 -33  146.37   52.66
  -1   1 -33  235.38   71.16
  -1   1 -33  190.25   51.49
  -1   1 -33  196.87   62.69
  -1   1 -33  213.89   60.95
  -1   1 -33  246.36   67.71
   1  -1  32   33.09   41.37
   1  -1  32   27.32   41.77
   1  -1  32   64.20   49.29
   1  -1  32  106.62   49.22
   1  -1  32   79.62   42.91
   1  -1  32   28.11   41.53
  -1  -1  32   47.84   38.11
  -1  -1  32  117.71   55.71
  -1  -1  32   85.96   45.85
  -1  -1  32   74.55   50.31
  -1  -1  32   63.87   48.55
  -1  -1  32   35.93   43.74
   1   1 -32  115.11   54.19
   1   1 -32   86.46   47.29
   1   1 -32  130.59   49.48
   1   1 -32   19.81   42.05
   1   1 -32  139.92   52.28
   1   1 -32   59.80   54.51
  -1   1 -32   13.30   37.43
  -1   1 -32   49.03   41.22
  -1   1 -32   24.08   33.58
  -1   1 -32  111.79   47.60
  -1   1 -32   -6.62   32.71
  -1   1 -32   30.24   46.18
   1  -1  31  122.58   61.98
   1  -1  31   67.15   47.63
   1  -1  31   60.50   41.25
   1  -1  31   89.27   43.28
   1  -1  31  119.73   49.43
   1  -1  31    4.77   29.81
  -1  -1  31  175.90   55.69
  -1  -1  31   46.79   50.33
  -1  -1  31   33.28   34.58
  -1  -1  31  120.70   48.83
  -1  -1  31   47.37   37.57
  -1  -1  31  123.86   49.85
   1   1 -31   30.60   43.17
   1   1 -31   64.89   42.38
   1   1 -31   71.04   43.93
   1   1 -31   -9.96   34.75
   1   1 -31   43.78   44.57
   1   1 -31   49.85   48.98
  -1   1 -31   20.44   40.85
  -1   1 -31   86.26   52.66
  -1   1 -31   69.61   38.21
  -1   1 -31   38.23   35.34
  -1   1 -31   58.40   33.47
  -1   1 -31   93.21   46.18
   1  -1  30  226.80   59.82
   1  -1  30   85.98   48.10
   1  -1  30  152.51   53.25
   1  -1  30   69.92   42.12
   1  -1  30  110.64   50.31
   1  -1  30   56.52   47.46
  -1  -1  30  102.77   49.71
  -1  -1  30  180.85   53.67
  -1  -1  30   96.65   41.94
  -1  -1  30  168.31   54.22
  -1  -1  30  141.62   52.47
  -1  -1  30  122.72   52.27
   1   1 -30   87.59   51.44
   1   1 -30  100.30   43.53
   1   1 -30  112.52   51.90
   1   1 -30  156.57   53.93
   1   1 -30  148.48   52.51
  -1   1 -30  171.86   52.39
  -1   1 -30   91.46   47.55
  -1   1 -30   82.90   41.46
  -1   1 -30   95.54   43.85
  -1   1 -30   50.42   44.68
   1  -1  29  207.91   61.72
   1  -1  29  213.51   58.11
   1  -1  29  116.91   43.62
   1  -1  29  171.10   53.56
   1  -1  29   82.06   39.04
  -1  -1  29  184.50   62.16
  -1  -1  29  155.28   50.88
  -1  -1  29   78.67   39.63
  -1  -1  29  139.84   45.90
  -1  -1  29  159.70   49.00
  -1  -1  29  176.13   56.55
   1   1 -29  211.92   63.37
   1   1 -29  141.29   51.26
   1   1 -29  241.55   54.05
   1   1 -29  111.74   46.20
   1   1 -29  179.10   49.79
   1   1 -29  220.25   63.33
  -1   1 -29  165.82   55.55
  -1   1 -29  160.79   56.92
  -1   1 -29  113.73   39.82
  -1   1 -29  147.10   51.21
  -1   1 -29  110.53   51.32
  -1   1 -29  123.45   52.58
   1  -1  28  309.72   66.10
   1  -1  28  392.42   79.25
   1  -1  28  329.19   63.71
   1  -1  28  218.35   50.80
   1  -1  28  263.72   61.41
   1  -1  28  238.28   61.93
  -1  -1  28  398.64   76.87
  -1  -1  28  308.43   63.83
  -1  -1  28  208.49   52.87
  -1  -1  28  381.28   74.67
  -1  -1  28  246.62   58.40
  -1  -1  28  215.44   59.86
   1   1 -28  312.90   68.83
   1   1 -28  314.51   69.24
   1   1 -28  256.52   56.59
   1   1 -28  263.39   62.16
   1   1 -28  227.48   57.57
   1   1 -28  230.24   58.73
  -1   1 -28  270.77   63.09
  -1   1 -28  252.49   59.23
  -1   1 -28  276.75   57.52
  -1   1 -28  260.66   60.86
  -1   1 -28  373.94   78.79
  -1   1 -28  414.01   69.33
   1  -1  27  144.23   46.98
   1  -1  27  195.28   51.06
   1  -1  27  196.84   53.34
   1  -1  27  212.87   53.84
   1  -1  27  258.56   61.17
   1  -1  27  237.11   59.77
  -1  -1  27  168.14   51.14
  -1  -1  27  219.45   56.17
  -1  -1  27  245.11   58.01
  -1  -1  27  171.96   48.98
  -1  -1  27  180.07   53.74
   1   1 -27  269.08   62.22
   1   1 -27  151.13   48.67
   1   1 -27  186.14   51.33
   1   1 -27  189.16   54.50
   1   1 -27  188.52   53.87
   1   1 -27  274.64   66.01
  -1   1 -27  148.79   47.72
  -1   1 -27  201.37   52.14
  -1   1 -27  152.75   42.70
  -1   1 -27  303.17   59.84
  -1   1 -27  226.77   68.92
  -1   1 -27  186.31   54.65
   1  -1  26  240.06   57.59
   1  -1  26  128.82   41.44
   1  -1  26  149.02   46.80
   1  -1  26   46.82   34.06
   1  -1  26  186.47   51.12
   1  -1  26   74.97   41.51
  -1  -1  26  200.96   56.73
  -1  -1  26  173.08   48.32
  -1  -1  26  156.78   44.69
  -1  -1  26  172.72   50.23
  -1  -1  26  177.53   53.91
  -1  -1  26  140.84   46.82
   1   1 -26  183.04   51.26
   1   1 -26   83.47   40.42
   1   1 -26  166.08   48.45
   1   1 -26  134.27   42.79
  -1   1 -26  145.54   40.37
  -1   1 -26  146.51   49.00
  -1   1 -26   73.76   46.02
  -1   1 -26  168.85   49.83
  -1   1 -26  127.11   45.45
  -1   1 -26  142.00   41.29
   1  -1  25  565.05   69.69
   1  -1  25  581.98   82.64
   1  -1  25  553.66   64.16
   1  -1  25  520.36   76.68
   1  -1  25  512.04   73.31
   1  -1  25  563.19   80.97
  -1  -1  25  390.71   66.32
  -1  -1  25  533.03   75.90
  -1  -1  25  423.97   64.39
  -1  -1  25  565.81   80.88
  -1  -1  25  450.41   73.81
  -1  -1  25  509.16   79.10
   1   1 -25  533.47   76.42
   1   1 -25  498.25   90.44
   1   1 -25  541.73   81.07
   1   1 -25  516.16   74.57
   1   1 -25  486.78   75.71
  -1   1 -25  609.69   70.85
  -1   1 -25  592.44   81.74
  -1   1 -25  382.13   59.68
  -1   1 -25  487.51   71.66
  -1   1 -25  475.65   72.24
  -1   1 -25  617.47   80.97
   1  -1  24   54.58   31.85
   1  -1  24  152.89   47.94
   1  -1  24  140.01   46.25
   1  -1  24  119.97   40.20
   1  -1  24   78.94   29.37
   1  -1  24   95.85   42.20
  -1  -1  24  101.47   45.80
  -1  -1  24  160.86   48.86
  -1  -1  24  130.52   48.00
  -1  -1  24  139.39   46.30
  -1  -1  24  111.74   42.08
   1   1 -24   78.20   42.98
   1   1 -24  160.83   42.57
   1   1 -24  191.74   45.52
   1   1 -24   63.80   32.64
   1   1 -24   44.62   35.27
   1   1 -24  139.59   45.87
  -1   1 -24   73.20   44.87
  -1   1 -24  146.27   40.66
  -1   1 -24  102.56   37.86
  -1   1 -24  168.21   43.86
  -1   1 -24   43.19   34.54
  -1   1 -24  229.81   52.96
   1  -1  23  201.27   48.24
   1  -1  23  160.26   47.53
   1  -1  23  141.46   45.61
   1  -1  23  109.46   36.88
   1  -1  23  204.86   51.92
   1  -1  23  149.95   45.83
  -1  -1  23  176.92   53.41
  -1  -1  23  173.64   53.25
  -1  -1  23  119.73   39.64
  -1  -1  23  194.58   52.04
  -1  -1  23  114.04   41.62
  -1  -1  23  159.22   47.89
   1   1 -23  162.17   47.13
   1   1 -23  104.90   39.59
   1   1 -23  123.81   40.98
   1   1 -23  130.03   45.32
   1   1 -23  211.21   51.71
   1   1 -23  108.92   40.85
  -1   1 -23  118.24   36.84
  -1   1 -23   85.79   36.52
  -1   1 -23  134.55   41.05
  -1   1 -23  113.00   43.05
  -1   1 -23  150.44   41.20
  -1   1 -23  117.98   41.34
   1  -1  22   17.38   27.20
   1  -1  22   -7.09   27.44
   1  -1  22    3.41   27.85
   1  -1  22   -0.41   26.28
   1  -1  22   59.53   36.71
   1  -1  22   -8.59   25.02
  -1  -1  22   19.12   30.53
  -1  -1  22   -6.78   23.86
  -1  -1  22   -2.37   30.39
  -1  -1  22   28.58   28.74
  -1  -1  22   -1.56   25.23
  -1  -1  22   70.58   37.31
   1   1 -22   13.50   31.29
   1   1 -22    2.73   27.87
   1   1 -22   16.77   27.70
   1   1 -22   -1.14   29.76
   1   1 -22   30.19   26.97
   1   1 -22   35.10   32.59
  -1   1 -22   19.12   25.64
  -1   1 -22   -2.07   30.20
  -1   1 -22   -0.17   21.96
  -1   1 -22   17.89   29.58
  -1   1 -22   28.65   29.67
  -1   1 -22   17.13   30.98
   1  -1  21  100.83   39.39
   1  -1  21   58.18   36.13
   1  -1  21   17.60   32.85
   1  -1  21   45.16   35.81
   1  -1  21   53.79   32.07
   1  -1  21   84.80   36.31
  -1  -1  21   60.41   34.18
  -1  -1  21   57.87   43.07
  -1  -1  21   54.91   34.98
  -1  -1  21  101.09   37.21
  -1  -1  21   78.93   45.83
  -1  -1  21   51.73   30.81
   1   1 -21   33.52   32.76
   1   1 -21  101.47   40.89
   1   1 -21   70.07   36.77
   1   1 -21   62.97   38.59
   1   1 -21   95.65   38.81
   1   1 -21   77.89   35.55
  -1   1 -21   68.36   31.03
  -1   1 -21  146.22   50.74
  -1   1 -21   66.86   29.22
  -1   1 -21   77.65   35.96
  -1   1 -21   27.59   33.94
  -1   1 -21  114.84   42.08
   1  -1  20  282.11   51.54
   1  -1  20  358.57   60.53
   1  -1  20  278.05   52.89
   1  -1  20  220.94   49.33
   1  -1  20  426.88   61.50
   1  -1  20  396.69   59.72
  -1  -1  20  411.19   63.12
  -1  -1  20  334.38   60.06
  -1  -1  20  244.52   48.51
  -1  -1  20  412.35   62.93
  -1  -1  20  298.59   56.93
  -1  -1  20  288.85   55.65
   1   1 -20  246.95   49.22
   1   1 -20  228.93   45.30
   1   1 -20  355.14   57.80
   1   1 -20  270.42   52.18
   1   1 -20  284.08   54.53
   1   1 -20  332.18   58.13
  -1   1 -20  397.93   64.73
  -1   1 -20  340.98   56.80
  -1   1 -20  235.36   44.40
  -1   1 -20  298.07   53.36
  -1   1 -20  334.08   56.57
  -1   1 -20  343.75   57.97
   1  -1  19 1893.37  101.49
   1  -1  19 1907.72   99.41
   1  -1  19 1930.02   97.17
   1  -1  19 1684.98   93.10
   1  -1  19 2048.63  100.28
   1  -1  19 1842.36  100.80
  -1  -1  19 1895.79  103.74
  -1  -1  19 1936.94  104.26
  -1  -1  19 1658.56   91.77
  -1  -1  19 1917.05  101.14
  -1  -1  19 1962.87  104.08
  -1  -1  19 1880.05  105.64
   1   1 -19 1953.88  102.53
   1   1 -19 1768.02   94.57
   1   1 -19 1735.69   93.36
   1   1 -19 1989.32  104.08
   1   1 -19 1833.72  100.80
  -1   1 -19 1979.47  102.53
  -1   1 -19 1824.21  101.49
  -1   1 -19 1854.12   94.40
  -1   1 -19 1767.50   93.19
  -1   1 -19 1905.47  102.18
  -1   1 -19 1735.51   95.78
   1  -1  18 1374.82   87.35
   1  -1  18 1300.37   83.01
   1  -1  18 1208.03   75.47
   1  -1  18 1163.77   78.20
   1  -1  18 1301.24   84.34
  -1  -1  18 1354.59   88.68
  -1  -1  18 1364.90   87.52
  -1  -1  18 1107.77   75.75
  -1  -1  18 1277.98   82.42
  -1  -1  18 1232.94   81.26
  -1  -1  18 1291.19   84.53
   1   1 -18 1221.59   80.02
   1   1 -18 1264.51   85.36
   1   1 -18 1247.61   79.93
   1   1 -18 1105.45   79.20
   1   1 -18 1247.48   85.38
   1   1 -18 1300.15   86.78
  -1   1 -18 1189.24   79.05
  -1   1 -18 1370.50   86.03
  -1   1 -18 1200.23   76.52
  -1   1 -18 1166.88   80.02
  -1   1 -18 1394.31   84.04
   1  -1  17  248.83   48.65
   1  -1  17  163.97   40.32
   1  -1  17  197.57   75.43
   1  -1  17  192.10   45.75
   1  -1  17  237.70   48.13
   1  -1  17  192.57   47.32
  -1  -1  17  249.24   54.41
  -1  -1  17  168.95   43.95
  -1  -1  17  230.11   48.34
  -1  -1  17  207.27   47.58
  -1  -1  17  149.67   46.72
   1   1 -17  164.70   42.46
   1   1 -17  159.30   43.60
   1   1 -17  203.15   45.87
   1   1 -17  161.71   51.57
   1   1 -17  187.04   43.50
   1   1 -17  188.96   45.42
  -1   1 -17  121.25   41.84
  -1   1 -17  161.76   43.88
  -1   1 -17  158.49   39.49
  -1   1 -17  128.43   39.68
  -1   1 -17  203.98   41.84
  -1   1 -17  171.08   48.50
   1  -1  16   19.71   26.59
   1  -1  16   18.08   28.89
   1  -1  16   35.98   30.72
   1  -1  16   13.97   26.82
   1  -1  16  -26.30   22.48
  -1  -1  16   26.35   26.63
  -1  -1  16   23.62   28.79
  -1  -1  16   34.32   28.22
  -1  -1  16   47.17   32.18
  -1  -1  16   -2.44   28.37
   1   1 -16    4.91   27.89
   1   1 -16   51.75   36.00
   1   1 -16   -1.85   26.78
   1   1 -16   23.06   26.63
   1   1 -16   -4.91   23.89
   1   1 -16   43.10   28.99
  -1   1 -16   16.68   27.44
  -1   1 -16    8.82   26.02
  -1   1 -16   14.63   25.52
  -1   1 -16   27.01   29.58
  -1   1 -16   33.14   27.02
  -1   1 -16   40.27   30.67
   1  -1  15   56.90   29.29
   1  -1  15   43.79   30.34
   1  -1  15   48.67   28.10
   1  -1  15   46.35   29.91
   1  -1  15   66.74   30.52
   1  -1  15   38.66   26.30
  -1  -1  15   47.27   30.22
  -1  -1  15   37.38   32.37
  -1  -1  15   31.78   28.96
  -1  -1  15   20.19   25.35
  -1  -1  15   18.93   24.05
  -1  -1  15    4.39   22.75
   1   1 -15   18.07   27.32
   1   1 -15   21.70   29.56
   1   1 -15   28.39   29.46
   1   1 -15    3.27   26.18
   1   1 -15   51.63   29.46
   1   1 -15   52.59   30.64
  -1   1 -15   15.65   24.43
  -1   1 -15   19.45   27.06
  -1   1 -15   29.91   24.62
  -1   1 -15   46.79   29.20
  -1   1 -15   40.56   26.49
  -1   1 -15    8.16   25.40
   1  -1  14  755.98   59.35
   1  -1  14  787.53   61.90
   1  -1  14  758.23   57.02
   1  -1  14  697.59   56.83
   1  -1  14  679.73   54.65
   1  -1  14  783.57   60.32
  -1  -1  14  783.04   63.64
  -1  -1  14  727.31   62.10
  -1  -1  14  693.00   56.61
  -1  -1  14  880.45   63.63
  -1  -1  14  784.15   61.20
  -1  -1  14  665.97   57.83
   1   1 -14  832.76   63.57
   1   1 -14  792.74   62.61
   1   1 -14  742.88   59.89
   1   1 -14  721.23   58.73
   1   1 -14  727.52   58.84
   1   1 -14  693.39   61.64
  -1   1 -14  781.47   59.94
  -1   1 -14  769.52   60.06
  -1   1 -14  749.62   55.55
  -1   1 -14  771.25   58.02
  -1   1 -14  855.64   60.88
  -1   1 -14  854.15   59.41
   1  -1  13 1053.17   64.73
   1  -1  13  961.85   62.43
   1  -1  13  991.72   61.27
   1  -1  13  883.37   58.99
   1  -1  13 1029.40   63.31
  -1  -1  13 1079.36   68.54
  -1  -1  13  866.17   64.71
  -1  -1  13  831.85   59.01
  -1  -1  13  988.64   63.14
  -1  -1  13  933.09   63.61
  -1  -1  13  886.01   62.62
   1   1 -13  904.08   62.83
   1   1 -13 1007.85   66.53
   1   1 -13  884.58   60.05
   1   1 -13  796.99   59.29
   1   1 -13  948.65   63.00
   1   1 -13  792.89   60.96
  -1   1 -13  914.73   61.26
  -1   1 -13 1106.90   66.27
  -1   1 -13  909.55   56.76
  -1   1 -13  955.83   59.91
  -1   1 -13 1098.81   64.13
  -1   1 -13  994.96   62.95
   1  -1  12 2803.48   93.02
   1  -1  12 2762.16   92.84
   1  -1  12 2456.14   83.16
   1  -1  12 2433.14   86.10
   1  -1  12 2679.34   92.15
   1  -1  12 2832.70   96.99
  -1  -1  12 2988.13  102.53
  -1  -1  12 2532.21   93.02
  -1  -1  12 2209.59   83.16
  -1  -1  12 2601.02   91.46
  -1  -1  12 2733.29   96.48
  -1  -1  12 2519.76   93.02
   1   1 -12 2499.19   92.50
   1   1 -12 2514.23   87.83
   1   1 -12 2358.97   87.31
   1   1 -12 2719.28   94.40
   1   1 -12 2641.83   95.96
  -1   1 -12 2637.50   92.33
  -1   1 -12 2744.01   92.15
  -1   1 -12 2330.62   80.74
  -1   1 -12 2318.69   80.22
  -1   1 -12 2573.01   93.36
  -1   1 -12 2629.38   89.21
   1  -1  11 1146.31   61.86
   1  -1  11 1278.95   65.23
   1  -1  11 1099.52   57.50
   1  -1  11 1015.03   57.69
   1  -1  11 1123.26   61.31
   1  -1  11 1093.28   61.33
  -1  -1  11 1232.79   68.69
  -1  -1  11 1059.20   63.92
  -1  -1  11  996.49   59.51
  -1  -1  11 1188.51   65.16
  -1  -1  11 1193.46   65.77
  -1  -1  11 1073.33   62.57
   1   1 -11 1164.05   64.84
   1   1 -11 1007.44   62.41
   1   1 -11  970.16   58.85
   1   1 -11 1115.96   61.81
   1   1 -11  965.04   60.46
  -1   1 -11 1243.23   64.13
  -1   1 -11 1239.13   64.11
  -1   1 -11  954.36   54.05
  -1   1 -11 1063.72   56.17
  -1   1 -11 1120.53   58.39
  -1   1 -11 1124.87   59.98
   1  -1  10  336.68   41.86
   1  -1  10  393.75   43.22
   1  -1  10  302.01   37.64
   1  -1  10  384.22   44.61
   1  -1  10  385.87   41.25
   1  -1  10  361.09   42.01
  -1  -1  10  352.00   43.47
  -1  -1  10  306.85   39.99
  -1  -1  10  363.72   45.33
  -1  -1  10  362.94   42.95
  -1  -1  10  341.12   45.75
  -1  -1  10  346.26   45.45
   1   1 -10  365.93   44.88
   1   1 -10  339.69   44.24
   1   1 -10  335.28   43.50
   1   1 -10  392.42   47.17
   1   1 -10  379.38   42.60
   1   1 -10  381.65   46.13
  -1   1 -10  356.06   42.84
  -1   1 -10  339.77   41.58
  -1   1 -10  294.40   37.69
  -1   1 -10  327.19   37.15
  -1   1 -10  345.24   40.11
  -1   1 -10  350.35   41.88
   1  -1   9  178.10   31.99
   1  -1   9  214.60   35.34
   1  -1   9  254.81   36.46
   1  -1   9  189.51   35.29
   1  -1   9  208.60   34.22
   1  -1   9  229.93   35.22
  -1  -1   9  199.64   36.00
  -1  -1   9  208.75   39.35
  -1  -1   9  240.44   37.12
  -1  -1   9  189.80   36.57
  -1  -1   9  205.48   37.31
  -1  -1   9  208.63   37.41
   1   1  -9  205.02   35.58
   1   1  -9  174.78   34.01
   1   1  -9  221.11   37.66
   1   1  -9  206.94   38.56
   1   1  -9  203.25   35.60
   1   1  -9  163.59   33.58
  -1   1  -9  224.17   34.94
  -1   1  -9  233.27   37.66
  -1   1  -9  206.00   32.16
  -1   1  -9  212.12   33.18
  -1   1  -9  166.00   31.74
  -1   1  -9  206.37   35.24
   1  -1   8  323.24   39.75
   1  -1   8  402.65   42.29
   1  -1   8  343.80   36.29
   1  -1   8  364.29   40.91
   1  -1   8  384.79   37.28
   1  -1   8  409.60   40.98
  -1  -1   8  377.31   45.66
  -1  -1   8  413.18   45.59
  -1  -1   8  330.92   40.66
  -1  -1   8  405.01   46.34
  -1  -1   8  442.25   44.38
  -1  -1   8  329.66   43.88
   1   1  -8  316.40   39.85
   1   1  -8  301.74   39.00
   1   1  -8  334.52   40.87
   1   1  -8  389.86   44.76
   1   1  -8  330.25   40.98
   1   1  -8  329.07   42.62
  -1   1  -8  377.46   40.06
  -1   1  -8  390.14   41.13
  -1   1  -8  345.29   34.42
  -1   1  -8  325.20   35.98
  -1   1  -8  355.76   37.79
  -1   1  -8  300.21   37.31
   1  -1   7 3979.34   88.00
   1  -1   7 4014.95  109.79
   1  -1   7 3456.68   78.49
   1  -1   7 3551.77   80.05
   1  -1   7 3879.92   86.79
   1  -1   7 3770.83   85.24
  -1  -1   7 4072.18   98.38
  -1  -1   7 3620.06   91.98
  -1  -1   7 3298.13   84.72
  -1  -1   7 3748.70   90.77
  -1  -1   7 3960.49   95.61
   1   1  -7 4064.57   96.65
   1   1  -7 3572.86   92.84
   1   1  -7 3344.12   85.06
   1   1  -7 3797.45   90.08
   1   1  -7 3809.55   92.84
   1   1  -7 3528.08   90.60
  -1   1  -7 3911.56   87.83
  -1   1  -7 4028.09   88.35
  -1   1  -7 3338.07   74.34
  -1   1  -7 3488.66   77.46
  -1   1  -7 3813.70   87.14
  -1   1  -7 3915.71   86.97
   1  -1   6 2282.55   65.87
   1  -1   6 2214.09   66.05
   1  -1   6 1917.40   57.92
   1  -1   6 1999.70   59.13
   1  -1   6 2227.57   64.49
   1  -1   6 2167.40   63.80
  -1  -1   6 2258.35   74.17
  -1  -1   6 2039.81   71.41
  -1  -1   6 1783.23   62.59
  -1  -1   6 2189.19   70.02
  -1  -1   6 2294.31   72.96
  -1  -1   6 2101.70   71.58
   1   1  -6 2235.87   72.96
   1   1  -6 2034.45   70.37
   1   1  -6 1937.28   65.01
   1   1  -6 2150.11   68.29
   1   1  -6 2118.30   70.37
   1   1  -6 2068.51   69.33
  -1   1  -6 2113.46   63.80
  -1   1  -6 2326.64   66.91
  -1   1  -6 1866.22   54.98
  -1   1  -6 2035.83   58.44
  -1   1  -6 2148.21   62.76
  -1   1  -6 2042.92   68.47
   1  -1   5  145.34   27.14
   1  -1   5  214.58   31.66
   1  -1   5  178.48   27.82
   1  -1   5  157.68   27.30
   1  -1   5  161.33   25.43
   1  -1   5  148.12   26.90
  -1  -1   5  145.28   30.76
  -1  -1   5  139.63   33.16
  -1  -1   5  131.33   28.39
  -1  -1   5  161.85   32.90
  -1  -1   5  150.54   30.91
  -1  -1   5  136.71   29.81
   1   1  -5  189.87   36.31
   1   1  -5  135.36   29.43
   1   1  -5  157.21   30.38
   1   1  -5  165.22   31.16
   1   1  -5  137.71   29.12
   1   1  -5  139.98   30.08
  -1   1  -5  182.30   29.44
  -1   1  -5  157.26   27.82
  -1   1  -5  154.81   25.31
  -1   1  -5  178.65   26.57
  -1   1  -5  162.07   26.57
   1  -1   4 2339.09   61.03
   1  -1   4 2281.51   60.17
   1  -1   4 1925.87   51.87
   1  -1   4 2228.61   58.27
   1  -1   4 2177.78   58.78
  -1  -1   4 2280.30   70.71
  -1  -1   4 2134.04   68.29
  -1  -1   4 1870.54   61.38
  -1  -1   4 2105.16   65.70
  -1  -1   4 2259.73   69.68
  -1  -1   4 2066.09   67.08
   1   1  -4 2368.83   71.06
   1   1  -4 2084.41   67.77
   1   1  -4 1939.53   62.07
   1   1  -4 2214.78   65.18
   1   1  -4 2269.07   67.77
   1   1  -4 2144.75   66.39
  -1   1  -4 2174.49   58.96
  -1   1  -4 2335.28   60.51
  -1   1  -4 1858.96   58.09
  -1   1  -4 2078.71   51.52
  -1   1  -4 2114.67   56.54
   1  -1   3 5152.08   81.26
   1  -1   3 4293.49   68.64
   1  -1   3 4718.46   73.48
   1  -1   3 5066.67   79.19
   1  -1   3 5187.35   80.74
  -1  -1   3 5143.78   96.99
  -1  -1   3 4657.77   92.33
  -1  -1   3 5012.03   91.63
  -1  -1   3 5202.74   96.13
  -1  -1   3 4471.22   89.04
   1   1  -3 5132.89   95.96
   1   1  -3 4812.17   93.36
   1   1  -3 4253.20   83.68
   1   1  -3 4901.38   88.87
   1   1  -3 4923.51   92.84
   1   1  -3 4748.54   92.15
  -1   1  -3 4906.74   78.67
  -1   1  -3 5138.08   80.74
  -1   1  -3 4186.64   63.63
  -1   1  -3 4800.59   68.64
  -1   1  -3 4715.69   76.25
   1  -1   2 2530.14   57.92
   1  -1   2 2603.44   57.75
   1  -1   2 2154.78   48.76
   1  -1   2 2346.70   50.66
   1  -1   2 2630.24   57.06
   1  -1   2 2539.65   55.67
  -1  -1   2 2605.69   71.41
  -1  -1   2 2350.50   82.47
  -1  -1   2 2452.51   66.39
  -1  -1   2 2544.66   68.81
  -1  -1   2 2402.02   67.43
   1   1  -2 2639.75   71.23
   1   1  -2 2340.82   67.26
   1   1  -2 2160.14   61.38
   1   1  -2 2371.42   63.97
   1   1  -2 2476.02   68.64
   1   1  -2 2334.59   66.39
  -1   1  -2 2484.32   56.71
  -1   1  -2 2553.65   57.57
  -1   1  -2 2208.21   45.47
  -1   1  -2 2321.45   47.03
  -1   1  -2 2399.77   54.12
   1  -1   1  612.05   35.62
   1  -1   1  585.65   34.03
   1  -1   1  545.48   29.95
   1  -1   1  553.14   29.96
   1  -1   1  604.65   33.18
   1  -1   1  534.71   31.57
  -1  -1   1  568.10   42.88
  -1  -1   1  605.55   74.93
  -1  -1   1  518.32   38.69
  -1  -1   1  633.74   41.98
  -1  -1   1  644.31   41.39
  -1  -1   1  514.21   38.30
   1   1  -1  537.15   41.96
   1   1  -1  524.89   41.15
   1   1  -1  509.71   38.16
   1   1  -1  588.08   40.03
   1   1  -1  611.41   40.68
   1   1  -1  546.83   40.30
  -1   1  -1  630.39   36.15
  -1   1  -1  573.91   34.41
  -1   1  -1  534.78   26.90
  -1   1  -1  571.57   27.21
  -1   1  -1  575.93   32.76
   1  -1   0  261.71   29.58
   1  -1   0  247.55   29.01
   1  -1   0  233.39   23.60
   1  -1   0  214.48   24.91
   1  -1   0  249.02   27.47
   1  -1   0  258.15   26.33
  -1  -1   0  231.19   31.48
  -1  -1   0  307.51   61.31
  -1  -1   0  216.43   30.53
  -1  -1   0  223.95   31.97
  -1  -1   0  229.29   31.33
  -1  -1   0  217.52   30.10
   1   1   0  221.82   32.71
   1   1   0  216.12   29.86
   1   1   0  263.08   32.16
   1   1   0  204.52   29.91
   1   1   0  262.45   32.38
   1   1   0  259.36   32.45
  -1   1   0  240.08   29.36
  -1   1   0  237.57   28.89
  -1   1   0  231.54   21.85
  -1   1   0  212.40   22.70
  -1   1   0  230.42   25.23
   1  -1  -1  613.12   35.13
   1  -1  -1  599.30   34.79
   1  -1  -1  570.57   29.88
   1  -1  -1  529.16   31.07
   1  -1  -1  643.81   33.82
   1  -1  -1  584.09   31.92
  -1  -1  -1  585.26   43.22
  -1  -1  -1  664.95   58.40
  -1  -1  -1  475.55   37.74
  -1  -1  -1  548.65   40.82
  -1  -1  -1  569.50   41.96
  -1  -1  -1  564.38   40.85
   1   1   1  553.18   42.46
   1   1   1  597.80   42.19
   1   1   1  470.31   36.95
   1   1   1  576.41   40.27
   1   1   1  568.77   41.20
   1   1   1  530.87   37.81
  -1   1   1  569.46   35.08
  -1   1   1  578.54   34.01
  -1   1   1  546.40   26.94
  -1   1   1  524.94   27.89
  -1   1   1  578.57   32.75
   1  -1  -2 2723.61   59.48
   1  -1  -2 2469.10   56.88
   1  -1  -2 2379.72   51.18
   1  -1  -2 2342.37   51.52
   1  -1  -2 2700.78   58.09
   1  -1  -2 2395.62   55.15
  -1  -1  -2 2542.41   70.54
  -1  -1  -2 2405.31   71.06
  -1  -1  -2 2198.35   62.59
  -1  -1  -2 2302.61   65.18
  -1  -1  -2 2613.82   70.54
   1   1   2 2577.68   70.20
   1   1   2 2504.89   69.16
   1   1   2 2353.61   63.63
   1   1   2 2348.08   64.14
   1   1   2 2629.03   70.02
   1   1   2 2472.91   67.95
  -1   1   2 2578.72   58.44
  -1   1   2 2502.65   57.23
  -1   1   2 2386.46   48.24
  -1   1   2 2403.92   48.41
  -1   1   2 2466.51   55.67
   1  -1  -3 5172.48   81.78
   1  -1  -3 4915.56   80.05
   1  -1  -3 4597.09   72.96
   1  -1  -3 4644.29   76.07
   1  -1  -3 5147.24   80.74
   1  -1  -3 4871.13   79.01
  -1  -1  -3 4416.93   85.58
  -1  -1  -3 4535.71   87.66
  -1  -1  -3 4497.67   89.21
  -1  -1  -3 4914.52   93.71
   1   1   3 4960.69   95.09
   1   1   3 4886.69   94.05
   1   1   3 4353.13   84.37
   1   1   3 4556.46   86.62
   1   1   3 5156.06   95.61
   1   1   3 4690.45   90.94
  -1   1   3 5157.09   81.95
  -1   1   3 5077.04   81.09
  -1   1   3 4812.51   71.58
  -1   1   3 4706.36   68.81
  -1   1   3 4935.27   78.84
   1  -1  -4 2361.39   61.90
   1  -1  -4 2195.59   60.17
   1  -1  -4 2027.36   54.81
   1  -1  -4 2092.89   66.39
   1  -1  -4 2319.55   60.17
   1  -1  -4 2140.78   58.61
  -1  -1  -4 2145.45   67.95
  -1  -1  -4 2170.17   69.33
  -1  -1  -4 1887.83   61.72
  -1  -1  -4 1993.47   63.28
  -1  -1  -4 2057.10   66.05
  -1  -1  -4 2286.53   70.37
   1   1   4 2191.61   68.98
   1   1   4 1989.84   62.59
   1   1   4 2025.28   63.97
   1   1   4 1984.31   64.14
  -1   1   4 2317.82   61.03
  -1   1   4 2167.40   59.13
  -1   1   4 1981.54   67.77
  -1   1   4 2093.92   52.56
  -1   1   4 2169.82   58.09
   1  -1  -5  161.26   28.74
   1  -1  -5  179.62   29.27
   1  -1  -5  170.58   27.87
   1  -1  -5  178.34   28.15
   1  -1  -5  156.50   26.63
   1  -1  -5  166.91   26.63
  -1  -1  -5  194.44   36.50
  -1  -1  -5  188.52   35.81
  -1  -1  -5  135.57   29.84
  -1  -1  -5  148.86   31.47
  -1  -1  -5  108.20   28.58
  -1  -1  -5  167.78   31.55
   1   1   5  145.80   31.29
   1   1   5  134.48   30.74
   1   1   5  160.83   29.31
   1   1   5  106.12   28.86
   1   1   5  141.77   29.34
   1   1   5  169.42   32.42
  -1   1   5  189.89   30.24
  -1   1   5  185.52   29.43
  -1   1   5  192.43   27.66
  -1   1   5  188.35   27.59
  -1   1   5  192.38   28.29
   1  -1  -6 2308.14   66.91
   1  -1  -6 2174.84   65.70
   1  -1  -6 2041.02   60.69
   1  -1  -6 2064.70   60.86
   1  -1  -6 2240.37   65.35
   1  -1  -6 2140.78   65.18
  -1  -1  -6 2204.92   72.27
  -1  -1  -6 2236.22   73.65
  -1  -1  -6 1978.08   67.08
  -1  -1  -6 1936.94   66.91
  -1  -1  -6 2159.62   85.06
  -1  -1  -6 2189.71   71.75
   1   1   6 2148.21   72.44
   1   1   6 2118.99   71.75
   1   1   6 1887.49   64.49
   1   1   6 2023.90   67.26
   1   1   6 2073.70   69.33
   1   1   6 2056.58   70.54
  -1   1   6 2377.30   68.47
  -1   1   6 2208.38   65.35
  -1   1   6 1984.14   58.44
  -1   1   6 2056.06   58.09
  -1   1   6 2219.62   64.49
  -1   1   6 2244.00   65.35
   1  -1  -7 3865.05   87.48
   1  -1  -7 3671.07   82.47
   1  -1  -7 3772.04   81.78
   1  -1  -7 4063.54   88.52
   1  -1  -7 3899.81   88.35
  -1  -1  -7 3829.09   95.09
  -1  -1  -7 3837.74   95.09
  -1  -1  -7 3314.21   86.27
  -1  -1  -7 3536.55   91.29
   1   1   7 3822.69   94.92
   1   1   7 3792.09   94.05
   1   1   7 3592.40   87.83
   1   1   7 3396.34   86.79
   1   1   7 3708.24   93.02
   1   1   7 3842.40   94.92
  -1   1   7 4095.87   90.08
  -1   1   7 3814.05   87.31
  -1   1   7 3347.58   77.80
  -1   1   7 3664.67   79.53
  -1   1   7 4003.02   89.21
  -1   1   7 3719.48   85.58
   1  -1  -8  362.84   39.82
   1  -1  -8  361.30   40.63
   1  -1  -8  343.73   37.73
   1  -1  -8  355.99   39.68
   1  -1  -8  338.15   38.45
   1  -1  -8  387.40   41.03
  -1  -1  -8  372.78   43.24
  -1  -1  -8  387.32   44.38
  -1  -1  -8  281.71   38.78
  -1  -1  -8  333.86   42.24
  -1  -1  -8  300.02   39.73
  -1  -1  -8  400.46   45.54
   1   1   8  389.17   44.99
   1   1   8  362.20   44.42
   1   1   8  331.97   39.61
   1   1   8  339.24   41.77
   1   1   8  384.31   43.62
   1   1   8  404.76   43.53
  -1   1   8  351.72   41.01
  -1   1   8  357.51   40.51
  -1   1   8  333.89   37.79
  -1   1   8  334.59   35.88
  -1   1   8  430.16   40.87
  -1   1   8  389.10   38.00
   1  -1  -9  234.44   35.82
   1  -1  -9  227.10   36.38
   1  -1  -9  227.41   36.27
   1  -1  -9  292.28   38.59
   1  -1  -9  264.58   36.36
   1  -1  -9  257.30   37.92
  -1  -1  -9  176.84   34.99
  -1  -1  -9  161.29   33.23
  -1  -1  -9  211.26   36.76
  -1  -1  -9  160.26   34.23
  -1  -1  -9  205.00   35.88
  -1  -1  -9  178.43   36.13
   1   1   9  152.29   33.73
   1   1   9  183.46   35.84
   1   1   9  261.24   39.30
   1   1   9  157.56   35.32
   1   1   9  227.41   36.05
   1   1   9  187.07   35.48
  -1   1   9  210.79   36.65
  -1   1   9  194.06   35.17
  -1   1   9  175.19   31.35
  -1   1   9  213.18   34.89
  -1   1   9  241.95   35.96
  -1   1   9  240.15   36.53
   1  -1 -10  425.49   43.88
   1  -1 -10  343.20   44.85
   1  -1 -10  316.17   39.04
   1  -1 -10  327.12   38.73
   1  -1 -10  316.38   39.39
   1  -1 -10  333.10   42.01
  -1  -1 -10  312.01   43.24
  -1  -1 -10  351.58   46.82
  -1  -1 -10  315.67   44.80
  -1  -1 -10  365.81   46.91
  -1  -1 -10  321.48   42.24
  -1  -1 -10  338.92   43.64
   1   1  10  433.41   52.72
   1   1  10  361.76   44.64
   1   1  10  427.78   50.38
   1   1  10  381.68   47.34
   1   1  10  368.23   42.38
   1   1  10  375.39   43.66
  -1   1  10  345.05   42.93
  -1   1  10  301.27   39.94
  -1   1  10  334.48   40.92
  -1   1  10  327.84   39.06
  -1   1  10  441.11   43.76
  -1   1  10  325.42   39.16
   1  -1 -11 1112.00   62.43
   1  -1 -11 1063.85   60.55
   1  -1 -11 1017.83   57.50
   1  -1 -11 1131.84   59.42
   1  -1 -11 1121.00   60.88
   1  -1 -11 1117.14   65.75
  -1  -1 -11 1134.22   64.87
  -1  -1 -11 1077.15   63.90
  -1  -1 -11 1076.30   62.09
  -1  -1 -11 1026.09   59.49
  -1  -1 -11 1136.21   64.13
  -1  -1 -11 1089.32   64.52
   1   1  11 1164.03   66.27
   1   1  11 1165.07   66.11
   1   1  11  968.16   57.78
   1   1  11  985.36   58.71
   1   1  11 1074.61   63.43
   1   1  11 1070.89   63.02
  -1   1  11 1238.13   65.34
  -1   1  11 1080.75   62.07
  -1   1  11 1058.30   57.44
  -1   1  11 1225.72   59.48
  -1   1  11 1146.43   62.12
  -1   1  11 1125.78   60.56
   1  -1 -12 2778.07   93.71
   1  -1 -12 2742.10   95.61
   1  -1 -12 2410.67   84.72
   1  -1 -12 2540.68   87.66
   1  -1 -12 2717.21   93.71
  -1  -1 -12 2680.04   97.17
  -1  -1 -12 2596.01   94.75
  -1  -1 -12 2508.70   91.63
  -1  -1 -12 2321.63   86.97
  -1  -1 -12 2648.74   95.78
  -1  -1 -12 2631.97   93.54
   1   1  12 2653.06   94.92
   1   1  12 2630.42   95.78
   1   1  12 2534.98   91.12
   1   1  12 2200.60   83.68
   1   1  12 2547.94   91.29
   1   1  12 2761.64   96.99
  -1   1  12 2713.40   93.36
  -1   1  12 2731.04   93.36
  -1   1  12 2446.46   83.34
  -1   1  12 2723.26   86.79
  -1   1  12 2557.63   90.25
  -1   1  12 2687.99   91.46
   1  -1 -13 1107.01   66.70
   1  -1 -13  925.76   63.18
   1  -1 -13  851.12   59.46
   1  -1 -13 1021.53   64.11
   1  -1 -13  985.15   64.68
  -1  -1 -13  912.76   64.70
  -1  -1 -13  860.72   63.21
  -1  -1 -13  793.01   58.23
  -1  -1 -13  858.21   59.48
  -1  -1 -13  925.54   63.69
  -1  -1 -13  903.39   63.12
   1   1  13  976.96   65.41
   1   1  13  914.59   64.82
   1   1  13  925.33   61.17
   1   1  13  962.28   62.48
   1   1  13  982.28   64.07
   1   1  13  979.69   64.49
  -1   1  13 1042.33   65.39
  -1   1  13  917.39   63.04
  -1   1  13  855.46   56.29
  -1   1  13  941.55   58.92
  -1   1  13  992.92   63.63
  -1   1  13  929.27   58.84
   1  -1 -14  755.29   61.34
   1  -1 -14  743.91   59.74
   1  -1 -14  837.53   58.96
   1  -1 -14  808.68   59.91
   1  -1 -14  826.85   62.85
   1  -1 -14  722.04   59.91
  -1  -1 -14  731.67   61.52
  -1  -1 -14  789.33   62.64
  -1  -1 -14  699.79   59.32
  -1  -1 -14  718.12   57.63
  -1  -1 -14  688.50   57.16
  -1  -1 -14  745.75   60.93
   1   1  14  923.19   66.05
   1   1  14  812.62   63.94
   1   1  14  707.07   56.26
   1   1  14  684.89   57.66
   1   1  14  675.14   58.75
   1   1  14  779.58   60.62
  -1   1  14  736.01   59.10
  -1   1  14  748.81   59.11
  -1   1  14  677.35   54.20
  -1   1  14  756.71   58.35
  -1   1  14  811.86   63.40
  -1   1  14  727.85   58.09
   1  -1 -15   35.08   31.90
   1  -1 -15   48.27   28.79
   1  -1 -15   47.25   30.33
   1  -1 -15   17.12   25.40
   1  -1 -15    1.73   24.14
   1  -1 -15   36.69   29.18
  -1  -1 -15   50.14   32.07
  -1  -1 -15   30.86   26.23
  -1  -1 -15   38.95   27.56
  -1  -1 -15   23.69   30.31
  -1  -1 -15   99.45   31.97
  -1  -1 -15   57.25   29.91
   1   1  15   44.54   31.19
   1   1  15   42.98   30.76
   1   1  15   73.29   30.72
   1   1  15   26.12   28.06
   1   1  15   44.31   27.35
   1   1  15   39.54   26.19
  -1   1  15   30.27   28.16
  -1   1  15   32.54   29.58
  -1   1  15   -8.59   23.93
  -1   1  15   26.76   25.52
  -1   1  15   12.17   25.31
  -1   1  15  -22.58   22.60
   1  -1 -16   12.09   30.33
   1  -1 -16   37.29   24.71
   1  -1 -16    6.73   27.84
   1  -1 -16   19.43   28.56
   1  -1 -16  -22.77   25.83
  -1  -1 -16   21.42   27.97
  -1  -1 -16   -4.18   25.48
  -1  -1 -16   50.24   30.50
  -1  -1 -16   -5.13   22.29
  -1  -1 -16   -5.60   26.94
   1   1  16   55.26   33.46
   1   1  16   10.58   26.07
   1   1  16   31.54   29.55
   1   1  16   28.87   29.41
   1   1  16   19.74   28.01
   1   1  16  -23.08   20.11
  -1   1  16   32.45   29.58
  -1   1  16   28.01   26.04
  -1   1  16   23.60   27.71
  -1   1  16   40.47   31.73
  -1   1  16   20.44   29.39
  -1   1  16   45.96   29.50
   1  -1 -17  161.47   42.51
   1  -1 -17  210.88   43.62
   1  -1 -17  191.52   43.41
   1  -1 -17  167.47   49.00
   1  -1 -17  101.52   37.59
   1  -1 -17  148.59   45.44
  -1  -1 -17  205.54   50.80
  -1  -1 -17  141.48   41.98
  -1  -1 -17  199.87   47.82
  -1  -1 -17  213.82   47.53
  -1  -1 -17  195.94   46.15
   1   1  17  228.43   46.84
   1   1  17  185.84   47.06
   1   1  17  168.94   44.21
   1   1  17  124.54   40.47
   1   1  17  191.72   43.22
   1   1  17  205.16   46.51
  -1   1  17  219.40   48.34
  -1   1  17  138.49   40.66
  -1   1  17  254.40   46.25
  -1   1  17  207.16   45.59
  -1   1  17  188.21   43.31
  -1   1  17  247.15   47.74
   1  -1 -18 1284.61   83.73
   1  -1 -18 1218.80   83.61
   1  -1 -18 1162.28   74.72
   1  -1 -18 1230.51   79.81
   1  -1 -18 1257.20   80.93
   1  -1 -18 1438.91  109.08
  -1  -1 -18 1422.40   89.25
  -1  -1 -18 1278.97   85.06
  -1  -1 -18 1202.29   78.70
  -1  -1 -18 1210.68   80.55
  -1  -1 -18 1251.67   82.51
  -1  -1 -18 1268.15   83.85
   1   1  18 1273.26   85.55
   1   1  18 1366.42   85.12
   1   1  18 1161.54   76.57
   1   1  18 1072.26   76.32
   1   1  18 1233.08   81.14
   1   1  18 1258.74   85.08
  -1   1  18 1245.67   83.16
  -1   1  18 1216.71   81.26
  -1   1  18 1129.55   76.45
  -1   1  18 1251.63   81.19
  -1   1  18 1252.95   80.26
   1  -1 -19 1921.55  101.32
   1  -1 -19 1830.95  101.83
   1  -1 -19 1700.05   90.61
   1  -1 -19 1645.23   91.79
   1  -1 -19 1900.11   98.20
   1  -1 -19 1775.11  118.43
  -1  -1 -19 2007.30  108.06
  -1  -1 -19 1803.98  101.14
  -1  -1 -19 1703.17   93.92
  -1  -1 -19 1715.09   93.33
  -1  -1 -19 1901.15  103.22
  -1  -1 -19 1856.19  103.39
   1   1  19 1897.52  101.83
   1   1  19 1788.07   92.33
   1   1  19 1654.50   95.25
   1   1  19 1797.41   99.41
   1   1  19 1904.09  105.81
  -1   1  19 1849.28   98.03
  -1   1  19 2004.71  101.66
  -1   1  19 1842.54   94.57
  -1   1  19 2002.64  100.80
  -1   1  19 2027.88  101.83
  -1   1  19 2037.91  101.49
   1  -1 -20  398.73   62.52
   1  -1 -20  364.93   61.29
   1  -1 -20  290.24   53.39
   1  -1 -20  338.29   58.84
   1  -1 -20  363.18   55.36
   1  -1 -20  314.25   57.52
  -1  -1 -20  372.21   56.85
  -1  -1 -20  341.57   58.11
  -1  -1 -20  293.23   53.46
  -1  -1 -20  348.28   58.99
  -1  -1 -20  326.60   57.71
  -1  -1 -20  412.80   64.97
   1   1  20  438.72   63.24
   1   1  20  280.61   58.35
   1   1  20  379.85   62.26
   1   1  20  323.71   52.73
   1   1  20  284.32   55.14
   1   1  20  312.68   55.05
  -1   1  20  260.91   52.20
  -1   1  20  265.01   53.27
  -1   1  20  313.63   53.79
  -1   1  20  396.05   60.50
  -1   1  20  355.89   58.73
  -1   1  20  354.69   57.87
   1  -1 -21  107.68   43.79
   1  -1 -21   62.29   32.54
   1  -1 -21   88.28   36.98
   1  -1 -21   32.66   35.60
   1  -1 -21   43.55   35.55
   1  -1 -21  110.60   40.75
  -1  -1 -21   66.55   32.94
  -1  -1 -21   91.72   34.46
  -1  -1 -21   80.69   32.43
  -1  -1 -21   78.63   37.88
  -1  -1 -21   23.36   28.63
   1   1  21  117.76   44.59
   1   1  21   92.43   42.83
   1   1  21   74.28   37.40
   1   1  21   33.82   34.18
   1   1  21   79.06   40.01
   1   1  21   83.09   40.87
  -1   1  21   68.41   30.93
  -1   1  21   89.52   37.35
  -1   1  21   59.16   36.90
  -1   1  21   54.24   35.37
  -1   1  21   71.61   35.89
   1  -1 -22   16.58   34.32
   1  -1 -22    4.88   25.14
   1  -1 -22   26.47   28.65
   1  -1 -22   19.10   29.74
   1  -1 -22   -5.12   26.75
   1  -1 -22  -21.01   23.91
  -1  -1 -22    7.49   29.20
  -1  -1 -22   52.23   36.79
  -1  -1 -22   13.85   26.59
  -1  -1 -22   68.73   35.55
  -1  -1 -22   11.39   23.38
  -1  -1 -22   57.94   40.37
   1   1  22    5.74   30.15
   1   1  22   22.84   34.89
   1   1  22    8.87   29.55
   1   1  22   61.67   37.00
   1   1  22    0.09   28.34
   1   1  22   68.00   34.48
  -1   1  22   10.49   33.73
  -1   1  22    7.38   32.73
  -1   1  22  -26.33   23.77
  -1   1  22   42.13   30.97
  -1   1  22   13.21   24.69
  -1   1  22    3.75   26.94
   1  -1 -23  173.97   52.99
   1  -1 -23  139.56   42.22
   1  -1 -23  160.41   46.27
   1  -1 -23  197.39   51.68
   1  -1 -23  140.93   44.45
   1  -1 -23  167.17   49.38
  -1  -1 -23  176.37   42.53
  -1  -1 -23  159.65   46.18
  -1  -1 -23  156.04   42.50
  -1  -1 -23  151.87   45.51
  -1  -1 -23  117.19   41.30
  -1  -1 -23  201.98   51.97
   1   1  23  177.75   50.83
   1   1  23  198.83   51.33
   1   1  23  187.99   49.33
   1   1  23  158.39   47.25
   1   1  23  113.44   38.02
   1   1  23  144.66   46.77
  -1   1  23  151.08   46.63
  -1   1  23  180.16   50.87
  -1   1  23  156.43   45.68
  -1   1  23  233.11   52.32
  -1   1  23  217.00   54.48
  -1   1  23  137.23   45.73
   1  -1 -24  175.07   49.50
   1  -1 -24   75.62   32.35
   1  -1 -24  149.95   40.15
   1  -1 -24   79.01   39.63
   1  -1 -24  144.57   47.55
   1  -1 -24  158.08   48.06
  -1  -1 -24   44.05   39.20
  -1  -1 -24  163.52   45.44
  -1  -1 -24  106.26   41.08
  -1  -1 -24  134.86   41.88
  -1  -1 -24   33.97   35.58
   1   1  24  110.76   44.49
   1   1  24  185.10   50.50
   1   1  24   93.00   42.07
   1   1  24   70.32   36.27
   1   1  24  126.61   43.43
   1   1  24   99.97   43.21
  -1   1  24  102.70   40.39
  -1   1  24   83.72   37.67
  -1   1  24  113.37   35.31
  -1   1  24   92.43   38.52
  -1   1  24  100.59   45.38
  -1   1  24  114.30   41.39
   1  -1 -25  483.52   75.61
   1  -1 -25  443.98   67.12
   1  -1 -25  504.85   72.48
   1  -1 -25  471.62   73.76
   1  -1 -25  543.72   82.47
   1  -1 -25  451.06   72.25
  -1  -1 -25  606.98   85.27
  -1  -1 -25  543.11   81.23
  -1  -1 -25  506.56   61.71
  -1  -1 -25  473.40   71.25
  -1  -1 -25  573.63   70.39
  -1  -1 -25  555.06   81.97
   1   1  25  447.50   68.74
   1   1  25  562.25   97.94
   1   1  25  521.41   74.24
   1   1  25  548.63   66.44
   1   1  25  490.21   76.13
  -1   1  25  667.25   84.58
  -1   1  25  588.93   80.98
  -1   1  25  546.23   62.33
  -1   1  25  549.67   74.41
  -1   1  25  567.73   80.31
  -1   1  25  564.69   80.64
   1  -1 -26  119.69   46.84
   1  -1 -26   52.37   38.21
   1  -1 -26  229.47   48.20
   1  -1 -26  186.12   49.50
   1  -1 -26  162.83   48.74
   1  -1 -26  187.80   54.29
  -1  -1 -26  177.39   49.41
  -1  -1 -26  123.69   51.12
  -1  -1 -26  174.24   48.12
  -1  -1 -26  111.36   46.02
  -1  -1 -26  203.60   53.30
  -1  -1 -26  214.42   54.72
   1   1  26  192.95   46.89
   1   1  26   94.23   50.04
   1   1  26  109.51   42.93
   1   1  26  198.76   53.27
   1   1  26  286.88   60.20
   1   1  26  176.35   55.97
  -1   1  26  115.74   45.73
  -1   1  26   98.67   40.73
  -1   1  26  106.35   43.26
  -1   1  26  149.02   42.53
  -1   1  26  176.16   52.23
  -1   1  26  197.19   56.31
   1  -1 -27  309.33   69.92
   1  -1 -27  248.78   60.01
   1  -1 -27  198.07   53.08
   1  -1 -27  243.57   59.23
   1  -1 -27  301.06   63.38
   1  -1 -27  237.38   58.94
  -1  -1 -27  282.92   65.34
  -1  -1 -27   76.14   35.32
  -1  -1 -27  168.23   51.95
  -1  -1 -27  207.65   58.11
  -1  -1 -27  225.85   56.88
   1   1  27  299.80   64.35
   1   1  27  184.05   53.89
   1   1  27  210.50   51.99
   1   1  27  261.50   58.61
   1   1  27  236.14   60.72
   1   1  27  176.56   53.44
  -1   1  27  234.84   59.41
  -1   1  27  240.08   59.03
  -1   1  27  183.41   50.62
  -1   1  27  239.04   56.24
  -1   1  27  194.78   52.73
  -1   1  27  218.97   57.56
   1  -1 -28  333.89   63.54
   1  -1 -28  300.75   72.27
   1  -1 -28  266.79   64.71
   1  -1 -28  220.34   54.34
   1  -1 -28  261.78   57.95
   1  -1 -28  242.31   64.16
  -1  -1 -28  232.37   55.57
  -1  -1 -28  309.86   69.00
  -1  -1 -28  196.53   49.83
  -1  -1 -28  239.13   61.34
  -1  -1 -28  227.98   59.82
  -1  -1 -28  159.44   50.74
   1   1  28  304.55   62.41
   1   1  28  298.74   67.10
   1   1  28  269.14   63.31
   1   1  28  129.19   47.62
   1   1  28  273.48   62.69
   1   1  28  254.60   64.23
  -1   1  28  289.48   63.94
  -1   1  28  221.86   60.77
  -1   1  28  258.89   60.06
  -1   1  28  363.15   68.57
  -1   1  28  262.38   62.78
   1  -1 -29  174.92   58.35
   1  -1 -29  155.74   52.80
   1  -1 -29  124.83   48.91
   1  -1 -29  117.69   44.21
   1  -1 -29  197.00   56.48
   1  -1 -29  137.97   47.75
  -1  -1 -29  136.92   49.48
  -1  -1 -29  246.77   64.97
  -1  -1 -29  127.04   45.06
  -1  -1 -29  117.12   49.69
  -1  -1 -29  182.27   56.99
  -1  -1 -29  228.95   65.77
   1   1  29  187.31   55.65
   1   1  29  202.03   53.11
   1   1  29  173.38   53.41
   1   1  29  123.41   46.94
   1   1  29  129.76   50.69
   1   1  29  175.04   53.56
  -1   1  29  127.15   44.66
  -1   1  29  133.70   48.72
  -1   1  29  212.00   58.46
  -1   1  29  209.74   54.31
  -1   1  29  137.52   51.18
   1  -1 -30  122.34   53.37
   1  -1 -30  189.65   61.34
   1  -1 -30  171.67   49.41
   1  -1 -30  115.04   41.15
   1  -1 -30   93.74   47.23
  -1  -1 -30  145.04   53.04
  -1  -1 -30  115.86   45.11
  -1  -1 -30   59.74   43.93
  -1  -1 -30  101.61   50.55
  -1  -1 -30  147.72   54.79
  -1  -1 -30  205.16   58.44
   1   1  30  216.65   63.82
   1   1  30  148.21   54.76
   1   1  30  125.95   55.71
   1   1  30   98.84   42.79
   1   1  30  105.60   48.24
   1   1  30   77.13   52.02
  -1   1  30  127.91   49.33
  -1   1  30   75.31   49.52
  -1   1  30  153.03   49.60
  -1   1  30  228.39   58.20
  -1   1  30  225.52   62.14
  -1   1  30  162.31   55.29
   1  -1 -31  105.00   52.09
   1  -1 -31   65.89   37.17
   1  -1 -31   82.89   45.19
   1  -1 -31   75.50   45.57
   1  -1 -31   51.71   43.12
   1  -1 -31   33.56   42.57
  -1  -1 -31   62.09   38.87
  -1  -1 -31   67.91   45.19
  -1  -1 -31  115.16   46.87
  -1  -1 -31  120.08   45.99
  -1  -1 -31   91.69   50.90
  -1  -1 -31   63.52   48.57
   1   1  31  118.17   56.10
   1   1  31   94.69   46.42
   1   1  31  151.63   57.23
   1   1  31   76.57   41.93
   1   1  31   27.13   39.59
   1   1  31  106.05   59.49
  -1   1  31   85.67   45.47
  -1   1  31   30.45   41.88
  -1   1  31   27.97   39.94
  -1   1  31   72.75   39.73
  -1   1  31   71.70   50.12
  -1   1  31   77.25   50.49
   1  -1 -32  111.02   51.26
   1  -1 -32   28.56   42.81
   1  -1 -32   47.11   40.92
   1  -1 -32   46.61   49.71
   1  -1 -32  120.33   49.62
   1  -1 -32   53.44   34.96
  -1  -1 -32   52.58   51.97
  -1  -1 -32  105.43   40.51
  -1  -1 -32   67.79   37.64
  -1  -1 -32   72.49   41.88
  -1  -1 -32  190.11   64.23
  -1  -1 -32   47.01   45.80
   1   1  32   64.09   50.42
   1   1  32    7.47   53.11
   1   1  32   99.09   50.12
   1   1  32   93.09   51.16
   1   1  32   61.01   46.44
   1   1  32   52.96   46.44
  -1   1  32   76.07   45.35
  -1   1  32   78.77   50.35
  -1   1  32   81.83   42.72
  -1   1  32   90.67   47.48
  -1   1  32   53.77   44.81
  -1   1  32   75.45   46.28
   1  -1 -33  245.03   63.14
   1  -1 -33  299.02   80.36
   1  -1 -33  206.18   61.57
   1  -1 -33  205.69   61.74
   1  -1 -33  378.81   75.04
   1  -1 -33  171.30   63.88
  -1  -1 -33  188.49   65.37
  -1  -1 -33  331.42   73.58
  -1  -1 -33  188.18   46.68
  -1  -1 -33  322.66   82.40
  -1  -1 -33  326.61   86.29
  -1  -1 -33  178.60   61.33
   1   1  33  164.06   64.44
   1   1  33  184.31   54.48
   1   1  33  359.60   76.57
   1   1  33  211.38   61.36
   1   1  33  303.74   74.90
   1   1  33  247.08   73.57
  -1   1  33  245.98   60.12
  -1   1  33  251.58   70.33
  -1   1  33  137.40   50.59
  -1   1  33  323.14   70.52
  -1   1  33  251.96   68.40
  -1   1  33  302.81   71.73
   1  -1 -34  361.94   78.44
   1  -1 -34  347.47   76.96
   1  -1 -34  393.40   73.84
   1  -1 -34  404.52   84.06
   1  -1 -34  253.72   68.86
   1  -1 -34  328.00   86.12
  -1  -1 -34  365.08   74.71
  -1  -1 -34  341.90   82.16
  -1  -1 -34  293.51   66.41
  -1  -1 -34  302.67   77.94
  -1  -1 -34  340.96   84.34
  -1  -1 -34  483.86   97.79
   1   1  34  325.73   82.97
   1   1  34  272.78   66.77
   1   1  34  344.60   79.89
   1   1  34  289.53   64.39
   1   1  34  380.94   81.07
   1   1  34  445.69   97.82
  -1   1  34  340.52   75.76
  -1   1  34  368.06   79.36
  -1   1  34  345.37   70.51
  -1   1  34  294.96   74.02
  -1   1  34  234.41   69.30
  -1   1  34  351.13   83.53
   1  -1 -35  128.11   56.67
   1  -1 -35  148.69   60.69
   1  -1 -35  214.82   69.18
   1  -1 -35  243.76   66.70
   1  -1 -35  208.58   72.29
   1  -1 -35  216.64   71.11
  -1  -1 -35  137.94   60.03
  -1  -1 -35  219.32   68.69
  -1  -1 -35  106.30   50.49
  -1  -1 -35  264.49   67.76
  -1  -1 -35  165.49   60.37
  -1  -1 -35  229.02   74.34
   1   1  35  254.38   79.55
   1   1  35  162.52   69.69
   1   1  35  196.53   66.17
   1   1  35  157.63   53.11
   1   1  35  157.06   61.65
   1   1  35  155.99   61.41
  -1   1  35  295.80   69.45
  -1   1  35  245.04   78.13
  -1   1  35  206.21   57.40
  -1   1  35  202.48   67.65
  -1   1  35  256.23   66.94
  -1   1  35  159.98   65.84
   1  -1 -36  349.94   73.53
   1  -1 -36  476.19   86.10
   1  -1 -36  490.02   93.10
   1  -1 -36  456.93   87.24
   1  -1 -36  649.27  122.56
   1  -1 -36  574.67  108.59
  -1  -1 -36  589.28  105.12
  -1  -1 -36  590.45  107.77
  -1  -1 -36  361.44   77.51
  -1  -1 -36  508.62   91.65
  -1  -1 -36  535.06   95.82
  -1  -1 -36  590.88  102.66
   1   1  36  599.98  100.37
   1   1  36  427.10   85.62
   1   1  36  538.44   99.62
   1   1  36  456.58   79.01
   1   1  36  594.34  104.20
   1   1  36  577.48  105.03
  -1   1  36  614.45   98.71
  -1   1  36  532.36   97.94
  -1   1  36  431.73   86.15
  -1   1  36  712.01  107.42
  -1   1  36  580.03  101.32
  -1   1  36  646.28  106.90
   1  -1 -37  257.87   72.48
   1  -1 -37  252.08   72.13
   1  -1 -37  442.42   96.94
   1  -1 -37  270.80   94.54
   1  -1 -37  232.06   67.79
   1  -1 -37  282.25   76.89
  -1  -1 -37  206.14   67.58
  -1  -1 -37  283.63   76.26
  -1  -1 -37  149.35   53.13
  -1  -1 -37  285.19   71.18
  -1  -1 -37  286.75   78.34
  -1  -1 -37  342.16   89.16
   1   1  37  354.10   87.05
   1   1  37  253.90   72.10
   1   1  37  497.90   95.80
   1   1  37  287.77   64.92
   1   1  37  377.27   83.59
   1   1  37  235.88   79.34
  -1   1  37  337.30   85.60
  -1   1  37  229.74   81.78
  -1   1  37  242.67   67.83
  -1   1  37  350.44   78.94
  -1   1  37  398.80   92.08
  -1   1  37  228.39   80.76
   1  -1 -38    6.92   47.89
   1  -1 -38    4.63   54.05
   1  -1 -38   22.41   54.05
   1  -1 -38   40.25   54.50
   1  -1 -38    8.37   51.37
  -1  -1 -38   53.42   56.43
  -1  -1 -38   24.05   49.69
  -1  -1 -38   71.37   69.12
  -1  -1 -38  106.80   51.16
  -1  -1 -38   71.34   61.52
   1   1  38   47.32   57.64
   1   1  38   41.20   54.77
   1   1  38   31.80   45.89
   1   1  38   34.44   51.47
   1   1  38  149.62   66.63
  -1   1  38    8.33   45.54
  -1   1  38  -14.90   48.15
  -1   1  38   44.26   48.50
  -1   1  38   69.09   54.98
  -1   1  38  147.13   57.30
  -1   1  38  223.78   72.30
   1  -1 -39   26.80   45.97
   1  -1 -39   66.94   48.83
   1  -1 -39   53.15   49.43
   1  -1 -39   50.99   52.94
   1  -1 -39   17.89   44.30
   1  -1 -39   58.59   45.19
  -1  -1 -39   24.71   50.54
  -1  -1 -39   15.85   69.31
  -1  -1 -39   -9.41   31.78
  -1  -1 -39   29.74   48.34
  -1  -1 -39   17.00   45.92
  -1  -1 -39    7.66   49.59
   1   1  39   62.80   55.67
   1   1  39   44.47   60.98
   1   1  39    1.40   45.75
   1   1  39   69.09   56.57
   1   1  39   18.40   45.89
   1   1  39  110.12   58.89
  -1   1  39   17.25   45.44
  -1   1  39  -29.13   47.79
  -1   1  39   33.71   52.13
  -1   1  39   63.82   59.34
   1  -1 -40   69.37   54.39
   1  -1 -40   27.27   40.66
   1  -1 -40  -46.42   50.29
   1  -1 -40  107.80   55.81
   1  -1 -40   71.27   54.34
   1  -1 -40   68.71   63.40
  -1  -1 -40   26.90   53.75
  -1  -1 -40   34.01   44.55
  -1  -1 -40   20.37   34.44
  -1  -1 -40   31.71   53.29
  -1  -1 -40   75.83   55.17
  -1  -1 -40   45.06   56.24
   1   1  40  138.28   65.28
   1   1  40   26.82   66.94
   1   1  40   28.30   51.73
   1   1  40   70.18   48.64
   1   1  40    9.22   53.27
   1   1  40  -26.37   48.91
  -1   1  40   49.66   57.33
  -1   1  40   23.69   56.38
  -1   1  40   14.37   49.36
  -1   1  40  132.58   57.42
  -1   1  40   27.32   51.35
  -1   1  40  113.85   74.12
   1  -1 -41   32.63   48.96
   1  -1 -41  129.86   69.23
   1  -1 -41   30.67   46.96
   1  -1 -41   89.02   60.69
   1  -1 -41  173.78   79.32
  -1  -1 -41   53.08   62.76
  -1  -1 -41  107.80   63.14
  -1  -1 -41   55.05   36.55
  -1  -1 -41   53.51   55.50
  -1  -1 -41   80.36   59.70
  -1  -1 -41   47.11   64.82
   1   1  41  -31.24   54.88
   1   1  41   51.61   57.33
   1   1  41   54.65   53.74
   1   1  41  -15.75   45.35
   1   1  41   69.97   57.78
   1   1  41   70.47   57.94
  -1   1  41   66.50   64.51
  -1   1  41  124.57   75.49
  -1   1  41   79.06   56.07
  -1   1  41   37.86   49.27
  -1   1  41   74.69   58.87
  -1   1  41   98.29   74.47
   1  -1 -42   37.95   51.57
   1  -1 -42   97.24   74.97
   1  -1 -42   48.46   58.44
   1  -1 -42    1.09   58.08
   1  -1 -42   63.80   57.61
  -1  -1 -42   51.95   56.17
  -1  -1 -42   42.01   54.86
  -1  -1 -42  -14.25   31.99
  -1  -1 -42   81.43   67.29
  -1  -1 -42   90.25   68.50
  -1  -1 -42   88.69   69.61
   1   1  42  -16.70   37.54
   1   1  42  -34.63   57.40
   1   1  42  -19.59   51.76
   1   1  42   22.94   48.12
   1   1  42   16.27   60.60
   1   1  42   18.47   72.65
  -1   1  42   55.98   70.00
  -1   1  42   -6.88   49.90
  -1   1  42   -6.79   52.61
  -1   1  42   -1.92   56.57
  -1   1  42  -10.58   59.91
   1  -1 -43   60.88   45.52
   1  -1 -43  162.76   68.60
   1  -1 -43  134.79   70.56
   1  -1 -43  169.96   71.18
   1  -1 -43  188.63   63.52
  -1  -1 -43  111.02   62.03
  -1  -1 -43  114.61   66.81
  -1  -1 -43  106.26   79.89
  -1  -1 -43  154.86   71.53
  -1  -1 -43   67.71   70.90
   1   1  43   96.86   74.88
   1   1  43   95.78   59.89
   1   1  43  161.43   71.49
   1   1  43  209.86   83.99
   1   1  43   85.63   67.08
  -1   1  43   81.09   57.47
  -1   1  43  117.86   91.53
  -1   1  43  100.45   59.61
  -1   1  43  102.25   63.42
  -1   1  43  149.45   83.65
  -1   1  43  189.56   82.61
   1  -1 -44   45.73   51.37
   1  -1 -44  140.93   79.03
   1  -1 -44   94.18   67.19
   1  -1 -44  134.67   71.03
  -1  -1 -44  117.07   61.76
  -1  -1 -44   58.82   56.29
  -1  -1 -44   67.26   64.35
  -1  -1 -44  174.40   81.43
  -1  -1 -44   22.63   62.38
   1   1  44   81.42   62.38
   1   1  44   74.93   60.46
   1   1  44  166.03   89.56
   1   1  44  184.86   88.35
  -1   1  44   95.21   70.56
  -1   1  44  -15.53   52.49
  -1   1  44   86.34   63.75
   1  -1 -45   22.08   54.53
   1  -1 -45   15.09   58.80
   1  -1 -45  111.47   64.42
   1  -1 -45   11.15   64.71
   1  -1 -45    6.09   64.47
  -1  -1 -45   82.45   67.90
  -1  -1 -45   23.01   49.31
  -1  -1 -45   35.37   57.19
  -1  -1 -45   40.96   68.73
   1   1  45   69.97   78.51
   1   1  45   87.04   59.23
   1   1  45   81.36   65.22
   1   1  45    2.96   73.17
  -1   1  45  -54.88   54.70
  -1   1  45  -19.35   49.93
  -1   1  45   -5.72   54.63
  -1   1  45  -30.72   76.21
   1  -1 -46   20.85   60.36
   1  -1 -46   77.85   56.81
   1  -1 -46   32.11   61.03
   1  -1 -46   17.39   66.30
   1  -1 -46  -76.63   52.75
  -1  -1 -46   58.75   70.13
  -1  -1 -46   34.51   64.65
  -1  -1 -46   34.86   70.51
   1   1  46  -11.19   49.66
   1   1  46   44.35   55.71
   1   1  46   73.08   59.54
  -1   1  46  -79.98   47.93
  -1   1  46   -7.83   55.57
  -1   1  46  -83.87   60.53
  -1   1  46   37.14   75.05
   1  -1 -47   54.67   55.41
   1  -1 -47  120.96   77.63
   1  -1 -47  176.51   90.35
   1  -1 -47   48.46   75.12
  -1  -1 -47  210.08   71.34
  -1  -1 -47  131.54   69.07
  -1  -1 -47   75.94   73.41
  -1  -1 -47  185.62   91.95
   1   1  47   84.68   71.98
   1   1  47  104.58   69.71
   1   1  47   30.43   65.63
   1   1  47  215.10   91.25
  -1   1  47  112.12   82.19
  -1   1  47   85.13   63.50
  -1   1  47  118.61   74.83
  -1   1  47   19.76   95.18
   1  -1 -48   69.47   67.71
   1  -1 -48   -6.90   68.52
   1  -1 -48   20.94   88.83
   1  -1 -48  -39.26   71.92
  -1  -1 -48   -4.81   59.58
  -1  -1 -48   35.69   64.35
  -1  -1 -48   22.11   84.98
  -1  -1 -48  132.71   90.89
   1   1  48   69.75   69.19
   1   1  48   38.97   61.69
   1   1  48  -21.16   75.42
  -1   1  48   -0.21   71.94
  -1   1  48   94.76   78.04
  -1   1  48    4.84   56.33
   1  -1 -49   86.29   70.70
   1  -1 -49  -20.92   61.95
   1  -1 -49   74.17   84.60
   1  -1 -49  131.26   99.69
  -1  -1 -49   32.26   65.44
  -1  -1 -49  -33.97   60.56
  -1  -1 -49   12.31   79.29
  -1  -1 -49   25.67   70.70
   1   1  49   33.40   65.28
   1   1  49   -3.32   59.77
   1   1  49   31.33   82.33
  -1   1  49   10.32   68.26
  -1   1  49  116.84   70.70
  -1   1  49   36.39   68.02
   1  -1 -50  -14.77   59.72
   1  -1 -50   45.21   65.54
   1  -1 -50  -94.31   68.73
  -1  -1 -50  132.82   92.98
  -1  -1 -50   41.96   74.38
  -1  -1 -50  108.70  102.72
  -1  -1 -50   14.51   79.05
   1   1  50  -23.20   79.27
   1   1  50  -35.25   66.51
  -1   1  50  -33.75   64.51
  -1   1  50   65.42   64.78
  -1   1  50  166.03   80.08
   2  -1  49  203.10   92.43
   2  -1  49  291.97   93.69
   2  -1  49  -17.41   80.22
   2  -1  49  102.94  100.62
  -2  -1  49  117.90   76.28
  -2  -1  49  205.50   88.07
  -2  -1  49  119.88   95.59
  -2  -1  49   71.30  101.78
   2   1 -49   76.33   72.30
   2   1 -49  166.43   82.90
   2   1 -49  308.60  111.86
  -2   1 -49  123.69   93.28
  -2   1 -49  148.19   79.70
  -2   1 -49   96.44   97.29
   2  -1  48  243.31   93.57
   2  -1  48  137.12   79.67
   2  -1  48   72.79   77.89
   2  -1  48  190.43  109.58
  -2  -1  48   54.63   76.33
  -2  -1  48  120.13   79.43
  -2  -1  48  170.99  101.02
  -2  -1  48   83.85  110.32
   2   1 -48  147.72   79.76
   2   1 -48   32.30   52.68
   2   1 -48  149.26  108.32
   2   1 -48  -21.85   68.59
  -2   1 -48  -54.51   50.66
  -2   1 -48  138.42   80.14
  -2   1 -48   37.48   77.11
   2  -1  47  325.21  104.72
   2  -1  47  200.61   98.84
   2  -1  47  412.53  116.88
   2  -1  47  250.56   89.85
  -2  -1  47  260.81   90.89
  -2  -1  47  151.14   69.75
  -2  -1  47  299.80  105.72
  -2  -1  47  261.64  122.88
   2   1 -47  242.62   85.32
   2   1 -47  281.75   91.25
   2   1 -47  311.14   95.52
  -2   1 -47  387.94  123.45
  -2   1 -47  341.54   97.17
  -2   1 -47  307.25  111.29
   2  -1  46    3.03   59.79
   2  -1  46   73.05   56.59
   2  -1  46   24.97   59.13
   2  -1  46  120.51   74.26
  -2  -1  46  -15.49   66.77
  -2  -1  46  100.56   64.58
  -2  -1  46   51.80   62.66
   2   1 -46  158.87   67.27
   2   1 -46   23.84   58.94
   2   1 -46  -38.92   64.42
   2   1 -46   97.25   72.36
  -2   1 -46    6.57   57.87
  -2   1 -46   -2.14   67.15
  -2   1 -46   66.72   72.84
   2  -1  45  170.91   76.77
   2  -1  45   92.64   73.03
   2  -1  45   95.40   57.78
   2  -1  45  180.10   91.93
   2  -1  45  109.87   82.59
  -2  -1  45  175.78   86.83
  -2  -1  45  105.21   69.83
  -2  -1  45  117.60  107.73
   2   1 -45  225.26   91.17
   2   1 -45   94.85   62.09
   2   1 -45  113.30  112.38
   2   1 -45  111.53   71.49
  -2   1 -45   53.03   69.97
  -2   1 -45  176.68   71.46
  -2   1 -45  213.66   91.51
  -2   1 -45  111.19   71.47
   2  -1  44  165.25   67.53
   2  -1  44   59.72   72.60
   2  -1  44  203.76   87.14
   2  -1  44   86.17   60.63
   2  -1  44   57.71   68.31
  -2  -1  44  130.07   73.07
  -2  -1  44  125.07   71.47
  -2  -1  44  132.32   75.94
  -2  -1  44  100.31   81.35
   2   1 -44   35.39   53.65
   2   1 -44   83.78   54.29
   2   1 -44   89.87   85.15
   2   1 -44  139.32   74.48
  -2   1 -44   90.06   68.09
  -2   1 -44  246.89   82.35
  -2   1 -44  114.32   74.92
  -2   1 -44   79.05   76.07
   2  -1  43  513.69  120.08
   2  -1  43  153.22   73.48
   2  -1  43  323.21   89.70
   2  -1  43  271.91   90.35
   2  -1  43  307.03   81.85
  -2  -1  43  314.17   88.73
  -2  -1  43  241.84   77.54
  -2  -1  43  489.83  108.27
  -2  -1  43  384.76  108.98
  -2  -1  43  400.37  117.50
   2   1 -43  313.39   93.61
   2   1 -43  330.02   89.56
   2   1 -43  386.78  105.00
   2   1 -43  282.22   94.12
  -2   1 -43  348.33   92.95
  -2   1 -43   91.01   41.81
  -2   1 -43  436.42   87.99
  -2   1 -43  362.99   92.26
  -2   1 -43  349.02   93.86
   2  -1  42  391.36  105.55
   2  -1  42  354.04  100.94
   2  -1  42  381.77  103.13
   2  -1  42  359.10   86.65
  -2  -1  42  354.23   98.10
  -2  -1  42  387.46  101.75
  -2  -1  42  449.77  103.79
  -2  -1  42  479.09  113.18
  -2  -1  42  475.01  124.67
   2   1 -42  160.60   66.69
   2   1 -42  426.67  102.11
   2   1 -42  434.31   95.75
   2   1 -42  369.94   99.22
   2   1 -42  318.13   91.27
  -2   1 -42  380.73  129.83
  -2   1 -42  136.17   49.91
  -2   1 -42  366.83   94.66
  -2   1 -42  426.69  103.30
  -2   1 -42  360.88   97.30
   2  -1  41  511.53  102.09
   2  -1  41  413.81   95.66
   2  -1  41  654.58  106.00
  -2  -1  41  671.02  125.90
  -2  -1  41  274.50   82.97
  -2  -1  41  352.08   94.18
  -2  -1  41  632.86  105.17
  -2  -1  41  709.54  129.36
  -2  -1  41  545.17  133.98
   2   1 -41  234.98   63.43
   2   1 -41  855.12  145.82
   2   1 -41  518.82  104.08
   2   1 -41  620.41  109.75
   2   1 -41  530.53  122.91
   2   1 -41  576.83  114.92
  -2   1 -41  517.58   96.63
  -2   1 -41  508.91  105.33
  -2   1 -41  185.79   56.45
  -2   1 -41  580.53  105.24
  -2   1 -41  589.15  129.64
   2  -1  40   96.34   63.95
   2  -1  40   83.11   62.33
   2  -1  40  102.53   51.04
   2  -1  40   26.56   30.86
   2  -1  40  109.67   70.82
   2  -1  40  164.68   71.73
  -2  -1  40  136.93   71.13
  -2  -1  40   41.05   69.88
  -2  -1  40  121.41   60.89
  -2  -1  40   37.22   54.51
  -2  -1  40   84.46   68.62
  -2  -1  40  135.27   73.55
   2   1 -40   48.88   53.10
   2   1 -40  125.71   64.42
   2   1 -40   32.28   56.59
   2   1 -40  151.35   71.66
   2   1 -40  127.70   62.61
   2   1 -40   85.72   76.52
  -2   1 -40   26.04   61.72
  -2   1 -40   75.12   61.97
  -2   1 -40   33.90   32.68
  -2   1 -40    4.77   46.54
  -2   1 -40  159.43   71.56
  -2   1 -40  208.55   88.44
   2  -1  39  360.54   85.10
   2  -1  39  229.83   79.10
   2  -1  39  375.47   84.18
   2  -1  39  182.46   66.56
   2  -1  39  465.92  108.96
  -2  -1  39  482.08  100.14
  -2  -1  39  298.88   78.04
  -2  -1  39  578.75  107.51
  -2  -1  39  387.13   94.66
  -2  -1  39  321.98   99.83
   2   1 -39  228.69   60.55
   2   1 -39  342.92   82.90
   2   1 -39  384.52   86.98
   2   1 -39  413.67   87.57
   2   1 -39  372.55   93.35
  -2   1 -39  454.82   99.10
  -2   1 -39  399.47   95.33
  -2   1 -39  453.07  101.99
  -2   1 -39  311.88   82.40
  -2   1 -39  378.73  103.70
   2  -1  38  103.48   61.43
   2  -1  38   52.65   58.89
   2  -1  38   21.94   42.77
   2  -1  38    5.38   30.91
   2  -1  38   60.56   49.66
  -2  -1  38   22.56   57.92
  -2  -1  38   24.21   42.05
  -2  -1  38   66.43   59.15
  -2  -1  38   15.66   62.28
  -2  -1  38  -63.59   45.02
   2   1 -38   88.94   60.60
   2   1 -38  130.97   55.07
   2   1 -38  -14.75   52.23
   2   1 -38   28.51   52.61
   2   1 -38   43.55   56.99
   2   1 -38   14.82   60.89
  -2   1 -38   95.54   66.69
  -2   1 -38   48.27   60.25
  -2   1 -38   29.63   37.10
  -2   1 -38   41.72   53.63
  -2   1 -38   14.75   56.40
  -2   1 -38  143.68   62.35
   2  -1  37   68.92   55.34
   2  -1  37   98.24   62.92
   2  -1  37   98.39   57.85
   2  -1  37  113.25   55.22
   2  -1  37   28.56   47.13
   2  -1  37  110.10   75.02
  -2  -1  37   26.54   49.43
  -2  -1  37   23.93   51.45
  -2  -1  37  -39.68   71.46
  -2  -1  37   89.52   54.03
  -2  -1  37   45.71   57.42
  -2  -1  37   59.42   60.74
   2   1 -37   34.41   46.23
   2   1 -37   96.42   57.57
   2   1 -37   14.26   42.39
   2   1 -37   72.55   51.11
   2   1 -37   43.15   59.48
  -2   1 -37   65.75   83.28
  -2   1 -37  170.58   66.50
  -2   1 -37   91.88   52.40
  -2   1 -37   54.57   45.09
  -2   1 -37   89.78   57.73
  -2   1 -37   75.43   56.33
   2  -1  36   55.12   63.99
   2  -1  36   21.92   48.81
   2  -1  36   67.10   43.52
   2  -1  36  146.79   66.29
   2  -1  36   97.30   58.14
  -2  -1  36   48.51   52.09
  -2  -1  36   59.25   64.11
  -2  -1  36   34.49   42.12
  -2  -1  36    1.83   55.05
  -2  -1  36   33.18   55.14
   2   1 -36   47.34   51.51
   2   1 -36  110.00   62.09
   2   1 -36  114.46   55.88
   2   1 -36   90.87   58.65
   2   1 -36   10.36   47.18
   2   1 -36   67.81   48.95
  -2   1 -36  128.08   65.77
  -2   1 -36   30.22   56.67
  -2   1 -36    1.14   37.43
  -2   1 -36   50.78   53.20
  -2   1 -36   35.44   50.43
  -2   1 -36   54.17   52.51
   2  -1  35   36.57   51.26
   2  -1  35   28.56   54.12
   2  -1  35   40.79   33.85
   2  -1  35  -18.88   29.95
   2  -1  35   83.84   60.17
   2  -1  35   33.97   57.66
  -2  -1  35   77.56   58.70
  -2  -1  35  -10.98   53.91
  -2  -1  35  -30.59   43.31
  -2  -1  35   19.62   42.79
  -2  -1  35  -14.25   48.34
  -2  -1  35   15.77   41.32
   2   1 -35   54.08   56.69
   2   1 -35   51.54   47.13
   2   1 -35   10.96   49.95
   2   1 -35   78.41   53.03
   2   1 -35   57.23   50.14
   2   1 -35   84.75   61.48
  -2   1 -35    6.60   52.97
  -2   1 -35  108.70   63.43
  -2   1 -35   59.98   53.60
  -2   1 -35   21.59   44.07
  -2   1 -35   27.28   51.40
  -2   1 -35  -16.81   48.38
   2  -1  34   80.34   54.38
   2  -1  34   61.98   52.21
   2  -1  34  154.67   64.96
   2  -1  34   61.29   39.33
   2  -1  34  197.15   73.64
   2  -1  34  118.78   56.95
  -2  -1  34  153.65   66.46
  -2  -1  34  126.54   54.12
  -2  -1  34   80.69   45.94
  -2  -1  34   75.87   54.13
  -2  -1  34   59.29   55.93
  -2  -1  34  150.56   56.47
   2   1 -34   91.70   57.52
   2   1 -34  113.04   57.25
   2   1 -34   62.16   50.45
   2   1 -34   95.42   54.13
   2   1 -34   83.44   55.50
   2   1 -34   41.37   46.32
  -2   1 -34  118.26   54.74
  -2   1 -34   72.05   52.51
  -2   1 -34   44.64   37.85
  -2   1 -34  133.61   55.59
  -2   1 -34   90.72   55.43
  -2   1 -34   90.73   54.55
   2  -1  33   26.92   49.74
   2  -1  33  157.44   63.12
   2  -1  33  121.70   53.61
   2  -1  33   58.97   33.66
   2  -1  33  191.74   68.71
   2  -1  33   73.81   57.35
  -2  -1  33   54.08   56.04
  -2  -1  33  125.07   62.86
  -2  -1  33   84.10   48.93
  -2  -1  33  142.22   56.97
  -2  -1  33   85.34   49.59
  -2  -1  33   61.05   47.75
   2   1 -33  109.08   57.68
   2   1 -33  140.39   64.94
   2   1 -33  107.63   55.55
   2   1 -33  134.84   59.65
   2   1 -33  142.52   60.88
   2   1 -33  154.74   58.54
  -2   1 -33  139.39   54.15
  -2   1 -33   47.74   50.00
  -2   1 -33  126.35   60.63
  -2   1 -33  136.50   53.32
  -2   1 -33   99.95   52.37
  -2   1 -33  108.30   54.76
   2  -1  32  383.22   82.19
   2  -1  32  217.17   67.93
   2  -1  32  380.32   72.68
   2  -1  32  168.11   56.02
   2  -1  32  268.07   71.92
   2  -1  32  239.04   68.67
  -2  -1  32  309.98   77.92
  -2  -1  32  191.17   65.80
  -2  -1  32  200.02   55.64
  -2  -1  32  340.96   78.48
  -2  -1  32  286.17   73.12
  -2  -1  32  254.59   75.55
   2   1 -32  186.26   54.08
   2   1 -32  269.47   63.88
   2   1 -32  278.77   64.99
   2   1 -32  187.69   69.33
   2   1 -32  337.63   81.28
   2   1 -32  179.46   63.71
  -2   1 -32  248.67   65.30
  -2   1 -32  226.84   66.41
  -2   1 -32  165.36   49.10
  -2   1 -32  288.09   72.18
  -2   1 -32  274.35   71.23
  -2   1 -32  326.25   76.28
   2  -1  31   39.44   44.83
   2  -1  31   80.93   51.95
   2  -1  31   40.15   37.09
   2  -1  31   19.73   39.21
   2  -1  31  111.45   51.57
   2  -1  31   44.99   46.73
  -2  -1  31  -13.62   43.05
  -2  -1  31  149.40   64.61
  -2  -1  31   60.95   43.52
  -2  -1  31   -1.21   40.15
  -2  -1  31   64.97   40.98
   2   1 -31   30.91   41.43
   2   1 -31   81.85   51.16
   2   1 -31   33.26   50.45
   2   1 -31    9.79   40.37
   2   1 -31    0.05   37.60
   2   1 -31  103.72   51.16
  -2   1 -31   56.40   56.40
  -2   1 -31   39.51   43.26
  -2   1 -31   51.14   45.44
  -2   1 -31  108.15   48.10
  -2   1 -31    7.12   37.22
  -2   1 -31   25.85   48.17
   2  -1  30  381.21   74.93
   2  -1  30  501.39   91.60
   2  -1  30  328.98   74.17
   2  -1  30  203.50   50.97
   2  -1  30  487.22   89.37
   2  -1  30  338.67   77.87
  -2  -1  30  386.47   80.86
  -2  -1  30  420.05   85.98
  -2  -1  30  325.04   65.37
  -2  -1  30  330.64   76.35
  -2  -1  30  343.28   78.41
  -2  -1  30  481.10   88.11
   2   1 -30  476.12   83.53
   2   1 -30  293.44   72.11
   2   1 -30  343.68   71.51
   2   1 -30  249.12   66.24
   2   1 -30  416.09   85.41
   2   1 -30  365.95   83.75
  -2   1 -30  360.09   75.17
  -2   1 -30  344.80   70.90
  -2   1 -30  197.55   53.34
  -2   1 -30  304.93   69.66
  -2   1 -30  342.62   67.48
   2  -1  29   31.54   38.07
   2  -1  29   85.98   49.91
   2  -1  29  110.77   47.11
   2  -1  29   27.99   37.05
   2  -1  29   62.81   41.67
   2  -1  29   28.67   38.78
  -2  -1  29   10.25   45.35
  -2  -1  29   87.24   50.04
  -2  -1  29   61.95   44.57
  -2  -1  29   50.29   47.60
  -2  -1  29   30.29   45.70
  -2  -1  29   72.67   44.31
   2   1 -29   42.84   43.02
   2   1 -29   86.29   42.74
   2   1 -29   69.57   48.46
   2   1 -29  103.94   50.04
   2   1 -29   24.12   38.94
  -2   1 -29   37.31   40.65
  -2   1 -29    6.64   34.34
  -2   1 -29   59.67   38.99
  -2   1 -29  -11.81   36.43
  -2   1 -29    5.15   36.57
  -2   1 -29   76.59   46.91
   2  -1  28   75.40   46.80
   2  -1  28   47.77   34.58
   2  -1  28   66.51   44.33
   2  -1  28  100.69   45.00
   2  -1  28  112.93   49.19
  -2  -1  28  132.04   48.60
  -2  -1  28   71.63   51.52
  -2  -1  28   53.08   40.09
  -2  -1  28   51.02   43.34
  -2  -1  28  124.41   59.70
  -2  -1  28   47.87   45.49
   2   1 -28   87.88   46.53
   2   1 -28  132.59   48.00
   2   1 -28   90.98   47.32
   2   1 -28   46.79   41.06
   2   1 -28   71.53   46.77
   2   1 -28   56.23   39.40
  -2   1 -28   36.38   50.59
  -2   1 -28  182.16   61.67
  -2   1 -28   28.87   34.30
  -2   1 -28  101.37   43.52
  -2   1 -28   65.49   39.96
  -2   1 -28   44.35   43.52
   2  -1  27  156.54   44.47
   2  -1  27  132.13   46.53
   2  -1  27  162.02   46.87
   2  -1  27  194.54   54.77
   2  -1  27  230.38   55.38
   2  -1  27  214.48   54.57
  -2  -1  27  178.76   59.98
  -2  -1  27  167.59   53.72
  -2  -1  27  160.39   42.96
  -2  -1  27  137.43   54.89
  -2  -1  27  179.12   57.35
  -2  -1  27  157.32   53.89
   2   1 -27  143.76   51.95
   2   1 -27  114.16   51.54
   2   1 -27  196.48   52.82
   2   1 -27  103.22   48.45
   2   1 -27  202.49   58.52
   2   1 -27  170.49   60.69
  -2   1 -27  112.80   48.34
  -2   1 -27  162.75   46.32
  -2   1 -27   99.85   43.81
  -2   1 -27  122.79   45.32
  -2   1 -27   90.22   49.36
  -2   1 -27  188.23   58.23
   2  -1  26   30.22   34.73
   2  -1  26   65.39   45.83
   2  -1  26   22.13   32.38
   2  -1  26   27.30   34.39
   2  -1  26   31.55   35.63
   2  -1  26   85.53   44.14
  -2  -1  26   50.99   46.98
  -2  -1  26   64.04   45.07
  -2  -1  26   18.91   35.72
  -2  -1  26   45.77   42.08
  -2  -1  26   10.51   36.39
  -2  -1  26   47.96   34.13
   2   1 -26  104.07   43.31
   2   1 -26   15.89   38.40
   2   1 -26   25.76   36.98
   2   1 -26    1.76   35.06
   2   1 -26   -3.86   38.00
   2   1 -26   25.17   37.45
  -2   1 -26   74.26   42.29
  -2   1 -26   32.04   36.19
  -2   1 -26   14.33   37.07
  -2   1 -26   21.77   35.60
  -2   1 -26   39.21   33.06
  -2   1 -26   40.63   35.53
   2  -1  25   97.32   45.19
   2  -1  25   50.81   40.27
   2  -1  25   79.58   42.22
   2  -1  25   65.63   39.66
   2  -1  25  128.50   42.57
   2  -1  25   38.21   35.75
  -2  -1  25   92.83   50.97
  -2  -1  25  115.55   54.31
  -2  -1  25  121.84   43.85
  -2  -1  25  124.60   46.51
  -2  -1  25  165.91   52.44
  -2  -1  25   55.07   44.42
   2   1 -25  100.87   42.84
   2   1 -25  112.43   45.47
   2   1 -25   43.34   38.80
   2   1 -25  109.51   48.45
   2   1 -25   89.70   39.09
   2   1 -25   60.81   41.96
  -2   1 -25  190.06   56.62
  -2   1 -25  179.21   53.18
  -2   1 -25   72.39   39.78
  -2   1 -25  149.10   45.02
  -2   1 -25   75.04   42.29
  -2   1 -25  164.22   52.54
   2  -1  24  143.47   51.70
   2  -1  24  143.09   48.74
   2  -1  24  184.43   53.08
   2  -1  24   68.73   39.85
   2  -1  24  224.24   53.22
   2  -1  24  212.97   55.24
  -2  -1  24  189.65   59.87
  -2  -1  24  206.73   54.65
  -2  -1  24   86.72   42.88
  -2  -1  24  159.82   45.11
  -2  -1  24  141.91   42.72
   2   1 -24   82.28   36.58
   2   1 -24  151.99   49.97
   2   1 -24  119.31   45.73
   2   1 -24  140.49   48.20
   2   1 -24  128.75   44.33
   2   1 -24  131.97   46.54
  -2   1 -24  163.58   52.20
  -2   1 -24  173.00   49.48
  -2   1 -24  140.51   47.20
  -2   1 -24  214.30   52.68
   2  -1  23  680.01   79.01
   2  -1  23  604.14   73.69
   2  -1  23  532.55   65.89
   2  -1  23  579.70   81.36
   2  -1  23  577.61   68.54
   2  -1  23  619.41   66.75
  -2  -1  23  594.48   73.67
  -2  -1  23  634.87   74.64
  -2  -1  23  546.99   77.27
  -2  -1  23  601.07   70.25
  -2  -1  23  648.53   73.17
  -2  -1  23  588.08   71.37
   2   1 -23  649.15  101.37
   2   1 -23  663.59   89.70
   2   1 -23  624.63   71.46
   2   1 -23  531.11   79.31
   2   1 -23  655.03   71.85
   2   1 -23  517.35   78.70
  -2   1 -23  650.67   70.73
  -2   1 -23  630.15   70.63
  -2   1 -23  499.51   69.28
  -2   1 -23  667.23   70.28
  -2   1 -23  604.34   67.57
  -2   1 -23  585.68   70.16
   2  -1  22   78.10   35.32
   2  -1  22   22.06   33.94
   2  -1  22   50.43   37.09
   2  -1  22   71.28   39.51
   2  -1  22   98.45   37.12
   2  -1  22  107.18   43.22
  -2  -1  22   66.67   33.49
  -2  -1  22  121.54   39.66
  -2  -1  22  122.13   55.64
  -2  -1  22   64.37   35.53
  -2  -1  22   84.87   34.51
  -2  -1  22   59.48   36.08
   2   1 -22   52.59   32.83
   2   1 -22   60.89   36.19
   2   1 -22   87.83   40.42
   2   1 -22  145.13   46.25
   2   1 -22   95.11   47.37
  -2   1 -22  123.72   49.86
  -2   1 -22   98.31   39.09
  -2   1 -22   97.63   34.03
  -2   1 -22  123.00   38.97
  -2   1 -22  107.63   37.54
  -2   1 -22  100.87   41.55
   2  -1  21  716.60   75.35
   2  -1  21  694.17   71.79
   2  -1  21  705.03   67.72
   2  -1  21  729.06   73.93
   2  -1  21  755.00   73.70
   2  -1  21  801.26   80.36
  -2  -1  21  831.45   77.54
  -2  -1  21  815.97   79.72
  -2  -1  21  674.08   71.22
  -2  -1  21  835.81   80.47
  -2  -1  21  814.09   79.50
  -2  -1  21  554.28   67.38
   2   1 -21  760.18   76.47
   2   1 -21  648.01   72.13
   2   1 -21  757.36   73.53
   2   1 -21  702.63   71.16
   2   1 -21  810.86   78.77
   2   1 -21  747.34  108.34
  -2   1 -21  684.14   75.05
  -2   1 -21  826.19   75.90
  -2   1 -21  758.19   69.09
  -2   1 -21  711.65   66.88
  -2   1 -21  707.16   76.59
  -2   1 -21  784.13   76.66
   2  -1  20  324.97   55.83
   2  -1  20  390.78   62.92
   2  -1  20  375.03   64.96
   2  -1  20  381.49   61.72
   2  -1  20  332.32   56.48
   2  -1  20  427.07   67.26
  -2  -1  20  328.90   64.82
  -2  -1  20  335.00   63.42
  -2  -1  20  279.12   54.22
  -2  -1  20  314.08   62.95
  -2  -1  20  281.87   70.16
  -2  -1  20  328.08   61.71
   2   1 -20  274.11   57.59
   2   1 -20  361.47   64.85
   2   1 -20  241.57   54.20
   2   1 -20  229.15   47.74
   2   1 -20  317.66   59.20
  -2   1 -20  377.15   66.58
  -2   1 -20  247.76   48.69
  -2   1 -20  257.34   49.79
  -2   1 -20  354.90   61.12
  -2   1 -20  274.49   54.62
   2  -1  19  395.03   59.74
   2  -1  19  525.60   72.96
   2  -1  19  423.19   63.28
   2  -1  19  286.26   52.84
   2  -1  19  484.95   70.20
   2  -1  19  390.45   63.35
  -2  -1  19  393.13   64.23
  -2  -1  19  313.22   56.42
  -2  -1  19  327.27   56.04
  -2  -1  19  483.93   70.83
  -2  -1  19  448.54   81.17
  -2  -1  19  342.68   59.72
   2   1 -19  460.56   63.40
   2   1 -19  317.24   57.90
   2   1 -19  298.07   56.14
   2   1 -19  359.38   60.72
   2   1 -19  303.98   59.08
  -2   1 -19  369.08   60.51
  -2   1 -19  311.94   56.83
  -2   1 -19  249.92   47.75
  -2   1 -19  432.58   63.82
  -2   1 -19  336.64   56.85
  -2   1 -19  360.12   56.59
   2  -1  18   72.98   35.05
   2  -1  18   51.33   39.11
   2  -1  18   61.05   37.47
   2  -1  18   17.46   33.85
   2  -1  18   47.36   32.73
   2  -1  18   50.68   32.85
  -2  -1  18   46.73   39.51
  -2  -1  18   28.75   33.80
  -2  -1  18   34.25   34.01
  -2  -1  18   36.15   32.85
  -2  -1  18  -18.74   28.34
  -2  -1  18   53.99   36.53
   2   1 -18   78.34   35.79
   2   1 -18   91.06   37.19
   2   1 -18   12.62   30.07
   2   1 -18   28.56   34.84
   2   1 -18   46.18   35.37
   2   1 -18   64.33   41.22
  -2   1 -18   10.20   30.86
  -2   1 -18   25.85   27.99
  -2   1 -18   67.05   33.54
  -2   1 -18   59.54   33.06
  -2   1 -18    3.09   27.25
  -2   1 -18   33.40   32.75
   2  -1  17 3255.43  125.87
   2  -1  17 3282.23  128.98
   2  -1  17 2900.48  114.28
   2  -1  17 2638.71  115.32
   2  -1  17 3014.59  121.72
   2  -1  17 3153.94  127.42
  -2  -1  17 3072.33  132.26
  -2  -1  17 2971.19  125.18
  -2  -1  17 2595.32  111.00
  -2  -1  17 3073.37  128.29
  -2  -1  17 3411.72  133.47
  -2  -1  17 3041.21  125.18
   2   1 -17 2853.62  122.06
   2   1 -17 2970.50  126.04
   2   1 -17 2508.01  116.19
   2   1 -17 2997.99  120.85
   2   1 -17 2764.93  116.88
   2   1 -17 2830.97  124.66
  -2   1 -17 3042.77  123.10
  -2   1 -17 2922.78  120.85
  -2   1 -17 2571.11  107.89
  -2   1 -17 2937.99  114.97
  -2   1 -17 3146.85  128.46
  -2   1 -17 2954.59  119.99
   2  -1  16  278.76   53.56
   2  -1  16  277.50   54.19
   2  -1  16  326.91   55.52
   2  -1  16  267.35   50.73
   2  -1  16  232.98   48.24
   2  -1  16  389.48   60.51
  -2  -1  16  263.96   56.45
  -2  -1  16  330.45   55.12
  -2  -1  16  258.20   54.12
  -2  -1  16  293.64   56.10
  -2  -1  16  336.50   59.16
  -2  -1  16  305.59   57.63
   2   1 -16  262.45   47.68
   2   1 -16  277.69   57.80
   2   1 -16  198.91   47.53
   2   1 -16  313.11   52.75
   2   1 -16  307.51   53.32
   2   1 -16  256.06   50.26
  -2   1 -16  244.73   48.77
  -2   1 -16  277.94   53.06
  -2   1 -16  226.87   48.27
  -2   1 -16  236.04   57.04
  -2   1 -16  233.77   48.06
  -2   1 -16  303.33   52.66
   2  -1  15 2756.46  111.86
   2  -1  15 2646.67  113.76
   2  -1  15 2446.28  102.18
   2  -1  15 2446.80  105.81
   2  -1  15 2551.23  111.17
   2  -1  15 2755.42  115.49
  -2  -1  15 2679.00  119.82
  -2  -1  15 2334.07  108.06
  -2  -1  15 2163.25  100.28
  -2  -1  15 2714.27  119.12
  -2  -1  15 2518.73  116.88
  -2  -1  15 2517.69  110.31
   2   1 -15 2633.18  112.73
   2   1 -15 2660.15  138.14
   2   1 -15 2392.17  106.50
   2   1 -15 2508.01  107.37
   2   1 -15 2724.82  113.94
   2   1 -15 2425.36  110.83
  -2   1 -15 2481.90  108.23
  -2   1 -15 2595.32  108.06
  -2   1 -15 2244.17   96.48
  -2   1 -15 2408.59  101.83
  -2   1 -15 2550.36  108.75
  -2   1 -15 2506.80  107.89
   2  -1  14  464.83   56.66
   2  -1  14  455.96   56.86
   2  -1  14  526.53  101.97
   2  -1  14  450.48   54.39
   2  -1  14  492.49   74.43
   2  -1  14  449.82   52.99
  -2  -1  14  563.12   93.33
  -2  -1  14  366.80   55.86
  -2  -1  14  476.64   61.15
  -2  -1  14  486.61   66.01
  -2  -1  14  403.00   57.83
  -2  -1  14  470.98   63.85
   2   1 -14  502.57   60.10
   2   1 -14  498.54   80.17
   2   1 -14  449.16   61.71
   2   1 -14  449.80   53.25
   2   1 -14  460.87   55.97
   2   1 -14  454.47   56.73
  -2   1 -14  458.45   54.95
  -2   1 -14  374.78   54.67
  -2   1 -14  345.63   52.30
  -2   1 -14  441.69   57.87
  -2   1 -14  474.89   61.03
  -2   1 -14  467.70   55.57
   2  -1  13 3501.46  117.74
   2  -1  13 3550.90  120.51
   2  -1  13 3273.24  110.65
   2  -1  13 3108.47  112.04
   2  -1  13 3555.92  141.43
   2  -1  13 3596.55  122.76
  -2  -1  13 3701.67  134.68
  -2  -1  13 3483.48  123.10
  -2  -1  13 2941.62  110.31
  -2  -1  13 3629.05  127.77
  -2  -1  13 3340.15  122.76
  -2  -1  13 3464.80  123.45
   2   1 -13 3662.08  125.69
   2   1 -13 3291.74  122.24
   2   1 -13 3107.26  114.80
   2   1 -13 3231.74  113.42
   2   1 -13 3416.05  119.99
   2   1 -13 3226.04  120.16
  -2   1 -13 3538.46  118.78
  -2   1 -13 3490.74  118.78
  -2   1 -13 2994.36  104.43
  -2   1 -13 3285.17  108.75
  -2   1 -13 3351.38  114.28
  -2   1 -13 3416.05  116.70
   2  -1  12  439.64   60.72
   2  -1  12  397.40   52.42
   2  -1  12  308.29   48.91
   2  -1  12  287.94   46.28
   2  -1  12  372.07   54.34
  -2  -1  12  274.35   47.06
  -2  -1  12  259.64   51.76
  -2  -1  12  316.41   49.10
  -2  -1  12  353.55   57.49
  -2  -1  12  288.65   46.56
   2   1 -12  377.19   57.61
   2   1 -12  293.07   49.10
   2   1 -12  281.07   50.28
   2   1 -12  297.53   49.26
   2   1 -12  270.61   49.74
  -2   1 -12  334.45   50.55
  -2   1 -12  285.12   46.51
  -2   1 -12  299.42   45.35
  -2   1 -12  326.70   49.36
  -2   1 -12  345.24   49.26
  -2   1 -12  337.75   49.88
   2  -1  11  395.91   49.22
   2  -1  11  426.84   51.26
   2  -1  11  344.47   47.67
   2  -1  11  437.60   48.57
   2  -1  11  470.57   48.96
  -2  -1  11  573.84   61.19
  -2  -1  11  458.38   56.28
  -2  -1  11  445.70   57.26
  -2  -1  11  464.93   60.41
  -2  -1  11  359.88   53.36
  -2  -1  11  389.24   55.15
   2   1 -11  426.84   55.29
   2   1 -11  354.59   53.11
   2   1 -11  385.61   53.49
   2   1 -11  435.69   57.33
   2   1 -11  407.94   57.25
   2   1 -11  370.44   54.51
  -2   1 -11  414.57   50.40
  -2   1 -11  493.22   61.46
  -2   1 -11  378.92   43.02
  -2   1 -11  456.13   47.23
  -2   1 -11  429.97   48.24
  -2   1 -11  486.87   49.48
   2  -1  10 2041.88   84.89
   2  -1  10 2029.78   86.27
   2  -1  10 1669.45   74.88
   2  -1  10 1702.25   77.85
   2  -1  10 1826.11   80.05
   2  -1  10 1864.15   86.10
  -2  -1  10 1922.24   90.60
  -2  -1  10 1688.73   84.86
  -2  -1  10 1532.35   77.72
  -2  -1  10 1807.61   85.93
  -2  -1  10 1922.59   89.73
  -2  -1  10 1649.64   82.70
   2   1 -10 1898.21   89.39
   2   1 -10 1817.29   88.52
   2   1 -10 1672.65   80.98
   2   1 -10 1882.99   83.34
   2   1 -10 1840.81   86.10
   2   1 -10 1672.67   83.09
  -2   1 -10 1737.59   80.05
  -2   1 -10 2033.41   85.93
  -2   1 -10 1657.42   71.66
  -2   1 -10 1696.75   74.03
  -2   1 -10 1888.87   81.26
  -2   1 -10 1898.21   80.74
   2  -1   9  988.45   62.57
   2  -1   9  974.48   63.11
   2  -1   9  813.43   55.97
   2  -1   9  815.35   56.90
   2  -1   9 1116.64   64.70
   2  -1   9  978.81   61.58
  -2  -1   9  881.62   65.56
  -2  -1   9  879.13   66.34
  -2  -1   9  710.06   57.50
  -2  -1   9  915.79   63.09
  -2  -1   9  846.08   63.21
  -2  -1   9  863.80   66.13
   2   1  -9  996.17   68.10
   2   1  -9  960.50   67.88
   2   1  -9  781.57   59.60
   2   1  -9  917.78   64.09
   2   1  -9  967.07   65.87
   2   1  -9  985.58   68.90
  -2   1  -9  879.31   60.60
  -2   1  -9  927.91   62.40
  -2   1  -9  775.78   51.25
  -2   1  -9  810.32   54.44
  -2   1  -9  889.68   59.11
  -2   1  -9  934.39   60.67
   2  -1   8  266.95   43.22
   2  -1   8  204.91   39.30
   2  -1   8  196.68   35.50
   2  -1   8  173.10   37.00
   2  -1   8  202.11   36.74
   2  -1   8  207.68   39.16
  -2  -1   8  132.04   40.08
  -2  -1   8  130.81   37.59
  -2  -1   8  126.30   36.15
  -2  -1   8  152.08   38.49
  -2  -1   8  230.62   42.12
  -2  -1   8  214.63   43.40
   2   1  -8  180.14   39.39
   2   1  -8  133.72   35.98
   2   1  -8  163.13   39.09
   2   1  -8  229.69   43.36
   2   1  -8  217.81   42.27
   2   1  -8  180.47   40.87
  -2   1  -8  104.24   32.95
  -2   1  -8  186.55   37.24
  -2   1  -8  128.32   31.03
  -2   1  -8  153.03   33.71
  -2   1  -8  159.10   34.15
  -2   1  -8  167.15   35.63
   2  -1   7 4862.65  117.74
   2  -1   7 4113.50  104.08
   2  -1   7 4268.42  107.89
   2  -1   7 4548.68  113.42
  -2  -1   7 4720.71  127.25
  -2  -1   7 4231.76  119.82
  -2  -1   7 4407.42  118.43
  -2  -1   7 4750.27  126.21
  -2  -1   7 4355.38  120.33
   2   1  -7 4841.73  126.39
   2   1  -7 4512.72  123.27
   2   1  -7 3986.43  111.52
   2   1  -7 4400.51  115.84
   2   1  -7 4613.34  123.27
   2   1  -7 4141.51  118.09
  -2   1  -7 4417.11  112.04
  -2   1  -7 4735.06  116.88
  -2   1  -7 3766.85   96.13
  -2   1  -7 4365.24  104.43
  -2   1  -7 4435.60  111.17
  -2   1  -7 4678.69  114.63
   2  -1   6 1307.65   66.36
   2  -1   6 1225.48   63.76
   2  -1   6 1216.88   60.63
   2  -1   6 1195.37   60.50
   2  -1   6 1217.76   62.54
   2  -1   6 1311.35   64.99
  -2  -1   6 1264.36   71.89
  -2  -1   6 1177.13   69.43
  -2  -1   6 1149.75   63.40
  -2  -1   6 1161.68   65.44
  -2  -1   6 1328.52   72.70
  -2  -1   6 1187.68   68.40
   2   1  -6 1440.28   73.81
   2   1  -6 1253.05   71.18
   2   1  -6 1091.95   65.15
   2   1  -6 1246.08   66.84
   2   1  -6 1283.05   70.32
   2   1  -6 1178.12   67.15
  -2   1  -6 1280.25   65.41
  -2   1  -6 1350.74   66.77
  -2   1  -6 1126.96   56.47
  -2   1  -6 1134.69   56.24
  -2   1  -6 1224.94   62.47
  -2   1  -6 1350.93   65.27
   2  -1   5  704.08   53.13
   2  -1   5  687.79   50.95
   2  -1   5  643.24   47.48
   2  -1   5  552.38   46.70
   2  -1   5  698.22   49.90
   2  -1   5  761.96   52.02
  -2  -1   5  639.66   57.31
  -2  -1   5  635.73   56.88
  -2  -1   5  584.76   49.36
  -2  -1   5  657.48   52.61
  -2  -1   5  674.36   57.21
  -2  -1   5  598.85   53.51
   2   1  -5  673.72   55.84
   2   1  -5  615.64   55.22
   2   1  -5  603.00   52.82
   2   1  -5  664.64   53.34
   2   1  -5  650.79   53.13
   2   1  -5  646.73   52.94
  -2   1  -5  676.40   52.25
  -2   1  -5  755.05   54.36
  -2   1  -5  554.06   42.27
  -2   1  -5  679.58   45.96
  -2   1  -5  704.01   49.98
  -2   1  -5  720.66   50.81
   2  -1   4   29.41   27.28
   2  -1   4   40.92   23.98
   2  -1   4   60.24   26.61
   2  -1   4   55.74   26.12
   2  -1   4   57.12   26.04
   2  -1   4   49.14   24.31
  -2  -1   4   31.19   28.68
  -2  -1   4   57.66   29.41
  -2  -1   4   81.04   31.85
  -2  -1   4   90.01   33.51
  -2  -1   4   54.62   32.26
  -2  -1   4   18.36   23.08
   2   1  -4   79.29   31.07
   2   1  -4   63.88   27.47
   2   1  -4   22.42   25.78
   2   1  -4   25.73   26.89
   2   1  -4   41.65   26.04
   2   1  -4   27.20   26.64
  -2   1  -4   46.61   26.23
  -2   1  -4   16.20   25.67
  -2   1  -4   33.28   23.03
  -2   1  -4   30.26   24.72
  -2   1  -4   65.96   25.78
  -2   1  -4   73.77   26.63
   2  -1   3 1064.01   59.89
   2  -1   3 1016.41   56.64
   2  -1   3  922.44   51.94
   2  -1   3  969.32   53.13
   2  -1   3  996.67   55.27
   2  -1   3  917.50   53.27
  -2  -1   3  952.08   63.99
  -2  -1   3  886.03   59.74
  -2  -1   3  864.51   55.69
  -2  -1   3  912.54   59.42
  -2  -1   3 1011.71   62.40
  -2  -1   3 1015.94   61.17
   2   1  -3 1077.75   65.51
   2   1  -3  965.58   62.52
   2   1  -3  832.23   54.79
   2   1  -3 1011.90   60.32
   2   1  -3 1053.86   62.00
   2   1  -3  945.91   60.27
  -2   1  -3  926.47   55.90
  -2   1  -3  892.24   49.05
  -2   1  -3  996.29   51.71
  -2   1  -3  958.02   53.68
   2  -1   2  348.49   44.19
   2  -1   2  295.93   38.23
   2  -1   2  341.33   40.99
   2  -1   2  357.15   42.62
   2  -1   2  372.02   43.69
   2  -1   2  332.51   40.35
  -2  -1   2  305.40   43.50
  -2  -1   2  260.90   41.29
  -2  -1   2  356.42   47.11
  -2  -1   2  313.63   45.51
  -2  -1   2  296.63   44.59
  -2  -1   2  257.92   40.94
   2   1  -2  246.03   40.77
   2   1  -2  236.97   38.90
   2   1  -2  310.45   44.83
   2   1  -2  235.43   41.10
   2   1  -2  344.82   45.94
   2   1  -2  255.21   41.41
  -2   1  -2  261.42   38.56
  -2   1  -2  232.72   36.39
  -2   1  -2  279.99   35.88
  -2   1  -2  332.39   38.92
  -2   1  -2  322.48   38.14
  -2   1  -2  272.52   37.40
   2  -1   1   22.86   26.11
   2  -1   1   13.88   22.22
   2  -1   1  -12.12   19.35
   2  -1   1    9.53   23.86
   2  -1   1  -16.62   20.68
   2  -1   1   20.07   22.60
  -2  -1   1   -1.00   29.53
  -2  -1   1   37.22   25.43
  -2  -1   1    5.00   22.65
  -2  -1   1   22.18   27.68
  -2  -1   1    8.11   24.81
  -2  -1   1   31.81   23.89
   2   1  -1   17.45   26.40
   2   1  -1   19.33   27.70
   2   1  -1   21.85   24.53
   2   1  -1   -3.28   24.33
   2   1  -1    1.02   24.53
   2   1  -1   27.16   25.24
  -2   1  -1   17.29   23.88
  -2   1  -1   -4.32   24.14
  -2   1  -1   31.22   21.51
  -2   1  -1   13.30   21.56
  -2   1  -1   24.38   22.56
  -2   1  -1   22.94   22.84
   2  -1   0  429.78   45.13
   2  -1   0  378.28   42.96
   2  -1   0  372.09   38.50
   2  -1   0  366.59   41.24
   2  -1   0  438.25   41.43
   2  -1   0  379.19   39.68
  -2  -1   0  426.88   50.97
  -2  -1   0  398.97   47.81
  -2  -1   0  340.58   44.19
  -2  -1   0  372.12   46.42
  -2  -1   0  375.03   46.72
  -2  -1   0  414.25   44.66
   2   1   0  439.86   55.17
   2   1   0  357.70   45.82
   2   1   0  372.10   47.87
   2   1   0  373.64   44.45
   2   1   0  385.16   44.90
   2   1   0  399.18   47.82
  -2   1   0  482.81   45.35
  -2   1   0  393.27   45.68
  -2   1   0  377.88   36.43
  -2   1   0  325.46   37.64
  -2   1   0  363.06   39.77
  -2   1   0  356.37   38.88
   2  -1  -1   21.72   25.43
   2  -1  -1   17.13   21.78
   2  -1  -1   22.72   22.75
   2  -1  -1   10.72   23.93
   2  -1  -1   17.20   22.36
   2  -1  -1   -2.04   19.30
  -2  -1  -1  -23.65   23.57
  -2  -1  -1   41.06   27.46
  -2  -1  -1   13.00   24.72
  -2  -1  -1   34.09   28.13
  -2  -1  -1   18.66   25.10
  -2  -1  -1   13.59   24.22
   2   1   1  -14.64   25.54
   2   1   1   17.51   24.15
   2   1   1   16.17   24.41
   2   1   1   -2.59   24.55
   2   1   1   -3.94   24.74
   2   1   1    4.18   23.31
  -2   1   1   36.12   24.27
  -2   1   1    4.55   22.72
  -2   1   1    6.98   20.32
  -2   1   1    7.54   21.21
  -2   1   1   19.36   22.49
  -2   1   1    2.59   21.34
   2  -1  -2  365.65   45.57
   2  -1  -2  311.69   39.97
   2  -1  -2  241.83   37.98
   2  -1  -2  309.33   41.17
   2  -1  -2  331.85   40.51
   2  -1  -2  273.64   37.67
  -2  -1  -2  296.00   47.41
  -2  -1  -2  330.78   46.92
  -2  -1  -2  302.25   41.30
  -2  -1  -2  367.49   45.92
  -2  -1  -2  283.06   41.81
  -2  -1  -2  349.97   46.66
   2   1   2  349.38   48.83
   2   1   2  312.52   47.94
   2   1   2  199.76   37.31
   2   1   2  286.49   44.69
   2   1   2  258.29   41.37
   2   1   2  305.56   45.23
  -2   1   2  440.28   49.14
  -2   1   2  349.78   44.49
  -2   1   2  299.38   38.02
  -2   1   2  346.13   39.83
  -2   1   2  339.69   39.28
  -2   1   2  306.71   39.89
   2  -1  -3 1020.01   59.22
   2  -1  -3 1020.09   56.73
   2  -1  -3  945.46   53.41
   2  -1  -3  912.21   53.89
   2  -1  -3 1032.47   55.64
   2  -1  -3  970.78   54.60
  -2  -1  -3 1015.06   65.46
  -2  -1  -3  913.07   62.10
  -2  -1  -3  947.84   58.46
  -2  -1  -3  894.37   57.97
  -2  -1  -3  995.28   62.12
  -2  -1  -3  879.44   57.61
   2   1   3  908.56   61.84
   2   1   3 1002.13   63.56
   2   1   3  880.08   55.43
   2   1   3  985.29   60.96
   2   1   3 1042.14   61.79
   2   1   3 1032.01   63.54
  -2   1   3 1046.43   59.11
  -2   1   3  925.61   55.98
  -2   1   3  844.74   48.77
  -2   1   3  922.84   50.61
  -2   1   3 1089.49   56.99
  -2   1   3 1006.66   55.34
   2  -1  -4   48.22   28.74
   2  -1  -4   60.39   25.74
   2  -1  -4   59.56   25.35
   2  -1  -4   28.27   26.66
   2  -1  -4   47.86   25.28
   2  -1  -4   39.70   24.81
  -2  -1  -4   70.13   28.41
  -2  -1  -4   58.58   26.71
  -2  -1  -4   34.04   27.89
  -2  -1  -4   84.34   32.43
  -2  -1  -4   49.12   27.13
   2   1   4   61.71   31.40
   2   1   4   25.74   28.67
   2   1   4   44.24   26.99
   2   1   4    3.86   28.11
   2   1   4   44.14   27.33
   2   1   4   32.31   25.90
  -2   1   4   20.90   25.92
  -2   1   4   77.73   29.81
  -2   1   4   53.84   24.40
  -2   1   4   62.71   26.95
  -2   1   4   37.24   25.33
  -2   1   4   50.87   24.71
   2  -1  -5  722.35   53.20
   2  -1  -5  751.83   51.18
   2  -1  -5  654.89   47.46
   2  -1  -5  646.54   48.15
   2  -1  -5  716.91   50.45
   2  -1  -5  603.49   49.14
  -2  -1  -5  589.67   54.43
  -2  -1  -5  609.71   55.78
  -2  -1  -5  537.06   49.69
  -2  -1  -5  619.65   53.94
  -2  -1  -5  591.90   52.20
  -2  -1  -5  674.74   57.28
   2   1   5  726.09   58.28
   2   1   5  691.72   57.21
   2   1   5  598.46   51.32
   2   1   5  671.50   53.06
   2   1   5  698.01   56.40
   2   1   5  712.91   54.82
  -2   1   5  690.33   53.27
  -2   1   5  659.89   51.92
  -2   1   5  577.45   44.52
  -2   1   5  694.41   48.20
  -2   1   5  698.74   51.19
  -2   1   5  630.58   48.57
   2  -1  -6 1415.62   68.78
   2  -1  -6 1265.90   64.02
   2  -1  -6 1135.54   59.48
   2  -1  -6 1246.02   61.84
   2  -1  -6 1388.83   65.04
   2  -1  -6 1268.63   64.44
  -2  -1  -6 1100.16   67.95
  -2  -1  -6 1299.02   72.70
  -2  -1  -6 1078.05   63.28
  -2  -1  -6 1185.87   67.86
  -2  -1  -6 1077.48   65.09
  -2  -1  -6 1342.25   72.77
   2   1   6 1278.93   71.18
   2   1   6 1324.77   72.55
   2   1   6 1007.18   60.58
   2   1   6 1190.86   66.03
   2   1   6 1311.46   71.20
   2   1   6 1259.92   68.55
  -2   1   6 1363.77   67.81
  -2   1   6 1380.03   68.36
  -2   1   6 1170.11   57.64
  -2   1   6 1173.76   58.77
  -2   1   6 1286.16   64.97
  -2   1   6 1329.37   64.02
   2  -1  -7 4777.24  117.22
   2  -1  -7 4490.59  113.94
   2  -1  -7 4155.00  107.37
   2  -1  -7 4479.00  109.44
   2  -1  -7 4417.45  112.38
   2  -1  -7 4486.95  114.28
  -2  -1  -7 4331.52  121.03
  -2  -1  -7 4570.81  125.00
  -2  -1  -7 4031.90  111.34
  -2  -1  -7 4095.69  113.42
  -2  -1  -7 4122.15  116.88
  -2  -1  -7 4646.36  124.48
   2   1   7 4351.23  120.85
   2   1   7 4627.17  125.18
   2   1   7 4057.14  113.25
   2   1   7 4274.29  116.36
   2   1   7 4359.53  120.51
   2   1   7 4518.59  123.10
  -2   1   7 4857.47  119.12
  -2   1   7 4391.69  112.73
  -2   1   7 4254.58  104.43
  -2   1   7 4448.23  105.12
  -2   1   7 4916.08  118.09
  -2   1   7 4478.48  112.73
   2  -1  -8  179.52   37.55
   2  -1  -8  159.62   37.60
   2  -1  -8  153.55   35.74
   2  -1  -8  159.79   35.70
   2  -1  -8  108.65   31.64
   2  -1  -8  172.08   37.64
  -2  -1  -8  143.43   33.70
  -2  -1  -8  220.94   43.38
  -2  -1  -8  172.03   40.20
  -2  -1  -8  180.28   41.37
  -2  -1  -8  147.06   36.39
  -2  -1  -8  233.82   45.28
   2   1   8  143.16   35.60
   2   1   8  121.27   34.96
   2   1   8  104.05   35.25
   2   1   8  173.14   39.37
   2   1   8  137.90   37.66
  -2   1   8  161.47   38.02
  -2   1   8  145.30   34.28
  -2   1   8  160.03   32.69
  -2   1   8  241.97   40.28
  -2   1   8  166.34   35.86
  -2   1   8  198.48   37.28
   2  -1  -9 1000.92   63.57
   2  -1  -9  857.49   59.68
   2  -1  -9  780.45   56.81
   2  -1  -9  856.31   57.44
   2  -1  -9  970.75   61.38
   2  -1  -9  958.46   61.97
  -2  -1  -9  838.88   63.19
  -2  -1  -9  963.06   67.48
  -2  -1  -9  857.99   61.33
  -2  -1  -9  791.87   60.56
  -2  -1  -9  886.86   64.49
  -2  -1  -9 1024.57   69.78
   2   1   9  859.06   65.16
   2   1   9  838.64   59.63
   2   1   9  859.56   63.49
   2   1   9 1041.72   67.13
   2   1   9  886.48   66.86
  -2   1   9 1029.24   65.03
  -2   1   9  991.95   63.09
  -2   1   9  900.87   54.84
  -2   1   9  941.57   58.46
  -2   1   9  984.67   62.78
  -2   1   9  973.53   60.12
   2  -1 -10 2011.63   85.41
   2  -1 -10 1814.35   81.78
   2  -1 -10 1749.69   78.32
   2  -1 -10 1845.13   78.67
   2  -1 -10 1768.54   81.61
  -2  -1 -10 1874.87   88.35
  -2  -1 -10 1830.26   88.87
  -2  -1 -10 1669.33   80.97
  -2  -1 -10 1691.44   82.82
  -2  -1 -10 1903.39   89.04
  -2  -1 -10 1627.94   82.61
   2   1  10 1894.75   88.87
   2   1  10 1830.26   87.83
   2   1  10 1721.16   81.43
   2   1  10 1783.75   84.20
   2   1  10 1792.05   85.24
   2   1  10 1820.75   86.79
  -2   1  10 2006.78   86.62
  -2   1  10 1825.94   81.61
  -2   1  10 1777.70   76.07
  -2   1  10 1837.69   77.80
  -2   1  10 1943.85   83.68
  -2   1  10 1869.16   81.78
   2  -1 -11  454.45   51.49
   2  -1 -11  415.19   51.06
   2  -1 -11  380.14   51.71
   2  -1 -11  427.65   48.81
   2  -1 -11  473.44   64.94
   2  -1 -11  417.23   55.46
  -2  -1 -11  434.57   63.30
  -2  -1 -11  506.46   64.99
  -2  -1 -11  367.92   55.26
  -2  -1 -11  365.98   53.25
  -2  -1 -11  392.73   53.93
  -2  -1 -11  416.38   55.64
   2   1  11  493.75   57.31
   2   1  11  451.98   60.32
   2   1  11  411.19   49.59
   2   1  11  373.68   53.51
   2   1  11  454.64   51.97
   2   1  11  451.62   58.66
  -2   1  11  541.78   62.73
  -2   1  11  398.97   49.31
  -2   1  11  348.45   43.19
  -2   1  11  364.65   44.87
  -2   1  11  411.13   55.88
  -2   1  11  454.49   47.67
   2  -1 -12  331.78   49.22
   2  -1 -12  395.84   53.77
   2  -1 -12  303.86   48.22
   2  -1 -12  354.92   50.35
   2  -1 -12  280.26   47.63
  -2  -1 -12  341.24   53.82
  -2  -1 -12  299.37   50.17
  -2  -1 -12  264.89   46.82
  -2  -1 -12  338.48   54.08
  -2  -1 -12  229.93   44.94
   2   1  12  318.92   52.58
   2   1  12  393.91   60.20
   2   1  12  273.07   48.36
   2   1  12  314.81   49.34
   2   1  12  294.85   49.00
  -2   1  12  331.42   49.85
  -2   1  12  369.37   54.38
  -2   1  12  335.45   49.78
  -2   1  12  368.84   51.02
  -2   1  12  308.05   51.30
  -2   1  12  423.21   53.75
   2  -1 -13 3680.92  120.33
   2  -1 -13 3538.97  120.85
   2  -1 -13 3117.29  116.36
   2  -1 -13 3430.22  112.38
   2  -1 -13 3373.00  114.46
   2  -1 -13 3571.13  146.10
  -2  -1 -13 3459.44  123.79
  -2  -1 -13 3299.69  125.69
  -2  -1 -13 2994.88  111.86
  -2  -1 -13 3089.28  113.42
  -2  -1 -13 3279.98  120.16
  -2  -1 -13 3295.89  121.89
   2   1  13 3275.83  121.03
   2   1  13 3427.80  123.97
   2   1  13 3261.83  113.94
   2   1  13 3235.20  122.41
   2   1  13 3296.40  119.82
   2   1  13 3517.02  125.69
  -2   1  13 3709.28  124.31
  -2   1  13 3466.01  117.74
  -2   1  13 3023.40  104.95
  -2   1  13 3635.10  116.53
  -2   1  13 3856.75  130.54
  -2   1  13 3296.92  115.15
   2  -1 -14  508.67   57.61
   2  -1 -14  472.05   62.81
   2  -1 -14  475.60   74.29
   2  -1 -14  425.29   58.02
   2  -1 -14  433.19   51.23
  -2  -1 -14  508.26   60.81
  -2  -1 -14  625.98  124.85
  -2  -1 -14  388.32   56.64
  -2  -1 -14  373.59   56.29
  -2  -1 -14  460.50   62.21
  -2  -1 -14  448.52   59.30
   2   1  14  502.83   83.39
   2   1  14  354.90   55.21
   2   1  14  396.17   58.65
   2   1  14  344.73   56.42
   2   1  14  468.39   56.78
   2   1  14  410.85   60.69
  -2   1  14  472.02   58.21
  -2   1  14  446.60   54.55
  -2   1  14  464.12   52.89
  -2   1  14  441.21   53.27
  -2   1  14  435.38   52.61
  -2   1  14  467.28   53.32
   2  -1 -15 2452.68  105.29
   2  -1 -15 2683.67  114.46
   2  -1 -15 2376.95  103.05
   2  -1 -15 2466.51  102.35
   2  -1 -15 2590.30  107.37
   2  -1 -15 2462.36  112.04
  -2  -1 -15 2617.10  114.28
  -2  -1 -15 2694.21  116.70
  -2  -1 -15 2334.42  107.02
  -2  -1 -15 2395.11  106.68
  -2  -1 -15 2506.10  112.90
  -2  -1 -15 2705.45  114.80
   2   1  15 2462.02  115.67
   2   1  15 2388.88  110.83
   2   1  15 2347.91  103.05
   2   1  15 2167.92  107.54
   2   1  15 2392.51  109.79
   2   1  15 2567.65  116.53
  -2   1  15 2782.91  112.73
  -2   1  15 2554.00  108.06
  -2   1  15 2396.49  100.97
  -2   1  15 2768.21  132.09
  -2   1  15 2643.73  110.65
  -2   1  15 2494.69  107.37
   2  -1 -16  322.79   58.59
   2  -1 -16  213.97   45.78
   2  -1 -16  334.10   58.16
   2  -1 -16  308.27   54.20
   2  -1 -16  295.39   53.39
   2  -1 -16  361.44   61.08
  -2  -1 -16  294.15   55.34
  -2  -1 -16  332.48   61.64
  -2  -1 -16  238.87   50.76
  -2  -1 -16  279.86   55.90
  -2  -1 -16  342.47   58.33
  -2  -1 -16  229.81   49.69
   2   1  16  300.32   58.08
   2   1  16  239.46   51.26
   2   1  16  325.85   57.66
   2   1  16  223.40   53.44
   2   1  16  211.99   47.93
   2   1  16  291.02   54.43
  -2   1  16  257.72   52.53
  -2   1  16  188.78   49.91
  -2   1  16  258.37   50.35
  -2   1  16  273.29   51.32
  -2   1  16  336.42   60.95
  -2   1  16  267.55   51.26
   2  -1 -17 3026.17  120.51
   2  -1 -17 2868.49  121.37
   2  -1 -17 2717.55  117.40
   2  -1 -17 2847.92  114.11
   2  -1 -17 3003.69  121.37
   2  -1 -17 3014.07  125.18
  -2  -1 -17 3078.73  128.98
  -2  -1 -17 3066.80  127.25
  -2  -1 -17 2591.34  114.97
  -2  -1 -17 2565.75  114.28
  -2  -1 -17 2934.19  127.60
  -2  -1 -17 2880.42  122.41
   2   1  17 3337.55  131.40
   2   1  17 2953.55  126.39
   2   1  17 2974.13  120.68
   2   1  17 2618.31  116.70
   2   1  17 3108.47  126.39
   2   1  17 3066.63  129.67
  -2   1  17 3153.77  124.66
  -2   1  17 3006.98  121.20
  -2   1  17 2614.51  108.75
  -2   1  17 2923.47  115.67
  -2   1  17 3002.31  123.45
  -2   1  17 2791.90  118.95
   2  -1 -18   46.35   34.11
   2  -1 -18   61.71   34.41
   2  -1 -18   83.34   35.36
   2  -1 -18   21.75   36.01
   2  -1 -18   30.62   30.98
   2  -1 -18   52.37   38.04
  -2  -1 -18   35.74   37.52
  -2  -1 -18   20.80   34.42
  -2  -1 -18   33.82   32.23
  -2  -1 -18   98.48   43.57
  -2  -1 -18   51.38   37.35
  -2  -1 -18   37.31   33.20
   2   1  18    3.58   31.12
   2   1  18   26.26   34.30
   2   1  18   43.93   34.41
   2   1  18   36.62   34.75
   2   1  18   48.43   31.88
   2   1  18   31.16   40.39
  -2   1  18   20.92   32.09
  -2   1  18   24.46   26.99
  -2   1  18   33.16   32.02
  -2   1  18   88.11   38.21
  -2   1  18   41.55   35.82
  -2   1  18   41.39   34.87
   2  -1 -19  518.67   73.86
   2  -1 -19  343.85   62.81
   2  -1 -19  360.71   62.19
   2  -1 -19  351.91   60.18
   2  -1 -19  450.79   62.74
   2  -1 -19  361.56   57.83
  -2  -1 -19  457.15   74.10
  -2  -1 -19  395.46   60.10
  -2  -1 -19  294.15   55.33
  -2  -1 -19  300.39   59.84
  -2  -1 -19  287.71   55.19
  -2  -1 -19  334.05   59.68
   2   1  19  386.45   68.31
   2   1  19  498.75   71.49
   2   1  19  272.57   52.77
   2   1  19  297.55   56.24
   2   1  19  298.09   56.00
   2   1  19  381.04   65.92
  -2   1  19  398.16   62.17
  -2   1  19  454.50   64.51
  -2   1  19  430.54   60.18
  -2   1  19  522.47   70.66
  -2   1  19  429.28   66.48
  -2   1  19  421.27   63.92
   2  -1 -20  293.97   53.56
   2  -1 -20  223.73   48.57
   2  -1 -20  326.23   59.84
   2  -1 -20  375.41   62.54
   2  -1 -20  251.06   50.88
   2  -1 -20  363.08   63.80
  -2  -1 -20  310.92   60.56
  -2  -1 -20  300.75   59.70
  -2  -1 -20  179.64   46.85
  -2  -1 -20  366.42   62.55
  -2  -1 -20  388.29   62.99
   2   1  20  253.88   50.66
   2   1  20  233.58   54.46
   2   1  20  356.61   61.33
   2   1  20  291.69   55.17
   2   1  20  300.44   60.79
   2   1  20  236.40   55.67
  -2   1  20  375.60   70.42
  -2   1  20  459.16   65.56
  -2   1  20  290.88   54.48
  -2   1  20  420.39   62.71
  -2   1  20  311.14   57.25
  -2   1  20  352.76   61.14
   2  -1 -21  771.45   74.57
   2  -1 -21  617.60   68.07
   2  -1 -21  692.25   74.47
   2  -1 -21  757.93   72.34
   2  -1 -21  718.81   74.33
  -2  -1 -21  807.95   79.00
  -2  -1 -21  767.03   74.31
  -2  -1 -21  682.31   71.41
  -2  -1 -21  673.16   70.21
  -2  -1 -21  693.00   71.80
  -2  -1 -21  764.94   77.02
   2   1  21  776.02   75.14
   2   1  21  746.47   76.85
   2   1  21  710.68   71.54
   2   1  21  580.32   65.11
   2   1  21  778.54   77.51
  -2   1  21  900.97   83.49
  -2   1  21  703.11   75.57
  -2   1  21  656.24   66.29
  -2   1  21  781.02   73.31
  -2   1  21  796.59   77.54
  -2   1  21  762.33   74.48
   2  -1 -22  115.82   42.84
   2  -1 -22   90.67   36.20
   2  -1 -22   86.10   45.14
   2  -1 -22   71.77   36.26
   2  -1 -22  110.00   40.37
   2  -1 -22  110.39   41.06
  -2  -1 -22   96.06   46.53
  -2  -1 -22  196.06   49.86
  -2  -1 -22   51.16   43.92
  -2  -1 -22   15.68   34.79
  -2  -1 -22  112.78   43.78
  -2  -1 -22   95.85   42.13
   2   1  22  117.14   41.84
   2   1  22  124.85   53.77
   2   1  22   89.18   42.45
   2   1  22   81.24   40.49
   2   1  22   11.17   34.63
  -2   1  22   83.20   42.34
  -2   1  22   81.43   43.79
  -2   1  22  108.63   40.61
  -2   1  22   60.81   37.95
  -2   1  22  100.24   38.75
  -2   1  22   95.80   37.50
   2  -1 -23  718.29   76.44
   2  -1 -23  465.02   70.40
   2  -1 -23  550.95   67.01
   2  -1 -23  667.98   72.93
   2  -1 -23  605.23   71.68
   2  -1 -23  613.81   76.42
  -2  -1 -23  611.23   76.04
  -2  -1 -23  679.51   76.44
  -2  -1 -23  567.23   67.39
  -2  -1 -23  538.57   67.10
  -2  -1 -23  726.31   74.88
  -2  -1 -23  576.07   70.07
   2   1  23  617.75   71.53
   2   1  23  627.24   84.37
   2   1  23  517.13   64.16
   2   1  23  520.71   73.03
   2   1  23  608.05   70.14
   2   1  23  580.35   67.76
  -2   1  23  639.59   75.81
  -2   1  23  637.43   72.44
  -2   1  23  628.30   64.23
  -2   1  23  631.48   69.04
  -2   1  23  606.46   70.70
  -2   1  23  605.34   85.27
   2  -1 -24  117.24   45.38
   2  -1 -24  129.20   41.74
   2  -1 -24  127.01   45.56
   2  -1 -24  107.63   44.68
   2  -1 -24   97.17   44.04
   2  -1 -24  176.66   52.20
  -2  -1 -24  176.47   52.82
  -2  -1 -24  138.63   41.84
  -2  -1 -24  224.02   57.02
  -2  -1 -24  112.57   48.34
  -2  -1 -24  171.17   46.44
   2   1  24  179.65   51.73
   2   1  24  159.93   55.05
   2   1  24  156.99   45.71
   2   1  24   70.63   40.16
   2   1  24  115.46   44.07
   2   1  24  152.34   48.67
  -2   1  24  166.55   50.16
  -2   1  24  145.85   48.43
  -2   1  24   99.48   39.49
  -2   1  24  173.90   51.64
  -2   1  24  154.34   52.61
   2  -1 -25   72.01   37.62
   2  -1 -25   88.76   37.12
   2  -1 -25  102.70   44.52
   2  -1 -25   52.82   36.65
   2  -1 -25  155.12   49.07
   2  -1 -25  138.70   52.70
  -2  -1 -25  152.70   52.32
  -2  -1 -25   61.79   35.88
  -2  -1 -25   49.21   36.79
  -2  -1 -25   62.02   39.16
  -2  -1 -25  105.60   39.94
  -2  -1 -25   84.06   38.30
   2   1  25  198.83   57.44
   2   1  25   29.43   37.22
   2   1  25  159.65   48.70
   2   1  25   12.76   35.31
   2   1  25   99.48   41.93
   2   1  25  109.13   46.01
  -2   1  25  121.15   55.12
  -2   1  25   75.35   39.78
  -2   1  25  140.63   47.82
  -2   1  25  160.79   50.97
  -2   1  25  108.53   43.69
   2  -1 -26   16.15   34.65
   2  -1 -26   44.28   34.58
   2  -1 -26   50.40   38.69
   2  -1 -26   30.48   38.80
   2  -1 -26   21.72   34.86
   2  -1 -26   73.03   45.96
  -2  -1 -26   27.84   39.25
  -2  -1 -26   77.08   37.22
  -2  -1 -26   18.66   31.55
  -2  -1 -26   20.19   34.77
  -2  -1 -26   23.67   32.52
  -2  -1 -26   83.32   44.68
   2   1  26    4.08   34.75
   2   1  26   82.40   38.38
   2   1  26   94.71   41.36
   2   1  26   15.18   32.23
   2   1  26   57.25   42.57
   2   1  26   41.17   39.97
  -2   1  26   47.22   35.10
  -2   1  26   15.91   41.65
  -2   1  26   25.28   33.61
  -2   1  26   36.77   38.90
  -2   1  26   46.47   41.91
  -2   1  26   54.58   36.43
   2  -1 -27  162.47   57.31
   2  -1 -27  166.39   54.76
   2  -1 -27  147.93   49.66
   2  -1 -27  144.51   52.84
   2  -1 -27   63.07   39.33
   2  -1 -27  125.85   48.34
  -2  -1 -27  123.67   47.36
  -2  -1 -27  172.77   56.16
  -2  -1 -27  124.29   45.30
  -2  -1 -27  136.64   52.82
  -2  -1 -27  165.32   60.48
  -2  -1 -27  173.15   55.46
   2   1  27  167.79   48.53
   2   1  27  183.37   52.73
   2   1  27   82.42   38.40
   2   1  27  124.12   48.17
   2   1  27  194.32   55.84
   2   1  27  195.84   63.97
  -2   1  27  163.49   50.19
  -2   1  27  139.35   42.17
  -2   1  27  133.42   44.40
  -2   1  27  141.44   46.87
  -2   1  27  216.77   56.12
  -2   1  27  189.73   57.07
   2  -1 -28   90.99   47.06
   2  -1 -28   32.07   45.75
   2  -1 -28   85.48   43.40
   2  -1 -28   22.42   31.67
   2  -1 -28  132.39   51.54
  -2  -1 -28  106.68   51.32
  -2  -1 -28   21.32   34.68
  -2  -1 -28   43.02   35.86
  -2  -1 -28   41.43   38.83
  -2  -1 -28   -6.07   33.61
  -2  -1 -28   64.75   44.31
   2   1  28   82.78   47.34
   2   1  28  110.36   53.49
   2   1  28   70.18   42.76
   2   1  28   60.27   41.37
   2   1  28   76.87   47.68
   2   1  28   68.95   43.26
  -2   1  28   44.04   43.28
  -2   1  28   48.31   44.28
  -2   1  28   56.71   40.77
  -2   1  28   32.11   37.28
  -2   1  28  122.65   45.32
  -2   1  28   42.74   43.74
   2  -1 -29   37.76   41.18
   2  -1 -29   41.48   37.86
   2  -1 -29   43.17   40.37
   2  -1 -29   76.00   42.00
   2  -1 -29  100.61   47.79
   2  -1 -29   41.34   40.15
  -2  -1 -29   91.37   49.55
  -2  -1 -29   64.65   46.77
  -2  -1 -29   31.14   33.77
  -2  -1 -29   53.01   45.63
  -2  -1 -29   64.39   47.70
   2   1  29   77.39   43.34
   2   1  29   66.98   43.53
   2   1  29   41.05   39.20
   2   1  29   51.37   42.39
   2   1  29   94.11   46.49
   2   1  29   74.69   48.84
  -2   1  29   68.14   40.65
  -2   1  29   42.67   46.47
  -2   1  29   87.66   43.71
  -2   1  29   90.44   44.66
  -2   1  29   41.56   36.90
   2  -1 -30  383.05   73.90
   2  -1 -30  375.82   84.15
   2  -1 -30  360.74   73.43
   2  -1 -30  275.02   70.78
   2  -1 -30  224.66   61.20
   2  -1 -30  435.14   87.67
  -2  -1 -30  369.13   76.99
  -2  -1 -30  374.78   80.88
  -2  -1 -30  320.25   73.57
  -2  -1 -30  277.84   71.49
  -2  -1 -30  466.40   89.01
   2   1  30  389.29   76.28
   2   1  30  308.55   71.27
   2   1  30  381.27   77.20
   2   1  30  303.62   64.58
   2   1  30  394.72   86.83
  -2   1  30  334.33   69.81
  -2   1  30  438.60   84.22
  -2   1  30  391.87   76.13
  -2   1  30  356.59   75.11
  -2   1  30  369.89   75.64
  -2   1  30  324.26   72.27
   2  -1 -31   20.30   44.42
   2  -1 -31  -17.74   31.90
   2  -1 -31   23.22   43.41
   2  -1 -31   52.97   46.30
   2  -1 -31   59.11   38.71
   2  -1 -31   74.67   49.60
  -2  -1 -31   28.11   46.68
  -2  -1 -31   48.31   48.62
  -2  -1 -31   59.30   43.40
  -2  -1 -31   41.15   43.97
  -2  -1 -31   24.74   49.71
  -2  -1 -31   44.23   43.81
   2   1  31   35.93   42.10
   2   1  31  -15.66   43.53
   2   1  31   27.61   38.97
   2   1  31   49.27   41.56
   2   1  31   50.05   38.02
   2   1  31  -11.67   45.90
  -2   1  31   17.50   41.43
  -2   1  31  126.40   58.49
  -2   1  31   77.08   42.86
  -2   1  31   30.43   42.32
  -2   1  31   91.72   47.30
  -2   1  31   61.81   44.02
   2  -1 -32  338.08   70.99
   2  -1 -32  215.89   63.92
   2  -1 -32  442.61   78.58
   2  -1 -32  355.35   80.14
   2  -1 -32  229.74   65.92
   2  -1 -32  229.38   72.48
  -2  -1 -32  428.59   81.52
  -2  -1 -32  310.74   76.54
  -2  -1 -32  111.88   37.69
  -2  -1 -32  275.73   74.22
  -2  -1 -32  262.76   65.98
  -2  -1 -32  383.29   83.94
   2   1  32  356.96   87.10
   2   1  32  331.25   75.68
   2   1  32  296.46   72.20
   2   1  32  275.71   63.24
   2   1  32  221.03   63.92
   2   1  32  351.27   78.62
  -2   1  32  298.90   72.53
  -2   1  32  290.74   78.55
  -2   1  32  210.98   57.19
  -2   1  32  329.14   75.09
  -2   1  32  331.97   75.43
  -2   1  32  292.04   76.37
   2  -1 -33  175.80   56.09
   2  -1 -33  126.20   58.23
   2  -1 -33   62.97   44.45
   2  -1 -33  147.32   58.58
   2  -1 -33  150.18   57.95
   2  -1 -33  139.09   54.24
  -2  -1 -33  129.88   54.57
  -2  -1 -33  233.72   66.29
  -2  -1 -33   60.65   39.97
  -2  -1 -33   94.97   51.99
  -2  -1 -33   67.29   51.14
  -2  -1 -33   60.91   51.32
   2   1  33  125.18   55.69
   2   1  33  134.24   56.67
   2   1  33  141.34   55.52
   2   1  33  139.70   57.59
   2   1  33  156.56   63.14
   2   1  33  156.33   66.43
  -2   1  33  157.75   53.08
  -2   1  33  142.98   61.01
  -2   1  33  123.33   53.41
  -2   1  33  114.59   46.28
  -2   1  33  197.01   67.90
  -2   1  33  175.75   68.90
   2  -1 -34   74.07   49.59
   2  -1 -34   63.52   51.64
   2  -1 -34   92.90   51.19
   2  -1 -34   30.79   44.52
   2  -1 -34   74.92   48.46
   2  -1 -34   85.69   57.28
  -2  -1 -34  108.98   57.64
  -2  -1 -34  143.93   65.08
  -2  -1 -34   59.04   40.34
  -2  -1 -34  -15.46   43.00
  -2  -1 -34  161.21   64.84
  -2  -1 -34   97.94   57.89
   2   1  34   60.60   43.03
   2   1  34   37.50   55.38
   2   1  34   20.94   45.42
   2   1  34   80.93   57.33
   2   1  34   99.03   53.58
   2   1  34  145.47   62.64
  -2   1  34   33.56   46.94
  -2   1  34  121.48   63.63
  -2   1  34   65.87   51.89
  -2   1  34  110.06   46.01
  -2   1  34   83.84   57.94
  -2   1  34  147.38   62.99
   2  -1 -35  -16.34   44.83
   2  -1 -35   22.20   43.48
   2  -1 -35   -9.68   42.50
   2  -1 -35    1.44   44.49
   2  -1 -35   74.19   45.25
   2  -1 -35   49.90   57.12
  -2  -1 -35   71.27   52.56
  -2  -1 -35   49.52   53.75
  -2  -1 -35   38.80   39.25
  -2  -1 -35   53.30   56.93
  -2  -1 -35   50.38   45.33
  -2  -1 -35  -21.23   38.88
   2   1  35   59.22   52.56
   2   1  35   87.73   59.34
   2   1  35    6.85   44.75
   2   1  35    2.21   41.98
   2   1  35   74.05   48.25
   2   1  35   67.13   54.34
  -2   1  35   38.99   43.02
  -2   1  35   70.25   61.39
  -2   1  35  -10.84   42.26
  -2   1  35   39.52   45.11
  -2   1  35  -40.37   36.50
  -2   1  35   76.61   62.00
   2  -1 -36   56.09   53.46
   2  -1 -36   57.68   49.59
   2  -1 -36  129.29   60.91
   2  -1 -36   90.96   64.40
   2  -1 -36   40.96   47.70
  -2  -1 -36   32.40   52.21
  -2  -1 -36  117.36   58.02
  -2  -1 -36    3.86   32.47
  -2  -1 -36   41.63   52.06
  -2  -1 -36  116.25   68.07
   2   1  36    5.45   48.32
   2   1  36   72.34   54.51
   2   1  36  -10.27   39.51
   2   1  36  148.27   68.07
   2   1  36   40.92   53.98
  -2   1  36   12.55   49.60
  -2   1  36   -4.86   51.23
  -2   1  36   30.10   47.11
  -2   1  36  146.44   56.50
  -2   1  36   82.35   53.37
  -2   1  36  172.53   70.00
   2  -1 -37   68.98   53.04
   2  -1 -37  129.52   66.77
   2  -1 -37   61.95   49.47
   2  -1 -37  134.86   49.95
   2  -1 -37  131.73   77.01
   2  -1 -37  131.81   63.56
  -2  -1 -37   11.67   61.58
  -2  -1 -37   17.15   54.08
  -2  -1 -37  166.10   89.30
  -2  -1 -37  110.76   61.83
  -2  -1 -37   92.00   53.23
  -2  -1 -37  115.42   65.68
   2   1  37   18.26   44.80
   2   1  37  184.34   70.09
   2   1  37  165.51   64.30
   2   1  37   22.39   76.35
   2   1  37  116.72   64.11
   2   1  37   68.54   56.40
  -2   1  37   39.07   47.42
  -2   1  37   52.14   52.28
  -2   1  37   39.13   47.30
  -2   1  37   49.41   45.87
  -2   1  37   67.65   63.31
   2  -1 -38   37.19   47.11
   2  -1 -38   25.64   42.96
   2  -1 -38   56.78   47.96
   2  -1 -38   -9.44   42.34
   2  -1 -38   29.79   52.77
   2  -1 -38  -34.54   48.91
  -2  -1 -38  -13.11   57.95
  -2  -1 -38  -68.85   51.33
  -2  -1 -38   45.52   33.71
  -2  -1 -38   26.69   52.16
  -2  -1 -38   73.60   61.12
  -2  -1 -38   39.23   53.63
   2   1  38   70.33   65.84
   2   1  38   33.18   64.61
   2   1  38   67.64   54.50
   2   1  38   34.11   47.08
   2   1  38  -36.15   39.71
   2   1  38   64.84   59.27
  -2   1  38   21.54   58.73
  -2   1  38  146.75   73.07
  -2   1  38   75.21   72.13
  -2   1  38   65.16   50.90
  -2   1  38   74.45   53.58
   2  -1 -39  210.36   63.56
   2  -1 -39  395.17   96.13
   2  -1 -39  318.33   81.17
   2  -1 -39  475.87  106.85
   2  -1 -39  279.05   92.79
   2  -1 -39  384.36   93.78
  -2  -1 -39  398.99  121.32
  -2  -1 -39  510.28  109.30
  -2  -1 -39  163.49   51.70
  -2  -1 -39  323.93   86.00
  -2  -1 -39  312.71   98.74
  -2  -1 -39  459.55  106.54
   2   1  39  573.47  108.77
   2   1  39  229.98   92.24
   2   1  39  331.06   86.59
   2   1  39  243.52   65.37
   2   1  39  406.13  101.96
   2   1  39  366.02   97.77
  -2   1  39  463.22  103.32
  -2   1  39  326.13   68.36
  -2   1  39  442.13   91.48
  -2   1  39  582.46  112.69
  -2   1  39  492.18  117.03
   2  -1 -40   49.69   58.33
   2  -1 -40   49.12   54.29
   2  -1 -40   71.15   61.78
   2  -1 -40   73.07   48.65
   2  -1 -40  186.02   74.76
   2  -1 -40  121.91   77.47
  -2  -1 -40   94.21   68.78
  -2  -1 -40  165.24   73.46
  -2  -1 -40   70.06   45.04
  -2  -1 -40  137.09   64.37
  -2  -1 -40   39.39   68.35
  -2  -1 -40   97.77   73.95
   2   1  40   30.24   62.74
   2   1  40  103.10   67.26
   2   1  40  152.48   67.22
   2   1  40   46.27   55.27
   2   1  40   67.64   60.41
   2   1  40   76.59   78.94
  -2   1  40  102.51   64.40
  -2   1  40   68.78   64.90
  -2   1  40  208.91   68.74
  -2   1  40   91.27   57.33
  -2   1  40  106.78   56.81
  -2   1  40  136.78   82.73
   2  -1 -41  483.03   98.88
   2  -1 -41  404.61   97.46
   2  -1 -41  563.20  106.47
   2  -1 -41  644.15  123.07
  -2  -1 -41  456.20   94.23
  -2  -1 -41  481.79  103.84
  -2  -1 -41  191.45   51.87
  -2  -1 -41  449.99  114.23
  -2  -1 -41  542.82  113.63
  -2  -1 -41  679.73  144.85
   2   1  41  604.27  122.12
   2   1  41  402.64   94.88
   2   1  41  647.82  116.39
   2   1  41  336.30   76.99
   2   1  41  540.05  119.80
   2   1  41  473.57  107.56
  -2   1  41  554.37  123.45
  -2   1  41  482.62  110.32
  -2   1  41  396.20   86.72
  -2   1  41  680.74  111.34
  -2   1  41  634.26  111.17
  -2   1  41  671.87  148.76
   2  -1 -42  170.28   60.70
   2  -1 -42  336.00   88.76
   2  -1 -42  224.33   79.89
   2  -1 -42  307.34   92.17
   2  -1 -42  383.03  132.47
  -2  -1 -42  311.26   82.73
  -2  -1 -42  386.06   91.43
  -2  -1 -42  278.93   96.39
  -2  -1 -42  540.73  121.15
  -2  -1 -42  347.98   98.07
   2   1  42  302.36   91.34
   2   1  42  234.44   79.83
   2   1  42  491.73  106.68
   2   1  42  297.34   99.21
   2   1  42  412.96  105.86
  -2   1  42  390.40   97.62
  -2   1  42  321.38   76.45
  -2   1  42  315.38   83.40
  -2   1  42  294.80   87.97
  -2   1  42  389.84  127.94
   2  -1 -43  145.82   60.67
   2  -1 -43  269.61   84.60
   2  -1 -43  251.08   87.16
   2  -1 -43  423.16  105.15
   2  -1 -43  333.43   96.13
  -2  -1 -43  453.31  109.72
  -2  -1 -43  242.43   78.94
  -2  -1 -43  375.42  104.00
  -2  -1 -43  171.70   89.66
  -2  -1 -43  352.34  107.96
   2   1  43  201.02   80.47
   2   1  43  301.96  111.66
   2   1  43  393.59  113.16
   2   1  43  349.70   97.18
   2   1  43  325.18  101.44
  -2   1  43  362.99  104.67
  -2   1  43  422.47   94.38
  -2   1  43  419.27  106.12
  -2   1  43  220.30   81.95
   2  -1 -44   24.48   46.79
   2  -1 -44  113.59   69.24
   2  -1 -44  208.75   85.43
   2  -1 -44  183.15   75.12
   2  -1 -44  149.10   77.32
  -2  -1 -44  334.90  104.69
  -2  -1 -44  121.42   74.02
  -2  -1 -44   93.66   79.88
  -2  -1 -44  189.68   77.85
   2   1  44  216.79   99.47
   2   1  44   99.26   83.82
   2   1  44  130.00   69.02
   2   1  44  161.47   84.34
  -2   1  44  117.79   63.97
  -2   1  44  157.84   67.33
  -2   1  44  113.04   62.67
  -2   1  44  142.31   89.42
   2  -1 -45   71.41   63.54
   2  -1 -45   92.78   72.87
   2  -1 -45  108.04   71.51
   2  -1 -45  159.36   86.69
   2  -1 -45   47.15   66.06
  -2  -1 -45   87.35   62.26
  -2  -1 -45   59.99   69.66
  -2  -1 -45  240.63  105.95
   2   1  45  210.74   88.92
   2   1  45  102.66   57.35
   2   1  45  204.85   83.25
   2   1  45  221.11  101.37
  -2   1  45  210.17   94.82
  -2   1  45  137.35   65.20
  -2   1  45  122.24   78.22
  -2   1  45  246.51  102.72
   2  -1 -46   70.16   61.67
   2  -1 -46  117.07   77.54
   2  -1 -46 -107.13   62.36
   2  -1 -46  105.09   67.79
  -2  -1 -46   50.35   81.49
  -2  -1 -46   32.12   64.68
  -2  -1 -46  -10.82   83.14
   2   1  46   -3.84   65.01
   2   1  46   76.38   65.67
   2   1  46   42.62   85.76
  -2   1  46   78.44   68.81
  -2   1  46   99.28   71.30
  -2   1  46   54.67   80.47
   2  -1 -47  389.81   99.38
   2  -1 -47  145.35   94.92
   2  -1 -47  129.41  104.26
   2  -1 -47  214.11  100.87
  -2  -1 -47  245.72   96.80
  -2  -1 -47  200.82   87.78
  -2  -1 -47  132.82   96.35
  -2  -1 -47  209.57   98.26
   2   1  47  360.57  106.97
   2   1  47  304.50   96.54
   2   1  47  291.85  109.34
   2   1  47  339.67  109.56
  -2   1  47  256.39   91.22
  -2   1  47  211.26   76.54
  -2   1  47  408.67  104.69
   2  -1 -48   38.59   64.61
   2  -1 -48  -13.45   63.42
   2  -1 -48   79.51   80.95
   2  -1 -48   85.08   87.00
  -2  -1 -48   37.67   62.28
  -2  -1 -48  289.86  105.57
  -2  -1 -48   21.09   86.48
  -2  -1 -48   30.86   93.61
   2   1  48   26.94   73.91
   2   1  48   68.69   75.47
   2   1  48  149.40   87.02
   2   1  48  153.20   97.06
  -2   1  48   96.67   77.46
  -2   1  48  116.58   77.20
  -2   1  48   79.57   79.05
   2  -1 -49  173.93  100.19
   2  -1 -49   38.64   73.43
   2  -1 -49  223.07  124.80
   2  -1 -49  179.52   97.30
  -2  -1 -49  131.76   77.51
  -2  -1 -49  157.89   98.81
  -2  -1 -49  -20.52   84.34
  -2  -1 -49  366.66  122.13
   2   1  49   59.65   74.66
   2   1  49  285.12   95.47
   2   1  49  181.56   85.51
   2   1  49  182.99  114.44
  -2   1  49  356.21  103.94
  -2   1  49  107.14   71.49
  -2   1  49  -24.74   60.65
   3  -1  47   69.88   71.06
   3  -1  47   62.31   64.56
   3  -1  47  288.53  113.47
   3  -1  47   59.96   89.71
  -3  -1  47  -43.83   59.46
  -3  -1  47  -15.32   61.90
  -3  -1  47   54.53   72.08
  -3  -1  47  -75.76   79.46
   3   1 -47    8.94   62.80
   3   1 -47   44.92   63.19
   3   1 -47   89.42   97.11
   3   1 -47  110.79   82.42
  -3   1 -47   79.50   84.94
  -3   1 -47   64.21   80.64
  -3   1 -47   58.01   92.29
   3  -1  46  128.82   78.08
   3  -1  46   78.03   85.01
   3  -1  46   30.98   76.97
   3  -1  46   57.71   80.22
  -3  -1  46   34.32   62.38
  -3  -1  46  105.31   65.67
  -3  -1  46   42.48   66.79
  -3  -1  46  145.65  106.24
   3   1 -46    1.44   58.73
   3   1 -46   22.18   62.45
   3   1 -46   65.18   84.30
   3   1 -46  133.99   90.37
  -3   1 -46   40.54   76.18
  -3   1 -46  104.86   83.47
  -3   1 -46   50.29   73.79
   3  -1  45  104.12   60.29
   3  -1  45   44.97   68.31
   3  -1  45    1.87   65.89
   3  -1  45    9.28   74.66
  -3  -1  45  -56.40   52.06
  -3  -1  45   33.66   69.05
  -3  -1  45  160.38   80.29
  -3  -1  45  186.07  107.70
   3   1 -45   63.49   71.35
   3   1 -45   28.37   62.67
   3   1 -45   56.64   75.26
   3   1 -45   93.19   79.20
  -3   1 -45   73.03   65.53
  -3   1 -45  149.90   85.88
  -3   1 -45  110.39   76.82
   3  -1  44   62.02   61.74
[truncated: 2,350,996 more chars]
