# Supplementary material for: π-Stacks of radical-anionic naphthalenediimides in a metal-organic framework
Source: Sci Adv. 2022 Dec 23;8(51):eade1383. doi: 10.1126/sciadv.ade1383 (PMC9788762; doi:10.1126/sciadv.ade1383)
Supplement: Supplementary file 2 — Data S1 to S5 [file sciadv.ade1383_data_s1_to_s5.zip › sciadv.ade1383_data_s2.cif]

data_w_sqd
_audit_creation_date               2019-06-19
_audit_creation_method
;
Olex2 1.3-alpha
(compiled 2019.04.25 svn.r3594 for OlexSys, GUI svn.r5751)
;
_shelx_SHELXL_version_number       '2018/3'
_audit_contact_author_address      ?
_audit_contact_author_email        ?
_audit_contact_author_name         ''
_audit_contact_author_phone        ?
_publ_contact_author_id_orcid      ?
_publ_section_references
;
Bourhis, L.J., Dolomanov, O.V., Gildea, R.J., Howard, J.A.K., Puschmann, H.
 (2015). Acta Cryst. A71, 59-75.

Dolomanov, O.V., Bourhis, L.J., Gildea, R.J, Howard, J.A.K. & Puschmann, H.
 (2009), J. Appl. Cryst. 42, 339-341.

Sheldrick, G.M. (2015). Acta Cryst. C71, 3-8.
;
_chemical_name_common              ?
_chemical_name_systematic          ?
_chemical_formula_moiety           '0.5(C224 H96 Ca8 N16 O90)'
_chemical_formula_sum              'C112 H48 Ca4 N8 O45'
_chemical_formula_weight           2385.90
_chemical_melting_point            ?
loop_
  _atom_type_symbol
  _atom_type_description
  _atom_type_scat_dispersion_real
  _atom_type_scat_dispersion_imag
  _atom_type_scat_source
 'C' 'C' 0.0033 0.0016 'International Tables Vol C Tables 4.2.6.8 and 6.1.1.4'
 'H' 'H' 0.0000 0.0000 'International Tables Vol C Tables 4.2.6.8 and 6.1.1.4'
 'Ca' 'Ca' 0.2262 0.3064 'International Tables Vol C Tables 4.2.6.8 and 6.1.1.4'
 'N' 'N' 0.0061 0.0033 'International Tables Vol C Tables 4.2.6.8 and 6.1.1.4'
 'O' 'O' 0.0106 0.0060 'International Tables Vol C Tables 4.2.6.8 and 6.1.1.4'

_shelx_space_group_comment
;
The symmetry employed for this shelxl refinement is uniquely defined
by the following loop, which should always be used as a source of
symmetry information in preference to the above space-group names.
They are only intended as comments.
;
_space_group_crystal_system        'tetragonal'
_space_group_IT_number             124
_space_group_name_H-M_alt          'P 4/m c c'
_space_group_name_Hall             '-P 4 2c'
loop_
  _space_group_symop_operation_xyz
 'x, y, z'
 '-x, -y, z'
 '-y, x, z'
 'y, -x, z'
 '-x, y, -z+1/2'
 'x, -y, -z+1/2'
 'y, x, -z+1/2'
 '-y, -x, -z+1/2'
 '-x, -y, -z'
 'x, y, -z'
 'y, -x, -z'
 '-y, x, -z'
 'x, -y, z-1/2'
 '-x, y, z-1/2'
 '-y, -x, z-1/2'
 'y, x, z-1/2'

_cell_length_a                     13.0210(18)
_cell_length_b                     13.0210(18)
_cell_length_c                     41.448(8)
_cell_angle_alpha                  90
_cell_angle_beta                   90
_cell_angle_gamma                  90
_cell_volume                       7027(2)
_cell_formula_units_Z              2
_cell_measurement_reflns_used      95793
_cell_measurement_temperature      100(2)
_cell_measurement_theta_max        33.749
_cell_measurement_theta_min        0.401
_shelx_estimated_absorpt_T_max     ?
_shelx_estimated_absorpt_T_min     ?
_exptl_absorpt_coefficient_mu      0.230
_exptl_absorpt_correction_T_max    1.000
_exptl_absorpt_correction_T_min    0.691
_exptl_absorpt_correction_type     'empirical'
_exptl_absorpt_process_details     ?
_exptl_absorpt_special_details     ?
_exptl_crystal_colour              black
_exptl_crystal_density_diffrn      1.128
_exptl_crystal_density_meas        ?
_exptl_crystal_density_method      ?
_exptl_crystal_description         cubic
_exptl_crystal_F_000               2432
_exptl_crystal_size_max            0.086
_exptl_crystal_size_mid            0.072
_exptl_crystal_size_min            0.048
_exptl_transmission_factor_max     ?
_exptl_transmission_factor_min     ?
_diffrn_reflns_av_R_equivalents    0.0314
_diffrn_reflns_av_unetI/netI       0.0213
_diffrn_reflns_Laue_measured_fraction_full  0.995
_diffrn_reflns_Laue_measured_fraction_max  0.996
_diffrn_reflns_limit_h_max         10
_diffrn_reflns_limit_h_min         -11
_diffrn_reflns_limit_k_max         16
_diffrn_reflns_limit_k_min         -16
_diffrn_reflns_limit_l_max         51
_diffrn_reflns_limit_l_min         -51
_diffrn_reflns_number              23946
_diffrn_reflns_point_group_measured_fraction_full  0.995
_diffrn_reflns_point_group_measured_fraction_max  0.996
_diffrn_reflns_theta_full          25.242
_diffrn_reflns_theta_max           26.372
_diffrn_reflns_theta_min           2.512
_diffrn_ambient_temperature        100(2)
_diffrn_detector_area_resol_mean   ?
_diffrn_measured_fraction_theta_full  0.995
_diffrn_measured_fraction_theta_max  0.996
_diffrn_measurement_device_type    'Bruker P4'
_diffrn_measurement_method         '\w scans'
_diffrn_radiation_monochromator    'graphite'
_diffrn_radiation_type             MoK\a
_diffrn_radiation_wavelength       0.71073
_diffrn_source                     ?
_reflns_Friedel_coverage           0.000
_reflns_Friedel_fraction_full      .
_reflns_Friedel_fraction_max       .
_reflns_number_gt                  3087
_reflns_number_total               3658
_reflns_special_details
;
 Reflections were merged by SHELXL according to the crystal
 class for the calculation of statistics and refinement.
 
 _reflns_Friedel_fraction is defined as the number of unique
 Friedel pairs measured divided by the number that would be
 possible theoretically, ignoring centric projections and
 systematic absences.
;
_reflns_threshold_expression       'I > 2\s(I)'
_computing_cell_refinement         ?
_computing_data_collection         ?
_computing_data_reduction          ?
_computing_molecular_graphics      'Olex2 (Dolomanov et al., 2009)'
_computing_publication_material    'Olex2 (Dolomanov et al., 2009)'
_computing_structure_refinement   SHELXL
_computing_structure_solution      'olex2.solve (Bourhis et al., 2015)'
_refine_diff_density_max           1.124
_refine_diff_density_min           -0.586
_refine_diff_density_rms           0.096
_refine_ls_extinction_coef         .
_refine_ls_extinction_method       none
_refine_ls_goodness_of_fit_ref     1.109
_refine_ls_hydrogen_treatment      constr
_refine_ls_matrix_type             full
_refine_ls_number_parameters       203
_refine_ls_number_reflns           3658
_refine_ls_number_restraints       6
_refine_ls_R_factor_all            0.1034
_refine_ls_R_factor_gt             0.0942
_refine_ls_restrained_S_all        1.110
_refine_ls_shift/su_max            0.000
_refine_ls_shift/su_mean           0.000
_refine_ls_structure_factor_coef   Fsqd
_refine_ls_weighting_details      
 'w=1/[\s^2^(Fo^2^)+(0.1594P)^2^+17.4506P] where P=(Fo^2^+2Fc^2^)/3'
_refine_ls_weighting_scheme        calc
_refine_ls_wR_factor_gt            0.2930
_refine_ls_wR_factor_ref           0.3031
_refine_special_details            ?
_olex2_refinement_description
;
1. Fixed Uiso
 At 1.2 times of:
  All C(H) groups
 At 1.5 times of:
  All O(H) groups
2. Uiso/Uaniso restraints and constraints
Uanis(O6) \\sim Ueq: with sigma of 0.01 and sigma for terminal atoms of 0.02
3. Others
 Sof(Ca1)=0.5*(1-FVAR(2))
 Sof(Ca01)=0.5*FVAR(2)
4.a Aromatic/amide H refined with riding coordinates:
 C7(H7), C14(H14), C13(H13), C3(H3A), C4(H4)
4.b Idealised tetrahedral OH refined as rotating group:
 O3(H3)
;
_atom_sites_solution_hydrogens     geom
_atom_sites_solution_primary       iterative
_atom_sites_solution_secondary     ?
loop_
  _atom_site_label
  _atom_site_type_symbol
  _atom_site_fract_x
  _atom_site_fract_y
  _atom_site_fract_z
  _atom_site_U_iso_or_equiv
  _atom_site_adp_type
  _atom_site_occupancy
  _atom_site_site_symmetry_order
  _atom_site_calc_flag
  _atom_site_refinement_flags_posn
  _atom_site_refinement_flags_adp
  _atom_site_refinement_flags_occupancy
  _atom_site_disorder_assembly
  _atom_site_disorder_group
 Ca01 Ca 0.54361(12) 0.3056(2) 0.500000 0.0356(7) Uani 0.808(7) 2 d S T P A 1
 Ca1 Ca 0.5224(6) 0.2401(7) 0.500000 0.035(3) Uani 0.192(7) 2 d S T P A 2
 O7 O 0.500000 0.500000 0.500000 0.0318(15) Uani 1 8 d S T P . .
 O4 O 0.3533(2) -0.0299(2) 0.35061(5) 0.0400(7) Uani 1 1 d . . . . .
 O5 O 0.3822(2) 0.2806(2) 0.30077(6) 0.0411(7) Uani 1 1 d . . . . .
 O1 O 0.4119(3) 0.3381(3) 0.46359(7) 0.0545(9) Uani 1 1 d . . . . .
 O2 O 0.2454(3) 0.3519(3) 0.45646(6) 0.0528(9) Uani 1 1 d . . . . .
 O3 O 0.1838(3) 0.1999(3) 0.34575(7) 0.0563(9) Uani 1 1 d . . . . .
 H3 H 0.141408 0.244854 0.349636 0.084 Uiso 1 1 calc GR . . . .
 N1 N 0.3701(3) 0.1239(2) 0.32525(7) 0.0353(8) Uani 1 1 d . . . . .
 C9 C 0.3737(3) -0.0347(3) 0.29373(8) 0.0362(9) Uani 1 1 d . . . . .
 C5 C 0.3612(3) 0.1749(3) 0.35593(8) 0.0369(9) Uani 1 1 d . . . . .
 C8 C 0.3652(3) 0.0155(3) 0.32533(8) 0.0357(9) Uani 1 1 d . . . . .
 C10 C 0.3761(3) 0.0256(3) 0.26537(8) 0.0373(9) Uani 1 1 d . . . . .
 C12 C 0.3778(3) 0.1862(3) 0.29752(8) 0.0354(9) Uani 1 1 d . . . . .
 C2 C 0.3434(3) 0.2724(3) 0.41470(8) 0.0382(9) Uani 1 1 d . . . . .
 C6 C 0.2661(3) 0.2118(3) 0.36537(8) 0.0396(9) Uani 1 1 d . . . . .
 C7 C 0.2582(3) 0.2617(3) 0.39513(8) 0.0417(9) Uani 1 1 d . . . . .
 H7 H 0.195263 0.287848 0.401800 0.050 Uiso 1 1 calc R . . . .
 C11 C 0.3775(3) 0.1343(3) 0.26640(8) 0.0359(9) Uani 1 1 d . . . . .
 C14 C 0.3770(3) 0.1428(3) 0.20812(8) 0.0386(9) Uani 1 1 d . . . . .
 H14 H 0.377195 0.181922 0.189342 0.046 Uiso 1 1 calc R . . . .
 C13 C 0.3799(3) 0.1906(3) 0.23788(9) 0.0393(9) Uani 1 1 d . . . . .
 H13 H 0.383480 0.261841 0.238870 0.047 Uiso 1 1 calc R . . . .
 C1 C 0.3323(4) 0.3240(3) 0.44713(8) 0.0437(10) Uani 1 1 d . . . . .
 C3 C 0.4378(4) 0.2367(4) 0.40442(10) 0.0525(12) Uani 1 1 d . . . . .
 H3A H 0.495520 0.245586 0.417331 0.063 Uiso 1 1 calc R . . . .
 C4 C 0.4465(4) 0.1876(4) 0.37495(10) 0.0535(12) Uani 1 1 d . . . . .
 H4 H 0.509928 0.163217 0.368054 0.064 Uiso 1 1 calc R . . . .
 O6 O 0.4751(7) 0.1381(6) 0.500000 0.109(3) Uani 1 2 d S TU P . .

loop_
  _atom_site_aniso_label
  _atom_site_aniso_U_11
  _atom_site_aniso_U_22
  _atom_site_aniso_U_33
  _atom_site_aniso_U_23
  _atom_site_aniso_U_13
  _atom_site_aniso_U_12
 Ca01 0.0473(9) 0.0509(16) 0.0087(6) 0.000 0.000 -0.0067(7)
 Ca1 0.053(4) 0.036(6) 0.015(2) 0.000 0.000 0.003(3)
 O7 0.037(2) 0.037(2) 0.022(3) 0.000 0.000 0.000
 O4 0.0617(18) 0.0451(16) 0.0132(11) -0.0014(10) -0.0003(11) 0.0062(13)
 O5 0.0629(19) 0.0385(15) 0.0220(12) -0.0058(11) -0.0011(12) 0.0002(13)
 O1 0.076(2) 0.066(2) 0.0213(13) -0.0136(13) -0.0129(14) 0.0150(17)
 O2 0.070(2) 0.069(2) 0.0197(13) -0.0085(13) 0.0043(13) 0.0094(17)
 O3 0.0521(19) 0.087(3) 0.0298(14) -0.0201(15) -0.0031(13) 0.0000(16)
 N1 0.0516(19) 0.0391(17) 0.0151(14) -0.0064(12) -0.0040(12) 0.0011(14)
 C9 0.055(2) 0.040(2) 0.0133(15) -0.0023(13) -0.0016(14) -0.0010(16)
 C5 0.053(2) 0.042(2) 0.0156(15) -0.0072(14) -0.0031(15) 0.0024(17)
 C8 0.051(2) 0.039(2) 0.0169(16) -0.0031(14) -0.0030(14) 0.0020(17)
 C10 0.058(2) 0.037(2) 0.0161(17) -0.0029(14) 0.0012(15) 0.0018(17)
 C12 0.052(2) 0.038(2) 0.0168(16) -0.0031(14) -0.0022(14) 0.0012(16)
 C2 0.059(2) 0.042(2) 0.0137(15) -0.0040(14) -0.0051(15) 0.0056(18)
 C6 0.047(2) 0.055(2) 0.0165(16) -0.0044(15) -0.0016(14) -0.0040(19)
 C7 0.049(2) 0.058(3) 0.0172(15) -0.0047(16) 0.0025(15) 0.0027(18)
 C11 0.054(2) 0.037(2) 0.0168(16) -0.0040(14) -0.0016(15) 0.0017(16)
 C14 0.061(3) 0.039(2) 0.0162(16) 0.0005(14) 0.0016(15) 0.0014(18)
 C13 0.062(3) 0.037(2) 0.0187(16) -0.0025(14) 0.0009(16) 0.0021(18)
 C1 0.071(3) 0.047(2) 0.0133(14) -0.0046(15) -0.0077(17) 0.009(2)
 C3 0.059(3) 0.072(3) 0.0273(19) -0.019(2) -0.0162(18) 0.015(2)
 C4 0.054(3) 0.074(3) 0.032(2) -0.019(2) -0.0068(18) 0.018(2)
 O6 0.118(6) 0.078(4) 0.132(6) 0.000 0.000 -0.007(4)

_geom_special_details
;
 All esds (except the esd in the dihedral angle between two l.s. planes)
 are estimated using the full covariance matrix.  The cell esds are taken
 into account individually in the estimation of esds in distances, angles
 and torsion angles; correlations between esds in cell parameters are only
 used when they are defined by crystal symmetry.  An approximate (isotropic)
 treatment of cell esds is used for estimating esds involving l.s. planes.
;
loop_
  _geom_bond_atom_site_label_1
  _geom_bond_atom_site_label_2
  _geom_bond_distance
  _geom_bond_site_symmetry_2
  _geom_bond_publ_flag
 Ca01 Ca01 3.668(4) 3_655 ?
 Ca01 Ca01 3.668(4) 11_566 ?
 Ca01 O7 2.594(2) . ?
 Ca01 O1 2.323(3) 10_556 ?
 Ca01 O1 2.323(3) . ?
 Ca01 O1 2.563(4) 3_655 ?
 Ca01 O1 2.563(4) 12_656 ?
 Ca01 O2 2.392(3) 12_656 ?
 Ca01 O2 2.392(3) 3_655 ?
 Ca01 C1 2.810(4) 12_656 ?
 Ca01 C1 2.810(4) 3_655 ?
 Ca01 O6 2.356(8) . ?
 Ca1 O1 2.445(6) . ?
 Ca1 O1 2.445(6) 10_556 ?
 Ca1 O2 2.438(6) 3_655 ?
 Ca1 O2 2.438(6) 12_656 ?
 Ca1 C1 3.201(8) 12_656 ?
 Ca1 C1 3.201(8) 3_655 ?
 Ca1 O6 1.463(13) . ?
 O4 C8 1.213(4) . ?
 O5 C12 1.237(5) . ?
 O1 C1 1.254(5) . ?
 O2 C1 1.249(6) . ?
 O3 C6 1.354(5) . ?
 N1 C5 1.438(4) . ?
 N1 C8 1.414(5) . ?
 N1 C12 1.411(5) . ?
 C9 C8 1.468(4) . ?
 C9 C10 1.414(5) . ?
 C9 C14 1.411(6) 6 ?
 C5 C6 1.385(6) . ?
 C5 C4 1.371(6) . ?
 C10 C10 1.438(7) 6 ?
 C10 C11 1.417(5) . ?
 C12 C11 1.457(5) . ?
 C2 C7 1.381(6) . ?
 C2 C1 1.510(5) . ?
 C2 C3 1.381(6) . ?
 C6 C7 1.398(5) . ?
 C11 C13 1.391(5) . ?
 C14 C13 1.382(5) . ?
 C3 C4 1.384(6) . ?

loop_
  _geom_angle_atom_site_label_1
  _geom_angle_atom_site_label_2
  _geom_angle_atom_site_label_3
  _geom_angle
  _geom_angle_site_symmetry_1
  _geom_angle_site_symmetry_3
  _geom_angle_publ_flag
 Ca01 Ca01 Ca01 90.0 3_655 11_566 ?
 O7 Ca01 Ca01 45.0 . 11_566 ?
 O7 Ca01 Ca01 45.0 . 3_655 ?
 O7 Ca01 C1 90.78(12) . 12_656 ?
 O7 Ca01 C1 90.78(12) . 3_655 ?
 O1 Ca01 Ca01 102.64(10) 3_655 11_566 ?
 O1 Ca01 Ca01 38.92(8) 3_655 3_655 ?
 O1 Ca01 Ca01 38.92(8) 12_656 3_655 ?
 O1 Ca01 Ca01 43.87(8) 10_556 11_566 ?
 O1 Ca01 Ca01 43.87(8) . 11_566 ?
 O1 Ca01 Ca01 102.64(10) 12_656 11_566 ?
 O1 Ca01 Ca01 103.97(11) . 3_655 ?
 O1 Ca01 Ca01 103.97(11) 10_556 3_655 ?
 O1 Ca01 O7 66.71(10) 3_655 . ?
 O1 Ca01 O7 66.71(10) 12_656 . ?
 O1 Ca01 O7 70.18(10) . . ?
 O1 Ca01 O7 70.18(10) 10_556 . ?
 O1 Ca01 O1 136.73(18) . 12_656 ?
 O1 Ca01 O1 72.17(15) 12_656 3_655 ?
 O1 Ca01 O1 81.03(17) 10_556 . ?
 O1 Ca01 O1 87.87(18) 10_556 12_656 ?
 O1 Ca01 O1 136.73(18) 10_556 3_655 ?
 O1 Ca01 O1 87.87(18) . 3_655 ?
 O1 Ca01 O2 89.40(11) 10_556 12_656 ?
 O1 Ca01 O2 165.84(16) 10_556 3_655 ?
 O1 Ca01 O2 89.40(11) . 3_655 ?
 O1 Ca01 O2 165.84(16) . 12_656 ?
 O1 Ca01 C1 85.63(12) 10_556 12_656 ?
 O1 Ca01 C1 159.56(16) 10_556 3_655 ?
 O1 Ca01 C1 26.49(12) 12_656 12_656 ?
 O1 Ca01 C1 91.35(13) 12_656 3_655 ?
 O1 Ca01 C1 85.63(12) . 3_655 ?
 O1 Ca01 C1 91.35(13) 3_655 12_656 ?
 O1 Ca01 C1 26.49(12) 3_655 3_655 ?
 O1 Ca01 C1 159.56(16) . 12_656 ?
 O1 Ca01 O6 83.6(2) 10_556 . ?
 O1 Ca01 O6 83.6(2) . . ?
 O2 Ca01 Ca01 130.99(9) 12_656 11_566 ?
 O2 Ca01 Ca01 130.99(9) 3_655 11_566 ?
 O2 Ca01 Ca01 88.41(12) 3_655 3_655 ?
 O2 Ca01 Ca01 88.41(12) 12_656 3_655 ?
 O2 Ca01 O7 116.37(11) 12_656 . ?
 O2 Ca01 O7 116.37(11) 3_655 . ?
 O2 Ca01 O1 52.45(11) 12_656 12_656 ?
 O2 Ca01 O1 52.45(11) 3_655 3_655 ?
 O2 Ca01 O1 106.21(13) 3_655 12_656 ?
 O2 Ca01 O1 106.21(13) 12_656 3_655 ?
 O2 Ca01 O2 97.94(17) 12_656 3_655 ?
 O2 Ca01 C1 26.25(13) 12_656 12_656 ?
 O2 Ca01 C1 26.25(13) 3_655 3_655 ?
 O2 Ca01 C1 106.24(13) 3_655 12_656 ?
 O2 Ca01 C1 106.24(13) 12_656 3_655 ?
 C1 Ca01 Ca01 64.35(11) 12_656 3_655 ?
 C1 Ca01 Ca01 116.88(10) 3_655 11_566 ?
 C1 Ca01 Ca01 116.88(10) 12_656 11_566 ?
 C1 Ca01 Ca01 64.35(11) 3_655 3_655 ?
 C1 Ca01 C1 102.50(17) 12_656 3_655 ?
 O6 Ca01 Ca01 100.1(2) . 11_566 ?
 O6 Ca01 Ca01 169.9(2) . 3_655 ?
 O6 Ca01 O7 145.1(2) . . ?
 O6 Ca01 O1 136.68(14) . 12_656 ?
 O6 Ca01 O1 136.68(14) . 3_655 ?
 O6 Ca01 O2 84.97(18) . 12_656 ?
 O6 Ca01 O2 84.97(18) . 3_655 ?
 O6 Ca01 C1 110.29(17) . 12_656 ?
 O6 Ca01 C1 110.29(17) . 3_655 ?
 O1 Ca1 O1 76.2(2) 10_556 . ?
 O1 Ca1 C1 75.47(19) . 3_655 ?
 O1 Ca1 C1 75.5(2) 10_556 12_656 ?
 O1 Ca1 C1 126.5(4) . 12_656 ?
 O1 Ca1 C1 126.5(4) 10_556 3_655 ?
 O2 Ca1 O1 146.8(5) 3_655 10_556 ?
 O2 Ca1 O1 85.59(17) 12_656 10_556 ?
 O2 Ca1 O1 146.8(5) 12_656 . ?
 O2 Ca1 O1 85.59(17) 3_655 . ?
 O2 Ca1 O2 95.5(3) 12_656 3_655 ?
 O2 Ca1 C1 94.4(3) 3_655 12_656 ?
 O2 Ca1 C1 20.39(15) 3_655 3_655 ?
 O2 Ca1 C1 20.39(15) 12_656 12_656 ?
 O2 Ca1 C1 94.4(3) 12_656 3_655 ?
 C1 Ca1 C1 86.4(3) 12_656 3_655 ?
 O6 Ca1 O1 103.1(4) . 10_556 ?
 O6 Ca1 O1 103.1(4) . . ?
 O6 Ca1 O2 108.0(4) . 3_655 ?
 O6 Ca1 O2 108.0(4) . 12_656 ?
 O6 Ca1 C1 127.1(3) . 12_656 ?
 O6 Ca1 C1 127.1(3) . 3_655 ?
 Ca01 O7 Ca01 90.0 11_566 9_666 ?
 Ca01 O7 Ca01 90.0 . 3_655 ?
 Ca01 O7 Ca01 180.0 11_566 3_655 ?
 Ca01 O7 Ca01 90.0 . 11_566 ?
 Ca01 O7 Ca01 90.000(1) 3_655 9_666 ?
 Ca01 O7 Ca01 180.0 . 9_666 ?
 Ca01 O1 Ca01 97.20(12) . 11_566 ?
 Ca1 O1 Ca01 105.55(16) . 11_566 ?
 C1 O1 Ca01 87.8(3) . 11_566 ?
 C1 O1 Ca01 159.5(3) . . ?
 C1 O1 Ca1 138.2(4) . . ?
 Ca01 O2 Ca1 21.4(2) 11_566 11_566 ?
 C1 O2 Ca01 95.9(3) . 11_566 ?
 C1 O2 Ca1 116.8(4) . 11_566 ?
 C8 N1 C5 117.0(3) . . ?
 C12 N1 C5 117.5(3) . . ?
 C12 N1 C8 125.4(3) . . ?
 C10 C9 C8 119.8(3) . . ?
 C14 C9 C8 119.7(3) 6 . ?
 C14 C9 C10 120.5(3) 6 . ?
 C6 C5 N1 118.7(3) . . ?
 C4 C5 N1 119.9(4) . . ?
 C4 C5 C6 121.3(3) . . ?
 O4 C8 N1 119.6(3) . . ?
 O4 C8 C9 124.3(4) . . ?
 N1 C8 C9 116.0(3) . . ?
 C9 C10 C10 118.7(4) . 6 ?
 C9 C10 C11 122.0(3) . . ?
 C11 C10 C10 119.3(4) . 6 ?
 O5 C12 N1 119.0(3) . . ?
 O5 C12 C11 123.9(3) . . ?
 N1 C12 C11 117.0(3) . . ?
 C7 C2 C1 119.4(4) . . ?
 C3 C2 C7 120.0(3) . . ?
 C3 C2 C1 120.7(4) . . ?
 O3 C6 C5 119.9(3) . . ?
 O3 C6 C7 121.7(4) . . ?
 C5 C6 C7 118.4(4) . . ?
 C2 C7 C6 120.4(4) . . ?
 C10 C11 C12 119.4(3) . . ?
 C13 C11 C10 120.1(3) . . ?
 C13 C11 C12 120.5(3) . . ?
 C13 C14 C9 119.9(3) . 6 ?
 C14 C13 C11 121.4(4) . . ?
 Ca01 C1 Ca1 15.48(12) 11_566 11_566 ?
 O1 C1 Ca01 65.7(2) . 11_566 ?
 O1 C1 Ca1 81.2(3) . 11_566 ?
 O1 C1 C2 118.0(4) . . ?
 O2 C1 Ca01 57.9(2) . 11_566 ?
 O2 C1 Ca1 42.8(2) . 11_566 ?
 O2 C1 O1 122.5(3) . . ?
 O2 C1 C2 119.4(4) . . ?
 C2 C1 Ca01 168.3(3) . 11_566 ?
 C2 C1 Ca1 157.4(3) . 11_566 ?
 C2 C3 C4 120.1(4) . . ?
 C5 C4 C3 119.8(4) . . ?

_shelx_res_file
;
TITL w_a.res in P4/mcc
    w_sqd.res
    created by SHELXL-2018/3 at 22:12:22 on 19-Jun-2019
REM Old TITL w in P4/mcc
REM SHELXT solution in P4/mcc: R1 0.326, Rweak 0.007, Alpha 0.038
REM <I/s> 0.354 for 563 systematic absences, Orientation as input
REM Formula found by SHELXT: C120 N12 O41 Ca4
CELL 0.71073 13.021 13.021 41.448 90 90 90
ZERR 2 0.0018 0.0018 0.0083 0 0 0
LATT 1
SYMM -X,-Y,+Z
SYMM -Y,+X,+Z
SYMM +Y,-X,+Z
SYMM -X,+Y,0.5-Z
SYMM +X,-Y,0.5-Z
SYMM +Y,+X,0.5-Z
SYMM -Y,-X,0.5-Z
SFAC C H Ca N O
UNIT 224 96 8 16 90
ISOR 0.01 0.02 O6

L.S. 20 0 44
PLAN  99
list 4
fmap 2
acta
REM <olex2.extras>
REM <HklSrc "%.\\w_sqd.hkl">
REM </olex2.extras>

WGHT    0.159400   17.450600
FVAR       3.62851   0.80774
PART 1
CA01  3    0.543612    0.305620    0.500000    20.50000    0.04732    0.05093 =
         0.00870    0.00000    0.00000   -0.00669
PART 0
PART 2
CA1   3    0.522388    0.240050    0.500000   -20.50000    0.05320    0.03580 =
         0.01491    0.00000    0.00000    0.00337
PART 0
O7    5    0.500000    0.500000    0.500000    10.12500    0.03651    0.03651 =
         0.02231    0.00000    0.00000    0.00000
O4    5    0.353348   -0.029926    0.350611    11.00000    0.06166    0.04510 =
         0.01318   -0.00137   -0.00031    0.00616
O5    5    0.382225    0.280563    0.300770    11.00000    0.06288    0.03852 =
         0.02204   -0.00578   -0.00107    0.00021
O1    5    0.411918    0.338079    0.463585    11.00000    0.07592    0.06625 =
         0.02131   -0.01358   -0.01287    0.01496
O2    5    0.245447    0.351852    0.456462    11.00000    0.06960    0.06907 =
         0.01965   -0.00852    0.00434    0.00939
O3    5    0.183772    0.199929    0.345752    11.00000    0.05208    0.08692 =
         0.02980   -0.02013   -0.00312    0.00003
AFIX 147
H3    2    0.141408    0.244854    0.349636    11.00000   -1.50000
AFIX   0
N1    4    0.370058    0.123948    0.325254    11.00000    0.05164    0.03907 =
         0.01508   -0.00641   -0.00401    0.00112
C9    1    0.373683   -0.034699    0.293731    11.00000    0.05524    0.04017 =
         0.01329   -0.00232   -0.00163   -0.00098
C5    1    0.361248    0.174858    0.355929    11.00000    0.05276    0.04242 =
         0.01562   -0.00721   -0.00308    0.00244
C8    1    0.365200    0.015470    0.325333    11.00000    0.05077    0.03930 =
         0.01691   -0.00312   -0.00304    0.00203
C10   1    0.376109    0.025566    0.265374    11.00000    0.05849    0.03737 =
         0.01612   -0.00286    0.00120    0.00179
C12   1    0.377819    0.186247    0.297517    11.00000    0.05163    0.03783 =
         0.01682   -0.00307   -0.00224    0.00121
C2    1    0.343437    0.272444    0.414695    11.00000    0.05876    0.04217 =
         0.01371   -0.00404   -0.00506    0.00562
C6    1    0.266095    0.211769    0.365375    11.00000    0.04725    0.05521 =
         0.01648   -0.00443   -0.00161   -0.00401
C7    1    0.258249    0.261701    0.395134    11.00000    0.04944    0.05832 =
         0.01722   -0.00474    0.00253    0.00269
AFIX  43
H7    2    0.195263    0.287848    0.401800    11.00000   -1.20000
AFIX   0
C11   1    0.377456    0.134296    0.266396    11.00000    0.05377    0.03722 =
         0.01677   -0.00404   -0.00159    0.00167
C14   1    0.376970    0.142831    0.208121    11.00000    0.06100    0.03861 =
         0.01619    0.00049    0.00163    0.00140
AFIX  43
H14   2    0.377195    0.181922    0.189342    11.00000   -1.20000
AFIX   0
C13   1    0.379857    0.190579    0.237883    11.00000    0.06211    0.03715 =
         0.01871   -0.00247    0.00087    0.00214
AFIX  43
H13   2    0.383480    0.261841    0.238870    11.00000   -1.20000
AFIX   0
C1    1    0.332315    0.323981    0.447134    11.00000    0.07054    0.04719 =
         0.01334   -0.00459   -0.00767    0.00896
C3    1    0.437782    0.236663    0.404424    11.00000    0.05866    0.07161 =
         0.02729   -0.01902   -0.01619    0.01476
AFIX  43
H3A   2    0.495520    0.245586    0.417331    11.00000   -1.20000
AFIX   0
C4    1    0.446465    0.187551    0.374948    11.00000    0.05434    0.07410 =
         0.03200   -0.01872   -0.00682    0.01786
AFIX  43
H4    2    0.509928    0.163217    0.368054    11.00000   -1.20000
AFIX   0
O6    5    0.475114    0.138146    0.500000    10.50000    0.11759    0.07792 =
         0.13204    0.00000    0.00000   -0.00688
HKLF 4


REM  w_a.res in P4/mcc
REM wR2 = 0.3031, GooF = S = 1.109, Restrained GooF = 1.110 for all data
REM R1 = 0.0942 for 3087 Fo > 4sig(Fo) and 0.1034 for all 3658 data
REM 203 parameters refined using 6 restraints

END

WGHT      0.1594     17.4565

REM Highest difference peak  1.124,  deepest hole -0.586,  1-sigma level  0.096
Q1    1   0.4045  0.1175  0.4823  11.00000  0.05    1.12
Q2    1   0.1791  0.1412  0.3577  11.00000  0.05    0.73
Q3    1   0.5395  0.0999  0.4764  11.00000  0.05    0.42
Q4    1   0.3413  0.0995  0.2078  11.00000  0.05    0.41
Q5    1   0.1299  0.0000  0.2500  10.50000  0.05    0.38
Q6    1   0.4970  0.3813  0.5000  10.50000  0.05    0.37
Q7    1   0.4702  0.3651  0.4590  11.00000  0.05    0.35
Q8    1   0.0000  0.0000  0.3583  10.25000  0.05    0.34
Q9    1   0.5000  0.5000  0.2960  10.25000  0.05    0.32
Q10   1   0.1034  0.1178  0.2688  11.00000  0.05    0.31
Q11   1   0.4382  0.0902  0.2631  11.00000  0.05    0.30
Q12   1   0.2351  0.1165  0.3225  11.00000  0.05    0.30
Q13   1   0.4787  0.3205  0.2884  11.00000  0.05    0.30
Q14   1   0.3446  0.0981  0.2688  11.00000  0.05    0.30
Q15   1   0.5015  0.1159  0.2185  11.00000  0.05    0.30
Q16   1   0.2185  0.1316  0.3292  11.00000  0.05    0.30
Q17   1   0.1703  0.1087  0.2890  11.00000  0.05    0.29
Q18   1   0.2528  0.0998  0.3198  11.00000  0.05    0.29
Q19   1   0.3733  0.1567  0.2809  11.00000  0.05    0.29
Q20   1   0.4189  0.0109  0.3500  11.00000  0.05    0.29
Q21   1   0.3744 -0.0075  0.2805  11.00000  0.05    0.28
Q22   1   0.3694  0.0960  0.3239  11.00000  0.05    0.28
Q23   1   0.3367  0.2398  0.2995  11.00000  0.05    0.28
Q24   1   0.3013  0.1591  0.3657  11.00000  0.05    0.27
Q25   1   0.4963 -0.0834  0.2860  11.00000  0.05    0.27
Q26   1   0.5895  0.2553  0.5000  10.50000  0.05    0.26
Q27   1   0.3898  0.2834  0.4042  11.00000  0.05    0.26
Q28   1   0.3965  0.1445  0.3735  11.00000  0.05    0.26
Q29   1   0.1867  0.1023  0.3372  11.00000  0.05    0.25
Q30   1   0.5000  0.5000  0.2392  10.25000  0.05    0.25
Q31   1   0.3365  0.0883  0.3275  11.00000  0.05    0.25
Q32   1   0.2815  0.2247  0.4073  11.00000  0.05    0.25
Q33   1   0.4175  0.1033  0.2079  11.00000  0.05    0.24
Q34   1   0.5000  0.2478  0.2500  10.50000  0.05    0.24
Q35   1   0.5839  0.3669  0.5000  10.50000  0.05    0.24
Q36   1   0.3930  0.3606  0.4450  11.00000  0.05    0.24
Q37   1   0.1717  0.1788  0.5000  10.50000  0.05    0.24
Q38   1   0.4987  0.2703  0.2257  11.00000  0.05    0.24
Q39   1   0.4441  0.1704  0.3984  11.00000  0.05    0.23
Q40   1   0.4003 -0.0137  0.2803  11.00000  0.05    0.23
Q41   1   0.5000  0.5000  0.4130  10.25000  0.05    0.23
Q42   1   0.1616  0.2134  0.3170  11.00000  0.05    0.23
Q43   1   0.0022  0.2814  0.4457  11.00000  0.05    0.23
Q44   1   0.3831  0.1619  0.2225  11.00000  0.05    0.22
Q45   1  -0.0195  0.2639  0.4558  11.00000  0.05    0.22
Q46   1   0.3223  0.2995  0.3999  11.00000  0.05    0.22
Q47   1   0.3047  0.3853  0.4576  11.00000  0.05    0.22
Q48   1   0.3877  0.0520  0.4590  11.00000  0.05    0.22
Q49   1   0.3371  0.3102  0.2500  11.00000  0.05    0.22
Q50   1   0.3854  0.2228  0.4135  11.00000  0.05    0.21
Q51   1   0.3899 -0.0470  0.3594  11.00000  0.05    0.21
Q52   1   0.3389 -0.0153  0.3423  11.00000  0.05    0.21
Q53   1   0.5593  0.1945  0.3551  11.00000  0.05    0.21
Q54   1   0.0946  0.1559  0.2860  11.00000  0.05    0.21
Q55   1   0.3949  0.1089  0.4010  11.00000  0.05    0.21
Q56   1   0.3862 -0.0578  0.3404  11.00000  0.05    0.20
Q57   1   0.1537  0.0410  0.4247  11.00000  0.05    0.20
Q58   1   0.4906  0.1004  0.2645  11.00000  0.05    0.20
Q59   1   0.0478  0.0642  0.4460  11.00000  0.05    0.20
Q60   1   0.2838  0.2909  0.2825  11.00000  0.05    0.20
Q61   1   0.4016 -0.0767  0.3422  11.00000  0.05    0.20
Q62   1   0.4238 -0.0963  0.3421  11.00000  0.05    0.20
Q63   1   0.3759 -0.0246  0.3014  11.00000  0.05    0.20
Q64   1   0.4860  0.0998  0.4016  11.00000  0.05    0.20
Q65   1   0.4214  0.2975  0.4474  11.00000  0.05    0.19
Q66   1   0.0923  0.3921  0.4031  11.00000  0.05    0.19
Q67   1   0.2422  0.0816  0.3515  11.00000  0.05    0.19
Q68   1   0.1575  0.1495  0.4739  11.00000  0.05    0.19
Q69   1   0.5007  0.2989  0.4105  11.00000  0.05    0.19
Q70   1   0.0827  0.2529  0.3179  11.00000  0.05    0.19
Q71   1   0.0000  0.0000  0.3837  10.25000  0.05    0.19
Q72   1   0.0286  0.4064  0.4448  11.00000  0.05    0.19
Q73   1   0.1832  0.3823  0.4695  11.00000  0.05    0.19
Q74   1   0.4245  0.1512  0.3231  11.00000  0.05    0.18
Q75   1   0.0085  0.3879  0.4454  11.00000  0.05    0.18
Q76   1   0.4873  0.3839  0.3704  11.00000  0.05    0.18
Q77   1   0.3946  0.2804  0.4742  11.00000  0.05    0.18
Q78   1   0.1041  0.0408  0.4096  11.00000  0.05    0.18
Q79   1   0.3631  0.3332  0.2754  11.00000  0.05    0.18
Q80   1   0.3194 -0.0872  0.3554  11.00000  0.05    0.18
Q81   1  -0.0160  0.2684  0.4164  11.00000  0.05    0.18
Q82   1   0.4412  0.4141  0.3588  11.00000  0.05    0.17
Q83   1   0.0189  0.1445  0.5000  10.50000  0.05    0.17
Q84   1   0.1827  0.1614  0.4644  11.00000  0.05    0.17
Q85   1   0.3780  0.3904  0.4615  11.00000  0.05    0.17
Q86   1   0.3197  0.2650  0.2864  11.00000  0.05    0.17
Q87   1   0.4715  0.3967  0.3655  11.00000  0.05    0.17
Q88   1   0.3063  0.1522  0.5000  10.50000  0.05    0.17
Q89   1   0.2799  0.1398  0.4895  11.00000  0.05    0.17
Q90   1   0.4222  0.2166  0.3611  11.00000  0.05    0.17
Q91   1   0.0295  0.2389  0.3405  11.00000  0.05    0.17
Q92   1   0.1665  0.1780  0.4580  11.00000  0.05    0.17
Q93   1   0.4903  0.4088  0.3488  11.00000  0.05    0.17
Q94   1   0.4417  0.0002  0.4075  11.00000  0.05    0.17
Q95   1   0.5600  0.0621  0.5520  11.00000  0.05    0.17
Q96   1   0.4066 -0.0282  0.3751  11.00000  0.05    0.17
Q97   1   0.5105  0.4016  0.3469  11.00000  0.05    0.16
Q98   1   0.1258  0.1436  0.2992  11.00000  0.05    0.16
Q99   1   0.3872  0.2844  0.2863  11.00000  0.05    0.16
;
_shelx_res_checksum                51176
_shelx_hkl_file
;
   0   0   8   80841    1758                                                       62214   -9.57    0.00  1.0000
   0   0  10   21825    1154                                                       36269  -11.72    0.00  1.0000
   0   0  12   65475    3663                                                      115981  -23.21    0.00  1.0000
   0   0  14  270732   12463                                                      452913   41.84    0.00  1.0000
   0   0  16  144592    3102                                                      119448    9.50    0.00  1.0000
   0   0  18    1381     190                                                        3042   -5.19    0.00  1.0000
   0   0  22  672811   17819                                                      626879   -7.81    0.00  1.0000
   0   0  24  474008   11516                                                      415561  -12.01    0.00  1.0000
   0   0  26  242227    5911                                                      242330    0.03    0.00  1.0000
   0   0  28   53648    2166                                                       83521   15.73    0.00  1.0000
   0   0  30  439262    9742                                                      430626   -1.79    0.00  1.0000
   0   0  32  160284    4436                                                      197407  -12.04    0.00  1.0000
   0   0  34  977259   17933                                                      999900    3.12    0.00  1.0000
   0   0  36  154049    3842                                                      149409    1.63    0.00  1.0000
   0   0  38   92794    2095                                                       76299   -7.78    0.00  1.0000
   0   0  40  216722    6292                                                      270429   14.93    0.00  1.0000
   0   0  42    1553     256                                                        1203    1.30    0.00  1.0000
   0   0  44    1404     675                                                       16665   25.14    0.00  1.0000
   0   0  46  170849    5388                                                      175354    1.48    0.00  1.0000
   0   0  48   45447    1742                                                       55149    5.94    0.00  1.0000
   0   0  50   27863     849                                                       26701   -0.96    0.00  1.0000
   1  -1   4   14579     533                                                       14423   -0.18    0.00  1.0000
  -1   1  -4   14382     844                                                       14227   -0.18    0.00  1.0000
   1  -1   6   25350     582                                                       20894   83.24    0.00  1.0000
  -1   1  -6   25321     588                                                       20921   83.24    0.00  1.0000
   1  -1   8   25343    1497                                                       27256   88.86    0.00  1.0000
  -1   1  -8   25390    1399                                                       27207   88.86    0.00  1.0000
   1  -1  10    9004    4055                                                       89813   56.13    0.00  1.0000
  -1   1 -10    9459    2923                                                       91239   56.13    0.00  1.0000
   1  -1  12   14797     332                                                        6488   11.26    0.00  1.0000
  -1   1 -12   14903     490                                                        6558   11.26    0.00  1.0000
   1  -1  14   22266     207                                                        2580   26.99    0.00  1.0000
  -1   1 -14   21959     201                                                        2476   26.99    0.00  1.0000
   1  -1  16   14929     561                                                        9682   -6.55    0.00  1.0000
  -1   1 -16   15004     457                                                        9742   -6.55    0.00  1.0000
   1  -1  18      34     163                                                        2095  -13.95    0.00  1.0000
  -1   1 -18      30     142                                                        2128  -13.95    0.00  1.0000
   1  -1  20   42929    2074                                                       60042   10.37    0.00  1.0000
  -1   1 -20   42281    1567                                                       59275   10.37    0.00  1.0000
   1  -1  22    7724     316                                                        4468   -5.77    0.00  1.0000
  -1   1 -22    7609     212                                                        4381   -5.77    0.00  1.0000
   1  -1  24   35224     942                                                       21678  -11.09    0.00  1.0000
  -1   1 -24   35923     718                                                       22227  -11.09    0.00  1.0000
   1  -1  26   46470    1665                                                       43704   -1.79    0.00  1.0000
  -1   1 -26   47952    1208                                                       45141   -1.79    0.00  1.0000
   1  -1  28    7328     610                                                       15457   10.62    0.00  1.0000
  -1   1 -28    7343     517                                                       15479   10.62    0.00  1.0000
   1  -1  30     845     174                                                         795   -0.25    0.00  1.0000
  -1   1 -30     744     136                                                         697   -0.25    0.00  1.0000
   1  -1  32  136806    4240                                                      140206    1.25    0.00  1.0000
  -1   1 -32  136682    3173                                                      140080    1.25    0.00  1.0000
   1  -1  34  122862    3423                                                      104562    7.44    0.00  1.0000
  -1   1 -34  118334    2547                                                      100388    7.44    0.00  1.0000
   1  -1  36  131733    3004                                                      135318    1.34    0.00  1.0000
  -1   1 -36  126846    4000                                                      130365    1.34    0.00  1.0000
   1  -1  38      20     229                                                        1518  -11.82    0.00  1.0000
  -1   1 -38      46     283                                                        1339  -11.82    0.00  1.0000
   1  -1  40    4970     196                                                        2400    5.93    0.00  1.0000
  -1   1 -40    5211     468                                                        2569    5.93    0.00  1.0000
   1  -1  42      14     229                                                         -82   -1.01    0.00  1.0000
  -1   1 -42      14     278                                                        -484   -1.01    0.00  1.0000
   1  -1  44    7496     659                                                       13595    8.23    0.00  1.0000
  -1   1 -44    8089     588                                                       14390    8.23    0.00  1.0000
   1  -1  46     112     234                                                         789   -4.81    0.00  1.0000
  -1   1 -46      21     229                                                         484   -4.81    0.00  1.0000
   1  -1  48      34     283                                                         -49    1.59    0.00  1.0000
  -1   1 -48      34     229                                                         -16    1.59    0.00  1.0000
   1  -1  50   13288     686                                                       17291    4.45    0.00  1.0000
  -1   1 -50   12241     588                                                       16094    4.45    0.00  1.0000
   2  -2   6   58121    2776                                                       55296    1.63    0.00  1.0000
  -2   2  -6   55978    1883                                                       53206    1.63    0.00  1.0000
   2  -2   8   36142    2177                                                       47541   -7.66    0.00  1.0000
  -2   2  -8   36066    2710                                                       47454   -7.66    0.00  1.0000
   2  -2  10  239570    7048                                                      250923   -3.14    0.00  1.0000
  -2   2 -10  231286    6972                                                      242444   -3.14    0.00  1.0000
   2  -2  12   97945    3298                                                       98472   -0.23    0.00  1.0000
  -2   2 -12  101435    2623                                                      101972   -0.23    0.00  1.0000
   2  -2  14   58066    2368                                                       42272    9.70    0.00  1.0000
  -2   2 -14   57849    2237                                                       42087    9.70    0.00  1.0000
   2  -2  16  121021    5834                                                      131949   -4.21    0.00  1.0000
  -2   2 -16  126804    6292                                                      137985   -4.21    0.00  1.0000
   2  -2  18   17161     631                                                       15762    1.50    0.00  1.0000
  -2   2 -18   17762     593                                                       16339    1.50    0.00  1.0000
   2  -2  20     786     212                                                         811   15.47    0.00  1.0000
  -2   2 -20     439     234                                                        1268   15.47    0.00  1.0000
   2  -2  22   33675    1094                                                       34702   -0.76    0.00  1.0000
  -2   2 -22   32341    1393                                                       33347   -0.76    0.00  1.0000
   2  -2  24   89651    3211                                                      120210  -12.96    0.00  1.0000
  -2   2 -24   88242    3331                                                      118577  -12.96    0.00  1.0000
   2  -2  26   38147    1121                                                       40122   -1.37    0.00  1.0000
  -2   2 -26   39437    1274                                                       41445   -1.37    0.00  1.0000
   2  -2  28   12610     425                                                       10433    2.79    0.00  1.0000
  -2   2 -28   13201     474                                                       10972    2.79    0.00  1.0000
   2  -2  30   35532    1323                                                       43061   -5.21    0.00  1.0000
  -2   2 -30   35310    1704                                                       42817   -5.21    0.00  1.0000
   2  -2  32   90806    3140                                                       95637   -2.17    0.00  1.0000
  -2   2 -32   90668    3298                                                       95495   -2.17    0.00  1.0000
   2  -2  34   98518    3178                                                       92529    2.66    0.00  1.0000
  -2   2 -34   93264    3075                                                       87440    2.66    0.00  1.0000
   2  -2  36       6     180                                                         566    7.00    0.00  1.0000
  -2   2 -36     144     207                                                         185    7.00    0.00  1.0000
   2  -2  38    3326     283                                                        3244   -0.20    0.00  1.0000
  -2   2 -38    3937     343                                                        3848   -0.20    0.00  1.0000
   2  -2  40   44464    1910                                                       50305   -3.68    0.00  1.0000
  -2   2 -40   46056    2558                                                       51998   -3.68    0.00  1.0000
   2  -2  42   68370    3685                                                       65779    1.37    0.00  1.0000
  -2   2 -42   66648    3227                                                       64091    1.37    0.00  1.0000
   2  -2  44    3821     729                                                        4664   -1.79    0.00  1.0000
  -2   2 -44    3772     365                                                        4610   -1.79    0.00  1.0000
   2  -2  46     309     392                                                        1905    7.18    0.00  1.0000
  -2   2 -46     182     272                                                        1562    7.18    0.00  1.0000
   2  -2  48   13171     615                                                       12757    0.50    0.00  1.0000
  -2   2 -48   13917     577                                                       13492    0.50    0.00  1.0000
   2  -2  50    7584     577                                                       13329   -7.78    0.00  1.0000
  -2   2 -50    7604     588                                                       13356   -7.78    0.00  1.0000
   3  -3   2   45644    2640                                                       60216    8.70    0.00  1.0000
   3  -3   4  218725    8490                                                      316332  -25.97    0.00  1.0000
  -3   3  -4  218801    9214                                                      316424  -25.97    0.00  1.0000
   3  -3   6   47854    4523                                                      103517   28.22    0.00  1.0000
  -3   3  -6   50005    4588                                                      106669   28.22    0.00  1.0000
   3  -3   8   46955    1834                                                       50806   -2.39    0.00  1.0000
  -3   3  -8   45381    1714                                                       49168   -2.39    0.00  1.0000
   3  -3  10  220412    5464                                                      184372   10.99    0.00  1.0000
  -3   3 -10  222232    7690                                                      186037   10.99    0.00  1.0000
   3  -3  12     575     174                                                        1181    2.85    0.00  1.0000
  -3   3 -12     668     174                                                        1312    2.85    0.00  1.0000
   3  -3  14    2985     642                                                       13938   17.43    0.00  1.0000
  -3   3 -14    2651     931                                                       13204   17.43    0.00  1.0000
   3  -3  16   70214    3233                                                       74166   -2.02    0.00  1.0000
  -3   3 -16   69922    3608                                                       73866   -2.02    0.00  1.0000
   3  -3  18    1352     267                                                        1312   -0.15    0.00  1.0000
  -3   3 -18    1550     229                                                        1508   -0.15    0.00  1.0000
   3  -3  20   17858     833                                                       20546    2.66    0.00  1.0000
  -3   3 -20   18695     909                                                       21444    2.66    0.00  1.0000
   3  -3  22   32697     974                                                       32557    0.11    0.00  1.0000
  -3   3 -22   33494    1072                                                       33352    0.11    0.00  1.0000
   3  -3  24    8679     495                                                       11544   -3.92    0.00  1.0000
  -3   3 -24    8958     517                                                       11865   -3.92    0.00  1.0000
   3  -3  26    3722     506                                                       13307   14.90    0.00  1.0000
  -3   3 -26    3490     533                                                       12866   14.90    0.00  1.0000
   3  -3  28   79994    1622                                                       68571    5.75    0.00  1.0000
  -3   3 -28   80829    1676                                                       69344    5.75    0.00  1.0000
   3  -3  30  102265    4447                                                       91805    4.60    0.00  1.0000
  -3   3 -30   96027    4545                                                       85900    4.60    0.00  1.0000
   3  -3  32   16305     620                                                        8490   -9.75    0.00  1.0000
   3  -3  34    1944     348                                                        1894    0.16    0.00  1.0000
  -3   3 -34    1585     332                                                        1540    0.16    0.00  1.0000
   3  -3  36    8884     425                                                       10945   -2.84    0.00  1.0000
  -3   3 -36    8511     495                                                       10531   -2.84    0.00  1.0000
   3  -3  38     354     169                                                          65    7.32    0.00  1.0000
  -3   3 -38     168     180                                                         201    7.32    0.00  1.0000
   3  -3  40   17833     474                                                       10335   -8.74    0.00  1.0000
  -3   3 -40   17733     414                                                       10259   -8.74    0.00  1.0000
   3  -3  42   41970     991                                                       37238    3.26    0.00  1.0000
  -3   3 -42   42327    1094                                                       37575    3.26    0.00  1.0000
   3  -3  44   25111     844                                                       29390   -3.56    0.00  1.0000
  -3   3 -44   24648     931                                                       28889   -3.56    0.00  1.0000
   3  -3  46       4     283                                                         185    4.25    0.00  1.0000
  -3   3 -46       1     239                                                         234    4.25    0.00  1.0000
   3  -3  48   16188     805                                                       14994    1.31    0.00  1.0000
  -3   3 -48   15526     653                                                       14357    1.31    0.00  1.0000
   3  -3  50   19970    1954                                                       44547  -19.11    0.00  1.0000
  -3   3 -50   18885    1410                                                       42920  -19.11    0.00  1.0000
   4  -4   2     149     229                                                        3445  -12.74    0.00  1.0000
   4  -4   8   97073    4887                                                      116177    8.02    0.00  1.0000
  -4   4  -8  102426    5573                                                      122027    8.02    0.00  1.0000
   4  -4  10   38842    2819                                                       56771   11.29    0.00  1.0000
   4  -4  12    1698     152                                                         283  -15.90    0.00  1.0000
  -4   4 -12    1156     207                                                         577  -15.90    0.00  1.0000
   4  -4  14    9691     419                                                        4213    9.19    0.00  1.0000
  -4   4 -14    9075     261                                                        3810    9.19    0.00  1.0000
   4  -4  16    7063     261                                                        3168   -7.61    0.00  1.0000
  -4   4 -16    7912     299                                                        3744   -7.61    0.00  1.0000
   4  -4  18   79180    4354                                                       94412    7.09    0.00  1.0000
   4  -4  20   56668    2063                                                       58311   -0.94    0.00  1.0000
  -4   4 -20   55424    2046                                                       57049   -0.94    0.00  1.0000
   4  -4  22    4753     337                                                        8251    6.00    0.00  1.0000
  -4   4 -22    4667     435                                                        8137    6.00    0.00  1.0000
   4  -4  24   11877    1246                                                       20448   -9.32    0.00  1.0000
  -4   4 -24   13028     860                                                       21950   -9.32    0.00  1.0000
   4  -4  26   50521    1312                                                       36949    8.92    0.00  1.0000
  -4   4 -26   50808    1954                                                       37194    8.92    0.00  1.0000
   4  -4  28   72060    1807                                                       51078  -11.63    0.00  1.0000
  -4   4 -28   68587    1780                                                       48161  -11.63    0.00  1.0000
   4  -4  30   42929    1089                                                       42174   -0.50    0.00  1.0000
  -4   4 -30   44088    1230                                                       43323   -0.50    0.00  1.0000
   4  -4  32    3324     190                                                           5  -16.41    0.00  1.0000
  -4   4 -32    2584     180                                                          82  -16.41    0.00  1.0000
   4  -4  34    2543     190                                                         582    7.21    0.00  1.0000
  -4   4 -34    2405     256                                                         517    7.21    0.00  1.0000
   4  -4  36    8593     430                                                        7494   -1.68    0.00  1.0000
  -4   4 -36    8366     544                                                        7282   -1.68    0.00  1.0000
   4  -4  38   38631    3048                                                       59596   13.04    0.00  1.0000
  -4   4 -38   38416    2993                                                       59329   13.04    0.00  1.0000
   4  -4  40    2179     414                                                        3304   -2.96    0.00  1.0000
  -4   4 -40    2095     348                                                        3200   -2.96    0.00  1.0000
   4  -4  42       6     212                                                          87    3.22    0.00  1.0000
  -4   4 -42       0     201                                                         125    3.22    0.00  1.0000
   4  -4  44     440     218                                                         152    2.37    0.00  1.0000
  -4   4 -44     422     212                                                         142    2.37    0.00  1.0000
   4  -4  46   15141     599                                                       16910   -1.92    0.00  1.0000
  -4   4 -46   15022     631                                                       16785   -1.92    0.00  1.0000
   4  -4  48    1645     365                                                        3881    5.96    0.00  1.0000
  -4   4 -48    1394     386                                                        3489    5.96    0.00  1.0000
   5  -5   2   14195     909                                                       25645  -11.24    0.00  1.0000
   5  -5   4     135     109                                                         321    1.73    0.00  1.0000
   5  -5   6     331     180                                                         180   -1.31    0.00  1.0000
  -5   5  -6     374     163                                                         212   -1.31    0.00  1.0000
   5  -5   8   25077    1399                                                       22070   -2.68    0.00  1.0000
   5  -5  10   15228    1083                                                       19016   -3.97    0.00  1.0000
  -5   5 -10   14912    1121                                                       18663   -3.97    0.00  1.0000
   5  -5  12   70193    1682                                                       50425  -11.07    0.00  1.0000
  -5   5 -12   71848    1823                                                       51829  -11.07    0.00  1.0000
  -5   5 -14   26841    2204                                                       37238    7.99    0.00  1.0000
   5  -5  16    3213     305                                                        5116   -4.07    0.00  1.0000
  -5   5 -16    3020     457                                                        4871   -4.07    0.00  1.0000
   5  -5  18   22695    1284                                                       34577    9.67    0.00  1.0000
  -5   5 -18   22091    1546                                                       33831    9.67    0.00  1.0000
   5  -5  20   44570    1731                                                       35273   -6.39    0.00  1.0000
  -5   5 -20   44608    1682                                                       35306   -6.39    0.00  1.0000
   5  -5  22    1500     190                                                         354    5.50    0.00  1.0000
  -5   5 -22    1398     180                                                         305    5.50    0.00  1.0000
   5  -5  24     482     299                                                        3788  -10.86    0.00  1.0000
  -5   5 -24     362     463                                                        3434  -10.86    0.00  1.0000
   5  -5  26   17010    1491                                                       36781   16.82    0.00  1.0000
  -5   5 -26   16648    1317                                                       36247   16.82    0.00  1.0000
   5  -5  28    4252     615                                                        4860   -1.24    0.00  1.0000
  -5   5 -28    4054     245                                                        4648   -1.24    0.00  1.0000
   5  -5  30    7858     305                                                        5970    3.12    0.00  1.0000
  -5   5 -30    8008     555                                                        6101    3.12    0.00  1.0000
   5  -5  32     972     316                                                        -152   -8.54    0.00  1.0000
  -5   5 -32    2222     212                                                         261   -8.54    0.00  1.0000
   5  -5  34   27961    1235                                                       26919   -0.86    0.00  1.0000
  -5   5 -34   26046     773                                                       25041   -0.86    0.00  1.0000
   5  -5  36    8643     555                                                        9078   -0.63    0.00  1.0000
  -5   5 -36    8325     337                                                        8752   -0.63    0.00  1.0000
   5  -5  38   19722    1257                                                       17318   -2.42    0.00  1.0000
  -5   5 -38   19020     800                                                       16660   -2.42    0.00  1.0000
   5  -5  40    2251     370                                                        1431   -2.64    0.00  1.0000
  -5   5 -40    1392     468                                                         767   -2.64    0.00  1.0000
   5  -5  42    4646     669                                                        4240   -0.84    0.00  1.0000
  -5   5 -42    4156     561                                                        3772   -0.84    0.00  1.0000
   5  -5  44      74     288                                                         131    0.78    0.00  1.0000
  -5   5 -44     160     272                                                         239    0.78    0.00  1.0000
   5  -5  46     522     370                                                        1339    3.77    0.00  1.0000
  -5   5 -46     327     294                                                        1012    3.77    0.00  1.0000
   6  -6   4   60681    2607                                                       57392    1.86    0.00  1.0000
   6  -6   6    6051     370                                                        4153   -3.66    0.00  1.0000
  -6   6  -6    6267     408                                                        4332   -3.66    0.00  1.0000
   6  -6  10    5745     174                                                        1290  -10.93    0.00  1.0000
  -6   6 -10    5370     256                                                        1116  -10.93    0.00  1.0000
   6  -6  12   20558    1045                                                       20371   -0.18    0.00  1.0000
  -6   6 -12   19810    1099                                                       19626   -0.18    0.00  1.0000
   6  -6  14   17975    1094                                                       19582    1.61    0.00  1.0000
  -6   6 -14   16610     914                                                       18156    1.61    0.00  1.0000
   6  -6  16    2567     234                                                        2438   -0.35    0.00  1.0000
  -6   6 -16    2422     223                                                        2297   -0.35    0.00  1.0000
   6  -6  18   14974     947                                                       16056    1.19    0.00  1.0000
  -6   6 -18   14742     620                                                       15816    1.19    0.00  1.0000
   6  -6  20   35523    1606                                                       29754   -4.38    0.00  1.0000
  -6   6 -20   33963     996                                                       28328   -4.38    0.00  1.0000
   6  -6  22    2656     392                                                        2297    0.99    0.00  1.0000
  -6   6 -22    1938     316                                                        1633    0.99    0.00  1.0000
   6  -6  24  103573    3734                                                      123987   -8.30    0.00  1.0000
  -6   6 -24  101474    3282                                                      121690   -8.30    0.00  1.0000
   6  -6  26   44881    1257                                                       35306    6.56    0.00  1.0000
   6  -6  28     169     283                                                         283    1.05    0.00  1.0000
  -6   6 -28     186     212                                                         305    1.05    0.00  1.0000
   6  -6  30    2456     354                                                        4588   -4.98    0.00  1.0000
  -6   6 -30    2360     517                                                        4457   -4.98    0.00  1.0000
   6  -6  32    5880     533                                                        3429    4.97    0.00  1.0000
  -6   6 -32    4903     294                                                        2694    4.97    0.00  1.0000
   6  -6  34    1358     490                                                         550   -3.67    0.00  1.0000
  -6   6 -34     568     403                                                         109   -3.67    0.00  1.0000
   6  -6  36    3661     903                                                        8583    8.81    0.00  1.0000
  -6   6 -36    2773     512                                                        7190    8.81    0.00  1.0000
   6  -6  38    6501     610                                                        3119   -6.79    0.00  1.0000
  -6   6 -38    4776     457                                                        1965   -6.79    0.00  1.0000
   6  -6  40   20696    1121                                                       24388    3.37    0.00  1.0000
  -6   6 -40   21037    1546                                                       24758    3.37    0.00  1.0000
   6  -6  42    1366     637                                                        2046    2.27    0.00  1.0000
  -6   6 -42    1090     299                                                        1704    2.27    0.00  1.0000
   6  -6  44    1629     626                                                        3184   -4.40    0.00  1.0000
  -6   6 -44    1703     435                                                        3287   -4.40    0.00  1.0000
  -7   7  -4    9686     610                                                       10232    0.75    0.00  1.0000
   7  -7   8    8353    1121                                                       17781   11.50    0.00  1.0000
  -7   7  -8    8930     952                                                       18619   11.50    0.00  1.0000
   7  -7  10      17     158                                                         522   -7.37    0.00  1.0000
  -7   7 -10       1     180                                                         680   -7.37    0.00  1.0000
   7  -7  12     305     261                                                         844    3.18    0.00  1.0000
  -7   7 -12     104     201                                                         474    3.18    0.00  1.0000
   7  -7  14    3225     327                                                        1992   -3.33    0.00  1.0000
  -7   7 -14    3439     321                                                        2161   -3.33    0.00  1.0000
   7  -7  16    8239     490                                                        9573    1.94    0.00  1.0000
  -7   7 -16    7751     463                                                        9046    1.94    0.00  1.0000
   7  -7  20   11261    1083                                                       17977    7.66    0.00  1.0000
  -7   7 -20   11464    1012                                                       18233    7.66    0.00  1.0000
   7  -7  22    9573     604                                                        9084    0.69    0.00  1.0000
  -7   7 -22   10477     784                                                        9965    0.69    0.00  1.0000
   7  -7  24    1303     354                                                         697    2.66    0.00  1.0000
  -7   7 -24    1303     239                                                         697    2.66    0.00  1.0000
   7  -7  26   13116     659                                                       14728    1.87    0.00  1.0000
  -7   7 -26   12879     653                                                       14477    1.87    0.00  1.0000
   7  -7  28     995     484                                                        3625    7.86    0.00  1.0000
   7  -7  30     776     392                                                        3391   -8.33    0.00  1.0000
  -7   7 -30     602     359                                                        3015   -8.33    0.00  1.0000
   7  -7  32   17860     903                                                       22412    4.40    0.00  1.0000
  -7   7 -32   16807    1219                                                       21231    4.40    0.00  1.0000
   7  -7  34    8669     963                                                       11914   -4.40    0.00  1.0000
  -7   7 -34    9018     642                                                       12322   -4.40    0.00  1.0000
   7  -7  36    6680     920                                                       12213    7.89    0.00  1.0000
  -7   7 -36    7904    1099                                                       13851    7.89    0.00  1.0000
   7  -7  38    7314     653                                                        5296   -3.49    0.00  1.0000
  -7   7 -38    9676     571                                                        7331   -3.49    0.00  1.0000
   7  -7  40    3809     479                                                        4768    2.01    0.00  1.0000
  -7   7 -40    3863     659                                                        4828    2.01    0.00  1.0000
   8  -8   6   25911     974                                                       21318   -4.10    0.00  1.0000
   8  -8   8    1558     321                                                        4740    8.06    0.00  1.0000
   8  -8  10     118     223                                                         272    1.58    0.00  1.0000
  -8   8 -10       9     288                                                          71    1.58    0.00  1.0000
   8  -8  16    7920     474                                                        9399    2.18    0.00  1.0000
  -8   8 -16    7705     778                                                        9165    2.18    0.00  1.0000
   8  -8  20    2356     408                                                         871    5.22    0.00  1.0000
  -8   8 -20    1882     250                                                         593    5.22    0.00  1.0000
  -8   8 -22   16790     555                                                       10488   -7.45    0.00  1.0000
  -8   8 -24    5133     533                                                        3973   -2.36    0.00  1.0000
  -8   8 -26    3184     484                                                        2112   -2.87    0.00  1.0000
  -8   8 -28    4128     620                                                        5595    2.89    0.00  1.0000
   8  -8  30     577     468                                                         408   -1.08    0.00  1.0000
  -8   8 -30    1043     332                                                         811   -1.08    0.00  1.0000
   8  -8  32     101     354                                                         348    2.37    0.00  1.0000
  -8   8 -32     417     354                                                         844    2.37    0.00  1.0000
   8  -8  34    4660     566                                                        5187    1.03    0.00  1.0000
   8  -8  36      96     381                                                          16    1.59    0.00  1.0000
  -8   8 -36     314     414                                                         142    1.59    0.00  1.0000
  -9   9  -8    8101     724                                                        9671   -2.28    0.00  1.0000
   9  -9  12   10904     887                                                       13884   -3.67    0.00  1.0000
  -9   9 -12   10996    1012                                                       13987   -3.67    0.00  1.0000
   9  -9  16     164     365                                                         425    2.14    0.00  1.0000
  -9   9 -16      61     332                                                        -103    2.14    0.00  1.0000
   9  -9  18       1     386                                                        -114   -0.30    0.00  1.0000
  -9   9 -18     103     381                                                          82   -0.30    0.00  1.0000
   9  -9  20   16939    1480                                                       26184    8.68    0.00  1.0000
  -9   9 -20   18196    1421                                                       27741    8.68    0.00  1.0000
   9  -9  22    6268     435                                                        5894    0.66    0.00  1.0000
  -9   9 -22    6196     495                                                        5824    0.66    0.00  1.0000
   9  -9  26      63     544                                                        1181    7.24    0.00  1.0000
  -9   9 -26       1     484                                                         653    7.24    0.00  1.0000
   9  -9  28    2089     626                                                        1997    0.28    0.00  1.0000
  -9   9 -28    2935     648                                                        2825    0.28    0.00  1.0000
   9  -9  30    1244     452                                                        1502    0.95    0.00  1.0000
  -9   9 -30    2106     457                                                        2438    0.95    0.00  1.0000
   9  -9  32    1541     544                                                        3255   -4.88    0.00  1.0000
  -9   9 -32    1818     735                                                        3652   -4.88    0.00  1.0000
  10 -10  10    2232     484                                                        1687    1.69    0.00  1.0000
  10 -10  12     729     468                                                        1214   -2.16    0.00  1.0000
 -10  10 -12     750     397                                                        1241   -2.16    0.00  1.0000
  10 -10  14    3565     430                                                        3935   -0.83    0.00  1.0000
 -10  10 -14    4120     588                                                        4517   -0.83    0.00  1.0000
  10 -10  18    1547     506                                                        2465   -2.83    0.00  1.0000
 -10  10 -18     597     528                                                        1208   -2.83    0.00  1.0000
  10 -10  20    5640     811                                                        6722    1.89    0.00  1.0000
 -10  10 -20    5520     669                                                        6591    1.89    0.00  1.0000
  10 -10  22    3665     746                                                        4773   -2.34    0.00  1.0000
 -10  10 -22    3613     724                                                        4713   -2.34    0.00  1.0000
 -10  10 -24    8035    1023                                                        9671   -2.39    0.00  1.0000
 -11  11 -10    1064     408                                                         517    2.71    0.00  1.0000
 -11  11 -14     871     544                                                         746    0.60    0.00  1.0000
   0  -1 -50   36965    1546                                                       46550   -6.44    0.00  1.0000
   0   1  50   36534    1758                                                       46066   -6.44    0.00  1.0000
   0  -1 -48   14382     441                                                       10907    4.25    0.00  1.0000
   0   1  48   13869     452                                                       10461    4.25    0.00  1.0000
   0  -1 -46    6908     762                                                       14722  -10.48    0.00  1.0000
   0   1  46    6335     610                                                       13879  -10.48    0.00  1.0000
   0  -1 -44    2879     278                                                        3864   31.72    0.00  1.0000
   0   1  44    2684     294                                                        4098   31.72    0.00  1.0000
   0  -1 -42   13395     680                                                       21569   -8.53    0.00  1.0000
   0   1  42   12629     664                                                       20595   -8.53    0.00  1.0000
   0  -1 -40   13414     392                                                        6406    9.82    0.00  1.0000
   0   1  40   12645     419                                                        5878    9.82    0.00  1.0000
   0  -1 -38    2305     555                                                        8909  -12.73    0.00  1.0000
   0   1  38    2680     604                                                        9633  -12.73    0.00  1.0000
   0  -1 -36   35039    1045                                                       32993    1.52    0.00  1.0000
   0   1  36   34954    1377                                                       32911    1.52    0.00  1.0000
   0  -1 -34   23620     833                                                       22706    0.82    0.00  1.0000
   0   1  34   22693     795                                                       21797    0.82    0.00  1.0000
   0  -1 -32   18775     974                                                       15898    3.00    0.00  1.0000
   0   1  32   17745     833                                                       14951    3.00    0.00  1.0000
   0  -1 -30  130147    2569                                                      109803    8.06    0.00  1.0000
   0   1  30  130064    2493                                                      109727    8.06    0.00  1.0000
   0  -1 -28   15426     408                                                       10493    5.97    0.00  1.0000
   0   1  28   15493     463                                                       10548    5.97    0.00  1.0000
   0  -1 -26   62190    3897                                                       76299   -7.36    0.00  1.0000
   0   1  26   67275    2215                                                       81921   -7.36    0.00  1.0000
   0  -1 -24  266174    6928                                                      300679   -8.88    0.00  1.0000
   0   1  24  264516    6281                                                      298916   -8.88    0.00  1.0000
   0  -1 -22  209186    7103                                                      241894   -9.44    0.00  1.0000
   0   1  22  204638    5736                                                      237001   -9.44    0.00  1.0000
   0  -1 -20  171227    3184                                                      140940   10.52    0.00  1.0000
   0   1  20  173703    4566                                                      143188   10.52    0.00  1.0000
   0  -1 -18    1115     120                                                         980   17.53    0.00  1.0000
   0   1  18    1190     131                                                         909   17.53    0.00  1.0000
   0  -1 -16   83777    2123                                                       74966    4.29    0.00  1.0000
   0   1  16   86687    2291                                                       77720    4.29    0.00  1.0000
   0  -1 -14    6461     474                                                       12257    8.32    0.00  1.0000
   0   1  14    6520     506                                                       12338    8.32    0.00  1.0000
   0  -1 -12   64828    1382                                                       42539  -13.26    0.00  1.0000
   0   1  12   65057    1421                                                       42724  -13.26    0.00  1.0000
   0  -1 -10  293511    7097                                                      149344   42.57    0.00  1.0000
   0   1  10  281142    6041                                                      140559   42.57    0.00  1.0000
   0  -1  -8     609     909                                                       18842   44.29    0.00  1.0000
   0   1   8     479     925                                                       19631   44.29    0.00  1.0000
   0  -1  -6   97598    6596                                                      164686   25.61    0.00  1.0000
   0   1   6   95021    7048                                                      161334   25.61    0.00  1.0000
   0  -1  -4  569290    6292                                                      161355   96.69    0.00  1.0000
   0   1   4  554928    4316                                                      153752   96.69    0.00  1.0000
   0  -1   4  554439    4267                                                      154759   96.25    0.00  1.0000
   0   1  -4  543106    6101                                                      148799   96.25    0.00  1.0000
   0  -1   6   91499    4452                                                      155189   25.07    0.00  1.0000
   0   1  -6   94023    4893                                                      158471   25.07    0.00  1.0000
   0  -1   8     557    1246                                                       19000   44.15    0.00  1.0000
   0   1  -8     453     893                                                       19658   44.15    0.00  1.0000
   0  -1  10  290815    4681                                                      147482   42.54    0.00  1.0000
   0   1 -10  289049    6841                                                      146225   42.54    0.00  1.0000
   0  -1  12   64250    1388                                                       42087  -13.24    0.00  1.0000
   0   1 -12   66732    2166                                                       44101  -13.24    0.00  1.0000
   0  -1  14    6244     501                                                       12278    8.72    0.00  1.0000
   0   1 -14    6178     430                                                       12186    8.72    0.00  1.0000
   0  -1  16   86446    2574                                                       77007    4.53    0.00  1.0000
   0   1 -16   85546    1889                                                       76158    4.53    0.00  1.0000
   0  -1  18    1124     120                                                         974   17.54    0.00  1.0000
   0   1 -18    1217     114                                                         887   17.54    0.00  1.0000
   0  -1  20  166570    4196                                                      137087   10.38    0.00  1.0000
   0   1 -20  170443    3581                                                      140603   10.38    0.00  1.0000
   0  -1  22  209723    6047                                                      242607   -9.48    0.00  1.0000
   0   1 -22  206525    5649                                                      239167   -9.48    0.00  1.0000
   0  -1  24  267829    7032                                                      302258   -8.84    0.00  1.0000
   0   1 -24  265191    7386                                                      299455   -8.84    0.00  1.0000
   0  -1  26   66335    2830                                                       80637   -7.24    0.00  1.0000
   0   1 -26   62874    2455                                                       76816   -7.24    0.00  1.0000
   0  -1  28   15704     479                                                       10678    6.03    0.00  1.0000
   0   1 -28   15737     479                                                       10705    6.03    0.00  1.0000
   0  -1  30  127744    2879                                                      107322    8.17    0.00  1.0000
   0   1 -30  124208    3418                                                      104083    8.17    0.00  1.0000
   0  -1  32   17159     561                                                       14276    3.16    0.00  1.0000
   0   1 -32   18018     533                                                       15060    3.16    0.00  1.0000
   0  -1  34   24102     735                                                       23104    0.89    0.00  1.0000
   0   1 -34   24408     952                                                       23403    0.89    0.00  1.0000
   0  -1  36   36070    1094                                                       34255    1.33    0.00  1.0000
   0   1 -36   33802    1399                                                       32046    1.33    0.00  1.0000
   0  -1  38    2619     452                                                        9497  -12.70    0.00  1.0000
   0   1 -38    2827     582                                                        9889  -12.70    0.00  1.0000
   0  -1  40   12941     376                                                        6085    9.81    0.00  1.0000
   0   1 -40   13384     403                                                        6390    9.81    0.00  1.0000
   0  -1  42   13645    1056                                                       21781   -8.44    0.00  1.0000
   0   1 -42   12774    1023                                                       20676   -8.44    0.00  1.0000
   0  -1  44    4018     604                                                        2846   31.97    0.00  1.0000
   0   1 -44    2822     267                                                        4049   31.97    0.00  1.0000
   0  -1  46    5634     969                                                       12785  -10.42    0.00  1.0000
   0   1 -46    6205     522                                                       13639  -10.42    0.00  1.0000
   0  -1  48   13171     610                                                       10254    3.71    0.00  1.0000
   0   1 -48   13602     642                                                       10635    3.71    0.00  1.0000
   0  -1  50   38139    1948                                                       47938   -6.48    0.00  1.0000
   0   1 -50   34696    1415                                                       44068   -6.48    0.00  1.0000
   1  -2 -51    6283     718                                                        4953    2.44    0.00  1.0000
  -1   2  51    6417     457                                                        5072    2.44    0.00  1.0000
   1  -2 -50   14757     555                                                       12496   -2.66    0.00  1.0000
  -1   2  50   14117     615                                                       11908   -2.66    0.00  1.0000
   1  -2 -49    4390     337                                                        5802    2.72    0.00  1.0000
  -1   2  49    4257     376                                                        5649    2.72    0.00  1.0000
   1  -2 -48    1326     294                                                        1557    0.83    0.00  1.0000
  -1   2  48     957     239                                                        1154    0.83    0.00  1.0000
   1  -2 -47    7442     381                                                        7478    0.06    0.00  1.0000
  -1   2  47    7740     729                                                        7777    0.06    0.00  1.0000
   1  -2 -46      54     201                                                          82   -4.49    0.00  1.0000
  -1   2  46      10     229                                                         381   -4.49    0.00  1.0000
   1  -2 -45      38     299                                                         229   -2.46    0.00  1.0000
  -1   2  45      78     218                                                         316   -2.46    0.00  1.0000
   1  -2 -44    1663     278                                                        5078    8.35    0.00  1.0000
  -1   2  44    1773     299                                                        5268    8.35    0.00  1.0000
   1  -2 -43   23633     789                                                       21003   -2.41    0.00  1.0000
  -1   2  43   25449    1061                                                       22717   -2.41    0.00  1.0000
   1  -2 -42   11195     321                                                        8011   -4.47    0.00  1.0000
  -1   2  42   10938     441                                                        7794   -4.47    0.00  1.0000
   1  -2 -41       1     229                                                         -44    0.31    0.00  1.0000
  -1   2  41     246     180                                                         212    0.31    0.00  1.0000
   1  -2 -40    1952     234                                                        1948   -0.01    0.00  1.0000
  -1   2  40    2214     234                                                        2210   -0.01    0.00  1.0000
   1  -2 -39     362     245                                                         370    0.07    0.00  1.0000
  -1   2  39     465     250                                                         474    0.07    0.00  1.0000
   1  -2 -38     206     163                                                          54   -5.95    0.00  1.0000
  -1   2  38     140     158                                                          98   -5.95    0.00  1.0000
  -1   2  37   34871    1279                                                       36242    1.00    0.00  1.0000
   1  -2 -36   12962     539                                                       16148    3.62    0.00  1.0000
  -1   2  36   12476     620                                                       15604    3.62    0.00  1.0000
   1  -2 -35   85334    1997                                                       87113   -0.83    0.00  1.0000
  -1   2  35   85012    2901                                                       86787   -0.83    0.00  1.0000
   1  -2 -34     974     207                                                         533    2.23    0.00  1.0000
  -1   2  34     671     190                                                         316    2.23    0.00  1.0000
   1  -2 -33   18100     566                                                       17645   -0.47    0.00  1.0000
  -1   2  33   18111     539                                                       17656   -0.47    0.00  1.0000
   1  -2 -32    3171     376                                                        5192    4.32    0.00  1.0000
  -1   2  32    3176     365                                                        5198    4.32    0.00  1.0000
   1  -2 -31    3466     245                                                        2895    1.39    0.00  1.0000
  -1   2  31    3639     256                                                        3053    1.39    0.00  1.0000
   1  -2 -30   28779     876                                                       31164    1.89    0.00  1.0000
  -1   2  30   28602    1018                                                       30979    1.89    0.00  1.0000
   1  -2 -29    1930     185                                                        1682    0.80    0.00  1.0000
  -1   2  29    2058     169                                                        1801    0.80    0.00  1.0000
   1  -2 -28   12549     463                                                       10651    2.42    0.00  1.0000
  -1   2  28   13032     610                                                       11097    2.42    0.00  1.0000
   1  -2 -27   28562    1056                                                       32231    2.89    0.00  1.0000
  -1   2  27   29407    1072                                                       33129    2.89    0.00  1.0000
   1  -2 -26       9     185                                                        1203   -8.77    0.00  1.0000
  -1   2  26      10     120                                                        1219   -8.77    0.00  1.0000
   1  -2 -25   34232    1878                                                       34936    0.52    0.00  1.0000
  -1   2  25   34431    1970                                                       35137    0.52    0.00  1.0000
   1  -2 -24   77089    1791                                                       63558   -7.00    0.00  1.0000
  -1   2  24   77676    2242                                                       64091   -7.00    0.00  1.0000
   1  -2 -23    2292     152                                                        1763    1.61    0.00  1.0000
  -1   2  23    2410     163                                                        1867    1.61    0.00  1.0000
   1  -2 -22   46683    1225                                                       41657   -3.28    0.00  1.0000
  -1   2  22   47916    1355                                                       42822   -3.28    0.00  1.0000
   1  -2 -21     462      87                                                         250    1.56    0.00  1.0000
  -1   2  21      63     174                                                           5    1.56    0.00  1.0000
   1  -2 -20   29732    1644                                                       41363    8.48    0.00  1.0000
  -1   2  20   30088    1595                                                       41782    8.48    0.00  1.0000
   1  -2 -19  231210    7162                                                      233953    0.78    0.00  1.0000
  -1   2  19  232699    6776                                                      235450    0.78    0.00  1.0000
   1  -2 -18    7736     354                                                        3097    8.86    0.00  1.0000
  -1   2  18    8094     239                                                        3325    8.86    0.00  1.0000
   1  -2 -17     834     158                                                         250    3.58    0.00  1.0000
  -1   2  17     711     114                                                         185    3.58    0.00  1.0000
   1  -2 -16   64099    3320                                                       67221    1.67    0.00  1.0000
  -1   2  16   62217    3478                                                       65294    1.67    0.00  1.0000
   1  -2 -15    1534     196                                                         833    2.83    0.00  1.0000
  -1   2  15    1115     125                                                         533    2.83    0.00  1.0000
   1  -2 -14    7105     626                                                       14831  -10.28    0.00  1.0000
  -1   2  14    6298     931                                                       13655  -10.28    0.00  1.0000
   1  -2 -13     142     114                                                        1415    7.04    0.00  1.0000
  -1   2  13     153      98                                                        1448    7.04    0.00  1.0000
   1  -2 -12   51062    1344                                                       39480    7.47    0.00  1.0000
  -1   2  12   51440    1176                                                       39812    7.47    0.00  1.0000
   1  -2 -11   73359    2084                                                       65719    3.97    0.00  1.0000
  -1   2  11   70327    2128                                                       62851    3.97    0.00  1.0000
   1  -2  -9    1828     120                                                        1845   -0.05    0.00  1.0000
  -1   2   9    1828     136                                                        1845   -0.05    0.00  1.0000
   1  -2  -8    5927    2188                                                       59688   45.86    0.00  1.0000
  -1   2   8    5335    2041                                                       57773   45.86    0.00  1.0000
   1  -2  -7   15978     746                                                       18684   -2.82    0.00  1.0000
  -1   2   7   16074    1148                                                       18788   -2.82    0.00  1.0000
   1  -2  -6  268718   12072                                                      321257  -13.27    0.00  1.0000
   1  -2  -5    7216     234                                                        1889  -11.37    0.00  1.0000
   1  -2  -4   50075     593                                                       10276  -33.55    0.00  1.0000
  -1   2   4   49508     414                                                       10020  -33.55    0.00  1.0000
   1  -2  -2  215435    5034                                                      132847  -27.31    0.00  1.0000
  -1   2   2  224089    6150                                                      139661  -27.31    0.00  1.0000
   1  -2  -1  158924    8033                                                      199197  -13.06    0.00  1.0000
   1  -2   0  291980    3755                                                      134241  -47.67    0.00  1.0000
  -1   2   0  293496    3886                                                      135269  -47.67    0.00  1.0000
   1  -2   2  211916    3886                                                      130801  -27.04    0.00  1.0000
  -1   2  -2  209469    3783                                                      128880  -27.04    0.00  1.0000
   1  -2   5    7279     234                                                        1938  -11.32    0.00  1.0000
  -1   2  -5    7023     131                                                        1807  -11.32    0.00  1.0000
   1  -2   7   16472     501                                                       19131   -2.73    0.00  1.0000
  -1   2  -7   16694    1295                                                       19370   -2.73    0.00  1.0000
   1  -2   8    5789    2084                                                       59961   46.26    0.00  1.0000
   1  -2   9    1621     136                                                        1682   -0.21    0.00  1.0000
  -1   2  -9    1862     142                                                        1927   -0.21    0.00  1.0000
   1  -2  10  264566    7892                                                      345248   20.06    0.00  1.0000
  -1   2 -10  261214    7843                                                      341417   20.06    0.00  1.0000
   1  -2  11   72507    2199                                                       65006    3.92    0.00  1.0000
  -1   2 -11   71299    1704                                                       63863    3.92    0.00  1.0000
  -1   2 -12   49926    2084                                                       38751    7.29    0.00  1.0000
   1  -2  13     164     180                                                        1437    6.88    0.00  1.0000
  -1   2 -13     146     174                                                        1382    6.88    0.00  1.0000
   1  -2  14    7368     920                                                       14831   -9.85    0.00  1.0000
  -1   2 -14    7962     985                                                       15669   -9.85    0.00  1.0000
   1  -2  15    1159     136                                                         566    2.81    0.00  1.0000
  -1   2 -15    1515     169                                                         822    2.81    0.00  1.0000
   1  -2  16   63737    2144                                                       66230    1.34    0.00  1.0000
  -1   2 -16   68052    3010                                                       70628    1.34    0.00  1.0000
   1  -2  17     884     152                                                         250    3.82    0.00  1.0000
  -1   2 -17     895     114                                                         256    3.82    0.00  1.0000
   1  -2  18    7109     207                                                        2770    8.69    0.00  1.0000
  -1   2 -18    6872     212                                                        2623    8.69    0.00  1.0000
   1  -2  19  227145    6961                                                      229948    0.80    0.00  1.0000
  -1   2 -19  228892    6727                                                      231706    0.80    0.00  1.0000
   1  -2  20   30408    1344                                                       41810    8.25    0.00  1.0000
  -1   2 -20   30858    1638                                                       42338    8.25    0.00  1.0000
   1  -2  21      37     125                                                         -44    1.66    0.00  1.0000
  -1   2 -21     449     180                                                         229    1.66    0.00  1.0000
   1  -2  22   45982    1595                                                       40890   -3.35    0.00  1.0000
  -1   2 -22   45145    2357                                                       40101   -3.35    0.00  1.0000
   1  -2  23    2359     180                                                        1834    1.57    0.00  1.0000
  -1   2 -23    2061     239                                                        1573    1.57    0.00  1.0000
   1  -2  24   77033    2199                                                       63319   -7.10    0.00  1.0000
  -1   2 -24   74599    1807                                                       61114   -7.10    0.00  1.0000
   1  -2  25   35351    1225                                                       36198    0.61    0.00  1.0000
  -1   2 -25   35432    1105                                                       36280    0.61    0.00  1.0000
   1  -2  26      20     152                                                        1290   -8.68    0.00  1.0000
  -1   2 -26       2     158                                                         996   -8.68    0.00  1.0000
   1  -2  27   28404     996                                                       32116    2.93    0.00  1.0000
  -1   2 -27   28276     838                                                       31980    2.93    0.00  1.0000
   1  -2  28   12564     414                                                       10640    2.45    0.00  1.0000
  -1   2 -28   12115     740                                                       10227    2.45    0.00  1.0000
   1  -2  29    1750     196                                                        1529    0.75    0.00  1.0000
  -1   2 -29    2215     185                                                        1965    0.75    0.00  1.0000
   1  -2  30   29266    1312                                                       31768    1.96    0.00  1.0000
  -1   2 -30   28363     942                                                       30827    1.96    0.00  1.0000
   1  -2  31    3290     218                                                        2743    1.37    0.00  1.0000
  -1   2 -31    3153     316                                                        2618    1.37    0.00  1.0000
   1  -2  32    3320     294                                                        5317    4.20    0.00  1.0000
  -1   2 -32    3402     408                                                        5421    4.20    0.00  1.0000
   1  -2  33   17976     675                                                       17481   -0.51    0.00  1.0000
  -1   2 -33   18330     811                                                       17830   -0.51    0.00  1.0000
   1  -2  34     724     234                                                         386    1.99    0.00  1.0000
  -1   2 -34     950     278                                                         555    1.99    0.00  1.0000
   1  -2  35   80165    2776                                                       81840   -0.81    0.00  1.0000
  -1   2 -35   84841    2270                                                       86564   -0.81    0.00  1.0000
   1  -2  36   12260     506                                                       15125    3.36    0.00  1.0000
  -1   2 -36   12764     544                                                       15685    3.36    0.00  1.0000
  -1   2 -37   33212    1442                                                       34626    1.05    0.00  1.0000
   1  -2  38     137     152                                                          98   -5.92    0.00  1.0000
  -1   2 -38     131     152                                                         103   -5.92    0.00  1.0000
   1  -2  39     628     207                                                         653    0.15    0.00  1.0000
  -1   2 -39     151     169                                                         163    0.15    0.00  1.0000
   1  -2  40    2094     294                                                        2052   -0.13    0.00  1.0000
  -1   2 -40    2215     223                                                        2172   -0.13    0.00  1.0000
   1  -2  41     180     174                                                         152    0.30    0.00  1.0000
  -1   2 -41     108     180                                                          87    0.30    0.00  1.0000
   1  -2  42   10654     386                                                        7462   -4.62    0.00  1.0000
  -1   2 -42   11276     501                                                        7984   -4.62    0.00  1.0000
   1  -2  43   24272     963                                                       21612   -2.41    0.00  1.0000
  -1   2 -43   23903     784                                                       21264   -2.41    0.00  1.0000
   1  -2  44    1455     343                                                        4762    8.46    0.00  1.0000
  -1   2 -44    1873     348                                                        5497    8.46    0.00  1.0000
   1  -2  45       4     288                                                          54   -2.54    0.00  1.0000
  -1   2 -45       7     256                                                          44   -2.54    0.00  1.0000
   1  -2  46       2     239                                                         190   -4.13    0.00  1.0000
  -1   2 -46       6     272                                                         158   -4.13    0.00  1.0000
   1  -2  47    7354     397                                                        7407    0.08    0.00  1.0000
  -1   2 -47    7203     441                                                        7255    0.08    0.00  1.0000
   1  -2  48    1275     365                                                        1382    0.40    0.00  1.0000
  -1   2 -48    1637     316                                                        1758    0.40    0.00  1.0000
   1  -2  49    4345     359                                                        5677    2.58    0.00  1.0000
  -1   2 -49    4455     386                                                        5802    2.58    0.00  1.0000
   1  -2  50   14277     686                                                       12235   -2.43    0.00  1.0000
  -1   2 -50   14976     642                                                       12883   -2.43    0.00  1.0000
   1  -2  51    6654     435                                                        5306    2.39    0.00  1.0000
  -1   2 -51    6446     354                                                        5121    2.39    0.00  1.0000
   2  -3 -50     113     294                                                         773  -10.49    0.00  1.0000
  -2   3  50      23     316                                                        1143  -10.49    0.00  1.0000
   2  -3 -49    1552     397                                                        2465   -2.81    0.00  1.0000
  -2   3  49    1073     278                                                        1850   -2.81    0.00  1.0000
   2  -3 -48    1979     272                                                        2498    1.52    0.00  1.0000
  -2   3  48    1308     288                                                        1736    1.52    0.00  1.0000
   2  -3 -47   28955    1137                                                       28568   -0.31    0.00  1.0000
  -2   3  47   29081    1393                                                       28693   -0.31    0.00  1.0000
   2  -3 -46    9378     495                                                       12605    4.23    0.00  1.0000
  -2   3  46   10013     599                                                       13340    4.23    0.00  1.0000
   2  -3 -45    4170     381                                                        4860    1.41    0.00  1.0000
  -2   3  45    4594     316                                                        5317    1.41    0.00  1.0000
   2  -3 -44    8387     376                                                        5622   -4.56    0.00  1.0000
  -2   3  44    8818     457                                                        5976   -4.56    0.00  1.0000
   2  -3 -43   11683     528                                                       12583    1.12    0.00  1.0000
  -2   3  43   11672     686                                                       12572    1.12    0.00  1.0000
   2  -3 -42    1625     610                                                        2553    2.82    0.00  1.0000
  -2   3  42    1396     397                                                        2264    2.82    0.00  1.0000
   2  -3 -41   20462    1007                                                       22777    2.16    0.00  1.0000
  -2   3  41   21113     773                                                       23463    2.16    0.00  1.0000
   2  -3 -40   15059     604                                                       10183   -5.98    0.00  1.0000
  -2   3  40   15462     506                                                       10515   -5.98    0.00  1.0000
   2  -3 -39   12159     571                                                        9998   -2.82    0.00  1.0000
  -2   3  39   10865     517                                                        8828   -2.82    0.00  1.0000
   2  -3 -38    9134     435                                                       13068    5.14    0.00  1.0000
  -2   3  38    8793     446                                                       12659    5.14    0.00  1.0000
   2  -3 -37      33     207                                                         158    1.97    0.00  1.0000
  -2   3  37      25     310                                                           5    1.97    0.00  1.0000
   2  -3 -36    2504     272                                                        2923   -1.10    0.00  1.0000
  -2   3  36    2292     218                                                        2694   -1.10    0.00  1.0000
   2  -3 -35     338     212                                                         430    0.65    0.00  1.0000
  -2   3  35     172     163                                                         239    0.65    0.00  1.0000
   2  -3 -34   27074    1170                                                       30794    3.00    0.00  1.0000
  -2   3  34   30617    1812                                                       34566    3.00    0.00  1.0000
   2  -3 -33       8     136                                                        -120    0.77    0.00  1.0000
  -2   3  33       8     136                                                         -65    0.77    0.00  1.0000
   2  -3 -32   61628    1791                                                       53342   -4.74    0.00  1.0000
  -2   3  32   60674    2422                                                       52455   -4.74    0.00  1.0000
   2  -3 -31      40     337                                                        -174    1.72    0.00  1.0000
  -2   3  31      40     163                                                         -60    1.72    0.00  1.0000
   2  -3 -30   19211     653                                                       20197    0.96    0.00  1.0000
  -2   3  30   19901     844                                                       20905    0.96    0.00  1.0000
   2  -3 -29    3430     223                                                        2036   -3.69    0.00  1.0000
  -2   3  29    3244     229                                                        1894   -3.69    0.00  1.0000
   2  -3 -28   67339    2672                                                       73703    3.28    0.00  1.0000
  -2   3  28   70576    2106                                                       77088    3.28    0.00  1.0000
   2  -3 -27   28783    1818                                                       33238    3.47    0.00  1.0000
  -2   3  27   27396    1747                                                       31746    3.47    0.00  1.0000
   2  -3 -26   39993    2444                                                       41608    1.10    0.00  1.0000
  -2   3  26   39092    2139                                                       40689    1.10    0.00  1.0000
   2  -3 -25     109     142                                                          93    0.22    0.00  1.0000
  -2   3  25     531     223                                                         495    0.22    0.00  1.0000
   2  -3 -24    1662     299                                                        3685   -5.47    0.00  1.0000
  -2   3  24    1607     212                                                        3603   -5.47    0.00  1.0000
   2  -3 -23   43438    1622                                                       51900    5.32    0.00  1.0000
  -2   3  23   41886    1725                                                       50202    5.32    0.00  1.0000
   2  -3 -22       6     136                                                          87   -1.89    0.00  1.0000
  -2   3  22      47     131                                                          -5   -1.89    0.00  1.0000
   2  -3 -21   22919    1573                                                       29074    5.24    0.00  1.0000
  -2   3  21   22996     914                                                       29161    5.24    0.00  1.0000
   2  -3 -20    7750     501                                                        9138    2.08    0.00  1.0000
  -2   3  20    7595     680                                                        8969    2.08    0.00  1.0000
   2  -3 -19   27081    1089                                                       30168   -2.50    0.00  1.0000
  -2   3  19   27262    1622                                                       30359   -2.50    0.00  1.0000
   2  -3 -17  957329   23817                                                      940658   -2.34    0.00  1.0000
  -2   3  17  923922   32895                                                      907545   -2.34    0.00  1.0000
   2  -3 -16    9058     468                                                        8790    0.39    0.00  1.0000
  -2   3  16    9102     528                                                        8833    0.39    0.00  1.0000
   2  -3 -15  204338    7309                                                      252110  -13.72    0.00  1.0000
  -2   3  15  200993    7271                                                      248393  -13.72    0.00  1.0000
   2  -3 -14   92806    3347                                                       68810  -11.60    0.00  1.0000
  -2   3  14   86276    3108                                                       63204  -11.60    0.00  1.0000
   2  -3 -13  128603    5709                                                      112046   -6.54    0.00  1.0000
  -2   3  13  137466    3140                                                      120329   -6.54    0.00  1.0000
   2  -3 -12  181715    7015                                                      220445   11.85    0.00  1.0000
  -2   3  12  176851    9024                                                      215084   11.85    0.00  1.0000
   2  -3 -11    4987     229                                                        1753   -7.89    0.00  1.0000
  -2   3  11    4931     261                                                        1720   -7.89    0.00  1.0000
  -2   3  10   11465     680                                                       14205   -3.32    0.00  1.0000
   2  -3  -9    5564     376                                                        6923   -2.36    0.00  1.0000
  -2   3   9    5848     599                                                        7239   -2.36    0.00  1.0000
   2  -3  -8  136485    6052                                                      202006   21.93    0.00  1.0000
  -2   3   8  136269    5965                                                      201744   21.93    0.00  1.0000
   2  -3  -7  185658    8735                                                      222856   11.29    0.00  1.0000
  -2   3   7  186741    6651                                                      224043   11.29    0.00  1.0000
   2  -3  -5   37351    2123                                                       44531    4.87    0.00  1.0000
  -2   3   5   36210    2155                                                       43285    4.87    0.00  1.0000
   2  -3  -4   27490    2128                                                       59057  -21.17    0.00  1.0000
  -2   3   4   26628    2787                                                       57789  -21.17    0.00  1.0000
   2  -3  -3  100216    5666                                                      144756   17.51    0.00  1.0000
  -2   3   3  101176    6346                                                      145909   17.51    0.00  1.0000
  -2   3   1    4107     735                                                       10803   10.94    0.00  1.0000
   2  -3   1    3539     446                                                        9998   11.11    0.00  1.0000
  -2   3  -3   97523    6275                                                      141887   17.65    0.00  1.0000
   2  -3   4   25499    2955                                                       56842  -21.58    0.00  1.0000
  -2   3  -4   26043    1861                                                       57653  -21.58    0.00  1.0000
   2  -3   5   35636    2177                                                       42871    5.01    0.00  1.0000
  -2   3  -5   36435    1567                                                       43747    5.01    0.00  1.0000
  -2   3  -6  481658   16817                                                      436825   -9.07    0.00  1.0000
   2  -3   8  132910    6123                                                      195633   21.30    0.00  1.0000
  -2   3  -8  131447    8425                                                      193858   21.30    0.00  1.0000
   2  -3   9    6048     414                                                        7413   -2.28    0.00  1.0000
  -2   3  -9    5817     452                                                        7157   -2.28    0.00  1.0000
   2  -3  10   11653    1067                                                       14651   -3.59    0.00  1.0000
  -2   3 -10   10994     653                                                       13911   -3.59    0.00  1.0000
   2  -3  11    4695     267                                                        1638   -7.70    0.00  1.0000
   2  -3  12  175706    6580                                                      214328   12.00    0.00  1.0000
  -2   3 -12  176705    6607                                                      215432   12.00    0.00  1.0000
   2  -3  13  132858    2961                                                      116171   -6.48    0.00  1.0000
  -2   3 -13  128566    3543                                                      112160   -6.48    0.00  1.0000
   2  -3  14   95352    2346                                                       70780  -11.72    0.00  1.0000
  -2   3 -14   90630    3206                                                       66720  -11.72    0.00  1.0000
   2  -3  15  197184    7228                                                      243902  -13.65    0.00  1.0000
  -2   3 -15  194816    5764                                                      241268  -13.65    0.00  1.0000
   2  -3  16    8897     354                                                        8512    0.57    0.00  1.0000
  -2   3 -16    8998     397                                                        8610    0.57    0.00  1.0000
   2  -3  17  944466   33134                                                      928499   -2.26    0.00  1.0000
  -2   3 -17  976537   23806                                                      960300   -2.26    0.00  1.0000
   2  -3  19   26117    1067                                                       29178   -2.52    0.00  1.0000
  -2   3 -19   22688    1464                                                       25547   -2.52    0.00  1.0000
   2  -3  20    7961     517                                                        9334    2.04    0.00  1.0000
  -2   3 -20    7866     479                                                        9231    2.04    0.00  1.0000
   2  -3  21   25026    1355                                                       31567    5.34    0.00  1.0000
  -2   3 -21   23232    1143                                                       29548    5.34    0.00  1.0000
   2  -3  22      45     196                                                        -283   -1.84    0.00  1.0000
  -2   3 -22       2     201                                                          27   -1.84    0.00  1.0000
   2  -3  23   43583    1480                                                       52123    5.35    0.00  1.0000
  -2   3 -23   43300    1518                                                       51813    5.35    0.00  1.0000
   2  -3  24    1643     403                                                        3766   -5.72    0.00  1.0000
  -2   3 -24    1533     397                                                        3598   -5.72    0.00  1.0000
   2  -3  25     173     218                                                         142    0.34    0.00  1.0000
  -2   3 -25     244     114                                                         207    0.34    0.00  1.0000
   2  -3  26   40426    2226                                                       41853    0.96    0.00  1.0000
  -2   3 -26   38516    2019                                                       39910    0.96    0.00  1.0000
   2  -3  27   27324    1687                                                       31610    3.42    0.00  1.0000
  -2   3 -27   28322    1927                                                       32683    3.42    0.00  1.0000
   2  -3  28   69360    2939                                                       76081    3.42    0.00  1.0000
  -2   3 -28   70281    2923                                                       77045    3.42    0.00  1.0000
   2  -3  29    3364     343                                                        1938   -3.83    0.00  1.0000
  -2   3 -29    3648     327                                                        2155   -3.83    0.00  1.0000
   2  -3  30   19424     854                                                       20807    1.34    0.00  1.0000
  -2   3 -30   18835     893                                                       20197    1.34    0.00  1.0000
   2  -3  31      36     136                                                        -196    1.64    0.00  1.0000
  -2   3 -31      36     142                                                        -125    1.64    0.00  1.0000
   2  -3  32   62172    1491                                                       53974   -4.67    0.00  1.0000
  -2   3 -32   59535    1823                                                       51519   -4.67    0.00  1.0000
   2  -3  33       7     185                                                         -93    0.70    0.00  1.0000
  -2   3 -33     115     201                                                         174    0.70    0.00  1.0000
   2  -3  34   25408     860                                                       28791    2.82    0.00  1.0000
  -2   3 -34   26462     903                                                       29912    2.82    0.00  1.0000
   2  -3  35      94     201                                                         142    0.61    0.00  1.0000
  -2   3 -35      71     190                                                         114    0.61    0.00  1.0000
   2  -3  36    2871     261                                                        3293   -1.04    0.00  1.0000
  -2   3 -36    2653     223                                                        3059   -1.04    0.00  1.0000
   2  -3  37      51     169                                                         -38    1.95    0.00  1.0000
  -2   3 -37       5     147                                                          71    1.95    0.00  1.0000
   2  -3  38    9721     544                                                       13857    5.24    0.00  1.0000
  -2   3 -38    7573     686                                                       11266    5.24    0.00  1.0000
   2  -3  39   11944     441                                                        9797   -2.83    0.00  1.0000
  -2   3 -39   11740     441                                                        9612   -2.83    0.00  1.0000
   2  -3  40   15037     588                                                       10384   -5.69    0.00  1.0000
  -2   3 -40   15449     479                                                       10727   -5.69    0.00  1.0000
   2  -3  41   20553     767                                                       22864    2.15    0.00  1.0000
  -2   3 -41   22765    1355                                                       25194    2.15    0.00  1.0000
   2  -3  42     901     278                                                        1704    3.11    0.00  1.0000
  -2   3 -42    1037     245                                                        1889    3.11    0.00  1.0000
   2  -3  43   12372     925                                                       13291    1.11    0.00  1.0000
  -2   3 -43   12424     702                                                       13345    1.11    0.00  1.0000
   2  -3  44    8679     474                                                        5938   -4.42    0.00  1.0000
  -2   3 -44    8151     610                                                        5502   -4.42    0.00  1.0000
   2  -3  45    4498     327                                                        5149    1.29    0.00  1.0000
  -2   3 -45    4584     370                                                        5241    1.29    0.00  1.0000
   2  -3  46   10254    1165                                                       13623    4.24    0.00  1.0000
  -2   3 -46    9764    1056                                                       13057    4.24    0.00  1.0000
   2  -3  47   28454     887                                                       28116   -0.28    0.00  1.0000
  -2   3 -47   28898     882                                                       28557   -0.28    0.00  1.0000
   2  -3  48    1957     539                                                        2226    0.81    0.00  1.0000
  -2   3 -48    1682     686                                                        1932    0.81    0.00  1.0000
   2  -3  49    1354     348                                                        2242   -2.89    0.00  1.0000
  -2   3 -49    1303     321                                                        2177   -2.89    0.00  1.0000
   2  -3  50      15     332                                                        1197  -10.43    0.00  1.0000
  -2   3 -50     137     724                                                        2460  -10.43    0.00  1.0000
   3  -4 -49    5918     365                                                        5894   -0.04    0.00  1.0000
  -3   4  49    5777     490                                                        5753   -0.04    0.00  1.0000
   3  -4 -48    5093     610                                                        9998    7.84    0.00  1.0000
  -3   4  48    4799     615                                                        9584    7.84    0.00  1.0000
   3  -4 -47     358     229                                                         474   -0.78    0.00  1.0000
  -3   4  47     142     234                                                         218   -0.78    0.00  1.0000
   3  -4 -46    7270     452                                                        4555   -4.87    0.00  1.0000
  -3   4  46    7035     348                                                        4370   -4.87    0.00  1.0000
   3  -4 -45      23     261                                                         -98   -1.31    0.00  1.0000
  -3   4  45      23     207                                                        -152   -1.31    0.00  1.0000
   3  -4 -44      49     245                                                         305   -6.70    0.00  1.0000
  -3   4  44      28     261                                                         370   -6.70    0.00  1.0000
   3  -4 -43    3156     386                                                        2133   -2.74    0.00  1.0000
  -3   4  43    3682     419                                                        2569   -2.74    0.00  1.0000
   3  -4 -42    3690     267                                                        3483   -0.47    0.00  1.0000
  -3   4  42    3830     294                                                        3619   -0.47    0.00  1.0000
   3  -4 -41   13319     659                                                       13634    0.37    0.00  1.0000
   3  -4 -40    1174     212                                                        2204   -3.48    0.00  1.0000
  -3   4  40    1270     327                                                        2335   -3.48    0.00  1.0000
   3  -4 -39    4838     376                                                        3614   -2.59    0.00  1.0000
  -3   4  39    5801     474                                                        4452   -2.59    0.00  1.0000
   3  -4 -38     327     288                                                        1197   14.44    0.00  1.0000
  -3   4  38     418     239                                                        1040   14.44    0.00  1.0000
   3  -4 -37   16498    1110                                                       14885    1.76    0.00  1.0000
  -3   4  37   17351     740                                                       15696    1.76    0.00  1.0000
   3  -4 -36    1632     294                                                        3135   -4.27    0.00  1.0000
  -3   4  36    1862     272                                                        3451   -4.27    0.00  1.0000
   3  -4 -35    2670     278                                                        2852   -0.47    0.00  1.0000
  -3   4  35    2544     190                                                        2721   -0.47    0.00  1.0000
   3  -4 -33    1762     207                                                        1508   -0.86    0.00  1.0000
  -3   4  33    2014     190                                                        1742   -0.86    0.00  1.0000
   3  -4 -32   21061    1230                                                       40814  -15.59    0.00  1.0000
  -3   4  32   21675    1589                                                       41668  -15.59    0.00  1.0000
   3  -4 -31    1224     190                                                        1889    2.32    0.00  1.0000
  -3   4  31    1232     190                                                        1899    2.32    0.00  1.0000
   3  -4 -30    3062     245                                                        2727    0.87    0.00  1.0000
  -3   4  30    3303     261                                                        2955    0.87    0.00  1.0000
   3  -4 -29    6294     376                                                        7837   -2.52    0.00  1.0000
  -3   4  29    6318     327                                                        7864   -2.52    0.00  1.0000
   3  -4 -28     550     142                                                         484   -0.40    0.00  1.0000
  -3   4  28     586     218                                                         517   -0.40    0.00  1.0000
   3  -4 -27     153     158                                                         664    3.67    0.00  1.0000
  -3   4  27     120     142                                                         593    3.67    0.00  1.0000
   3  -4 -26    4589     414                                                       11990   11.44    0.00  1.0000
  -3   4  26    5202     484                                                       12970   11.44    0.00  1.0000
   3  -4 -25    1242     425                                                        3304   -6.10    0.00  1.0000
  -3   4  25    1282     212                                                        3369   -6.10    0.00  1.0000
   3  -4 -24    1475     152                                                        1105   -1.41    0.00  1.0000
  -3   4  24    1475     147                                                        1105   -1.41    0.00  1.0000
   3  -4 -23    1046     201                                                         174   -5.40    0.00  1.0000
   3  -4 -22      17     180                                                         332    6.11    0.00  1.0000
  -3   4  22       0     114                                                         490    6.11    0.00  1.0000
   3  -4 -21    1216     152                                                        3075   -5.64    0.00  1.0000
  -3   4  21    1292     261                                                        3195   -5.64    0.00  1.0000
   3  -4 -20   12317     425                                                        9105   -4.26    0.00  1.0000
  -3   4  20   12659     435                                                        9399   -4.26    0.00  1.0000
   3  -4 -19   68465    1785                                                       50637  -10.04    0.00  1.0000
  -3   4  19   69307    1660                                                       51361  -10.04    0.00  1.0000
   3  -4 -18    9204     321                                                        4169    8.68    0.00  1.0000
  -3   4  18    8520     288                                                        3712    8.68    0.00  1.0000
   3  -4 -17     560     147                                                         593   -0.19    0.00  1.0000
  -3   4  17      65     190                                                          76   -0.19    0.00  1.0000
   3  -4 -16    1838     234                                                        2863   -2.92    0.00  1.0000
  -3   4  16    1621     223                                                        2591   -2.92    0.00  1.0000
   3  -4 -15    5168     223                                                        3282   -4.00    0.00  1.0000
  -3   4  15    5643     250                                                        3663   -4.00    0.00  1.0000
   3  -4 -14     131     229                                                         403    8.63    0.00  1.0000
  -3   4  14     275     207                                                         223    8.63    0.00  1.0000
   3  -4 -13    4697     288                                                        1562    7.96    0.00  1.0000
  -3   4  13    4874     169                                                        1665    7.96    0.00  1.0000
   3  -4 -12    5669     620                                                        8675    4.89    0.00  1.0000
  -3   4  12    4940     571                                                        7767    4.89    0.00  1.0000
   3  -4 -11   17160     914                                                       22608    5.31    0.00  1.0000
  -3   4  11   16540    1333                                                       21895    5.31    0.00  1.0000
   3  -4 -10     233     174                                                        1899    7.76    0.00  1.0000
  -3   4  10     309     245                                                        2106    7.76    0.00  1.0000
   3  -4  -9    4931     517                                                        7320    4.20    0.00  1.0000
  -3   4   9    5227     348                                                        7679    4.20    0.00  1.0000
   3  -4  -8     191     142                                                         435    9.51    0.00  1.0000
  -3   4   7    4438     691                                                       11059   10.56    0.00  1.0000
   3  -4  -6    7405     152                                                        2074   11.10    0.00  1.0000
  -3   4   6    7557     174                                                        2155   11.10    0.00  1.0000
   3  -4  -4   10502     512                                                        6722   -5.62    0.00  1.0000
  -3   4   4    9708     435                                                        6090   -5.62    0.00  1.0000
   3  -4  -3   15393     479                                                        6417   12.05    0.00  1.0000
  -3   4   3   15468     348                                                        6466   12.05    0.00  1.0000
  -3   4   2   18695     283                                                        3657   20.91    0.00  1.0000
   3  -4  -1     706     239                                                        2993    7.71    0.00  1.0000
   3  -4   0   16204      93                                                         729  -27.49    0.00  1.0000
   3  -4   1     923     234                                                        3418    7.70    0.00  1.0000
   3  -4   5   22413    1279                                                       22048    0.34    0.00  1.0000
   3  -4   6    9211     245                                                        1938   14.24    0.00  1.0000
  -3   4  -6    9445     196                                                        2046   14.24    0.00  1.0000
   3  -4   7    4424     680                                                       10983   10.49    0.00  1.0000
  -3   4  -7    4438     746                                                       11005   10.49    0.00  1.0000
   3  -4   9    5436     425                                                        7973    4.26    0.00  1.0000
  -3   4  -9    5436     381                                                        7973    4.26    0.00  1.0000
   3  -4  10      71     158                                                        1731    9.10    0.00  1.0000
  -3   4 -10      88     218                                                        1812    9.10    0.00  1.0000
   3  -4  11   17542    1165                                                       22919    5.19    0.00  1.0000
  -3   4 -11   16316    1295                                                       21514    5.19    0.00  1.0000
   3  -4  12    4535     582                                                        8033    6.11    0.00  1.0000
  -3   4 -12    4658     457                                                        8196    6.11    0.00  1.0000
   3  -4  13    4884     185                                                        1682    7.92    0.00  1.0000
   3  -4  14       0     152                                                         381    5.24    0.00  1.0000
  -3   4 -14       0     174                                                         365    5.24    0.00  1.0000
   3  -4  15    5467     229                                                        3483   -4.09    0.00  1.0000
  -3   4 -15    5215     239                                                        3282   -4.09    0.00  1.0000
   3  -4  16    1887     310                                                        2471   -1.72    0.00  1.0000
  -3   4 -16    1745     207                                                        2308   -1.72    0.00  1.0000
   3  -4  17     330     147                                                         365   -0.26    0.00  1.0000
  -3   4 -17     341     136                                                         376   -0.26    0.00  1.0000
   3  -4  18    8651     386                                                        3717    8.90    0.00  1.0000
  -3   4 -18    8210     446                                                        3429    8.90    0.00  1.0000
   3  -4  19   67294    1731                                                       49582  -10.07    0.00  1.0000
  -3   4 -19   67769    2651                                                       49990  -10.07    0.00  1.0000
   3  -4  20   11570     533                                                        8382   -4.39    0.00  1.0000
  -3   4 -20   13570     337                                                       10096   -4.39    0.00  1.0000
   3  -4  21    1113     327                                                        2912   -5.65    0.00  1.0000
  -3   4 -21    1109     185                                                        2906   -5.65    0.00  1.0000
   3  -4  22     152     223                                                          93    6.02    0.00  1.0000
  -3   4 -22       5     120                                                         392    6.02    0.00  1.0000
   3  -4  23     730      98                                                          60   -5.38    0.00  1.0000
  -3   4 -23    1253     120                                                         267   -5.38    0.00  1.0000
   3  -4  24    1230     169                                                         893   -1.42    0.00  1.0000
  -3   4 -24    1088     288                                                         773   -1.42    0.00  1.0000
   3  -4  25    1250     190                                                        3325   -6.12    0.00  1.0000
  -3   4 -25    1253     207                                                        3331   -6.12    0.00  1.0000
   3  -4  26    2445     599                                                        8376   11.53    0.00  1.0000
  -3   4 -26    2749     762                                                        8931   11.53    0.00  1.0000
   3  -4  27     106     212                                                         555    3.64    0.00  1.0000
  -3   4 -27     139     174                                                         626    3.64    0.00  1.0000
   3  -4  28     746     163                                                         648   -0.51    0.00  1.0000
  -3   4 -28     687     229                                                         593   -0.51    0.00  1.0000
   3  -4  29    6403     457                                                        7984   -2.56    0.00  1.0000
  -3   4 -29    6423     365                                                        8006   -2.56    0.00  1.0000
   3  -4  30    3236     196                                                        2939    0.74    0.00  1.0000
  -3   4 -30    3311     229                                                        3010    0.74    0.00  1.0000
   3  -4  31    1284     332                                                        1981    2.38    0.00  1.0000
  -3   4 -31    1323     234                                                        2030    2.38    0.00  1.0000
   3  -4  32   20392    1225                                                       39959  -15.65    0.00  1.0000
  -3   4 -32   19430    1535                                                       38609  -15.65    0.00  1.0000
   3  -4  33    2407     278                                                        2112   -0.85    0.00  1.0000
  -3   4 -33    2360     190                                                        2068   -0.85    0.00  1.0000
   3  -4  34     364     288                                                        2868    9.45    0.00  1.0000
  -3   4 -34     332     261                                                        2776    9.45    0.00  1.0000
   3  -4  35    2370     201                                                        2536   -0.46    0.00  1.0000
  -3   4 -35    2501     190                                                        2672   -0.46    0.00  1.0000
   3  -4  36    1797     278                                                        3353   -4.25    0.00  1.0000
  -3   4 -36    1881     310                                                        3467   -4.25    0.00  1.0000
   3  -4  37   13837     484                                                       12300    1.84    0.00  1.0000
  -3   4 -37   14258     419                                                       12697    1.84    0.00  1.0000
   3  -4  38     129     441                                                        1578   13.99    0.00  1.0000
  -3   4 -38     159     365                                                        1480   13.99    0.00  1.0000
  -3   4 -39    4173     441                                                        3059   -2.55    0.00  1.0000
   3  -4  40     971     223                                                        1943   -3.54    0.00  1.0000
  -3   4 -40    1320     272                                                        2427   -3.54    0.00  1.0000
   3  -4  41   13807    1089                                                       14183    0.44    0.00  1.0000
   3  -4  42    3629     381                                                        3440   -0.44    0.00  1.0000
  -3   4 -42    3947     376                                                        3750   -0.44    0.00  1.0000
   3  -4  43    2876     332                                                        1921   -2.69    0.00  1.0000
  -3   4 -43    3306     288                                                        2275   -2.69    0.00  1.0000
   3  -4  44     552     332                                                         -22   -6.44    0.00  1.0000
  -3   4 -44      13     261                                                         403   -6.44    0.00  1.0000
   3  -4  45       7     256                                                           5   -1.31    0.00  1.0000
  -3   4 -45      85     267                                                         196   -1.31    0.00  1.0000
   3  -4  46    7491     397                                                        4664   -5.00    0.00  1.0000
  -3   4 -46    7388     425                                                        4583   -5.00    0.00  1.0000
   3  -4  47     340     272                                                         452   -0.78    0.00  1.0000
  -3   4 -47     453     223                                                         582   -0.78    0.00  1.0000
   3  -4  48    5318     762                                                       10270    7.79    0.00  1.0000
  -3   4 -48    5696     631                                                       10793    7.79    0.00  1.0000
   3  -4  49    6255     838                                                        6188   -0.12    0.00  1.0000
  -3   4 -49    5358     805                                                        5296   -0.12    0.00  1.0000
   4  -5 -47    4091     713                                                        5911   -3.54    0.00  1.0000
  -4   5  47    3658     697                                                        5388   -3.54    0.00  1.0000
   4  -5 -46    1181     278                                                        2090   -3.11    0.00  1.0000
  -4   5  46    1031     278                                                        1889   -3.11    0.00  1.0000
   4  -5 -45    4070     452                                                        4838   -1.58    0.00  1.0000
  -4   5  45    3280     539                                                        3973   -1.58    0.00  1.0000
   4  -5 -44     160     294                                                         844    4.49    0.00  1.0000
  -4   5  44     192     261                                                         914    4.49    0.00  1.0000
   4  -5 -43    1182     327                                                        1486   -1.15    0.00  1.0000
  -4   5  43     721     337                                                         963   -1.15    0.00  1.0000
   4  -5 -42    5383     343                                                        7451   -3.55    0.00  1.0000
  -4   5  42    6145     430                                                        8343   -3.55    0.00  1.0000
   4  -5 -41     295     278                                                         479    1.30    0.00  1.0000
  -4   5  41     443     354                                                         664    1.30    0.00  1.0000
   4  -5 -40     235     239                                                         403   -1.31    0.00  1.0000
  -4   5  40     410     218                                                         626   -1.31    0.00  1.0000
   4  -5 -39    1254     250                                                        1279   -0.10    0.00  1.0000
  -4   5  39    1119     474                                                        1143   -0.10    0.00  1.0000
   4  -5 -38    6029     267                                                        3249    5.66    0.00  1.0000
  -4   5  38    5536     239                                                        2890    5.66    0.00  1.0000
   4  -5 -37   25100    1426                                                       27621   -2.13    0.00  1.0000
  -4   5  37   28608    1546                                                       31295   -2.13    0.00  1.0000
   4  -5 -36    3509     359                                                        2368   -2.90    0.00  1.0000
  -4   5  36    3923     533                                                        2710   -2.90    0.00  1.0000
   4  -5 -35    3887     397                                                        5404   -3.06    0.00  1.0000
  -4   5  35    4017     376                                                        5557   -3.06    0.00  1.0000
   4  -5 -34   20060    1029                                                       13606    6.85    0.00  1.0000
  -4   5  34   18814     593                                                       12583    6.85    0.00  1.0000
  -4   5  33    3596     506                                                        5132   -3.20    0.00  1.0000
   4  -5 -32     322     207                                                        1181  -14.32    0.00  1.0000
  -4   5  32     272     196                                                        1284  -14.32    0.00  1.0000
   4  -5 -31   22159     844                                                       23452   -1.17    0.00  1.0000
  -4   5  31   22354    1426                                                       23653   -1.17    0.00  1.0000
   4  -5 -30      14     185                                                         -71    1.02    0.00  1.0000
  -4   5  30      14     359                                                        -528    1.02    0.00  1.0000
   4  -5 -29    5827     675                                                        7228   -2.38    0.00  1.0000
  -4   5  29    5436     577                                                        6792   -2.38    0.00  1.0000
   4  -5 -28   48048    1872                                                       53435   -3.28    0.00  1.0000
  -4   5  28   46784    1399                                                       52102   -3.28    0.00  1.0000
   4  -5 -27    4879     376                                                        5970    2.03    0.00  1.0000
  -4   5  27    4948     441                                                        6047    2.03    0.00  1.0000
   4  -5 -26    9436     457                                                        3783    9.77    0.00  1.0000
  -4   5  26    9846     299                                                        4044    9.77    0.00  1.0000
   4  -5 -24    1115     196                                                         -71   -9.15    0.00  1.0000
  -4   5  24    1115     261                                                         -71   -9.15    0.00  1.0000
   4  -5 -23   89097    4038                                                       82335    3.17    0.00  1.0000
  -4   5  23   86531    2509                                                       79869    3.17    0.00  1.0000
   4  -5 -22    1973     174                                                         272    7.66    0.00  1.0000
  -4   5  22    3308     201                                                         876    7.66    0.00  1.0000
   4  -5 -21       3     158                                                         239    4.65    0.00  1.0000
  -4   5  21       9     158                                                         201    4.65    0.00  1.0000
   4  -5 -20    4582     599                                                       13949  -13.82    0.00  1.0000
  -4   5  20    4307    1040                                                       13465  -13.82    0.00  1.0000
   4  -5 -19   35279    1350                                                       36824    1.12    0.00  1.0000
  -4   5  19   35172    1295                                                       36715    1.12    0.00  1.0000
   4  -5 -18    9426     327                                                        3434   10.55    0.00  1.0000
  -4   5  18    9901     463                                                        3723   10.55    0.00  1.0000
   4  -5 -17  152840    4311                                                      139580    4.75    0.00  1.0000
  -4   5  17  152595    6112                                                      139346    4.75    0.00  1.0000
  -4   5  16    1021     223                                                        -299   -8.76    0.00  1.0000
   4  -5 -15   11088     773                                                       12322   -1.56    0.00  1.0000
  -4   5  15   10562     762                                                       11767   -1.56    0.00  1.0000
   4  -5 -14     162     174                                                        1263   13.13    0.00  1.0000
  -4   5  14     150     207                                                        1301   13.13    0.00  1.0000
   4  -5 -13     181     196                                                         332    1.31    0.00  1.0000
   4  -5 -12   27941    1437                                                       36743   -6.72    0.00  1.0000
  -4   5  12   27642    1393                                                       36400   -6.72    0.00  1.0000
   4  -5 -11   31357    1295                                                       34059   -2.05    0.00  1.0000
  -4   5  11   29493    1671                                                       32116   -2.05    0.00  1.0000
   4  -5 -10    1902     354                                                        3206    3.56    0.00  1.0000
  -4   5  10    2177     354                                                        3559    3.56    0.00  1.0000
   4  -5  -9   79555    2770                                                       86254   -3.19    0.00  1.0000
  -4   5   9   81227    3402                                                       87995   -3.19    0.00  1.0000
   4  -5  -8   34279    1393                                                       40748   -4.58    0.00  1.0000
  -4   5   8   34549    1448                                                       41042   -4.58    0.00  1.0000
   4  -5  -7     783     125                                                         566   -1.15    0.00  1.0000
  -4   5   7     535     120                                                         359   -1.15    0.00  1.0000
   4  -5  -5    3137     479                                                        6253   -6.33    0.00  1.0000
  -4   5   5    3072     517                                                        6161   -6.33    0.00  1.0000
   4  -5  -4   20582    1399                                                       23419   -2.62    0.00  1.0000
  -4   5   4   20414    1203                                                       23240   -2.62    0.00  1.0000
   4  -5  -2    1563     239                                                        2215    2.13    0.00  1.0000
  -4   5   1   28685    1725                                                       39839   -8.29    0.00  1.0000
  -4   5  -2    1277     239                                                        2378    3.61    0.00  1.0000
   4  -5   4   21312    1453                                                       23180   -1.72    0.00  1.0000
   4  -5   6    7954     239                                                        2117   11.85    0.00  1.0000
  -4   5  -6    7243     218                                                        1758   11.85    0.00  1.0000
   4  -5   7     828     131                                                         588   -1.25    0.00  1.0000
  -4   5  -7     692     120                                                         474   -1.25    0.00  1.0000
   4  -5   8   34976    1399                                                       39410   -3.15    0.00  1.0000
  -4   5  -8   35663    1916                                                       40139   -3.15    0.00  1.0000
   4  -5   9   80290    4229                                                       86836   -3.10    0.00  1.0000
  -4   5  -9   78234    3266                                                       84697   -3.10    0.00  1.0000
   4  -5  10    1673     218                                                        3037    3.89    0.00  1.0000
  -4   5 -10    1975     234                                                        3440    3.89    0.00  1.0000
   4  -5  11   30108    1736                                                       32819   -2.09    0.00  1.0000
  -4   5 -11   30801    1796                                                       33542   -2.09    0.00  1.0000
   4  -5  12   28387    1410                                                       37788   -7.10    0.00  1.0000
  -4   5 -12   27685    1426                                                       36977   -7.10    0.00  1.0000
   4  -5  13      66     196                                                         169    1.33    0.00  1.0000
  -4   5 -13       3     218                                                          44    1.33    0.00  1.0000
   4  -5  14    3252     316                                                        1426    5.32    0.00  1.0000
   4  -5  15   10857     631                                                       12099   -1.59    0.00  1.0000
  -4   5 -15   10121     773                                                       11321   -1.59    0.00  1.0000
   4  -5  16    1067     174                                                        -305   -8.95    0.00  1.0000
  -4   5 -16    1217     152                                                           5   -8.95    0.00  1.0000
   4  -5  17  152769    4283                                                      139743    4.67    0.00  1.0000
  -4   5 -17  152280    6172                                                      139275    4.67    0.00  1.0000
   4  -5  18    8749     425                                                        3353    9.76    0.00  1.0000
  -4   5 -18    9348     294                                                        3728    9.76    0.00  1.0000
   4  -5  19   35283    1393                                                       36846    1.13    0.00  1.0000
  -4   5 -19   34990    1301                                                       36547    1.13    0.00  1.0000
   4  -5  20    4441     642                                                       13922  -14.07    0.00  1.0000
  -4   5 -20    4200     882                                                       13492  -14.07    0.00  1.0000
   4  -5  21      26     207                                                         479    4.64    0.00  1.0000
  -4   5 -21      15     218                                                         174    4.64    0.00  1.0000
   4  -5  22    2459     190                                                         501    7.46    0.00  1.0000
  -4   5 -22    3523     250                                                        1034    7.46    0.00  1.0000
   4  -5  23   88206    4256                                                       81442    3.18    0.00  1.0000
  -4   5 -23   86717    3859                                                       80011    3.18    0.00  1.0000
   4  -5  24     717     212                                                          38   -9.02    0.00  1.0000
  -4   5 -24     558     185                                                          87   -9.02    0.00  1.0000
   4  -5  25   29699    1230                                                       31012   -1.03    0.00  1.0000
  -4   5 -25   27953    1105                                                       29227   -1.03    0.00  1.0000
   4  -5  26   10778     441                                                        4485   10.10    0.00  1.0000
  -4   5 -26    9367     425                                                        3592   10.10    0.00  1.0000
   4  -5  27    5136     354                                                        6210    1.96    0.00  1.0000
  -4   5 -27    5047     348                                                        6112    1.96    0.00  1.0000
  -4   5 -28   44816    1725                                                       49963   -3.24    0.00  1.0000
   4  -5  29    5728     484                                                        7113   -2.37    0.00  1.0000
  -4   5 -29    5528     337                                                        6890   -2.37    0.00  1.0000
   4  -5  30     182     142                                                          98    0.99    0.00  1.0000
  -4   5 -30     357     305                                                         234    0.99    0.00  1.0000
   4  -5  31   22570    1361                                                       23925   -1.22    0.00  1.0000
  -4   5 -31   22301    1562                                                       23648   -1.22    0.00  1.0000
   4  -5  32     224     278                                                        1328  -14.07    0.00  1.0000
  -4   5 -32     298     223                                                        1165  -14.07    0.00  1.0000
   4  -5  33    3958     522                                                        5579   -3.23    0.00  1.0000
  -4   5 -33    3711     261                                                        5285   -3.23    0.00  1.0000
   4  -5  34   20789    1023                                                       13889    7.22    0.00  1.0000
  -4   5 -34   19365     479                                                       12730    7.22    0.00  1.0000
   4  -5  35    4034     337                                                        5584   -3.07    0.00  1.0000
  -4   5 -35    4289     283                                                        5883   -3.07    0.00  1.0000
   4  -5  36    3127     256                                                        2046   -2.93    0.00  1.0000
  -4   5 -36    3588     272                                                        2422   -2.93    0.00  1.0000
   4  -5  37   25345    1083                                                       27893   -2.14    0.00  1.0000
  -4   5 -37   25510    1007                                                       28067   -2.14    0.00  1.0000
   4  -5  38    5739     397                                                        3287    5.05    0.00  1.0000
  -4   5 -38    5508     288                                                        3113    5.05    0.00  1.0000
   4  -5  39    1304     250                                                        1317   -0.05    0.00  1.0000
  -4   5 -39    1440     229                                                        1453   -0.05    0.00  1.0000
   4  -5  40      23     430                                                        -278   -1.31    0.00  1.0000
  -4   5 -40     354     299                                                         555   -1.31    0.00  1.0000
   4  -5  41     437     250                                                         648    1.25    0.00  1.0000
  -4   5 -41     232     250                                                         392    1.25    0.00  1.0000
   4  -5  42    5750     588                                                        7913   -3.60    0.00  1.0000
  -4   5 -42    5320     468                                                        7407   -3.60    0.00  1.0000
   4  -5  43    1038     316                                                        1312   -1.10    0.00  1.0000
  -4   5 -43    1140     288                                                        1426   -1.10    0.00  1.0000
   4  -5  44     183     506                                                         920    4.60    0.00  1.0000
  -4   5 -44     298     430                                                        1159    4.60    0.00  1.0000
   4  -5  45    3886     310                                                        4604   -1.51    0.00  1.0000
  -4   5 -45    3746     332                                                        4452   -1.51    0.00  1.0000
   4  -5  46    1517     337                                                        2569   -3.22    0.00  1.0000
  -4   5 -46    1082     299                                                        1992   -3.22    0.00  1.0000
   4  -5  47    4169     691                                                        6009   -3.55    0.00  1.0000
  -4   5 -47    4333     533                                                        6205   -3.55    0.00  1.0000
   5  -6 -45    3358     403                                                        3048    0.75    0.00  1.0000
  -5   6  45    3905     359                                                        3570    0.75    0.00  1.0000
   5  -6 -44    2843     403                                                        2672    0.45    0.00  1.0000
   5  -6 -43     701     370                                                        1029   -1.54    0.00  1.0000
  -5   6  43     746     283                                                        1083   -1.54    0.00  1.0000
   5  -6 -42    2592     642                                                        3777   -2.89    0.00  1.0000
  -5   6  42    2868     664                                                        4109   -2.89    0.00  1.0000
   5  -6 -41    5021     457                                                        5687   -1.25    0.00  1.0000
  -5   6  41    4781     675                                                        5432   -1.25    0.00  1.0000
   5  -6 -40     331     441                                                         354   -0.17    0.00  1.0000
  -5   6  40       0     294                                                        -283   -0.17    0.00  1.0000
   5  -6 -39    4795     365                                                        4566    0.46    0.00  1.0000
  -5   6  39    5074     408                                                        4838    0.46    0.00  1.0000
   5  -6 -38     593     354                                                        1241   -2.98    0.00  1.0000
   5  -6 -37    3347     430                                                        3113   -0.57    0.00  1.0000
  -5   6  37    3042     354                                                        2819   -0.57    0.00  1.0000
   5  -6 -36   15875     593                                                       10482    6.47    0.00  1.0000
  -5   6  36   16063     844                                                       10635    6.47    0.00  1.0000
   5  -6 -35    6099     599                                                        4958    2.11    0.00  1.0000
  -5   6  35    6641     327                                                        5448    2.11    0.00  1.0000
   5  -6 -34    9536     718                                                        9252   -0.40    0.00  1.0000
  -5   6  34    9293     479                                                        9013   -0.40    0.00  1.0000
   5  -6 -33    1675     288                                                        1110    2.09    0.00  1.0000
  -5   6  33    1775     212                                                        1192    2.09    0.00  1.0000
   5  -6 -32     791     294                                                        1306   -2.20    0.00  1.0000
  -5   6  32     761     218                                                        1268   -2.20    0.00  1.0000
   5  -6 -31      90     354                                                         250    1.87    0.00  1.0000
  -5   6  31      46     365                                                         -22    1.87    0.00  1.0000
   5  -6 -30    1242     408                                                        1050   -0.78    0.00  1.0000
  -5   6  30     776     381                                                         626   -0.78    0.00  1.0000
   5  -6 -29    5104     484                                                        3919    2.42    0.00  1.0000
   5  -6 -28   21304    1012                                                       24165    2.60    0.00  1.0000
  -5   6  28   20758     903                                                       23583    2.60    0.00  1.0000
   5  -6 -27    1178     343                                                         914    1.12    0.00  1.0000
  -5   6  27    1296     250                                                        1018    1.12    0.00  1.0000
   5  -6 -26   27228    1410                                                       39469    9.22    0.00  1.0000
  -5   6  26   27789    1829                                                       40144    9.22    0.00  1.0000
   5  -6 -25      39     212                                                          65   -0.50    0.00  1.0000
  -5   6  25       3     207                                                         -65   -0.50    0.00  1.0000
  -5   6  24    4681     653                                                        9666   -8.19    0.00  1.0000
   5  -6 -23   12144     925                                                       12480   -0.41    0.00  1.0000
  -5   6  23   12337     582                                                       12676   -0.41    0.00  1.0000
   5  -6 -22   13099     724                                                        7897    7.01    0.00  1.0000
  -5   6  22   12762     495                                                        7636    7.01    0.00  1.0000
   5  -6 -21   45523    2455                                                       45456    0.04    0.00  1.0000
  -5   6  21   42816    1970                                                       42751    0.04    0.00  1.0000
   5  -6 -20    2500     299                                                        -207  -13.70    0.00  1.0000
  -5   6  20    2500     169                                                        -114  -13.70    0.00  1.0000
   5  -6 -19     492     218                                                         729   -1.32    0.00  1.0000
  -5   6  19     457     196                                                         686   -1.32    0.00  1.0000
   5  -6 -18    2477     218                                                         386    8.26    0.00  1.0000
  -5   6  18    2350     261                                                         337    8.26    0.00  1.0000
   5  -6 -17    2169     229                                                        2433    0.76    0.00  1.0000
  -5   6  17    2411     354                                                        2689    0.76    0.00  1.0000
   5  -6 -16   41814    2139                                                       45124   -2.18    0.00  1.0000
  -5   6  16   40615    2052                                                       43878   -2.18    0.00  1.0000
   5  -6 -15     182     278                                                         446   -2.09    0.00  1.0000
  -5   6  15     664     185                                                        1116   -2.09    0.00  1.0000
   5  -6 -14    3671     288                                                        1448    6.18    0.00  1.0000
  -5   6  14    2622     212                                                         822    6.18    0.00  1.0000
   5  -6 -12      79     142                                                         -44    2.43    0.00  1.0000
  -5   6  12      79     196                                                          -5    2.43    0.00  1.0000
   5  -6 -11    6557     430                                                        7380    1.35    0.00  1.0000
  -5   6  11    6741     403                                                        7576    1.35    0.00  1.0000
   5  -6 -10   18321    1197                                                       23359   -4.79    0.00  1.0000
  -5   6  10   18799    1518                                                       23898   -4.79    0.00  1.0000
   5  -6  -9     697     234                                                         942    1.18    0.00  1.0000
  -5   6   9    1047     261                                                        1344    1.18    0.00  1.0000
   5  -6  -8    1576     310                                                        3456   -5.23    0.00  1.0000
  -5   6   8    1583     370                                                        3467   -5.23    0.00  1.0000
   5  -6  -7   17590    1192                                                       18265   -0.69    0.00  1.0000
  -5   6   7   17916     963                                                       18597   -0.69    0.00  1.0000
   5  -6  -5     392     174                                                         566   -1.10    0.00  1.0000
  -5   6   5     338     207                                                         501   -1.10    0.00  1.0000
  -5   6   4    1150     201                                                         767   -1.71    0.00  1.0000
   5  -6  -3   19219     680                                                       19196   -0.02    0.00  1.0000
   5  -6  -2   29061     887                                                       24976    3.41    0.00  1.0000
  -5   6  -2   28911    1317                                                       25330    2.98    0.00  1.0000
   5  -6   4    1224     201                                                         691   -2.43    0.00  1.0000
   5  -6   5     394     158                                                         593   -1.24    0.00  1.0000
  -5   6  -5     381     190                                                         577   -1.24    0.00  1.0000
   5  -6   6   25446    1344                                                       24491   -0.83    0.00  1.0000
  -5   6  -6   23698    1235                                                       22777   -0.83    0.00  1.0000
   5  -6   7   17279     751                                                       18037   -0.78    0.00  1.0000
   5  -6   9    1046     239                                                        1344    1.19    0.00  1.0000
  -5   6  -9    1003     169                                                        1295    1.19    0.00  1.0000
   5  -6  10   18820     909                                                       23577   -4.48    0.00  1.0000
  -5   6 -10   19891     958                                                       24774   -4.48    0.00  1.0000
   5  -6  12     809     180                                                         250    3.46    0.00  1.0000
  -5   6 -12     371     229                                                          44    3.46    0.00  1.0000
   5  -6  14    1971     245                                                        1083    3.15    0.00  1.0000
  -5   6 -14    2015     239                                                        1116    3.15    0.00  1.0000
   5  -6  15     480     234                                                         871   -2.09    0.00  1.0000
  -5   6 -15     512     190                                                         914   -2.09    0.00  1.0000
   5  -6  16   42135    1595                                                       44150   -1.33    0.00  1.0000
  -5   6 -16   43869    1551                                                       45924   -1.33    0.00  1.0000
   5  -6  17    2519     386                                                        2797    0.75    0.00  1.0000
  -5   6 -17    2313     250                                                        2580    0.75    0.00  1.0000
   5  -6  18    2702     239                                                         419    8.64    0.00  1.0000
  -5   6 -18    1961     278                                                         163    8.64    0.00  1.0000
   5  -6  19     294     250                                                         468   -1.23    0.00  1.0000
   5  -6  20    1764     256                                                          54  -13.52    0.00  1.0000
  -5   6 -21   43392    2057                                                       43383    0.01    0.00  1.0000
   5  -6  22   13343     800                                                        8050    7.07    0.00  1.0000
  -5   6 -22   12526     718                                                        7418    7.07    0.00  1.0000
   5  -6  23   12745     833                                                       13122   -0.45    0.00  1.0000
  -5   6 -23   12209     604                                                       12578   -0.45    0.00  1.0000
  -5   6 -24    4425     566                                                        9263   -8.15    0.00  1.0000
   5  -6  25       3     223                                                         -60   -0.47    0.00  1.0000
  -5   6 -25       3     218                                                        -185   -0.47    0.00  1.0000
   5  -6  26   26920    1459                                                       38947    9.12    0.00  1.0000
  -5   6 -26   26567    1350                                                       38522    9.12    0.00  1.0000
   5  -6  27    1766     348                                                        1421    1.19    0.00  1.0000
  -5   6 -27    1076     354                                                         811    1.19    0.00  1.0000
   5  -6  28   21090     985                                                       23789    2.47    0.00  1.0000
  -5   6 -28   20547    1301                                                       23212    2.47    0.00  1.0000
   5  -6  29    3707     425                                                        2678    2.51    0.00  1.0000
  -5   6 -29    4519     299                                                        3374    2.51    0.00  1.0000
   5  -6  30    1160     403                                                         942   -0.92    0.00  1.0000
  -5   6 -30    1286     348                                                        1056   -0.92    0.00  1.0000
   5  -6  31     126     256                                                         299    1.79    0.00  1.0000
  -5   6 -31      12     212                                                          82    1.79    0.00  1.0000
   5  -6  32     925     294                                                        1491   -2.25    0.00  1.0000
  -5   6 -33    1765     267                                                        1186    2.08    0.00  1.0000
   5  -6  34    9359     550                                                        9111   -0.35    0.00  1.0000
  -5   6 -34    9948     370                                                        9693   -0.35    0.00  1.0000
   5  -6  35    6644     403                                                        5410    2.18    0.00  1.0000
  -5   6 -35    7119     751                                                        5840    2.18    0.00  1.0000
   5  -6  36   18397    1023                                                       12469    6.57    0.00  1.0000
  -5   6 -36   17576     865                                                       11794    6.57    0.00  1.0000
   5  -6  37    3754     354                                                        3576   -0.40    0.00  1.0000
  -5   6 -37    3341     555                                                        3173   -0.40    0.00  1.0000
   5  -6  38     935     490                                                        1698   -2.91    0.00  1.0000
  -5   6 -38     725     212                                                        1410   -2.91    0.00  1.0000
   5  -6  39    5452     680                                                        5111    0.64    0.00  1.0000
  -5   6 -39    4782     381                                                        4463    0.64    0.00  1.0000
   5  -6  40       0     278                                                        -152    0.04    0.00  1.0000
  -5   6 -40     255     278                                                         250    0.04    0.00  1.0000
   5  -6  41    5050     501                                                        5677   -1.17    0.00  1.0000
  -5   6 -41    4557     348                                                        5154   -1.17    0.00  1.0000
   5  -6  42    2111     686                                                        3146   -2.78    0.00  1.0000
  -5   6 -42    2213     376                                                        3271   -2.78    0.00  1.0000
   5  -6  43     282     278                                                         501   -1.54    0.00  1.0000
  -5   6 -43     466     250                                                         740   -1.54    0.00  1.0000
   5  -6  44    3585     604                                                        3538    0.11    0.00  1.0000
  -5   6 -44    2938     588                                                        2895    0.11    0.00  1.0000
   5  -6  45    3454     381                                                        3140    0.75    0.00  1.0000
  -5   6 -45    3666     441                                                        3342    0.75    0.00  1.0000
   6  -7 -42    1542     555                                                        1573   -0.11    0.00  1.0000
  -6   7  42    1860     397                                                        1894   -0.11    0.00  1.0000
   6  -7 -41      28     539                                                         147    1.86    0.00  1.0000
  -6   7  41     246     294                                                         506    1.86    0.00  1.0000
   6  -7 -40    6079     604                                                        7805   -2.84    0.00  1.0000
  -6   7  40    6357     517                                                        8120   -2.84    0.00  1.0000
   6  -7 -39    2793     620                                                        3456    1.63    0.00  1.0000
  -6   7  39    3097     446                                                        3793    1.63    0.00  1.0000
   6  -7 -38    3905     789                                                        6362   -4.73    0.00  1.0000
   6  -7 -37     326     343                                                         343   -0.13    0.00  1.0000
  -6   7  37     549     327                                                         571   -0.13    0.00  1.0000
   6  -7 -36    1447     697                                                        4087    7.09    0.00  1.0000
  -6   7  36    1131     615                                                        3543    7.09    0.00  1.0000
   6  -7 -35     764     495                                                         724    0.20    0.00  1.0000
  -6   7  35     629     288                                                         593    0.20    0.00  1.0000
   6  -7 -34    6624     675                                                        8365   -2.76    0.00  1.0000
  -6   7  34    6852     757                                                        8621   -2.76    0.00  1.0000
   6  -7 -33    4146     392                                                        3674   -1.03    0.00  1.0000
   6  -7 -32    1997     435                                                        4115    5.33    0.00  1.0000
  -6   7  32    2011     365                                                        4136    5.33    0.00  1.0000
   6  -7 -31      92     386                                                         408   -2.90    0.00  1.0000
  -6   7  31      52     316                                                         316   -2.90    0.00  1.0000
   6  -7 -30       0     288                                                         566   -6.41    0.00  1.0000
  -6   7  30       0     272                                                         571   -6.41    0.00  1.0000
   6  -7 -29     643     414                                                        1012   -1.77    0.00  1.0000
  -6   7  29     174     283                                                         386   -1.77    0.00  1.0000
  -6   7  28       1     397                                                         354    5.38    0.00  1.0000
   6  -7 -27    1562     321                                                        2221   -2.08    0.00  1.0000
  -6   7  27    1847     425                                                        2558   -2.08    0.00  1.0000
   6  -7 -26    1015     278                                                        1110    0.40    0.00  1.0000
  -6   7  26    1047     348                                                        1143    0.40    0.00  1.0000
   6  -7 -25    7882     669                                                        8474    0.90    0.00  1.0000
  -6   7  25    7022     697                                                        7581    0.90    0.00  1.0000
   6  -7 -24   30692     947                                                       27066   -2.92    0.00  1.0000
   6  -7 -23    6287     376                                                        5470    1.46    0.00  1.0000
  -6   7  23    6153     490                                                        5345    1.46    0.00  1.0000
   6  -7 -22   15765     969                                                       18679    3.05    0.00  1.0000
  -6   7  22   15990    1072                                                       18924    3.05    0.00  1.0000
  -6   7  21    4593     397                                                        3951    1.35    0.00  1.0000
   6  -7 -20   13950    1165                                                       18521   -4.93    0.00  1.0000
  -6   7  20   12505     980                                                       16850   -4.93    0.00  1.0000
   6  -7 -19     557     223                                                         762   -1.10    0.00  1.0000
  -6   7  19     316     196                                                         474   -1.10    0.00  1.0000
   6  -7 -18    7247     261                                                        3930    6.15    0.00  1.0000
  -6   7  18    7291     267                                                        3962    6.15    0.00  1.0000
   6  -7 -17    6524     506                                                        7228    1.16    0.00  1.0000
  -6   7  17    6916     495                                                        7641    1.16    0.00  1.0000
   6  -7 -16      83     180                                                         354    2.66    0.00  1.0000
  -6   7  16      25     174                                                         218    2.66    0.00  1.0000
   6  -7 -15     298     152                                                         305   -0.05    0.00  1.0000
  -6   7  15     481     283                                                         490   -0.05    0.00  1.0000
   6  -7 -14    7741     854                                                       15119   -9.59    0.00  1.0000
  -6   7  14    6727     528                                                       13688   -9.59    0.00  1.0000
   6  -7 -13     323     174                                                         310   -0.10    0.00  1.0000
  -6   7  13     479     272                                                         463   -0.10    0.00  1.0000
   6  -7 -12    5963     234                                                        3255    5.53    0.00  1.0000
  -6   7  12    6153     223                                                        3396    5.53    0.00  1.0000
   6  -7 -11    2803     278                                                        3325    1.29    0.00  1.0000
  -6   7  11    2684     261                                                        3195    1.29    0.00  1.0000
   6  -7 -10    1253     414                                                        4555   -8.79    0.00  1.0000
  -6   7  10     987     425                                                        4033   -8.79    0.00  1.0000
   6  -7  -9    2253     256                                                        2531    0.78    0.00  1.0000
   6  -7  -8     725     142                                                         272    2.86    0.00  1.0000
  -6   7   8     725     201                                                         272    2.86    0.00  1.0000
   6  -7  -7     207     196                                                         169    0.38    0.00  1.0000
  -6   7   7     455     201                                                         397    0.38    0.00  1.0000
   6  -7  -6    4001     425                                                        4833   -1.72    0.00  1.0000
  -6   7   6    4821     457                                                        5731   -1.72    0.00  1.0000
  -6   7   4      68     136                                                         261    2.17    0.00  1.0000
   6  -7  -3   19562    1023                                                       19060    0.50    0.00  1.0000
   6  -7   2   41026    2063                                                       44460    2.28    0.00  1.0000
   6  -7   3   20457    1050                                                       19985    0.45    0.00  1.0000
  -6   7  -4      49     152                                                         256    2.47    0.00  1.0000
   6  -7   5    9251     664                                                       10471    1.68    0.00  1.0000
  -6   7  -5    9774     697                                                       11027    1.68    0.00  1.0000
   6  -7   6    4001     446                                                        4904   -1.86    0.00  1.0000
   6  -7   7     186     131                                                         147    0.41    0.00  1.0000
  -6   7  -7     241     136                                                         196    0.41    0.00  1.0000
   6  -7   8     555     201                                                         136    3.26    0.00  1.0000
  -6   7  -8     759     201                                                         245    3.26    0.00  1.0000
   6  -7   9    2294     332                                                        2596    0.84    0.00  1.0000
  -6   7  -9    2192     310                                                        2487    0.84    0.00  1.0000
   6  -7  10    1282     299                                                        4316   -8.19    0.00  1.0000
  -6   7 -10    1203     256                                                        4169   -8.19    0.00  1.0000
   6  -7  11    2504     234                                                        3064    1.46    0.00  1.0000
  -6   7 -11    2582     229                                                        3151    1.46    0.00  1.0000
   6  -7  13     658     190                                                         664    0.03    0.00  1.0000
  -6   7 -13     328     250                                                         332    0.03    0.00  1.0000
   6  -7  14    6751     838                                                       13933   -9.83    0.00  1.0000
  -6   7 -14    6340     844                                                       13340   -9.83    0.00  1.0000
   6  -7  15     444     250                                                         446   -0.01    0.00  1.0000
  -6   7 -15     162     169                                                         163   -0.01    0.00  1.0000
   6  -7  16     100     278                                                         386    2.64    0.00  1.0000
  -6   7 -16     126     169                                                         435    2.64    0.00  1.0000
   6  -7  17    6977     686                                                        7576    0.96    0.00  1.0000
  -6   7 -17    6460     386                                                        7037    0.96    0.00  1.0000
   6  -7  18    7704     490                                                        4142    6.42    0.00  1.0000
  -6   7 -18    7196     381                                                        3772    6.42    0.00  1.0000
   6  -7  19     196     201                                                         321   -1.07    0.00  1.0000
  -6   7 -19     538     321                                                         735   -1.07    0.00  1.0000
   6  -7  20   14215     876                                                       18907   -5.01    0.00  1.0000
  -6   7 -20   12730     778                                                       17188   -5.01    0.00  1.0000
   6  -7  21    4746     316                                                        4087    1.36    0.00  1.0000
  -6   7 -21    4746     310                                                        4087    1.36    0.00  1.0000
   6  -7  22   15245     757                                                       18254    3.19    0.00  1.0000
  -6   7 -22   15728    1099                                                       18782    3.19    0.00  1.0000
   6  -7  23    6372     604                                                        5497    1.56    0.00  1.0000
  -6   7 -23    5961     452                                                        5116    1.56    0.00  1.0000
   6  -7  24   30700    1676                                                       27006   -2.98    0.00  1.0000
  -6   7 -24   30601     952                                                       26913   -2.98    0.00  1.0000
   6  -7  25    8166     435                                                        8779    0.91    0.00  1.0000
  -6   7 -25    8061     430                                                        8670    0.91    0.00  1.0000
   6  -7  26    1254     283                                                        1339    0.32    0.00  1.0000
  -6   7 -26    1522     403                                                        1616    0.32    0.00  1.0000
   6  -7  27    2095     316                                                        2830   -2.04    0.00  1.0000
  -6   7 -28       6     250                                                         288    5.30    0.00  1.0000
   6  -7  29     358     408                                                         642   -1.76    0.00  1.0000
  -6   7 -29     614     327                                                         974   -1.76    0.00  1.0000
   6  -7  30      69     452                                                         985   -6.33    0.00  1.0000
  -6   7 -30     148     316                                                        1241   -6.33    0.00  1.0000
  -6   7 -31      26     446                                                         229   -2.76    0.00  1.0000
   6  -7  32    1507     566                                                        3396    5.33    0.00  1.0000
  -6   7 -32    2157     501                                                        4343    5.33    0.00  1.0000
   6  -7  33    4714     604                                                        4213   -1.03    0.00  1.0000
  -6   7 -33    4090     343                                                        3625   -1.03    0.00  1.0000
   6  -7  34    6412     697                                                        8202   -2.87    0.00  1.0000
  -6   7 -34    6870     740                                                        8719   -2.87    0.00  1.0000
   6  -7  35     798     354                                                         789    0.04    0.00  1.0000
  -6   7 -35     858     316                                                         849    0.04    0.00  1.0000
   6  -7  36    1233     430                                                        3783    7.23    0.00  1.0000
  -6   7 -36    1134     539                                                        3608    7.23    0.00  1.0000
  -6   7 -37     686     299                                                         762   -0.39    0.00  1.0000
   6  -7  38    4360     571                                                        6874   -4.62    0.00  1.0000
  -6   7 -38    4652     577                                                        7239   -4.62    0.00  1.0000
   6  -7  39    4123     512                                                        4577    0.94    0.00  1.0000
  -6   7 -39    2986     441                                                        3374    0.94    0.00  1.0000
  -6   7 -40    4972     517                                                        6547   -2.85    0.00  1.0000
   6  -7  41      26     348                                                         -98    1.40    0.00  1.0000
  -6   7 -41      26     321                                                           0    1.40    0.00  1.0000
   6  -7  42    1692     615                                                        1753   -0.20    0.00  1.0000
  -6   7 -42    2113     615                                                        2182   -0.20    0.00  1.0000
   7  -8 -39    3668     582                                                        4213    1.19    0.00  1.0000
  -7   8  39    3561     506                                                        4098    1.19    0.00  1.0000
  -7   8  38    2547     452                                                        3331   -1.99    0.00  1.0000
   7  -8 -37       0     582                                                        -637    0.13    0.00  1.0000
  -7   8  37       0     522                                                        -131    0.13    0.00  1.0000
   7  -8 -36    6933     528                                                        5584    2.34    0.00  1.0000
  -7   8  36    7394     697                                                        5998    2.34    0.00  1.0000
   7  -8 -35    4050     620                                                        3750   -0.66    0.00  1.0000
  -7   8  35    3699     550                                                        3412   -0.66    0.00  1.0000
   7  -8 -34     190     370                                                         185   -0.05    0.00  1.0000
  -7   8  34     306     337                                                         299   -0.05    0.00  1.0000
   7  -8 -33    2674     435                                                        2656   -0.05    0.00  1.0000
  -7   8  33    3258     414                                                        3238   -0.05    0.00  1.0000
  -7   8  32    3319     337                                                        1453    5.34    0.00  1.0000
   7  -8 -31    5839     691                                                        5595   -0.44    0.00  1.0000
  -7   8  31    5094     642                                                        4866   -0.44    0.00  1.0000
   7  -8 -30     962     305                                                        1780   -3.07    0.00  1.0000
  -7   8  30     495     419                                                        1116   -3.07    0.00  1.0000
   7  -8 -29      59     408                                                        -196    2.10    0.00  1.0000
  -7   8  29      91     376                                                         288    2.10    0.00  1.0000
   7  -8 -28    5380     484                                                        2683    5.91    0.00  1.0000
   7  -8 -27    3032     359                                                        2754   -0.71    0.00  1.0000
  -7   8  27    2655     452                                                        2395   -0.71    0.00  1.0000
   7  -8 -26    1398     354                                                        2710   -4.02    0.00  1.0000
  -7   8  26    1636     452                                                        3037   -4.02    0.00  1.0000
   7  -8 -25    6029     425                                                        5198   -1.52    0.00  1.0000
  -7   8  25    5105     506                                                        4343   -1.52    0.00  1.0000
   7  -8 -23    8213     729                                                        8920   -1.05    0.00  1.0000
   7  -8 -22   17812    1067                                                       19103   -1.30    0.00  1.0000
  -7   8  22   15890    1001                                                       17111   -1.30    0.00  1.0000
   7  -8 -21    2561     316                                                        2678    0.31    0.00  1.0000
  -7   8  21    2448     272                                                        2563    0.31    0.00  1.0000
   7  -8 -20    4465     321                                                        4283   -0.38    0.00  1.0000
  -7   8  20    4522     337                                                        4338   -0.38    0.00  1.0000
   7  -8 -19     437     348                                                         490    0.34    0.00  1.0000
  -7   8  19       2     321                                                         -49    0.34    0.00  1.0000
   7  -8 -18    7317     365                                                        5649    2.85    0.00  1.0000
  -7   8  18    6815     321                                                        5209    2.85    0.00  1.0000
   7  -8 -17     249     229                                                         425    1.33    0.00  1.0000
  -7   8  17     179     196                                                         332    1.33    0.00  1.0000
   7  -8 -16   16085     854                                                       11859    4.91    0.00  1.0000
  -7   8  16   15717     729                                                       11544    4.91    0.00  1.0000
   7  -8 -15     322     185                                                         435   -0.82    0.00  1.0000
  -7   8  15     341     196                                                         457   -0.82    0.00  1.0000
   7  -8 -14     539     256                                                        3113   -8.94    0.00  1.0000
  -7   8  14     477     332                                                        2961   -8.94    0.00  1.0000
   7  -8 -11    5541     468                                                        5486   -0.10    0.00  1.0000
  -7   8  11    5251     463                                                        5198   -0.10    0.00  1.0000
   7  -8  -9    1242     267                                                        1203   -0.15    0.00  1.0000
  -7   8   9    1186     283                                                        1148   -0.15    0.00  1.0000
   7  -8  -8    6218     348                                                        2754    7.23    0.00  1.0000
  -7   8   8    7189     310                                                        3412    7.23    0.00  1.0000
  -7   8   6    3574     430                                                        6183   -5.17    0.00  1.0000
  -7   8   5    3329     321                                                        3004   -0.79    0.00  1.0000
   7  -8  -3    3550     316                                                        4213   -1.46    0.00  1.0000
   7  -8   4    4993     234                                                        3842    2.38    0.00  1.0000
   7  -8   7    2573     316                                                        1774   -2.36    0.00  1.0000
   7  -8  10     642     294                                                         757    0.59    0.00  1.0000
  -7   8 -11    5084     452                                                        5062   -0.04    0.00  1.0000
   7  -8  13   11185     746                                                        9802   -1.85    0.00  1.0000
  -7   8 -13   10166     686                                                        8850   -1.85    0.00  1.0000
   7  -8  14     531     370                                                        2983   -8.67    0.00  1.0000
  -7   8 -14     551     359                                                        3032   -8.67    0.00  1.0000
   7  -8  15     358     288                                                         463   -0.73    0.00  1.0000
  -7   8 -15     729     256                                                         876   -0.73    0.00  1.0000
   7  -8  17     130     196                                                         250    1.22    0.00  1.0000
  -7   8 -17     202     272                                                         348    1.22    0.00  1.0000
   7  -8  18    6815     365                                                        5301    2.67    0.00  1.0000
  -7   8 -18    6296     343                                                        4844    2.67    0.00  1.0000
   7  -8  19     222     343                                                         267    0.39    0.00  1.0000
  -7   8 -19     572     327                                                         642    0.39    0.00  1.0000
   7  -8  20    4494     474                                                        4256   -0.49    0.00  1.0000
  -7   8 -20    4975     425                                                        4724   -0.49    0.00  1.0000
   7  -8  21    2854     332                                                        2972    0.30    0.00  1.0000
  -7   8 -21    2800     267                                                        2917    0.30    0.00  1.0000
   7  -8  22   15934     822                                                       17024   -1.16    0.00  1.0000
  -7   8 -22   16266     740                                                       17367   -1.16    0.00  1.0000
   7  -8  23    7725     517                                                        8414   -1.05    0.00  1.0000
  -7   8 -23    8116     457                                                        8822   -1.05    0.00  1.0000
   7  -8  24   13356     582                                                       12153    1.46    0.00  1.0000
  -7   8 -24   13174     555                                                       11979    1.46    0.00  1.0000
   7  -8  25    5542     403                                                        4708   -1.60    0.00  1.0000
  -7   8 -25    5566     528                                                        4730   -1.60    0.00  1.0000
   7  -8  26    1216     337                                                        2449   -4.01    0.00  1.0000
  -7   8 -26    1493     512                                                        2836   -4.01    0.00  1.0000
   7  -8  27    3150     561                                                        2874   -0.69    0.00  1.0000
  -7   8 -27    3202     501                                                        2923   -0.69    0.00  1.0000
   7  -8  28    5687     474                                                        2961    5.76    0.00  1.0000
  -7   8 -28    5459     305                                                        2797    5.76    0.00  1.0000
   7  -8  29      90     327                                                         288    2.11    0.00  1.0000
  -7   8 -29      59     288                                                         -60    2.11    0.00  1.0000
   7  -8  30     711     354                                                        1421   -3.03    0.00  1.0000
  -7   8 -30     703     506                                                        1410   -3.03    0.00  1.0000
   7  -8  31    5391     637                                                        5279   -0.21    0.00  1.0000
  -7   8 -32    3067     359                                                        1279    5.38    0.00  1.0000
   7  -8  33    2891     425                                                        2776   -0.30    0.00  1.0000
  -7   8 -33    2923     392                                                        2808   -0.30    0.00  1.0000
   7  -8  34     646     386                                                         626   -0.11    0.00  1.0000
  -7   8 -34      60     332                                                          54   -0.11    0.00  1.0000
   7  -8  35    3770     484                                                        3467   -0.69    0.00  1.0000
  -7   8 -35    3503     571                                                        3211   -0.69    0.00  1.0000
   7  -8  36    7222     713                                                        5813    2.40    0.00  1.0000
  -7   8 -36    7990     746                                                        6504    2.40    0.00  1.0000
   7  -8  37       1     397                                                          -5   -0.22    0.00  1.0000
  -7   8 -37       1     332                                                         -87   -0.22    0.00  1.0000
   7  -8  38    2611     501                                                        3429   -2.04    0.00  1.0000
  -7   8 -38    2252     686                                                        3015   -2.04    0.00  1.0000
   7  -8  39    3049     751                                                        3200    0.37    0.00  1.0000
  -7   8 -39    3763     512                                                        3930    0.37    0.00  1.0000
  -8   9  34    1431     425                                                        1306    0.46    0.00  1.0000
  -8   9  33      13     381                                                        -131    0.99    0.00  1.0000
   8  -9 -31    3205     620                                                        2993   -0.52    0.00  1.0000
   8  -9 -30     222     479                                                         158    0.63    0.00  1.0000
  -8   9  30     711     626                                                         593    0.63    0.00  1.0000
   8  -9 -29    2067     571                                                        2754    1.92    0.00  1.0000
  -8   9  29    2156     659                                                        2857    1.92    0.00  1.0000
  -8   9  28     153     468                                                         223   -0.70    0.00  1.0000
  -8   9  26     835     479                                                        1127   -1.28    0.00  1.0000
   8  -9 -25     843     316                                                        1061    0.97    0.00  1.0000
  -8   9  25     603     425                                                         789    0.97    0.00  1.0000
   8  -9 -24      11     316                                                        -103    0.89    0.00  1.0000
  -8   9  24     135     288                                                          71    0.89    0.00  1.0000
   8  -9 -23    2233     359                                                        2852    1.69    0.00  1.0000
  -8   9  23    2474     354                                                        3124    1.69    0.00  1.0000
   8  -9 -22     266     419                                                         223   -1.30    0.00  1.0000
  -8   9  22     435     408                                                         386   -1.30    0.00  1.0000
   8  -9 -21     460     354                                                         512    0.32    0.00  1.0000
  -8   9  21     506     283                                                         561    0.32    0.00  1.0000
   8  -9 -20    8789     495                                                        8507    0.41    0.00  1.0000
  -8   9  20    9043     506                                                        8757    0.41    0.00  1.0000
   8  -9 -19      70     332                                                          44    0.47    0.00  1.0000
  -8   9  19     451     386                                                         381    0.47    0.00  1.0000
   8  -9 -18    2108     310                                                        2025    0.25    0.00  1.0000
  -8   9  18    1473     392                                                        1404    0.25    0.00  1.0000
   8  -9 -16    2182     381                                                         865    4.75    0.00  1.0000
  -8   9  16    3008     337                                                        1410    4.75    0.00  1.0000
   8  -9 -15     820     321                                                         555    1.39    0.00  1.0000
  -8   9  15    1494     348                                                        1127    1.39    0.00  1.0000
   8  -9 -14    3114     517                                                        5062   -4.20    0.00  1.0000
  -8   9  14    3449     528                                                        5486   -4.20    0.00  1.0000
  -8   9  13    1000     441                                                        1023    0.10    0.00  1.0000
  -8   9  12     454     267                                                        1246    3.84    0.00  1.0000
  -8   9  10    6319     528                                                        5170    2.08    0.00  1.0000
   8  -9  -9    1600     223                                                        1829    0.76    0.00  1.0000
   8  -9  -8     117     294                                                         -93    2.96    0.00  1.0000
   8  -9  -7      52     288                                                         -27   -1.98    0.00  1.0000
  -8   9   7       2     288                                                          38   -1.98    0.00  1.0000
   8  -9  -5    2060     316                                                        2993    2.56    0.00  1.0000
  -8   9  -7     180     267                                                         425   -2.02    0.00  1.0000
   8  -9   8     480     283                                                         114    3.08    0.00  1.0000
   8  -9   9    1987     343                                                        2215    0.68    0.00  1.0000
   8  -9  10    6540     468                                                        5377    2.07    0.00  1.0000
   8  -9  11   16119     931                                                       16518    0.43    0.00  1.0000
  -8   9 -11   18023     691                                                       18445    0.43    0.00  1.0000
   8  -9  14    3638     359                                                        5655   -4.08    0.00  1.0000
  -8   9 -14    4077     539                                                        6199   -4.08    0.00  1.0000
   8  -9  15    1175     337                                                         833    1.48    0.00  1.0000
  -8   9 -15    1175     337                                                         833    1.48    0.00  1.0000
   8  -9  16    2737     408                                                        1192    4.88    0.00  1.0000
   8  -9  17    5078     337                                                        5170    0.18    0.00  1.0000
  -8   9 -17    4771     348                                                        4860    0.18    0.00  1.0000
   8  -9  19     430     354                                                         365    0.44    0.00  1.0000
   8  -9  20    9344     490                                                        8969    0.54    0.00  1.0000
  -8   9 -20   10605     860                                                       10205    0.54    0.00  1.0000
   8  -9  21     435     267                                                         479    0.28    0.00  1.0000
  -8   9 -21     420     272                                                         463    0.28    0.00  1.0000
   8  -9  22     390     365                                                         376   -1.37    0.00  1.0000
  -8   9 -22      25     376                                                        -294   -1.37    0.00  1.0000
   8  -9  23    2688     522                                                        3331    1.61    0.00  1.0000
  -8   9 -23    2532     490                                                        3157    1.61    0.00  1.0000
   8  -9  24     221     305                                                         136    0.90    0.00  1.0000
  -8   9 -24     255     425                                                         163    0.90    0.00  1.0000
   8  -9  25    1689     348                                                        1992    0.97    0.00  1.0000
  -8   9 -25     824     321                                                        1040    0.97    0.00  1.0000
   8  -9  26    1568     343                                                        1959   -1.28    0.00  1.0000
  -8   9 -26    1288     348                                                        1644   -1.28    0.00  1.0000
   8  -9  27     258     321                                                         272    0.12    0.00  1.0000
  -8   9 -27     541     305                                                         561    0.12    0.00  1.0000
   8  -9  28     128     305                                                         185   -0.63    0.00  1.0000
  -8   9 -28     230     316                                                         305   -0.63    0.00  1.0000
   8  -9  29    2242     484                                                        2961    1.94    0.00  1.0000
  -8   9 -29    2171     544                                                        2879    1.94    0.00  1.0000
   8  -9  30     141     332                                                          87    0.70    0.00  1.0000
  -8   9 -30       7     566                                                          -5    0.70    0.00  1.0000
   8  -9  31    2456     566                                                        2221   -0.67    0.00  1.0000
  -8   9 -31    2565     637                                                        2324   -0.67    0.00  1.0000
   8  -9  32     531     419                                                         620   -0.51    0.00  1.0000
  -8   9 -32     185     479                                                         239   -0.51    0.00  1.0000
   8  -9  33       0     615                                                        -109   -0.10    0.00  1.0000
  -8   9 -33      53     463                                                          54   -0.10    0.00  1.0000
   8  -9  34    1477     659                                                        1306    0.63    0.00  1.0000
  -8   9 -34    2065     468                                                        1861    0.63    0.00  1.0000
   9 -10 -29     975     452                                                         626    1.70    0.00  1.0000
  -9  10  29      38     626                                                        -174    1.70    0.00  1.0000
   9 -10 -28    1967     468                                                        1350   -2.09    0.00  1.0000
  -9  10  28    3077     724                                                        2291   -2.09    0.00  1.0000
   9 -10 -27     454     441                                                         528    0.46    0.00  1.0000
  -9  10  27     570     430                                                         653    0.46    0.00  1.0000
   9 -10 -26    1440     724                                                        2700    3.84    0.00  1.0000
  -9  10  26    1290     729                                                        2493    3.84    0.00  1.0000
   9 -10 -25    1757     544                                                        2014    0.81    0.00  1.0000
  -9  10  25    2350     691                                                        2645    0.81    0.00  1.0000
   9 -10 -24     639     365                                                         686    0.25    0.00  1.0000
  -9  10  24     217     408                                                         245    0.25    0.00  1.0000
   9 -10 -23     607     386                                                         669   -0.34    0.00  1.0000
  -9  10  23     998     397                                                        1078   -0.34    0.00  1.0000
   9 -10 -22      48     474                                                         294    2.82    0.00  1.0000
   9 -10 -21     438     506                                                         599   -0.97    0.00  1.0000
  -9  10  21      13     463                                                        -152   -0.97    0.00  1.0000
   9 -10 -19   25557    1148                                                       26990    1.21    0.00  1.0000
  -9  10  19   28742    1203                                                       30261    1.21    0.00  1.0000
   9 -10 -18     236     484                                                         305    0.58    0.00  1.0000
  -9  10  18     640     463                                                         751    0.58    0.00  1.0000
   9 -10 -17   72357    3674                                                       73991   -0.83    0.00  1.0000
  -9  10  17   71857    3113                                                       73485   -0.83    0.00  1.0000
   9 -10 -16       3     533                                                        -604    0.51    0.00  1.0000
   9 -10 -15   21759    1382                                                       21553   -0.19    0.00  1.0000
  -9  10  15   24400    1344                                                       24181   -0.19    0.00  1.0000
  -9  10  13    2262     517                                                        2846   -1.59    0.00  1.0000
   9 -10 -12     346     365                                                         457    0.76    0.00  1.0000
   9 -10 -11     373     386                                                         337    0.26    0.00  1.0000
   9 -10  -8    3943     327                                                        4169    0.49    0.00  1.0000
   9 -10  -7      37     283                                                        -294   -1.66    0.00  1.0000
   9 -10   9     403     354                                                         626    1.36    0.00  1.0000
   9 -10  10    1535     365                                                        1301   -0.85    0.00  1.0000
   9 -10  14     262     490                                                        -348   -4.43    0.00  1.0000
   9 -10  15   22160     893                                                       21993   -0.15    0.00  1.0000
  -9  10 -15   24187     958                                                       24013   -0.15    0.00  1.0000
   9 -10  16       4     435                                                        -659    0.57    0.00  1.0000
  -9  10 -16       4     555                                                        -343    0.57    0.00  1.0000
   9 -10  17   75946    3717                                                       77437   -0.74    0.00  1.0000
  -9  10 -17   71101    3184                                                       72544   -0.74    0.00  1.0000
   9 -10  18     447     463                                                         550    0.63    0.00  1.0000
  -9  10 -18     620     533                                                         740    0.63    0.00  1.0000
   9 -10  20      20     327                                                        -408    1.22    0.00  1.0000
  -9  10 -20      20     332                                                        -136    1.22    0.00  1.0000
   9 -10  21     470     354                                                         664   -1.12    0.00  1.0000
  -9  10 -21     265     381                                                         414   -1.12    0.00  1.0000
   9 -10  23     561     539                                                         637   -0.43    0.00  1.0000
  -9  10 -23     179     593                                                         223   -0.43    0.00  1.0000
   9 -10  24      45     392                                                          54    0.17    0.00  1.0000
  -9  10 -24      36     386                                                          44    0.17    0.00  1.0000
   9 -10  25    2576     479                                                        2830    0.67    0.00  1.0000
  -9  10 -25    2956     446                                                        3227    0.67    0.00  1.0000
   9 -10  26    1672     751                                                        2972    3.74    0.00  1.0000
  -9  10 -26    1546     463                                                        2803    3.74    0.00  1.0000
   9 -10  27     788     675                                                         876    0.42    0.00  1.0000
  -9  10 -27     669     648                                                         751    0.42    0.00  1.0000
   9 -10  28    2331     659                                                        1638   -2.14    0.00  1.0000
  -9  10 -28    2789     539                                                        2025   -2.14    0.00  1.0000
   9 -10  29     574     588                                                         305    1.78    0.00  1.0000
  -9  10 -29     897     610                                                         550    1.78    0.00  1.0000
  10 -11 -21     303     620                                                         125   -1.70    0.00  1.0000
 -10  11  21      39     708                                                        -419   -1.70    0.00  1.0000
  10 -11 -20    1478     571                                                        1007   -1.84    0.00  1.0000
 -10  11  20    1318     588                                                         876   -1.84    0.00  1.0000
  10 -11 -19    4230     729                                                        3788    0.96    0.00  1.0000
 -10  11  19    4890     702                                                        4414    0.96    0.00  1.0000
 -10  11  18     585     599                                                         392   -1.21    0.00  1.0000
 -10  11  17    2196     653                                                        2319    0.35    0.00  1.0000
  10 -11 -16    2241     479                                                        1704   -1.66    0.00  1.0000
 -10  11  16    2915     441                                                        2297   -1.66    0.00  1.0000
  10 -11 -15    7943     561                                                        7326    0.97    0.00  1.0000
 -10  11  15    6956     708                                                        6379    0.97    0.00  1.0000
 -10  11  14    1952     501                                                        1540   -1.35    0.00  1.0000
  10 -11 -12     259     506                                                         811    3.40    0.00  1.0000
 -10  11  12     328     484                                                         931    3.40    0.00  1.0000
 -10  11  11     194     446                                                         142    0.55    0.00  1.0000
  10 -11  10      19     408                                                         212    3.11    0.00  1.0000
  10 -11  11     699     441                                                         610    0.48    0.00  1.0000
 -10  11 -11     399     414                                                         332    0.48    0.00  1.0000
  10 -11  13      11     533                                                          16    0.21    0.00  1.0000
 -10  11 -13     494     528                                                         528    0.21    0.00  1.0000
  10 -11  14    2023     533                                                        1589   -1.40    0.00  1.0000
 -10  11 -14    1589     386                                                        1208   -1.40    0.00  1.0000
 -10  11 -15    6628     484                                                        6052    0.99    0.00  1.0000
  10 -11  18     776     408                                                         550   -1.21    0.00  1.0000
 -10  11 -18     723     397                                                         506   -1.21    0.00  1.0000
  10 -11  20    1552     457                                                        1034   -1.99    0.00  1.0000
 -10  11 -20     984     577                                                         582   -1.99    0.00  1.0000
  10 -11  21      41     517                                                        -316   -1.76    0.00  1.0000
 -10  11 -21     822     713                                                         495   -1.76    0.00  1.0000
  -1  -1 -50   12882     691                                                       16730    4.34    0.00  1.0000
  -1  -1 -48      32     337                                                         -33    1.55    0.00  1.0000
  -1  -1 -46      49     250                                                         615   -4.89    0.00  1.0000
  -1  -1 -44    7766     648                                                       13819    8.07    0.00  1.0000
  -1  -1 -42     108     180                                                          49   -0.93    0.00  1.0000
  -1  -1 -40    4479     190                                                        2057    5.94    0.00  1.0000
  -1  -1 -38      25     245                                                        1421  -11.62    0.00  1.0000
  -1  -1 -36  135692    3032                                                      139585    1.44    0.00  1.0000
  -1  -1 -34  129559    2395                                                      110696    7.46    0.00  1.0000
  -1  -1 -32  145202    5007                                                      148554    1.20    0.00  1.0000
  -1  -1 -30     959     136                                                         903   -0.26    0.00  1.0000
  -1  -1 -28    7175     708                                                       15119   10.49    0.00  1.0000
  -1  -1 -26   48866    2259                                                       45799   -1.93    0.00  1.0000
  -1  -1 -24   36532     778                                                       22565  -11.22    0.00  1.0000
  -1  -1 -22    7474     299                                                        4223   -5.89    0.00  1.0000
  -1  -1 -20   43387    1807                                                       60445   10.29    0.00  1.0000
  -1  -1 -18      37     163                                                        2068  -13.97    0.00  1.0000
  -1  -1 -16   14748     474                                                        9557   -6.52    0.00  1.0000
  -1  -1 -14   21753     212                                                        2406   26.99    0.00  1.0000
  -1  -1 -12   14153     267                                                        6101   11.20    0.00  1.0000
  -1  -1 -10    9831    3015                                                       92398   56.13    0.00  1.0000
  -1  -1  -8   24248     980                                                       28165   88.66    0.00  1.0000
  -1  -1  -6   24274     631                                                       21830   83.18    0.00  1.0000
  -1  -1  -4   14779     631                                                       14445   -0.38    0.00  1.0000
  -1  -1   4   14830    1029                                                       14553   -0.31    0.00  1.0000
  -1  -1   6   24895     724                                                       21351   83.27    0.00  1.0000
  -1  -1   8   24483     903                                                       27866   88.62    0.00  1.0000
  -1  -1  10   10535    3135                                                       94200   55.99    0.00  1.0000
  -1  -1  12   14469     299                                                        6362   11.11    0.00  1.0000
  -1  -1  14   22670     174                                                        2667   27.12    0.00  1.0000
  -1  -1  16   15075     588                                                        9840   -6.50    0.00  1.0000
  -1  -1  18      41     201                                                        2019  -13.91    0.00  1.0000
  -1  -1  20   43280    2123                                                       60140   10.19    0.00  1.0000
  -1  -1  22    7790     245                                                        4457   -5.90    0.00  1.0000
  -1  -1  24   35889     838                                                       22086  -11.19    0.00  1.0000
  -1  -1  26   47330    1611                                                       44281   -1.95    0.00  1.0000
  -1  -1  28    7499     626                                                       15647   10.55    0.00  1.0000
  -1  -1  30     773     185                                                         724   -0.26    0.00  1.0000
  -1  -1  32  130462    3249                                                      133860    1.28    0.00  1.0000
  -1  -1  34  131908    2874                                                      112944    7.43    0.00  1.0000
  -1  -1  36  135247    3500                                                      138845    1.33    0.00  1.0000
  -1  -1  38       8     201                                                        1633  -11.67    0.00  1.0000
  -1  -1  40    4268     272                                                        1899    5.99    0.00  1.0000
  -1  -1  42     246     196                                                         152   -0.92    0.00  1.0000
  -1  -1  44    7810     506                                                       13982    8.19    0.00  1.0000
  -1  -1  46      24     250                                                         506   -4.84    0.00  1.0000
  -1  -1  48      50     223                                                         158    1.58    0.00  1.0000
  -1  -1  50   13023     680                                                       16921    4.37    0.00  1.0000
   0  -2 -50    2997     321                                                        3924   -2.16    0.00  1.0000
   0   2  50    3173     397                                                        4125   -2.16    0.00  1.0000
   0  -2 -48    4250     397                                                        4359    0.23    0.00  1.0000
   0   2  48    3970     299                                                        4076    0.23    0.00  1.0000
   0  -2 -46   10585     457                                                        8534    2.88    0.00  1.0000
   0   2  46   11093     468                                                        8991    2.88    0.00  1.0000
   0  -2 -44    1606     201                                                         599    4.28    0.00  1.0000
   0   2  44    1867     223                                                         762    4.28    0.00  1.0000
   0  -2 -42   21929     925                                                       20170   -1.66    0.00  1.0000
   0   2  42   22950    1480                                                       21150   -1.66    0.00  1.0000
   0  -2 -40    2494     365                                                        3037    1.42    0.00  1.0000
   0   2  40    2136     267                                                        2640    1.42    0.00  1.0000
   0  -2 -38    9092     577                                                       13835   -6.10    0.00  1.0000
   0   2  38    8762     691                                                       13427   -6.10    0.00  1.0000
   0  -2 -36    7074     283                                                        4147    5.40    0.00  1.0000
   0   2  36    7196     278                                                        4240    5.40    0.00  1.0000
   0  -2 -34   60053    2248                                                       62785    1.51    0.00  1.0000
   0   2  34   59708    1796                                                       62432    1.51    0.00  1.0000
   0  -2 -32   21803     588                                                       17427   -4.29    0.00  1.0000
   0   2  32   21535     800                                                       17188   -4.29    0.00  1.0000
   0  -2 -30      65     147                                                        1404   -8.07    0.00  1.0000
   0   2  30      93     147                                                        1529   -8.07    0.00  1.0000
   0  -2 -28   19643    1012                                                       32644   11.10    0.00  1.0000
   0   2  28   19049    1753                                                       31877   11.10    0.00  1.0000
   0  -2 -26     997     234                                                         909   -0.39    0.00  1.0000
   0   2  26    1576     234                                                        1464   -0.39    0.00  1.0000
   0  -2 -24      88     207                                                        1948   -9.52    0.00  1.0000
   0   2  24     166     201                                                        2270   -9.52    0.00  1.0000
   0  -2 -22   14485     522                                                       14885   -0.45    0.00  1.0000
   0   2  22   14748    1061                                                       15152   -0.45    0.00  1.0000
   0  -2 -20  282612    5089                                                      201500   22.67    0.00  1.0000
   0   2  20  283597    5029                                                      202332   22.67    0.00  1.0000
   0  -2 -18   84237    4517                                                       98287    6.38    0.00  1.0000
   0   2  18   80310    4332                                                       94042    6.38    0.00  1.0000
   0  -2 -16   54994    1965                                                       70247    8.37    0.00  1.0000
   0   2  16   55939    1785                                                       71314    8.37    0.00  1.0000
   0  -2 -14   16217    1801                                                       44634   23.00    0.00  1.0000
   0   2  14   16530    2852                                                       45151   23.00    0.00  1.0000
   0  -2 -12  160563    4338                                                      139003   -7.64    0.00  1.0000
   0   2  12  159704    4441                                                      138203   -7.64    0.00  1.0000
   0  -2 -10   48638     631                                                       18995  -22.67    0.00  1.0000
   0   2  10   48794     642                                                       19092  -22.67    0.00  1.0000
   0  -2  -8   23730     223                                                        1235  -32.58    0.00  1.0000
   0   2   8   24856     212                                                        1502  -32.58    0.00  1.0000
   0  -2  -6  101666    1567                                                       64505  -17.78    0.00  1.0000
   0   2   6  100168    1840                                                       63313  -17.78    0.00  1.0000
   0  -2  -2   33896     708                                                       26609    5.75    0.00  1.0000
   0   2   2   33834     980                                                       26554    5.75    0.00  1.0000
   0  -2   0 1751357    3837                                                      135623  261.74    0.00  1.0000
   0   2   0 1757621    3668                                                      137370  261.74    0.00  1.0000
   0  -2   2   34191     691                                                       26511    6.05    0.00  1.0000
   0   2  -2   33875     659                                                       26233    6.05    0.00  1.0000
   0   2  -4  595946   15604                                                      415942  -34.81    0.00  1.0000
   0  -2   6   99957    2166                                                       62791  -17.97    0.00  1.0000
   0   2  -6   97528    2155                                                       60869  -17.97    0.00  1.0000
   0  -2   8   22722     120                                                        1061  -32.38    0.00  1.0000
   0   2  -8   23314     136                                                        1192  -32.38    0.00  1.0000
   0  -2  10   49143     648                                                       19326  -22.65    0.00  1.0000
   0   2 -10   47933     827                                                       18570  -22.65    0.00  1.0000
   0  -2  12  160047    6003                                                      139302   -7.35    0.00  1.0000
   0   2 -12  162292    6134                                                      141397   -7.35    0.00  1.0000
   0  -2  14   17483    1965                                                       46904   23.11    0.00  1.0000
   0   2 -14   17956    1453                                                       47677   23.11    0.00  1.0000
   0  -2  16   54418    2781                                                       69953    8.55    0.00  1.0000
   0   2 -16   55677    2476                                                       71379    8.55    0.00  1.0000
   0  -2  18   84703    2602                                                       98488    6.25    0.00  1.0000
   0   2 -18   83185    2563                                                       96850    6.25    0.00  1.0000
   0  -2  20  281377    4964                                                      200438   22.68    0.00  1.0000
   0   2 -20  275407    4272                                                      195404   22.68    0.00  1.0000
   0  -2  22   14774     528                                                       15196   -0.47    0.00  1.0000
   0   2 -22   14817     740                                                       15239   -0.47    0.00  1.0000
   0  -2  24      99     174                                                        2003   -9.54    0.00  1.0000
   0   2 -24      82     163                                                        1921   -9.54    0.00  1.0000
   0  -2  26    1413     201                                                        1366   -0.17    0.00  1.0000
   0   2 -26    1363     174                                                        1317   -0.17    0.00  1.0000
   0  -2  28   19470    1045                                                       32585   11.23    0.00  1.0000
   0   2 -28   18836    1181                                                       31763   11.23    0.00  1.0000
   0  -2  30      86     158                                                        1518   -8.14    0.00  1.0000
   0   2 -30      74     142                                                        1469   -8.14    0.00  1.0000
   0  -2  32   20814     757                                                       16458   -4.38    0.00  1.0000
   0   2 -32   22140     697                                                       17639   -4.38    0.00  1.0000
   0  -2  34   59529    3200                                                       62225    1.50    0.00  1.0000
   0   2 -34   60482    1878                                                       63199    1.50    0.00  1.0000
   0  -2  36    7528     283                                                        4457    5.48    0.00  1.0000
   0   2 -36    7606     229                                                        4517    5.48    0.00  1.0000
   0  -2  38    9322     762                                                       14167   -6.16    0.00  1.0000
   0   2 -38    8142     718                                                       12703   -6.16    0.00  1.0000
   0  -2  40    2294     256                                                        2879    1.58    0.00  1.0000
   0   2 -40    2318     256                                                        2906    1.58    0.00  1.0000
   0  -2  42   23364     903                                                       21406   -1.79    0.00  1.0000
   0   2 -42   22715     740                                                       20785   -1.79    0.00  1.0000
   0  -2  44    1768     196                                                         697    4.29    0.00  1.0000
   0   2 -44    2047     196                                                         876    4.29    0.00  1.0000
   0  -2  46   10957     512                                                        9127    2.50    0.00  1.0000
   0   2 -46   10993     419                                                        9160    2.50    0.00  1.0000
   0  -2  48    4204     397                                                        4038   -0.35    0.00  1.0000
   0   2 -48    4210     354                                                        4044   -0.35    0.00  1.0000
   0  -2  50    3132     392                                                        4262   -2.55    0.00  1.0000
   0   2 -50    3103     359                                                        4229   -2.55    0.00  1.0000
   1  -3 -50     664     299                                                        1317   -2.88    0.00  1.0000
  -1   3  50     550     288                                                        1154   -2.88    0.00  1.0000
   1  -3 -49      88     403                                                         109    0.30    0.00  1.0000
  -1   3  49     558     283                                                         610    0.30    0.00  1.0000
   1  -3 -48    1237     278                                                         827   -1.76    0.00  1.0000
  -1   3  48    1785     392                                                        1284   -1.76    0.00  1.0000
   1  -3 -47   29575    1083                                                       27768    1.46    0.00  1.0000
  -1   3  47   29216     920                                                       27420    1.46    0.00  1.0000
   1  -3 -46     163     245                                                         103    6.27    0.00  1.0000
  -1   3  46      33     474                                                         299    6.27    0.00  1.0000
   1  -3 -45    5191     365                                                        5851   -1.22    0.00  1.0000
  -1   3  45    5828     484                                                        6526   -1.22    0.00  1.0000
   1  -3 -44    1050     283                                                        1823   -2.82    0.00  1.0000
  -1   3  44    1108     267                                                        1899   -2.82    0.00  1.0000
   1  -3 -43   43670    1268                                                       44145   -0.31    0.00  1.0000
  -1   3  43   43788    1170                                                       44264   -0.31    0.00  1.0000
   1  -3 -42    2278     343                                                        4670    5.65    0.00  1.0000
  -1   3  42    2100     425                                                        4414    5.65    0.00  1.0000
   1  -3 -41    5082     593                                                        4566    1.02    0.00  1.0000
  -1   3  41    4835     332                                                        4332    1.02    0.00  1.0000
   1  -3 -40     102     180                                                         425   -2.90    0.00  1.0000
  -1   3  40     185     169                                                         582   -2.90    0.00  1.0000
   1  -3 -39    2966     256                                                        3260   -0.72    0.00  1.0000
  -1   3  39    2733     321                                                        3015   -0.72    0.00  1.0000
   1  -3 -38     742     392                                                        1616   -3.56    0.00  1.0000
  -1   3  38    1182     348                                                        2242   -3.56    0.00  1.0000
   1  -3 -37   47642    1148                                                       45217    1.54    0.00  1.0000
  -1   3  37   46770    1165                                                       44368    1.54    0.00  1.0000
   1  -3 -36   42867    1186                                                       40079    1.88    0.00  1.0000
  -1   3  36   44060    1208                                                       41233    1.88    0.00  1.0000
   1  -3 -35    9312     555                                                        9459    0.21    0.00  1.0000
  -1   3  35    8832     533                                                        8975    0.21    0.00  1.0000
   1  -3 -34   30337     887                                                       28655   -1.34    0.00  1.0000
  -1   3  34   30623    1121                                                       28933   -1.34    0.00  1.0000
   1  -3 -33      75     185                                                          98   -0.34    0.00  1.0000
  -1   3  33       2     131                                                         -93   -0.34    0.00  1.0000
   1  -3 -32   64199    2161                                                       62595    0.87    0.00  1.0000
  -1   3  32   65698    2139                                                       64075    0.87    0.00  1.0000
   1  -3 -31    3906     256                                                        5105    2.45    0.00  1.0000
  -1   3  31    3873     278                                                        5067    2.45    0.00  1.0000
   1  -3 -30    2825     147                                                         767   -7.08    0.00  1.0000
  -1   3  30    2593     131                                                         648   -7.08    0.00  1.0000
   1  -3 -29   22922     985                                                       25264   -2.07    0.00  1.0000
  -1   3  29   21062    1410                                                       23310   -2.07    0.00  1.0000
   1  -3 -27   34988    1785                                                       29363    4.30    0.00  1.0000
  -1   3  27   37022    1910                                                       31229    4.30    0.00  1.0000
   1  -3 -26   37347    1219                                                       34685    1.92    0.00  1.0000
  -1   3  26   39634    1361                                                       36890    1.92    0.00  1.0000
   1  -3 -25     389     163                                                         381   -0.06    0.00  1.0000
  -1   3  25     157     120                                                         152   -0.06    0.00  1.0000
   1  -3 -24    6240     805                                                       11446   -7.67    0.00  1.0000
  -1   3  24    6325     577                                                       11560   -7.67    0.00  1.0000
   1  -3 -23   57037    2700                                                       52499    2.66    0.00  1.0000
  -1   3  23   61362    3108                                                       56652    2.66    0.00  1.0000
   1  -3 -22      38     147                                                         343   -6.73    0.00  1.0000
  -1   3  22     603     212                                                         -38   -6.73    0.00  1.0000
   1  -3 -21   14647     582                                                       12877    2.07    0.00  1.0000
  -1   3  21   14194     980                                                       12453    2.07    0.00  1.0000
   1  -3 -20   26096     724                                                       19370    6.13    0.00  1.0000
  -1   3  20   26127     664                                                       19397    6.13    0.00  1.0000
   1  -3 -19     267     174                                                         468   -1.46    0.00  1.0000
  -1   3  19     458      93                                                         713   -1.46    0.00  1.0000
  -1   3  18    2441     675                                                        8496  -11.72    0.00  1.0000
   1  -3 -17  545543   20992                                                      532140    2.50    0.00  1.0000
  -1   3  17  545163   13868                                                      531764    2.50    0.00  1.0000
   1  -3 -16   12217     359                                                        5111  -10.71    0.00  1.0000
  -1   3  16   12039     250                                                        4996  -10.71    0.00  1.0000
   1  -3 -15   33146     849                                                       26609   -5.19    0.00  1.0000
  -1   3  15   33030     746                                                       26505   -5.19    0.00  1.0000
   1  -3 -14   10252     522                                                       11522    1.67    0.00  1.0000
  -1   3  14   11048     800                                                       12365    1.67    0.00  1.0000
   1  -3 -13   83378    2476                                                       78046    2.57    0.00  1.0000
  -1   3  13   81487    2553                                                       76217    2.57    0.00  1.0000
   1  -3 -12    6225     446                                                       10080    5.89    0.00  1.0000
  -1   3  12    5633     457                                                        9323    5.89    0.00  1.0000
  -1   3  11   24256    1399                                                       25183    0.81    0.00  1.0000
   1  -3 -10   10917    1426                                                       20965   11.05    0.00  1.0000
  -1   3  10   10576     876                                                       20491   11.05    0.00  1.0000
   1  -3  -9    3345     158                                                        2580   -1.93    0.00  1.0000
  -1   3   9    3245     158                                                        2493   -1.93    0.00  1.0000
   1  -3  -8   53310    2934                                                       86988   17.55    0.00  1.0000
  -1   3   8   54953    2857                                                       89084   17.55    0.00  1.0000
   1  -3  -7   75530    2036                                                       64870    5.52    0.00  1.0000
  -1   3   7   74131    3206                                                       63574    5.52    0.00  1.0000
  -1   3   6    1765    2041                                                       34849   39.66    0.00  1.0000
   1  -3  -5   41260    1747                                                       53364   -7.64    0.00  1.0000
  -1   3   5   41275    1948                                                       53381   -7.64    0.00  1.0000
   1  -3  -4   13875    2547                                                       83032  -46.69    0.00  1.0000
  -1   3   4   13190    3930                                                       81344  -46.69    0.00  1.0000
   1  -3  -1  104406    2792                                                       84833   -8.73    0.00  1.0000
  -1   3   1  102944    1970                                                       83516   -8.73    0.00  1.0000
   1  -3   1  104834    3695                                                       85639   -8.53    0.00  1.0000
  -1   3  -1  106333    3728                                                       86994   -8.53    0.00  1.0000
  -1   3  -3  429269   15762                                                      418598    2.25    0.00  1.0000
   1  -3   4   11994    3554                                                       78084  -46.57    0.00  1.0000
  -1   3  -4   12487    2574                                                       79336  -46.57    0.00  1.0000
   1  -3   5   41922    3004                                                       53762   -7.43    0.00  1.0000
  -1   3  -5   41307    1393                                                       53065   -7.43    0.00  1.0000
   1  -3   6    1720    1404                                                       34522   39.57    0.00  1.0000
  -1   3  -6    1818    1938                                                       34958   39.57    0.00  1.0000
   1  -3   7   75823    2177                                                       64723    5.74    0.00  1.0000
  -1   3  -7   74656    1818                                                       63645    5.74    0.00  1.0000
   1  -3   8   54413    4321                                                       88207   17.46    0.00  1.0000
  -1   3  -8   52370    2313                                                       85600   17.46    0.00  1.0000
   1  -3   9    3219     201                                                        2422   -2.06    0.00  1.0000
  -1   3  -9    3157     229                                                        2368   -2.06    0.00  1.0000
   1  -3  10   10237    1268                                                       19871   10.91    0.00  1.0000
  -1   3 -10   10566     778                                                       20328   10.91    0.00  1.0000
   1  -3  11   25499    1034                                                       26565    0.91    0.00  1.0000
  -1   3 -11   25366    1083                                                       26429    0.91    0.00  1.0000
   1  -3  12    6206     533                                                        9965    5.77    0.00  1.0000
   1  -3  13   82168    2444                                                       77039    2.49    0.00  1.0000
  -1   3 -13   83500    2569                                                       78329    2.49    0.00  1.0000
   1  -3  14   10636     403                                                       12088    1.87    0.00  1.0000
  -1   3 -14   10222     392                                                       11647    1.87    0.00  1.0000
   1  -3  15   33491     909                                                       26935   -5.18    0.00  1.0000
  -1   3 -15   32792     849                                                       26309   -5.18    0.00  1.0000
   1  -3  16   11957     403                                                        4871  -10.85    0.00  1.0000
  -1   3 -16   12364     452                                                        5132  -10.85    0.00  1.0000
   1  -3  17  556927   20633                                                      542954    2.58    0.00  1.0000
  -1   3 -17  527096   19212                                                      513505    2.58    0.00  1.0000
   1  -3  18    2907     718                                                        9367  -11.75    0.00  1.0000
  -1   3 -18    2654     446                                                        8909  -11.75    0.00  1.0000
   1  -3  19     558     201                                                         827   -1.42    0.00  1.0000
  -1   3 -19     422     142                                                         659   -1.42    0.00  1.0000
   1  -3  20   25958     735                                                       19212    6.17    0.00  1.0000
  -1   3 -20   25864     648                                                       19131    6.17    0.00  1.0000
   1  -3  21   14292     561                                                       12453    2.18    0.00  1.0000
  -1   3 -21   14262     849                                                       12425    2.18    0.00  1.0000
   1  -3  22     361     142                                                          33   -6.78    0.00  1.0000
  -1   3 -22     611     120                                                         -11   -6.78    0.00  1.0000
   1  -3  23   53138    2362                                                       48733    2.68    0.00  1.0000
  -1   3 -23   56085    1938                                                       51557    2.68    0.00  1.0000
   1  -3  24    5941     441                                                       10945   -7.55    0.00  1.0000
  -1   3 -24    5965     479                                                       10978   -7.55    0.00  1.0000
   1  -3  25      39     125                                                          33   -0.14    0.00  1.0000
  -1   3 -25     164     136                                                         152   -0.14    0.00  1.0000
   1  -3  26   41116    1442                                                       38435    1.84    0.00  1.0000
  -1   3 -26   41122    1399                                                       38441    1.84    0.00  1.0000
   1  -3  27   38120    1061                                                       32291    4.26    0.00  1.0000
  -1   3 -27   37474     936                                                       31697    4.26    0.00  1.0000
   1  -3  28     272     180                                                        2700    9.72    0.00  1.0000
  -1   3 -28     237     185                                                        2585    9.72    0.00  1.0000
   1  -3  29   21029     811                                                       23463   -2.24    0.00  1.0000
  -1   3 -29   21679     724                                                       24149   -2.24    0.00  1.0000
   1  -3  30    2073     212                                                         381   -7.23    0.00  1.0000
  -1   3 -30    2173     185                                                         425   -7.23    0.00  1.0000
   1  -3  31    4298     354                                                        5453    2.27    0.00  1.0000
  -1   3 -31    3899     288                                                        5002    2.27    0.00  1.0000
   1  -3  32   69148    1894                                                       67520    0.85    0.00  1.0000
  -1   3 -32   67506    1742                                                       65898    0.85    0.00  1.0000
   1  -3  33      33     147                                                          54   -0.44    0.00  1.0000
  -1   3 -33     144     272                                                         185   -0.44    0.00  1.0000
   1  -3  34   27390    1410                                                       25689   -1.43    0.00  1.0000
  -1   3 -34   28991    1127                                                       27240   -1.43    0.00  1.0000
   1  -3  35    8889     522                                                        8997    0.16    0.00  1.0000
  -1   3 -35   10068     370                                                       10183    0.16    0.00  1.0000
   1  -3  36   43675    1491                                                       40531    2.10    0.00  1.0000
  -1   3 -36   43319    1132                                                       40188    2.10    0.00  1.0000
   1  -3  37   48363    1344                                                       45707    1.68    0.00  1.0000
  -1   3 -37   45926    1747                                                       43339    1.68    0.00  1.0000
   1  -3  38    1195     223                                                        2291   -3.65    0.00  1.0000
  -1   3 -38    1203     223                                                        2302   -3.65    0.00  1.0000
   1  -3  39    3476     267                                                        3777   -0.69    0.00  1.0000
  -1   3 -39    2690     256                                                        2955   -0.69    0.00  1.0000
   1  -3  40      87     185                                                         370   -2.74    0.00  1.0000
  -1   3 -40     218     196                                                         610   -2.74    0.00  1.0000
   1  -3  41    4854     392                                                        4349    1.02    0.00  1.0000
  -1   3 -41    4796     381                                                        4294    1.02    0.00  1.0000
   1  -3  42    2223     272                                                        4479    5.42    0.00  1.0000
  -1   3 -42    2351     337                                                        4659    5.42    0.00  1.0000
   1  -3  43   41830    1263                                                       42300   -0.31    0.00  1.0000
  -1   3 -43   43258    1372                                                       43736   -0.31    0.00  1.0000
   1  -3  44     930     359                                                        1774   -3.19    0.00  1.0000
  -1   3 -44     978     348                                                        1840   -3.19    0.00  1.0000
   1  -3  45    5131     386                                                        5747   -1.15    0.00  1.0000
  -1   3 -45    5626     359                                                        6270   -1.15    0.00  1.0000
   1  -3  46       2     261                                                         463    5.88    0.00  1.0000
  -1   3 -46     461     261                                                         -82    5.88    0.00  1.0000
   1  -3  47   29726    1067                                                       27822    1.54    0.00  1.0000
  -1   3 -47   29816     903                                                       27909    1.54    0.00  1.0000
   1  -3  48    1548     294                                                         958   -2.30    0.00  1.0000
  -1   3 -48    1726     337                                                        1099   -2.30    0.00  1.0000
   1  -3  49     396     321                                                         441    0.30    0.00  1.0000
  -1   3 -49     655     479                                                         713    0.30    0.00  1.0000
   1  -3  50     535     267                                                        1159   -2.99    0.00  1.0000
  -1   3 -50     513     261                                                        1127   -2.99    0.00  1.0000
   2  -4 -49   21135    1464                                                       27703   -5.77    0.00  1.0000
  -2   4  49   20427    1154                                                       26892   -5.77    0.00  1.0000
   2  -4 -48    4481     474                                                        5709   -2.36    0.00  1.0000
  -2   4  48    4795     495                                                        6063   -2.36    0.00  1.0000
   2  -4 -47    4890     392                                                        4196    1.41    0.00  1.0000
  -2   4  47    4697     299                                                        4017    1.41    0.00  1.0000
   2  -4 -46    3735     267                                                        3026    1.67    0.00  1.0000
  -2   4  46    4199     468                                                        3445    1.67    0.00  1.0000
   2  -4 -45    3478     403                                                        3293    0.44    0.00  1.0000
  -2   4  45    3506     327                                                        3320    0.44    0.00  1.0000
   2  -4 -44    2951     365                                                        1257   -5.17    0.00  1.0000
  -2   4  44    2706     245                                                        1099   -5.17    0.00  1.0000
   2  -4 -43   16166     751                                                       15201    1.06    0.00  1.0000
  -2   4  43   17047    1148                                                       16056    1.06    0.00  1.0000
   2  -4 -42   11903     599                                                       14706    3.33    0.00  1.0000
  -2   4  42   11433     626                                                       14183    3.33    0.00  1.0000
   2  -4 -41   34269    1306                                                       32955    0.98    0.00  1.0000
  -2   4  41   33825    1284                                                       32519    0.98    0.00  1.0000
   2  -4 -40     227     256                                                        1034   -4.69    0.00  1.0000
  -2   4  40     170     392                                                         909   -4.69    0.00  1.0000
   2  -4 -39   29252     903                                                       33325   -3.16    0.00  1.0000
  -2   4  39   30537    1034                                                       34696   -3.16    0.00  1.0000
   2  -4 -38   24322     697                                                       15326    8.81    0.00  1.0000
  -2   4  38   23263     680                                                       14488    8.81    0.00  1.0000
   2  -4 -37      10     229                                                          82    2.19    0.00  1.0000
  -2   4  37      64     223                                                         -54    2.19    0.00  1.0000
   2  -4 -36    2879     299                                                        4822    4.33    0.00  1.0000
  -2   4  36    2207     348                                                        3940    4.33    0.00  1.0000
   2  -4 -35   11386     474                                                        9867    2.02    0.00  1.0000
  -2   4  35    9686     522                                                        8289    2.02    0.00  1.0000
   2  -4 -34    2399     337                                                        4131    4.19    0.00  1.0000
  -2   4  34    2196     256                                                        3864    4.19    0.00  1.0000
   2  -4 -33   21958     675                                                       22886   -0.85    0.00  1.0000
  -2   4  33   20215     697                                                       21106   -0.85    0.00  1.0000
   2  -4 -32     312     147                                                          27   -6.26    0.00  1.0000
  -2   4  32      11     180                                                         386   -6.26    0.00  1.0000
   2  -4 -31    2027     201                                                        1246    2.67    0.00  1.0000
  -2   4  31    2262     185                                                        1431    2.67    0.00  1.0000
   2  -4 -30    1359     278                                                        3619   -6.38    0.00  1.0000
  -2   4  30    1487     288                                                        3826   -6.38    0.00  1.0000
   2  -4 -29      36     142                                                         561   -7.70    0.00  1.0000
  -2   4  29      59     136                                                         463   -7.70    0.00  1.0000
   2  -4 -28   47410    1159                                                       48069   -0.41    0.00  1.0000
  -2   4  28   45994    1181                                                       46643   -0.41    0.00  1.0000
   2  -4 -27    8349     250                                                        4866    5.93    0.00  1.0000
  -2   4  27    8356     256                                                        4871    5.93    0.00  1.0000
   2  -4 -26    3779     386                                                        5399    3.29    0.00  1.0000
  -2   4  26    3820     381                                                        5448    3.29    0.00  1.0000
   2  -4 -25     297     152                                                         152   -1.36    0.00  1.0000
  -2   4  25     372     152                                                         207   -1.36    0.00  1.0000
   2  -4 -24   18382     871                                                       15495   -3.04    0.00  1.0000
  -2   4  24   18079     697                                                       15217   -3.04    0.00  1.0000
   2  -4 -23    3870     234                                                        2623    3.01    0.00  1.0000
  -2   4  23    3778     332                                                        2547    3.01    0.00  1.0000
   2  -4 -22    1395     250                                                        1176    0.84    0.00  1.0000
  -2   4  21    5232     359                                                        4784    0.87    0.00  1.0000
   2  -4 -20   13306    1546                                                       27169   13.56    0.00  1.0000
  -2   4  20   13695    1230                                                       27724   13.56    0.00  1.0000
   2  -4 -19  109555    3407                                                      133059   -9.26    0.00  1.0000
  -2   4  19  112985    2923                                                      136837   -9.26    0.00  1.0000
   2  -4 -18   44308    1513                                                       41494    1.86    0.00  1.0000
  -2   4  18   44702    1524                                                       41875    1.86    0.00  1.0000
   2  -4 -17     632     185                                                        1404   -3.39    0.00  1.0000
  -2   4  17     830     120                                                        1693   -3.39    0.00  1.0000
   2  -4 -15  295630   13857                                                      368363  -17.32    0.00  1.0000
  -2   4  15  280239   13683                                                      351159  -17.32    0.00  1.0000
   2  -4 -14     908     256                                                         305    3.47    0.00  1.0000
   2  -4 -13  108450    3369                                                      111447   -1.24    0.00  1.0000
  -2   4  13  113310    3440                                                      116373   -1.24    0.00  1.0000
  -2   4  12   23573    1965                                                       32753   -7.52    0.00  1.0000
   2  -4 -11   40207    1099                                                       37989    1.54    0.00  1.0000
   2  -4 -10    2033     332                                                        5981    8.84    0.00  1.0000
  -2   4  10    1951     582                                                        5840    8.84    0.00  1.0000
   2  -4  -9  101755    4485                                                      103109   -0.58    0.00  1.0000
  -2   4   9  101236    4762                                                      102587   -0.58    0.00  1.0000
   2  -4  -8  190047    7064                                                      172077    5.79    0.00  1.0000
  -2   4   8  182545    4817                                                      164942    5.79    0.00  1.0000
   2  -4  -7  276306    8224                                                      212053   17.86    0.00  1.0000
  -2   4   7  270829    8382                                                      207258   17.86    0.00  1.0000
   2  -4  -5    8874     735                                                       10439    2.19    0.00  1.0000
  -2   4   5    8648     452                                                       10194    2.19    0.00  1.0000
  -2   4   4  139174    4218                                                      100829  -15.22    0.00  1.0000
   2  -4  -3   23165    2923                                                       64821   28.07    0.00  1.0000
  -2   4   3   24747    3298                                                       67450   28.07    0.00  1.0000
   2  -4  -2       0     190                                                        2335   13.27    0.00  1.0000
  -2   4   2       0     185                                                        2291   13.27    0.00  1.0000
   2  -4  -1   24887     468                                                        9846   16.04    0.00  1.0000
  -2   4   1   24313     441                                                        9486   16.04    0.00  1.0000
   2  -4   0   95071    2427                                                       52771   21.54    0.00  1.0000
  -2   4   0   93660    2482                                                       51721   21.54    0.00  1.0000
   2  -4   1   24328     599                                                        9470   16.08    0.00  1.0000
   2  -4   5    8778     506                                                       10363    2.22    0.00  1.0000
  -2   4  -5    8562     468                                                       10129    2.22    0.00  1.0000
  -2   4  -6   40749     288                                                        2901   40.56    0.00  1.0000
   2  -4   7  266298    5970                                                      203508   17.79    0.00  1.0000
  -2   4  -7  269683    5916                                                      206469   17.79    0.00  1.0000
   2  -4   8  184533    4909                                                      167233    5.65    0.00  1.0000
   2  -4   9  102578    4594                                                      104149   -0.67    0.00  1.0000
  -2   4  -9   98041    5062                                                       99577   -0.67    0.00  1.0000
   2  -4  10    1976     528                                                        5753    8.60    0.00  1.0000
  -2   4 -10    1954     365                                                        5715    8.60    0.00  1.0000
  -2   4 -11   39422    2112                                                       37271    1.51    0.00  1.0000
  -2   4 -12   21163    1284                                                       30941   -8.34    0.00  1.0000
   2  -4  13  111620    3559                                                      114577   -1.20    0.00  1.0000
  -2   4 -13  110255    3287                                                      113194   -1.20    0.00  1.0000
   2  -4  14     529     245                                                         114    3.38    0.00  1.0000
  -2   4 -14    1427     250                                                         648    3.38    0.00  1.0000
   2  -4  15  285522    9704                                                      357053  -17.32    0.00  1.0000
  -2   4 -15  285391    8202                                                      356906  -17.32    0.00  1.0000
  -2   4 -16    2527     196                                                        1954   -1.66    0.00  1.0000
   2  -4  17     846     316                                                        1742   -3.47    0.00  1.0000
  -2   4 -17     827     114                                                        1714   -3.47    0.00  1.0000
   2  -4  18   49106    2182                                                       45467    2.29    0.00  1.0000
  -2   4 -18   47471    2101                                                       43894    2.29    0.00  1.0000
   2  -4  19  115549    4523                                                      139721   -9.28    0.00  1.0000
   2  -4  20   14267     931                                                       28726   13.71    0.00  1.0000
  -2   4 -20   14133    1763                                                       28535   13.71    0.00  1.0000
   2  -4  21    4633     256                                                        4229    0.83    0.00  1.0000
  -2   4 -21    5327     332                                                        4893    0.83    0.00  1.0000
   2  -4  23    3797     212                                                        2514    3.15    0.00  1.0000
  -2   4 -23    3951     218                                                        2640    3.15    0.00  1.0000
   2  -4  24   17809     942                                                       15043   -2.96    0.00  1.0000
  -2   4 -24   17821     882                                                       15054   -2.96    0.00  1.0000
   2  -4  25      20     136                                                        -185   -1.24    0.00  1.0000
  -2   4 -25      84     147                                                          22   -1.24    0.00  1.0000
   2  -4  26    4252     435                                                        5921    3.22    0.00  1.0000
  -2   4 -26    4009     386                                                        5633    3.22    0.00  1.0000
   2  -4  27    8792     288                                                        5176    5.98    0.00  1.0000
  -2   4 -27    8593     278                                                        5023    5.98    0.00  1.0000
   2  -4  28   44161    1600                                                       44819   -0.43    0.00  1.0000
  -2   4 -28   45999    1638                                                       46670   -0.43    0.00  1.0000
   2  -4  29      63     190                                                         452   -7.72    0.00  1.0000
  -2   4 -29      84     169                                                         392   -7.72    0.00  1.0000
   2  -4  30    1231     430                                                        3445   -6.47    0.00  1.0000
  -2   4 -30    1231     267                                                        3445   -6.47    0.00  1.0000
   2  -4  31    2387     201                                                        1529    2.67    0.00  1.0000
  -2   4 -31    2037     212                                                        1252    2.67    0.00  1.0000
   2  -4  32      74     174                                                         207   -6.29    0.00  1.0000
  -2   4 -32      40     163                                                         278   -6.29    0.00  1.0000
   2  -4  33   22684    1274                                                       23512   -0.75    0.00  1.0000
  -2   4 -33   21679    1366                                                       22489   -0.75    0.00  1.0000
  -2   4 -34    2203     245                                                        3891    4.23    0.00  1.0000
   2  -4  35    9902     675                                                        8458    2.07    0.00  1.0000
  -2   4 -35   11627     468                                                       10058    2.07    0.00  1.0000
   2  -4  36    2403     250                                                        4289    4.51    0.00  1.0000
  -2   4 -36    1685     288                                                        3309    4.51    0.00  1.0000
   2  -4  37      66     174                                                           0    2.23    0.00  1.0000
  -2   4 -37      83     185                                                         267    2.23    0.00  1.0000
   2  -4  38   24263     582                                                       15087    9.03    0.00  1.0000
  -2   4 -38   24870     675                                                       15566    9.03    0.00  1.0000
   2  -4  39   33634    2172                                                       38109   -3.24    0.00  1.0000
   2  -4  40     215     185                                                         991   -4.61    0.00  1.0000
  -2   4 -40     180     190                                                         914   -4.61    0.00  1.0000
   2  -4  41   31449     844                                                       30201    0.97    0.00  1.0000
  -2   4 -41   31365     898                                                       30119    0.97    0.00  1.0000
   2  -4  42   11312     664                                                       14102    3.40    0.00  1.0000
  -2   4 -42   13103    1159                                                       16094    3.40    0.00  1.0000
   2  -4  43   17035     816                                                       16099    1.00    0.00  1.0000
  -2   4 -43   16049     773                                                       15141    1.00    0.00  1.0000
   2  -4  44    2170     245                                                         767   -5.18    0.00  1.0000
  -2   4 -44    2033     278                                                         686   -5.18    0.00  1.0000
   2  -4  45    3704     310                                                        3543    0.37    0.00  1.0000
  -2   4 -45    3620     272                                                        3461    0.37    0.00  1.0000
   2  -4  46    3669     441                                                        2852    1.96    0.00  1.0000
  -2   4 -46    4344     397                                                        3451    1.96    0.00  1.0000
   2  -4  47    4582     343                                                        3924    1.39    0.00  1.0000
  -2   4 -47    5584     381                                                        4855    1.39    0.00  1.0000
   2  -4  48    4622     370                                                        5742   -2.14    0.00  1.0000
  -2   4 -48    4802     403                                                        5943   -2.14    0.00  1.0000
   2  -4  49   19298    1987                                                       25770   -5.92    0.00  1.0000
  -2   4 -49   21174    1050                                                       27931   -5.92    0.00  1.0000
   3  -5 -48    2854     446                                                        6063    6.70    0.00  1.0000
  -3   5  48    3201     577                                                        6564    6.70    0.00  1.0000
   3  -5 -47    2686     414                                                        2199   -1.35    0.00  1.0000
  -3   5  47    1823     484                                                        1426   -1.35    0.00  1.0000
   3  -5 -46     980     376                                                        1208    0.94    0.00  1.0000
  -3   5  46     684     316                                                         876    0.94    0.00  1.0000
   3  -5 -45     659     310                                                         528   -0.74    0.00  1.0000
  -3   5  45     530     370                                                         414   -0.74    0.00  1.0000
   3  -5 -44     401     484                                                         708    1.81    0.00  1.0000
  -3   5  44     589     316                                                         952    1.81    0.00  1.0000
   3  -5 -43    1258     474                                                        1377   -0.45    0.00  1.0000
  -3   5  43    1067     316                                                        1176   -0.45    0.00  1.0000
   3  -5 -42    3574     697                                                        3004   -1.36    0.00  1.0000
  -3   5  42    5052     381                                                        4370   -1.36    0.00  1.0000
   3  -5 -41       8     245                                                        -114   -0.80    0.00  1.0000
  -3   5  41     153     196                                                         234   -0.80    0.00  1.0000
   3  -5 -40     140     212                                                        1192   -6.23    0.00  1.0000
  -3   5  40      41     283                                                         844   -6.23    0.00  1.0000
   3  -5 -39    3592     337                                                        2297   -3.29    0.00  1.0000
  -3   5  39    3021     305                                                        1845   -3.29    0.00  1.0000
   3  -5 -38    2472     250                                                        1132    4.41    0.00  1.0000
  -3   5  38    1487     283                                                         506    4.41    0.00  1.0000
   3  -5 -37    1051     229                                                        1976   -3.30    0.00  1.0000
  -3   5  37     913     239                                                        1785   -3.30    0.00  1.0000
   3  -5 -36    2208     332                                                         903   -4.64    0.00  1.0000
  -3   5  36    1984     256                                                         762   -4.64    0.00  1.0000
   3  -5 -35   23014    1089                                                       21558   -1.34    0.00  1.0000
  -3   5  35   23812     936                                                       22331   -1.34    0.00  1.0000
   3  -5 -34    1738     474                                                        3695    5.23    0.00  1.0000
  -3   5  34    2237     544                                                        4408    5.23    0.00  1.0000
   3  -5 -33   18408    1034                                                       15979   -2.54    0.00  1.0000
  -3   5  33   19144    1023                                                       16665   -2.54    0.00  1.0000
   3  -5 -32     216     234                                                        2427   -9.48    0.00  1.0000
  -3   5  32     109     212                                                        2025   -9.48    0.00  1.0000
   3  -5 -31     786     229                                                         392    2.27    0.00  1.0000
  -3   5  31     846     223                                                         435    2.27    0.00  1.0000
   3  -5 -30   37864    1981                                                       47508    6.41    0.00  1.0000
  -3   5  30   38219    1709                                                       47905    6.41    0.00  1.0000
   3  -5 -29      24     196                                                         196   -5.16    0.00  1.0000
  -3   5  29       0     207                                                         337   -5.16    0.00  1.0000
   3  -5 -28   56797    2112                                                       62557    3.23    0.00  1.0000
  -3   5  28   58212    3021                                                       64042    3.23    0.00  1.0000
   3  -5 -27   44420    2493                                                       49527    3.23    0.00  1.0000
  -3   5  27   44177    1497                                                       49271    3.23    0.00  1.0000
   3  -5 -26    5509     582                                                       15446   13.72    0.00  1.0000
  -3   5  26    5568     550                                                       15544   13.72    0.00  1.0000
   3  -5 -25   39080    2063                                                       33221   -4.23    0.00  1.0000
  -3   5  25   27387    1687                                                       22521   -4.23    0.00  1.0000
   3  -5 -24    2790     234                                                        1633   -3.40    0.00  1.0000
  -3   5  24    2711     218                                                        1573   -3.40    0.00  1.0000
   3  -5 -23     894     223                                                        1290   -1.65    0.00  1.0000
  -3   5  23    1234     180                                                        1693   -1.65    0.00  1.0000
   3  -5 -22   20679     751                                                       18630   -2.00    0.00  1.0000
  -3   5  22   20444     724                                                       18407   -2.00    0.00  1.0000
   3  -5 -21     432     190                                                         441   -0.06    0.00  1.0000
  -3   5  21     847     136                                                         860   -0.06    0.00  1.0000
   3  -5 -20       7     152                                                         -76   -0.73    0.00  1.0000
  -3   5  20       7     142                                                         -38   -0.73    0.00  1.0000
   3  -5 -19   31284    1725                                                       29297   -1.56    0.00  1.0000
  -3   5  19   29743    1627                                                       27806   -1.56    0.00  1.0000
   3  -5 -18    4645     435                                                        3723    1.96    0.00  1.0000
  -3   5  18    4461     359                                                        3559    1.96    0.00  1.0000
   3  -5 -17   49933    1410                                                       37140    8.42    0.00  1.0000
  -3   5  17   50085    1333                                                       37271    8.42    0.00  1.0000
   3  -5 -16    7512     376                                                        5796   -2.89    0.00  1.0000
  -3   5  16    7741     484                                                        5998   -2.89    0.00  1.0000
  -3   5  15   67420    2950                                                       65724   -0.90    0.00  1.0000
   3  -5 -14    1239     348                                                        6281   12.08    0.00  1.0000
  -3   5  14    1150     376                                                        6079   12.08    0.00  1.0000
   3  -5 -13   20329    1671                                                       27953    6.74    0.00  1.0000
  -3   5  13   20919    1644                                                       28644    6.74    0.00  1.0000
   3  -5 -12    6906    1219                                                       16464  -12.39    0.00  1.0000
   3  -5 -11    1309     174                                                         348    4.80    0.00  1.0000
  -3   5  11    1372     136                                                         381    4.80    0.00  1.0000
   3  -5 -10   12866     952                                                       22761   10.26    0.00  1.0000
  -3   5  10   13157    1007                                                       23147   10.26    0.00  1.0000
   3  -5  -9     150     125                                                         599   -3.35    0.00  1.0000
  -3   5   9     192     125                                                         680   -3.35    0.00  1.0000
   3  -5  -8   43275    1818                                                       39018   -2.88    0.00  1.0000
  -3   5   8   41486    1965                                                       37320   -2.88    0.00  1.0000
   3  -5  -7   43923    1747                                                       53985    6.24    0.00  1.0000
  -3   5   7   43628    1927                                                       53658    6.24    0.00  1.0000
   3  -5  -6   27411    1491                                                       40950   10.08    0.00  1.0000
  -3   5   6   26202    1491                                                       39469   10.08    0.00  1.0000
   3  -5  -5   63883    1627                                                       47933   -9.27    0.00  1.0000
  -3   5   5   63222    1622                                                       47361   -9.27    0.00  1.0000
   3  -5  -4   74523    2879                                                       64625   -5.15    0.00  1.0000
  -3   5   4   75102    3129                                                       65164   -5.15    0.00  1.0000
   3  -5  -1   45988    1497                                                       30946  -10.56    0.00  1.0000
   3  -5   0      31     294                                                        4131   16.19    0.00  1.0000
   3  -5   1   47506    1758                                                       32138  -10.60    0.00  1.0000
   3  -5   2   27229     865                                                       16344  -10.19    0.00  1.0000
  -3   5  -2   27208    1056                                                       16328  -10.19    0.00  1.0000
   3  -5   3    7754     577                                                        9192    2.15    0.00  1.0000
   3  -5   4   77719    2770                                                       64380   -6.86    0.00  1.0000
  -3   5  -4   77552    3010                                                       64228   -6.86    0.00  1.0000
   3  -5   6   25023    2319                                                       42272   12.99    0.00  1.0000
  -3   5  -6   23040    1992                                                       39682   12.99    0.00  1.0000
   3  -5   7   43946    1987                                                       54148    6.32    0.00  1.0000
  -3   5  -7   44559    1916                                                       54828    6.32    0.00  1.0000
   3  -5   9      90     125                                                         441   -3.15    0.00  1.0000
  -3   5  -9      85     158                                                         430   -3.15    0.00  1.0000
   3  -5  10   13161     963                                                       22423    9.60    0.00  1.0000
  -3   5 -10   13889    1257                                                       23370    9.60    0.00  1.0000
   3  -5  12    6319     724                                                       15435  -12.26    0.00  1.0000
  -3   5 -12    6595     729                                                       15865  -12.26    0.00  1.0000
  -3   5 -13   20245    1665                                                       27942    6.82    0.00  1.0000
   3  -5  14    1203     528                                                        6036   11.79    0.00  1.0000
  -3   5 -14    1152     582                                                        5921   11.79    0.00  1.0000
   3  -5  15   68682    2406                                                       67009   -0.88    0.00  1.0000
  -3   5 -15   65321    3331                                                       63689   -0.88    0.00  1.0000
   3  -5  16    7871     490                                                        5791   -3.46    0.00  1.0000
  -3   5 -16    7630     337                                                        5584   -3.46    0.00  1.0000
   3  -5  17   51396    1350                                                       38316    8.48    0.00  1.0000
  -3   5 -17   50797    1393                                                       37799    8.48    0.00  1.0000
   3  -5  18    5212     397                                                        4468    1.47    0.00  1.0000
  -3   5 -18    4894     250                                                        4174    1.47    0.00  1.0000
   3  -5  19   31690    1720                                                       29901   -1.40    0.00  1.0000
  -3   5 -19   32127    1442                                                       30326   -1.40    0.00  1.0000
   3  -5  20      10     163                                                         -16   -0.87    0.00  1.0000
  -3   5 -20     214     114                                                         131   -0.87    0.00  1.0000
   3  -5  21     619     229                                                         637   -0.10    0.00  1.0000
  -3   5 -21     410     185                                                         425   -0.10    0.00  1.0000
   3  -5  22   20847     620                                                       19370   -1.43    0.00  1.0000
  -3   5 -22   19989    1078                                                       18543   -1.43    0.00  1.0000
   3  -5  23    1174     212                                                        1606   -1.59    0.00  1.0000
  -3   5 -23    1346     278                                                        1807   -1.59    0.00  1.0000
   3  -5  24    2217     239                                                        1176   -3.51    0.00  1.0000
  -3   5 -24    2752     272                                                        1573   -3.51    0.00  1.0000
   3  -5  25   31211    2008                                                       25939   -4.28    0.00  1.0000
  -3   5 -25   35111    1170                                                       29504   -4.28    0.00  1.0000
  -3   5 -26    5303    1170                                                       15032   13.64    0.00  1.0000
   3  -5  27   44176    1317                                                       49141    3.15    0.00  1.0000
  -3   5 -27   44140    1410                                                       49103    3.15    0.00  1.0000
   3  -5  28   57178    1938                                                       62644    3.06    0.00  1.0000
  -3   5 -28   56450    1676                                                       61882    3.06    0.00  1.0000
   3  -5  29      42     169                                                         158   -5.21    0.00  1.0000
  -3   5 -29      13     212                                                         239   -5.21    0.00  1.0000
   3  -5  30   39852    2743                                                       50044    6.60    0.00  1.0000
  -3   5 -30   42148    2563                                                       52613    6.60    0.00  1.0000
   3  -5  31     215     190                                                          44    2.21    0.00  1.0000
  -3   5 -31      65     267                                                         -93    2.21    0.00  1.0000
   3  -5  32      69     196                                                        1823   -9.44    0.00  1.0000
  -3   5 -32      69     196                                                        1823   -9.44    0.00  1.0000
   3  -5  33   18568     702                                                       16164   -2.50    0.00  1.0000
  -3   5 -33   18253    1001                                                       15870   -2.50    0.00  1.0000
   3  -5  34    1691     522                                                        3657    5.30    0.00  1.0000
  -3   5 -34    2435     533                                                        4719    5.30    0.00  1.0000
   3  -5  35   27663    1774                                                       26081   -1.32    0.00  1.0000
  -3   5 -35   25032     974                                                       23528   -1.32    0.00  1.0000
   3  -5  36    2301     201                                                         909   -4.88    0.00  1.0000
  -3   5 -36    1908     212                                                         669   -4.88    0.00  1.0000
   3  -5  37     997     305                                                        1932   -3.40    0.00  1.0000
  -3   5 -37    1151     299                                                        2144   -3.40    0.00  1.0000
   3  -5  38    2867     457                                                        1361    4.56    0.00  1.0000
  -3   5 -38    2992     403                                                        1448    4.56    0.00  1.0000
   3  -5  39    3365     245                                                        2112   -3.30    0.00  1.0000
  -3   5 -39    3337     229                                                        2090   -3.30    0.00  1.0000
   3  -5  40     362     512                                                        1769   -6.32    0.00  1.0000
  -3   5 -40     142     463                                                        1219   -6.32    0.00  1.0000
   3  -5  41     171     229                                                         261   -0.85    0.00  1.0000
  -3   5 -41     256     218                                                         365   -0.85    0.00  1.0000
   3  -5  42    4625     294                                                        3870   -1.59    0.00  1.0000
  -3   5 -42    4028     299                                                        3325   -1.59    0.00  1.0000
   3  -5  43    1118     310                                                        1225   -0.43    0.00  1.0000
  -3   5 -43    1134     261                                                        1241   -0.43    0.00  1.0000
   3  -5  44     274     512                                                         522    1.73    0.00  1.0000
  -3   5 -44     330     278                                                         599    1.73    0.00  1.0000
   3  -5  45     779     321                                                         620   -0.83    0.00  1.0000
  -3   5 -45     901     348                                                         729   -0.83    0.00  1.0000
   3  -5  46     564     278                                                         740    0.95    0.00  1.0000
  -3   5 -46     640     386                                                         827    0.95    0.00  1.0000
   3  -5  47    2040     278                                                        1627   -1.32    0.00  1.0000
  -3   5 -47    2404     430                                                        1954   -1.32    0.00  1.0000
   3  -5  48    2282     512                                                        5410    7.07    0.00  1.0000
  -3   5 -48    2292     838                                                        5426    7.07    0.00  1.0000
   4  -6 -46    9885     566                                                       12567    3.47    0.00  1.0000
  -4   6  46   10490     550                                                       13247    3.47    0.00  1.0000
   4  -6 -45   12040     691                                                       12469    0.53    0.00  1.0000
  -4   6  45   11767     729                                                       12191    0.53    0.00  1.0000
   4  -6 -44    7166     599                                                        9018    2.83    0.00  1.0000
  -4   6  44    6991     566                                                        8822    2.83    0.00  1.0000
   4  -6 -43    3294     544                                                        3255   -0.09    0.00  1.0000
  -4   6  43    3386     408                                                        3347   -0.09    0.00  1.0000
   4  -6 -42      16     261                                                          65    1.12    0.00  1.0000
  -4   6  42     200     218                                                         332    1.12    0.00  1.0000
   4  -6 -41    8232     767                                                        7968   -0.40    0.00  1.0000
  -4   6  41    7446     762                                                        7195   -0.40    0.00  1.0000
   4  -6 -40     716     256                                                         528    1.04    0.00  1.0000
  -4   6  40     960     305                                                         740    1.04    0.00  1.0000
   4  -6 -39   11117     702                                                       11892    0.99    0.00  1.0000
  -4   6  39   10566     610                                                       11321    0.99    0.00  1.0000
   4  -6 -38    7708     392                                                        7538    0.27    0.00  1.0000
  -4   6  38    8280     435                                                        8104    0.27    0.00  1.0000
   4  -6 -37   15087     555                                                       13329   -2.02    0.00  1.0000
  -4   6  37   13985     593                                                       12295   -2.02    0.00  1.0000
   4  -6 -36     134     234                                                         501    2.96    0.00  1.0000
  -4   6  36     292     267                                                         778    2.96    0.00  1.0000
   4  -6 -35    1757     337                                                        2248    1.51    0.00  1.0000
  -4   6  35    1570     288                                                        2036    1.51    0.00  1.0000
   4  -6 -34    8620     272                                                        5072    5.93    0.00  1.0000
  -4   6  34    7747     490                                                        4408    5.93    0.00  1.0000
   4  -6 -33   29242    1763                                                       28938   -0.24    0.00  1.0000
  -4   6  33   30752    1159                                                       30440   -0.24    0.00  1.0000
   4  -6 -32   10385     425                                                        6145   -6.44    0.00  1.0000
  -4   6  32   10766     522                                                        6439   -6.44    0.00  1.0000
   4  -6 -31   31901     985                                                       32318    0.32    0.00  1.0000
  -4   6  31   32778     980                                                       33200    0.32    0.00  1.0000
   4  -6 -30   20767    1284                                                       22325   -1.45    0.00  1.0000
  -4   6  30   19561    1083                                                       21074   -1.45    0.00  1.0000
   4  -6 -29    3517     327                                                        3211   -0.72    0.00  1.0000
  -4   6  29    2895     288                                                        2618   -0.72    0.00  1.0000
   4  -6 -28    3827     468                                                        8191   -7.85    0.00  1.0000
  -4   6  28    4323     626                                                        8909   -7.85    0.00  1.0000
   4  -6 -27    1543     278                                                        1567    0.08    0.00  1.0000
  -4   6  27    1581     267                                                        1606    0.08    0.00  1.0000
   4  -6 -26   38207    2253                                                       50550    8.05    0.00  1.0000
  -4   6  26   40735    2504                                                       53451    8.05    0.00  1.0000
   4  -6 -25   51159    2787                                                       54371    1.92    0.00  1.0000
  -4   6  25   53050    1486                                                       56320    1.92    0.00  1.0000
   4  -6 -24   59535    1948                                                       47982   -6.84    0.00  1.0000
  -4   6  24   56322    1453                                                       45102   -6.84    0.00  1.0000
   4  -6 -23   50973    3037                                                       52178    0.73    0.00  1.0000
  -4   6  23   44256    1698                                                       45380    0.73    0.00  1.0000
   4  -6 -22    6249     392                                                        7054    1.35    0.00  1.0000
  -4   6  22    6315     397                                                        7124    1.35    0.00  1.0000
   4  -6 -21   31205    1529                                                       31099   -0.08    0.00  1.0000
  -4   6  21   30698    1132                                                       30593   -0.08    0.00  1.0000
   4  -6 -20    1286     223                                                        2210   -3.06    0.00  1.0000
  -4   6  20    1373     229                                                        2324   -3.06    0.00  1.0000
   4  -6 -19     511     245                                                         239   -1.97    0.00  1.0000
  -4   6  19     986     283                                                         588   -1.97    0.00  1.0000
   4  -6 -18     105     207                                                         -87    2.80    0.00  1.0000
  -4   6  18     105     158                                                         -54    2.80    0.00  1.0000
   4  -6 -17   76380    2917                                                       73812   -1.28    0.00  1.0000
  -4   6  17   76634    3015                                                       74062   -1.28    0.00  1.0000
   4  -6 -16     136     239                                                        1067   -5.76    0.00  1.0000
  -4   6  16     345     310                                                        1567   -5.76    0.00  1.0000
   4  -6 -15     948     229                                                         261   -4.10    0.00  1.0000
  -4   6  15    1651     239                                                         680   -4.10    0.00  1.0000
   4  -6 -14     417     239                                                        2460    8.00    0.00  1.0000
  -4   6  14     446     316                                                        2531    8.00    0.00  1.0000
   4  -6 -13   23916     963                                                       22766   -1.03    0.00  1.0000
  -4   6  13   24959    1323                                                       23784   -1.03    0.00  1.0000
   4  -6 -12    4564     131                                                         893  -10.34    0.00  1.0000
  -4   6  12    4525     163                                                         876  -10.34    0.00  1.0000
   4  -6 -11   18397    1230                                                       19332    0.93    0.00  1.0000
   4  -6 -10    6122     359                                                        3766    4.62    0.00  1.0000
  -4   6  10    5521     337                                                        3298    4.62    0.00  1.0000
   4  -6  -9   41421    1257                                                       37586   -2.65    0.00  1.0000
  -4   6   9   43882    1965                                                       39932   -2.65    0.00  1.0000
   4  -6  -8   18677     702                                                       16496    2.25    0.00  1.0000
  -4   6   8   18162     648                                                       16012    2.25    0.00  1.0000
   4  -6  -7   13146     751                                                       13840    0.82    0.00  1.0000
   4  -6  -6    7427     762                                                       11076    5.22    0.00  1.0000
  -4   6   6    6602     740                                                       10063    5.22    0.00  1.0000
   4  -6  -4   12658     702                                                       17911    5.84    0.00  1.0000
  -4   6   4   13176    1040                                                       18526    5.84    0.00  1.0000
   4  -6  -3   19889    1148                                                       21378    1.42    0.00  1.0000
   4  -6  -2  106103    3734                                                       82008  -10.79    0.00  1.0000
   4  -6   1  122896    4572                                                      118974   -1.55    0.00  1.0000
  -4   6  -1  127608    4719                                                      123611   -1.55    0.00  1.0000
   4  -6   3   20353     833                                                       21884    1.44    0.00  1.0000
   4  -6   4   12728     686                                                       17726    5.57    0.00  1.0000
  -4   6  -4   12530     697                                                       17492    5.57    0.00  1.0000
   4  -6   5    8364     299                                                        5883   -4.05    0.00  1.0000
  -4   6  -5    8429     392                                                        5938   -4.05    0.00  1.0000
   4  -6   6    5390     675                                                       10657    8.17    0.00  1.0000
   4  -6   7   12499     838                                                       13100    0.73    0.00  1.0000
  -4   6  -7   13355     882                                                       13976    0.73    0.00  1.0000
   4  -6   8   15128     773                                                       13525    1.84    0.00  1.0000
  -4   6  -8   17334     631                                                       15615    1.84    0.00  1.0000
   4  -6   9   43474    2019                                                       39399   -2.74    0.00  1.0000
  -4   6  -9   42788    1714                                                       38746   -2.74    0.00  1.0000
   4  -6  10    6238     408                                                        4327    3.62    0.00  1.0000
  -4   6 -11   18250     735                                                       18962    0.72    0.00  1.0000
   4  -6  12    4627     158                                                         697  -11.50    0.00  1.0000
  -4   6 -12    4884     142                                                         800  -11.50    0.00  1.0000
   4  -6  13   23108    1241                                                       21863   -1.14    0.00  1.0000
   4  -6  14     598     294                                                        2324    6.51    0.00  1.0000
  -4   6 -14     819     239                                                        2743    6.51    0.00  1.0000
   4  -6  15    1589     152                                                         637   -4.12    0.00  1.0000
  -4   6 -15    1986     272                                                         898   -4.12    0.00  1.0000
   4  -6  16     197     305                                                        1393   -6.38    0.00  1.0000
  -4   6 -16     222     288                                                        1459   -6.38    0.00  1.0000
   4  -6  17   75412    3233                                                       72881   -1.27    0.00  1.0000
  -4   6 -17   75092    2221                                                       72566   -1.27    0.00  1.0000
   4  -6  18      97     288                                                        -147    2.70    0.00  1.0000
   4  -6  19     699     245                                                         370   -1.98    0.00  1.0000
  -4   6 -19     925     180                                                         539   -1.98    0.00  1.0000
   4  -6  20     981     321                                                        1889   -3.33    0.00  1.0000
  -4   6 -20     930     218                                                        1818   -3.33    0.00  1.0000
  -4   6 -21   30418    1067                                                       30228   -0.15    0.00  1.0000
   4  -6  22    6704     528                                                        7581    1.42    0.00  1.0000
  -4   6 -22    6341     381                                                        7195    1.42    0.00  1.0000
  -4   6 -23   47271    1731                                                       48373    0.69    0.00  1.0000
   4  -6  24   59863    2221                                                       47922   -7.06    0.00  1.0000
  -4   6 -24   58323    1225                                                       46545   -7.06    0.00  1.0000
   4  -6  25   52336    2329                                                       55585    1.92    0.00  1.0000
  -4   6 -25   54042    1763                                                       57343    1.92    0.00  1.0000
   4  -6  26   38362    2471                                                       51057    8.25    0.00  1.0000
  -4   6 -26   35745    1665                                                       48031    8.25    0.00  1.0000
   4  -6  27    1502     332                                                        1524    0.08    0.00  1.0000
  -4   6 -27    1491     408                                                        1513    0.08    0.00  1.0000
   4  -6  28    5413     686                                                       10352   -7.72    0.00  1.0000
  -4   6 -28    4808     664                                                        9508   -7.72    0.00  1.0000
   4  -6  29    4211     441                                                        3930   -0.61    0.00  1.0000
   4  -6  30   19805     838                                                       21117   -1.26    0.00  1.0000
  -4   6 -30   20227     871                                                       21553   -1.26    0.00  1.0000
   4  -6  31   30708    1899                                                       31153    0.35    0.00  1.0000
  -4   6 -31   30869    1671                                                       31316    0.35    0.00  1.0000
   4  -6  32   11700     463                                                        7097   -6.56    0.00  1.0000
  -4   6 -32   11033     272                                                        6580   -6.56    0.00  1.0000
   4  -6  33   29760    1089                                                       29471   -0.23    0.00  1.0000
  -4   6 -33   29870    1464                                                       29580   -0.23    0.00  1.0000
   4  -6  34    8081     337                                                        4637    5.97    0.00  1.0000
  -4   6 -34    8139     365                                                        4681    5.97    0.00  1.0000
   4  -6  35    1360     250                                                        1807    1.55    0.00  1.0000
  -4   6 -35    1578     261                                                        2057    1.55    0.00  1.0000
   4  -6  36      97     212                                                         419    2.90    0.00  1.0000
  -4   6 -36     250     239                                                         697    2.90    0.00  1.0000
   4  -6  37   14597     468                                                       12823   -2.08    0.00  1.0000
  -4   6 -37   14486     599                                                       12719   -2.08    0.00  1.0000
   4  -6  38    8193     833                                                        7935    0.39    0.00  1.0000
  -4   6 -38    8994     686                                                        8724    0.39    0.00  1.0000
   4  -6  39   11547     664                                                       12344    1.00    0.00  1.0000
  -4   6 -39   10873     435                                                       11647    1.00    0.00  1.0000
   4  -6  40     407     327                                                         278    0.96    0.00  1.0000
  -4   6 -40     795     239                                                         610    0.96    0.00  1.0000
  -4   6 -41    7549     762                                                        7342   -0.33    0.00  1.0000
   4  -6  42     439     239                                                         582    0.87    0.00  1.0000
  -4   6 -42     209     234                                                         310    0.87    0.00  1.0000
   4  -6  43    2651     544                                                        2700    0.13    0.00  1.0000
  -4   6 -43    2941     577                                                        2993    0.13    0.00  1.0000
   4  -6  44    7114     789                                                        8997    2.88    0.00  1.0000
  -4   6 -44    7525     512                                                        9459    2.88    0.00  1.0000
   4  -6  45   10915     577                                                       11369    0.59    0.00  1.0000
  -4   6 -45   11668     729                                                       12137    0.59    0.00  1.0000
   4  -6  46   11333    1050                                                       14053    3.31    0.00  1.0000
  -4   6 -46   11493     958                                                       14232    3.31    0.00  1.0000
   5  -7 -43    6435     925                                                        6417   -0.03    0.00  1.0000
  -5   7  43    6201     414                                                        6183   -0.03    0.00  1.0000
  -5   7  42     636     348                                                         539    0.55    0.00  1.0000
   5  -7 -41     811     354                                                         778   -0.16    0.00  1.0000
  -5   7  41     639     245                                                         610   -0.16    0.00  1.0000
   5  -7 -40      59     539                                                         381    3.25    0.00  1.0000
  -5   7  40      10     299                                                         223    3.25    0.00  1.0000
   5  -7 -39      69     544                                                          54   -0.26    0.00  1.0000
  -5   7  39       1     479                                                        -310   -0.26    0.00  1.0000
   5  -7 -38       1     506                                                         147   -3.56    0.00  1.0000
  -5   7  38       5     348                                                         223   -3.56    0.00  1.0000
   5  -7 -37     309     316                                                         185   -1.10    0.00  1.0000
  -5   7  37     295     218                                                         174   -1.10    0.00  1.0000
   5  -7 -36    1000     528                                                        2694    5.56    0.00  1.0000
  -5   7  36     980     299                                                        2661    5.56    0.00  1.0000
   5  -7 -35     690     408                                                         980    1.38    0.00  1.0000
  -5   7  35    1151     327                                                        1518    1.38    0.00  1.0000
  -5   7  34      28     403                                                         272   -3.07    0.00  1.0000
   5  -7 -33    1167     316                                                        1170   -0.01    0.00  1.0000
  -5   7  33     917     425                                                         920   -0.01    0.00  1.0000
   5  -7 -32    3832     517                                                        4098   -0.58    0.00  1.0000
  -5   7  32    3275     332                                                        3521   -0.58    0.00  1.0000
   5  -7 -31    2519     354                                                        2536    0.05    0.00  1.0000
  -5   7  31    2433     305                                                        2449    0.05    0.00  1.0000
   5  -7 -30    2288     283                                                        1105   -4.00    0.00  1.0000
  -5   7  30    2582     288                                                        1312   -4.00    0.00  1.0000
   5  -7 -29    4088     386                                                        4474    0.81    0.00  1.0000
  -5   7  29    4187     517                                                        4577    0.81    0.00  1.0000
   5  -7 -28    7517     381                                                        5845    2.81    0.00  1.0000
  -5   7  28    7721     441                                                        6025    2.81    0.00  1.0000
   5  -7 -27    1058     272                                                         506   -2.75    0.00  1.0000
  -5   7  27    1274     343                                                         659   -2.75    0.00  1.0000
   5  -7 -26   21093     631                                                       13955    7.43    0.00  1.0000
  -5   7  26   19492     588                                                       12659    7.43    0.00  1.0000
   5  -7 -25     277     365                                                        1045    4.31    0.00  1.0000
  -5   7  25      42     327                                                         490    4.31    0.00  1.0000
   5  -7 -24    1699     261                                                        1029   -2.51    0.00  1.0000
  -5   7  24     931     212                                                         457   -2.51    0.00  1.0000
   5  -7 -23    3808     435                                                        3461   -0.79    0.00  1.0000
  -5   7  23    3838     316                                                        3489   -0.79    0.00  1.0000
   5  -7 -22    2797     288                                                        2667   -0.34    0.00  1.0000
  -5   7  22    2350     234                                                        2231   -0.34    0.00  1.0000
   5  -7 -21    9318     517                                                       10270    1.32    0.00  1.0000
  -5   7  21    8505     800                                                        9416    1.32    0.00  1.0000
   5  -7 -20   14278     702                                                       11391    3.50    0.00  1.0000
  -5   7  20   13753     762                                                       10923    3.50    0.00  1.0000
   5  -7 -19    4043     294                                                        4447    0.85    0.00  1.0000
  -5   7  19    3721     283                                                        4109    0.85    0.00  1.0000
   5  -7 -18    1691     267                                                        1105    2.16    0.00  1.0000
  -5   7  18    1730     288                                                        1137    2.16    0.00  1.0000
   5  -7 -17     109     288                                                         131    0.27    0.00  1.0000
  -5   7  17     343     245                                                         381    0.27    0.00  1.0000
   5  -7 -16   15413     626                                                       14303   -1.25    0.00  1.0000
  -5   7  16   15119     599                                                       14020   -1.25    0.00  1.0000
  -5   7  15    8675     642                                                        7473    1.84    0.00  1.0000
   5  -7 -14     431     169                                                         408    0.15    0.00  1.0000
  -5   7  14       0     234                                                        -207    0.15    0.00  1.0000
   5  -7 -13     543     174                                                         735    1.04    0.00  1.0000
  -5   7  13     283     174                                                         425    1.04    0.00  1.0000
   5  -7 -12   10257     805                                                       12458   -2.83    0.00  1.0000
  -5   7  12    9262     702                                                       11359   -2.83    0.00  1.0000
   5  -7 -11    1912     256                                                        2629    2.07    0.00  1.0000
  -5   7  11    1880     305                                                        2591    2.07    0.00  1.0000
   5  -7 -10   26575     903                                                       22913   -3.19    0.00  1.0000
  -5   7  10   26435     849                                                       22783   -3.19    0.00  1.0000
   5  -7  -9     751     147                                                         610    0.77    0.00  1.0000
  -5   7   9    1038     142                                                         871    0.77    0.00  1.0000
   5  -7  -7     856     337                                                        2046    4.41    0.00  1.0000
  -5   7   7     643     272                                                        1709    4.41    0.00  1.0000
   5  -7  -6    7174     468                                                        7032    0.23    0.00  1.0000
  -5   7   6    8135     490                                                        7984    0.23    0.00  1.0000
  -5   7   5     311     218                                                         468    1.10    0.00  1.0000
   5  -7  -2   12743     539                                                       12980   -0.29    0.00  1.0000
   5  -7  -1    9513     571                                                        9329   -0.26    0.00  1.0000
  -5   7   1    8535     528                                                        8360   -0.26    0.00  1.0000
   5  -7   1    9704     620                                                        9448   -0.36    0.00  1.0000
   5  -7   3   28079    1649                                                       33880    4.52    0.00  1.0000
  -5   7  -4    1966     250                                                        1867    0.31    0.00  1.0000
   5  -7   5     197     142                                                         305    0.94    0.00  1.0000
  -5   7  -5     149     207                                                         245    0.94    0.00  1.0000
   5  -7   6    7320     495                                                        7206    0.18    0.00  1.0000
  -5   7  -6    7589     512                                                        7473    0.18    0.00  1.0000
   5  -7   8    5241     218                                                        3195    4.35    0.00  1.0000
  -5   7  -8    5616     218                                                        3489    4.35    0.00  1.0000
   5  -7   9     907     218                                                         718    0.95    0.00  1.0000
  -5   7  -9     859     196                                                         675    0.95    0.00  1.0000
   5  -7  10   26175    1235                                                       22717   -3.03    0.00  1.0000
  -5   7 -10   27955    1355                                                       24377   -3.03    0.00  1.0000
   5  -7  11    2151     348                                                        2901    2.05    0.00  1.0000
  -5   7 -11    1690     327                                                        2362    2.05    0.00  1.0000
   5  -7  12    9647     533                                                       11729   -2.76    0.00  1.0000
  -5   7 -12    9993     550                                                       12110   -2.76    0.00  1.0000
   5  -7  13     559     163                                                         746    1.01    0.00  1.0000
  -5   7 -13     296     234                                                         435    1.01    0.00  1.0000
   5  -7  15    7809     561                                                        6662    1.85    0.00  1.0000
  -5   7 -15    8156     571                                                        6983    1.85    0.00  1.0000
   5  -7  16   14068     816                                                       13127   -1.11    0.00  1.0000
  -5   7 -16   14930     860                                                       13960   -1.11    0.00  1.0000
   5  -7  17     364     174                                                         414    0.35    0.00  1.0000
  -5   7 -17     471     169                                                         528    0.35    0.00  1.0000
   5  -7  18    1464     212                                                         822    2.63    0.00  1.0000
  -5   7 -18    1485     272                                                         838    2.63    0.00  1.0000
   5  -7  20   14946     539                                                       11816    3.71    0.00  1.0000
  -5   7 -20   15562     702                                                       12365    3.71    0.00  1.0000
   5  -7  21    9741     506                                                       10738    1.35    0.00  1.0000
  -5   7 -21    8608     452                                                        9546    1.35    0.00  1.0000
   5  -7  22    2551     425                                                        2416   -0.37    0.00  1.0000
  -5   7 -22    2328     392                                                        2199   -0.37    0.00  1.0000
   5  -7  23    4180     327                                                        3761   -0.91    0.00  1.0000
  -5   7 -23    4232     294                                                        3810   -0.91    0.00  1.0000
   5  -7  24    2300     261                                                        1524   -2.45    0.00  1.0000
  -5   7 -24    1854     256                                                        1165   -2.45    0.00  1.0000
   5  -7  25     190     316                                                         860    4.27    0.00  1.0000
  -5   7 -25      90     332                                                         626    4.27    0.00  1.0000
   5  -7  26   20517     631                                                       13617    7.27    0.00  1.0000
  -5   7 -26   21038     631                                                       14042    7.27    0.00  1.0000
   5  -7  27    1537     294                                                         844   -2.78    0.00  1.0000
  -5   7 -27    2137     376                                                        1301   -2.78    0.00  1.0000
   5  -7  28    7947     626                                                        6156    2.93    0.00  1.0000
  -5   7 -28    8410     484                                                        6564    2.93    0.00  1.0000
   5  -7  29    4650     403                                                        5062    0.81    0.00  1.0000
  -5   7 -29    4666     370                                                        5078    0.81    0.00  1.0000
   5  -7  30    2428     419                                                        1230   -3.89    0.00  1.0000
   5  -7  31    3774     463                                                        3761   -0.03    0.00  1.0000
  -5   7 -31    2459     419                                                        2449   -0.03    0.00  1.0000
   5  -7  32    3601     484                                                        3902   -0.67    0.00  1.0000
  -5   7 -32    2804     490                                                        3070   -0.67    0.00  1.0000
   5  -7  33     975     337                                                        1029   -0.24    0.00  1.0000
  -5   7 -33    1373     310                                                        1437   -0.24    0.00  1.0000
   5  -7  34      81     299                                                         441   -3.28    0.00  1.0000
  -5   7 -34       8     261                                                         218   -3.28    0.00  1.0000
   5  -7  35     529     414                                                         773    1.32    0.00  1.0000
  -5   7 -35    1649     327                                                        2063    1.32    0.00  1.0000
   5  -7  36    1740     495                                                        3804    5.47    0.00  1.0000
  -5   7 -36    1050     495                                                        2743    5.47    0.00  1.0000
   5  -7  37     462     425                                                         337   -0.87    0.00  1.0000
  -5   7 -37     438     446                                                         316   -0.87    0.00  1.0000
   5  -7  38       8     370                                                         229   -3.41    0.00  1.0000
  -5   7 -38     127     245                                                         561   -3.41    0.00  1.0000
   5  -7  39     627     310                                                         522   -0.60    0.00  1.0000
  -5   7 -39     331     272                                                         256   -0.60    0.00  1.0000
   5  -7  40     148     479                                                         -82    3.34    0.00  1.0000
  -5   7 -40       1     305                                                         174    3.34    0.00  1.0000
   5  -7  41     844     501                                                         882    0.18    0.00  1.0000
  -5   7 -41     716     457                                                         751    0.18    0.00  1.0000
   5  -7  42     430     267                                                         365    0.45    0.00  1.0000
  -5   7 -42     389     354                                                         327    0.45    0.00  1.0000
   6  -8 -40    3149     659                                                        2079    2.88    0.00  1.0000
  -6   8  40    2709     403                                                        1725    2.88    0.00  1.0000
   6  -8 -39     176     566                                                         474    2.39    0.00  1.0000
  -6   8  39     243     517                                                         582    2.39    0.00  1.0000
   6  -8 -38    1171     430                                                        2498   -4.32    0.00  1.0000
  -6   8  38     682     528                                                        1753   -4.32    0.00  1.0000
   6  -8 -37    1917     392                                                        1480    1.46    0.00  1.0000
  -6   8  37    2146     506                                                        1682    1.46    0.00  1.0000
   6  -8 -36    3325     414                                                        2634    1.74    0.00  1.0000
  -6   8  36    3337     403                                                        2645    1.74    0.00  1.0000
   6  -8 -35    5709     566                                                        6188   -0.85    0.00  1.0000
  -6   8  35    5662     724                                                        6139   -0.85    0.00  1.0000
   6  -8 -34   13441    1083                                                       11614   -2.24    0.00  1.0000
  -6   8  34   13383     648                                                       11560   -2.24    0.00  1.0000
  -6   8  33    2554     376                                                        1981   -1.65    0.00  1.0000
   6  -8 -32    3472     386                                                        1878    4.27    0.00  1.0000
  -6   8  32    2133     435                                                         936    4.27    0.00  1.0000
   6  -8 -31    7921     495                                                        8349   -0.65    0.00  1.0000
  -6   8  31    7238     762                                                        7647   -0.65    0.00  1.0000
   6  -8 -30    3785     343                                                        1687   -5.61    0.00  1.0000
   6  -8 -29    5586     474                                                        5568    0.03    0.00  1.0000
  -6   8  29    5772     729                                                        5753    0.03    0.00  1.0000
   6  -8 -28     227     463                                                        1148    5.15    0.00  1.0000
  -6   8  28     335     474                                                        1377    5.15    0.00  1.0000
   6  -8 -27    1485     261                                                         588   -4.00    0.00  1.0000
   6  -8 -26     379     272                                                         648   -1.64    0.00  1.0000
  -6   8  26     819     376                                                        1197   -1.64    0.00  1.0000
   6  -8 -24    6597     626                                                        7119    0.86    0.00  1.0000
  -6   8  24    6434     430                                                        6950    0.86    0.00  1.0000
   6  -8 -23     365     245                                                         708   -2.06    0.00  1.0000
  -6   8  23     416     245                                                         778   -2.06    0.00  1.0000
   6  -8 -22    1717     299                                                         484   -5.33    0.00  1.0000
  -6   8  22    2231     354                                                         773   -5.33    0.00  1.0000
   6  -8 -21   10204     419                                                        8006    3.16    0.00  1.0000
   6  -8 -20    8614     501                                                        5225    5.63    0.00  1.0000
  -6   8  20    7384     299                                                        4278    5.63    0.00  1.0000
   6  -8 -19   13899     615                                                       15011    1.27    0.00  1.0000
  -6   8  19   12820     620                                                       13889    1.27    0.00  1.0000
   6  -8 -17   27768    1094                                                       28715   -0.77    0.00  1.0000
  -6   8  17   27431    1698                                                       28372   -0.77    0.00  1.0000
   6  -8 -16       2     272                                                        -103    0.34    0.00  1.0000
  -6   8  16      20     267                                                          33    0.34    0.00  1.0000
   6  -8 -15     142     196                                                         114    0.35    0.00  1.0000
  -6   8  15     257     169                                                         218    0.35    0.00  1.0000
   6  -8 -14     536     180                                                         365   -1.11    0.00  1.0000
  -6   8  14     801     180                                                         588   -1.11    0.00  1.0000
   6  -8 -13      38     239                                                          65   -0.53    0.00  1.0000
   6  -8 -10      93     321                                                        1012   -6.09    0.00  1.0000
   6  -8  -9   12710     620                                                       13748   -1.24    0.00  1.0000
  -6   8   9   14439     860                                                       15544   -1.24    0.00  1.0000
   6  -8  -8      32     250                                                         446    4.26    0.00  1.0000
   6  -8  -7     490     229                                                         697    1.17    0.00  1.0000
  -6   8   7     114     234                                                         223    1.17    0.00  1.0000
  -6   8   6     480     250                                                         256   -1.62    0.00  1.0000
   6  -8  -5    4582     517                                                        6493   -3.53    0.00  1.0000
  -6   8  -3    2935     256                                                        2112    2.25    0.00  1.0000
  -6   8  -5    5381     528                                                        7494   -3.62    0.00  1.0000
   6  -8   6     455     212                                                         212   -1.86    0.00  1.0000
  -6   8  -6     494     234                                                         239   -1.86    0.00  1.0000
  -6   8  -7     433     169                                                         620    1.12    0.00  1.0000
   6  -8  10       1     180                                                         566   -6.32    0.00  1.0000
  -6   8 -10      21     163                                                         762   -6.32    0.00  1.0000
   6  -8  11    4672     294                                                        4898   -0.45    0.00  1.0000
  -6   8 -11    4646     381                                                        4871   -0.45    0.00  1.0000
   6  -8  12    1689     321                                                        2188    1.56    0.00  1.0000
  -6   8 -12    1632     283                                                        2123    1.56    0.00  1.0000
   6  -8  15     208     212                                                         169    0.40    0.00  1.0000
  -6   8 -15     226     305                                                         185    0.40    0.00  1.0000
   6  -8  17   27104    1714                                                       28029   -0.76    0.00  1.0000
  -6   8 -17   26029    1312                                                       26935   -0.76    0.00  1.0000
  -6   8 -18    4955     686                                                        7473   -4.40    0.00  1.0000
   6  -8  19   12831     920                                                       13797    1.15    0.00  1.0000
  -6   8 -19   12621     844                                                       13579    1.15    0.00  1.0000
   6  -8  20    7204     316                                                        4272    5.35    0.00  1.0000
  -6   8 -20    8544     332                                                        5317    5.35    0.00  1.0000
   6  -8  21    8990     397                                                        6972    3.10    0.00  1.0000
  -6   8 -21   10557     484                                                        8360    3.10    0.00  1.0000
   6  -8  22    1413     343                                                         305   -5.52    0.00  1.0000
  -6   8 -22    1594     207                                                         392   -5.52    0.00  1.0000
   6  -8  24    6149     533                                                        6727    0.99    0.00  1.0000
  -6   8 -24    5806     642                                                        6368    0.99    0.00  1.0000
   6  -8  25    1682     267                                                        1116    2.08    0.00  1.0000
  -6   8 -25    2234     386                                                        1573    2.08    0.00  1.0000
   6  -8  26     673     267                                                        1012   -1.61    0.00  1.0000
  -6   8 -26     490     359                                                         784   -1.61    0.00  1.0000
   6  -8  27    1356     370                                                         506   -4.01    0.00  1.0000
   6  -8  28     433     321                                                        1584    5.21    0.00  1.0000
  -6   8 -28     352     435                                                        1426    5.21    0.00  1.0000
   6  -8  29    5544     435                                                        5508    0.07    0.00  1.0000
  -6   8 -29    5605     675                                                        5568    0.07    0.00  1.0000
   6  -8  30    3560     310                                                        1540   -5.60    0.00  1.0000
   6  -8  31    8879     860                                                        9078   -0.29    0.00  1.0000
  -6   8 -31    9256     735                                                        9459   -0.29    0.00  1.0000
   6  -8  32    3445     495                                                        1845    4.31    0.00  1.0000
  -6   8 -32    3430     332                                                        1834    4.31    0.00  1.0000
   6  -8  33    3103     419                                                        2569   -1.38    0.00  1.0000
  -6   8 -33    2544     555                                                        2063   -1.38    0.00  1.0000
   6  -8  34   13607     735                                                       11767   -2.24    0.00  1.0000
  -6   8 -34   12222     620                                                       10482   -2.24    0.00  1.0000
   6  -8  35    5674     501                                                        6243   -1.01    0.00  1.0000
  -6   8 -35    5715     550                                                        6286   -1.01    0.00  1.0000
   6  -8  36    3052     588                                                        2411    1.68    0.00  1.0000
  -6   8 -36    3377     528                                                        2700    1.68    0.00  1.0000
   6  -8  37    1398     321                                                        1208    0.72    0.00  1.0000
  -6   8 -37    1157     479                                                         985    0.72    0.00  1.0000
   6  -8  38     853     419                                                        2101   -4.56    0.00  1.0000
  -6   8 -38     323     566                                                        1197   -4.56    0.00  1.0000
   6  -8  39     316     376                                                         316    0.00    0.00  1.0000
  -6   8 -39     588     386                                                         588    0.00    0.00  1.0000
   6  -8  40    3386     408                                                        2270    2.89    0.00  1.0000
  -6   8 -40    3359     386                                                        2248    2.89    0.00  1.0000
   7  -9 -36    6267     871                                                        7353    1.80    0.00  1.0000
   7  -9 -35    3897     501                                                        4332   -0.93    0.00  1.0000
  -7   9  35    3728     495                                                        4153   -0.93    0.00  1.0000
   7  -9 -34     194     359                                                         169   -0.27    0.00  1.0000
  -7   9  34     343     365                                                         310   -0.27    0.00  1.0000
   7  -9 -33    4983     474                                                        4773    0.41    0.00  1.0000
  -7   9  33    5095     604                                                        4882    0.41    0.00  1.0000
   7  -9 -32    5830     506                                                        4877   -1.79    0.00  1.0000
  -7   9  32    6056     441                                                        5083   -1.79    0.00  1.0000
   7  -9 -31    3320     484                                                        3293    0.07    0.00  1.0000
  -7   9  31    2423     408                                                        2400    0.07    0.00  1.0000
   7  -9 -30     154     321                                                        -120   -3.40    0.00  1.0000
  -7   9  30       7     376                                                          98   -3.40    0.00  1.0000
   7  -9 -29    8908     561                                                        7043    2.87    0.00  1.0000
  -7   9  29    9110     463                                                        7222    2.87    0.00  1.0000
   7  -9 -28    1098     370                                                        2395    4.33    0.00  1.0000
  -7   9  28    1157     343                                                        2482    4.33    0.00  1.0000
   7  -9 -27    2317     561                                                        2444   -0.36    0.00  1.0000
   7  -9 -26    1674     337                                                        2144    1.48    0.00  1.0000
   7  -9 -25    2349     430                                                        1567    2.43    0.00  1.0000
  -7   9  25    2791     468                                                        1932    2.43    0.00  1.0000
   7  -9 -24     606     337                                                        1045    2.11    0.00  1.0000
  -7   9  24    1025     321                                                        1578    2.11    0.00  1.0000
   7  -9 -23    4416     615                                                        4642   -0.46    0.00  1.0000
  -7   9  23    3562     501                                                        3766   -0.46    0.00  1.0000
   7  -9 -22    1208     261                                                         267   -5.05    0.00  1.0000
   7  -9 -21     630     392                                                         914    1.42    0.00  1.0000
  -7   9  21     448     321                                                         691    1.42    0.00  1.0000
   7  -9 -20    6337     610                                                       11288    7.30    0.00  1.0000
  -7   9  20    6792     555                                                       11892    7.30    0.00  1.0000
   7  -9 -19   15811     996                                                       15985   -0.19    0.00  1.0000
  -7   9  19   19134    1110                                                       19326   -0.19    0.00  1.0000
   7  -9 -18   12776     610                                                       15141   -2.75    0.00  1.0000
  -7   9  18   14149     697                                                       16632   -2.75    0.00  1.0000
   7  -9 -17   10277     582                                                        8539   -2.46    0.00  1.0000
  -7   9  17   10558     653                                                        8795   -2.46    0.00  1.0000
   7  -9 -16     723     229                                                         626    0.51    0.00  1.0000
  -7   9  16    1450     250                                                        1312    0.51    0.00  1.0000
   7  -9 -15   20484     805                                                       19256    1.19    0.00  1.0000
  -7   9  15   21869     740                                                       20600    1.19    0.00  1.0000
   7  -9 -14   12236     544                                                       13258    1.24    0.00  1.0000
  -7   9  14   13114     784                                                       14172    1.24    0.00  1.0000
   7  -9 -13       6     305                                                        -452    0.67    0.00  1.0000
  -7   9  13       6     267                                                        -239    0.67    0.00  1.0000
   7  -9 -12     385     316                                                         555    1.08    0.00  1.0000
  -7   9  12     313     288                                                         468    1.08    0.00  1.0000
   7  -9 -11   15397     844                                                       16763   -1.48    0.00  1.0000
   7  -9 -10      26     229                                                         109   -1.47    0.00  1.0000
  -7   9  10       4     278                                                          11   -1.47    0.00  1.0000
   7  -9  -9    7130     599                                                        7598   -0.75    0.00  1.0000
  -7   9   8    5396     468                                                        6722    2.34    0.00  1.0000
   7  -9  -7     336     283                                                         620   -1.80    0.00  1.0000
  -7   9   6     509     278                                                          98   -3.48    0.00  1.0000
   7  -9   4    1165     207                                                         822    1.50    0.00  1.0000
   7  -9   6     154     212                                                         -49   -3.40    0.00  1.0000
   7  -9   7     863     278                                                        1290   -1.80    0.00  1.0000
  -7   9  -8    4659     479                                                        5807    2.18    0.00  1.0000
   7  -9   9    8682     555                                                        9127   -0.65    0.00  1.0000
  -7   9 -10      34     316                                                         -33   -1.59    0.00  1.0000
   7  -9  11   15247    1067                                                       16573   -1.44    0.00  1.0000
  -7   9 -11   16965    1007                                                       18363   -1.44    0.00  1.0000
   7  -9  12     687     272                                                         914    1.10    0.00  1.0000
  -7   9 -12     214     272                                                         348    1.10    0.00  1.0000
   7  -9  13       6     185                                                           0    0.67    0.00  1.0000
  -7   9 -13     159     201                                                         103    0.67    0.00  1.0000
   7  -9  16    1340     321                                                        1176    0.64    0.00  1.0000
  -7   9 -16    1090     343                                                         942    0.64    0.00  1.0000
   7  -9  17   11851     767                                                       10058   -2.35    0.00  1.0000
   7  -9  18   13886     735                                                       16502   -2.91    0.00  1.0000
  -7   9 -18   14270     708                                                       16921   -2.91    0.00  1.0000
   7  -9  19   20170    1290                                                       20295   -0.12    0.00  1.0000
  -7   9 -19   18765    1067                                                       18886   -0.12    0.00  1.0000
   7  -9  20    7043     571                                                       12110    7.16    0.00  1.0000
  -7   9 -20    6671     539                                                       11620    7.16    0.00  1.0000
   7  -9  21     725     245                                                        1045    1.50    0.00  1.0000
  -7   9 -21     176     365                                                         348    1.50    0.00  1.0000
   7  -9  22     685     392                                                          60   -5.05    0.00  1.0000
  -7   9 -22    1450     337                                                         386   -5.05    0.00  1.0000
   7  -9  24    1065     539                                                        1616    2.07    0.00  1.0000
   7  -9  25    2811     463                                                        1938    2.47    0.00  1.0000
  -7   9 -25    3045     359                                                        2133    2.47    0.00  1.0000
   7  -9  26    1728     359                                                        2221    1.52    0.00  1.0000
  -7   9 -26    1968     381                                                        2493    1.52    0.00  1.0000
   7  -9  27    2238     354                                                        2411   -0.49    0.00  1.0000
  -7   9 -27    2489     327                                                        2672   -0.49    0.00  1.0000
   7  -9  28    1171     343                                                        2509    4.35    0.00  1.0000
  -7   9 -28    1016     512                                                        2280    4.35    0.00  1.0000
   7  -9  29    9114     669                                                        7239    2.85    0.00  1.0000
  -7   9 -29    9120     664                                                        7244    2.85    0.00  1.0000
   7  -9  30       1     479                                                         158   -3.31    0.00  1.0000
  -7   9 -30      12     294                                                         234   -3.31    0.00  1.0000
   7  -9  31    2800     435                                                        2797    0.01    0.00  1.0000
  -7   9 -31    3007     397                                                        3004    0.01    0.00  1.0000
   7  -9  32    5668     484                                                        4713   -1.82    0.00  1.0000
  -7   9 -32    4890     642                                                        4006   -1.82    0.00  1.0000
   7  -9  33    5088     833                                                        5083    0.01    0.00  1.0000
  -7   9 -33    4849     615                                                        4844    0.01    0.00  1.0000
   7  -9  34      57     365                                                          49   -0.16    0.00  1.0000
  -7   9 -34     161     359                                                         147   -0.16    0.00  1.0000
   7  -9  35    3918     484                                                        4463   -1.15    0.00  1.0000
  -7   9 -35    4188     718                                                        4751   -1.15    0.00  1.0000
   7  -9  36    5931     833                                                        6885    1.63    0.00  1.0000
   8 -10 -31     593     425                                                         844   -1.29    0.00  1.0000
  -8  10  31     304     403                                                         490   -1.29    0.00  1.0000
   8 -10 -30    1266     446                                                        1328    0.24    0.00  1.0000
  -8  10  30     741     403                                                         789    0.24    0.00  1.0000
   8 -10 -29      34     528                                                        -190    1.59    0.00  1.0000
   8 -10 -28      39     571                                                           0   -1.71    0.00  1.0000
   8 -10 -27    4082     762                                                        4566   -1.01    0.00  1.0000
  -8  10  27    4965     827                                                        5497   -1.01    0.00  1.0000
   8 -10 -26       5     370                                                        -327    0.64    0.00  1.0000
  -8  10  26     336     354                                                         256    0.64    0.00  1.0000
   8 -10 -25    1710     386                                                        1633    0.26    0.00  1.0000
  -8  10  25    1532     381                                                        1459    0.26    0.00  1.0000
   8 -10 -24     168     479                                                         691   -3.68    0.00  1.0000
  -8  10  24      57     517                                                         435   -3.68    0.00  1.0000
   8 -10 -22    2171     441                                                         991   -4.14    0.00  1.0000
  -8  10  22    1451     539                                                         528   -4.14    0.00  1.0000
   8 -10 -20    1114     430                                                         495    3.05    0.00  1.0000
  -8  10  20     124     408                                                         -16    3.05    0.00  1.0000
   8 -10 -18     863     376                                                        1480   -2.49    0.00  1.0000
  -8  10  18     768     403                                                        1355   -2.49    0.00  1.0000
   8 -10 -16    7912     746                                                        6945   -1.54    0.00  1.0000
  -8  10  16    8155     593                                                        7173   -1.54    0.00  1.0000
   8 -10 -15    1852     408                                                        2776    2.65    0.00  1.0000
  -8  10  15    2070     452                                                        3042    2.65    0.00  1.0000
  -8  10  14    2389     337                                                        3217    2.15    0.00  1.0000
   8 -10 -12       1     435                                                        -392    0.20    0.00  1.0000
  -8  10  12      39     278                                                          49    0.20    0.00  1.0000
   8 -10 -11      18     348                                                        -103   -1.16    0.00  1.0000
   8 -10 -10     257     354                                                         490    1.67    0.00  1.0000
  -8  10  10     154     354                                                         343    1.67    0.00  1.0000
   8 -10  -9     878     316                                                         386    2.75    0.00  1.0000
  -8  10   8    2584     457                                                        2901    0.83    0.00  1.0000
   8 -10  -7    1488     321                                                        1524   -0.13    0.00  1.0000
  -8  10   7    1063     343                                                        1094   -0.13    0.00  1.0000
  -8  10   6     632     288                                                         506   -0.73    0.00  1.0000
  -8  10  -7    1109     354                                                        1121   -0.05    0.00  1.0000
   8 -10   8    2371     446                                                        2667    0.81    0.00  1.0000
   8 -10   9     429     327                                                         114    2.76    0.00  1.0000
   8 -10  10     253     419                                                         506    1.81    0.00  1.0000
  -8  10 -10     182     376                                                         403    1.81    0.00  1.0000
   8 -10  11      98     196                                                          33   -1.13    0.00  1.0000
  -8  10 -11     439     337                                                         283   -1.13    0.00  1.0000
   8 -10  12     237     370                                                         250    0.12    0.00  1.0000
   8 -10  13    3726     495                                                        3423    0.69    0.00  1.0000
  -8  10 -13    3164     452                                                        2885    0.69    0.00  1.0000
   8 -10  15    2103     316                                                        3059    2.59    0.00  1.0000
  -8  10 -15    2044     327                                                        2988    2.59    0.00  1.0000
   8 -10  16    7283     620                                                        6346   -1.56    0.00  1.0000
  -8  10 -16    8231     757                                                        7233   -1.56    0.00  1.0000
   8 -10  18     851     316                                                        1431   -2.37    0.00  1.0000
  -8  10 -18     669     294                                                        1192   -2.37    0.00  1.0000
   8 -10  19    2778     642                                                        3478    1.72    0.00  1.0000
  -8  10 -19    2564     495                                                        3238    1.72    0.00  1.0000
   8 -10  20     356     294                                                          65    2.96    0.00  1.0000
  -8  10 -20    1068     283                                                         479    2.96    0.00  1.0000
   8 -10  21   13440     969                                                       13498   -0.07    0.00  1.0000
  -8  10 -21   13679     865                                                       13737   -0.07    0.00  1.0000
   8 -10  22    1383     501                                                         490   -4.12    0.00  1.0000
  -8  10 -22    1356     294                                                         474   -4.12    0.00  1.0000
   8 -10  23      11     468                                                        -528   -0.90    0.00  1.0000
  -8  10 -23     646     337                                                         490   -0.90    0.00  1.0000
  -8  10 -24     175     425                                                          -5   -3.63    0.00  1.0000
   8 -10  25    1826     577                                                        1731    0.31    0.00  1.0000
  -8  10 -25    1068     577                                                         996    0.31    0.00  1.0000
   8 -10  26       6     348                                                        -425    0.68    0.00  1.0000
  -8  10 -26       6     337                                                        -479    0.68    0.00  1.0000
   8 -10  27    4573     468                                                        5138   -1.11    0.00  1.0000
  -8  10 -27    4563     490                                                        5127   -1.11    0.00  1.0000
   8 -10  28      43     332                                                         -38   -1.81    0.00  1.0000
  -8  10 -28     142     386                                                         343   -1.81    0.00  1.0000
   8 -10  29     483     446                                                         778    1.62    0.00  1.0000
  -8  10 -29     148     370                                                         327    1.62    0.00  1.0000
   8 -10  30     865     414                                                         931    0.30    0.00  1.0000
  -8  10 -30     928     561                                                         996    0.30    0.00  1.0000
   8 -10  31      23     561                                                        -147   -1.32    0.00  1.0000
  -8  10 -31     611     620                                                         871   -1.32    0.00  1.0000
   9 -11 -25      55     419                                                         103    0.75    0.00  1.0000
  -9  11  25      44     430                                                          87    0.75    0.00  1.0000
   9 -11 -24     770     403                                                         484   -1.58    0.00  1.0000
  -9  11  24     604     370                                                         354   -1.58    0.00  1.0000
   9 -11 -23    5610     876                                                        5807   -0.36    0.00  1.0000
  -9  11  23    5199     778                                                        5388   -0.36    0.00  1.0000
   9 -11 -22     746     386                                                         484   -1.46    0.00  1.0000
  -9  11  22     901     370                                                         610   -1.46    0.00  1.0000
   9 -11 -21    3969     708                                                        3489   -1.08    0.00  1.0000
  -9  11  21    3911     555                                                        3434   -1.08    0.00  1.0000
   9 -11 -20   16294    1034                                                       14597    1.87    0.00  1.0000
   9 -11 -19      73     484                                                        -425    2.35    0.00  1.0000
  -9  11  19      73     501                                                        -180    2.35    0.00  1.0000
   9 -11 -17    1649     490                                                        1023   -2.36    0.00  1.0000
  -9  11  17    1102     517                                                         604   -2.36    0.00  1.0000
  -9  11  16     176     397                                                         294    1.06    0.00  1.0000
  -9  11  15      19     446                                                        -147    1.19    0.00  1.0000
   9 -11 -14      12     419                                                        -229    0.96    0.00  1.0000
  -9  11  14     727     517                                                         550    0.96    0.00  1.0000
   9 -11 -12    1770     484                                                        1393   -1.30    0.00  1.0000
  -9  11  12    1231     463                                                         920   -1.30    0.00  1.0000
   9 -11 -11    1982     495                                                        2253   -0.81    0.00  1.0000
   9 -11 -10       0     267                                                         -11   -0.14    0.00  1.0000
   9 -11  -9      21     250                                                          49    0.67    0.00  1.0000
   9 -11  -8      13     337                                                        -229   -0.98    0.00  1.0000
   9 -11  -6       6     294                                                          65    1.54    0.00  1.0000
  -9  11  -6      17     359                                                          93    1.51    0.00  1.0000
   9 -11   8      15     354                                                         -76   -1.06    0.00  1.0000
  -9  11  -9     106     381                                                         163    0.67    0.00  1.0000
   9 -11  10       0     386                                                        -223   -0.15    0.00  1.0000
   9 -11  12    1790     446                                                        1399   -1.35    0.00  1.0000
  -9  11 -12    2078     479                                                        1655   -1.35    0.00  1.0000
   9 -11  13    8682     718                                                        8512   -0.25    0.00  1.0000
  -9  11 -13    8205     784                                                        8039   -0.25    0.00  1.0000
   9 -11  15      17     501                                                        -174    1.14    0.00  1.0000
  -9  11 -15     587     403                                                         408    1.14    0.00  1.0000
   9 -11  16     290     495                                                         441    1.09    0.00  1.0000
   9 -11  17    1530     337                                                         909   -2.46    0.00  1.0000
  -9  11 -17    1467     332                                                         860   -2.46    0.00  1.0000
  -9  11 -18       7     610                                                        -142    0.71    0.00  1.0000
  -9  11 -19     214     582                                                         528    2.30    0.00  1.0000
   9 -11  20   13866     718                                                       12404    1.75    0.00  1.0000
  -9  11 -20   14958     729                                                       13438    1.75    0.00  1.0000
   9 -11  22    2011     582                                                        1573   -1.42    0.00  1.0000
  -9  11 -22     322     588                                                         163   -1.42    0.00  1.0000
  -9  11 -23    5463     811                                                        5682   -0.40    0.00  1.0000
   9 -11  24     918     550                                                         593   -1.63    0.00  1.0000
   9 -11  25       6     403                                                        -190    0.66    0.00  1.0000
  -9  11 -25     293     386                                                         381    0.66    0.00  1.0000
 -10  12  12       1     463                                                        -120   -0.26    0.00  1.0000
  10 -12 -11    3308     517                                                        3429    0.28    0.00  1.0000
 -10  12  11    2843     539                                                        2955    0.28    0.00  1.0000
  10 -12 -10     164     365                                                         -44    3.51    0.00  1.0000
  10 -12  11    3305     517                                                        3434    0.30    0.00  1.0000
 -10  12 -13     676     490                                                         392    1.70    0.00  1.0000
 -10  12 -14    1341     528                                                        1105   -0.93    0.00  1.0000
  -1  -2 -51    6441     713                                                        5219   -2.20    0.00  1.0000
   1   2  51    6230     463                                                        5029   -2.20    0.00  1.0000
  -1  -2 -50   14284     544                                                       12017   -2.71    0.00  1.0000
   1   2  50   13821     490                                                       11593   -2.71    0.00  1.0000
  -1  -2 -49    5203     582                                                        6732   -2.72    0.00  1.0000
   1   2  49    4480     446                                                        5905   -2.72    0.00  1.0000
  -1  -2 -48    1348     278                                                        1535    0.68    0.00  1.0000
   1   2  48    1225     272                                                        1404    0.68    0.00  1.0000
  -1  -2 -47    7274     392                                                        7358   -0.14    0.00  1.0000
   1   2  47    8459     909                                                        8550   -0.14    0.00  1.0000
  -1  -2 -46     261     468                                                         -27   -4.43    0.00  1.0000
   1   2  46      11     212                                                         376   -4.43    0.00  1.0000
  -1  -2 -45     123     212                                                         419    2.57    0.00  1.0000
   1   2  45     255     218                                                         642    2.57    0.00  1.0000
  -1  -2 -44    1353     310                                                        4512    8.33    0.00  1.0000
   1   2  44    1808     365                                                        5317    8.33    0.00  1.0000
  -1  -2 -43   25536     784                                                       22777    2.43    0.00  1.0000
   1   2  43   27970    1448                                                       25079    2.43    0.00  1.0000
  -1  -2 -42   10961     397                                                        7767   -4.54    0.00  1.0000
   1   2  42   10999     354                                                        7799   -4.54    0.00  1.0000
  -1  -2 -41      39     180                                                          27   -0.28    0.00  1.0000
   1   2  41     144     201                                                         120   -0.28    0.00  1.0000
  -1  -2 -40    2041     272                                                        1997   -0.14    0.00  1.0000
   1   2  40    2273     223                                                        2226   -0.14    0.00  1.0000
  -1  -2 -39     596     196                                                         615   -0.12    0.00  1.0000
   1   2  39     478     169                                                         495   -0.12    0.00  1.0000
  -1  -2 -38     350     152                                                          11   -6.03    0.00  1.0000
   1   2  38     485     348                                                        -408   -6.03    0.00  1.0000
  -1  -2 -37   36358    1399                                                       37760   -1.00    0.00  1.0000
   1   2  37   37774    1284                                                       39203   -1.00    0.00  1.0000
  -1  -2 -36   13586     740                                                       16709    3.48    0.00  1.0000
   1   2  36   12963     615                                                       16017    3.48    0.00  1.0000
  -1  -2 -35   89666    2368                                                       91691    0.92    0.00  1.0000
   1   2  35   86851    2498                                                       88844    0.92    0.00  1.0000
  -1  -2 -34     994     180                                                         566    2.12    0.00  1.0000
   1   2  34     765     190                                                         397    2.12    0.00  1.0000
  -1  -2 -33   17571     631                                                       17149    0.44    0.00  1.0000
   1   2  33   18552     691                                                       18118    0.44    0.00  1.0000
  -1  -2 -32    2865     278                                                        4795    4.31    0.00  1.0000
   1   2  32    3508     321                                                        5617    4.31    0.00  1.0000
  -1  -2 -31    3487     229                                                        2917   -1.38    0.00  1.0000
   1   2  31    3606     229                                                        3026   -1.38    0.00  1.0000
  -1  -2 -30   27710    1001                                                       30217    2.02    0.00  1.0000
   1   2  30   27381    1012                                                       29874    2.02    0.00  1.0000
  -1  -2 -29    1530     180                                                        1301   -0.84    0.00  1.0000
   1   2  29    1994     174                                                        1731   -0.84    0.00  1.0000
  -1  -2 -28   12054     414                                                       10145    2.49    0.00  1.0000
   1   2  28   13404     561                                                       11386    2.49    0.00  1.0000
  -1  -2 -27   28348    1007                                                       31991   -2.88    0.00  1.0000
   1   2  27   27667    1029                                                       31267   -2.88    0.00  1.0000
  -1  -2 -26      14     142                                                        1268   -8.81    0.00  1.0000
   1   2  26       5     147                                                         920   -8.81    0.00  1.0000
  -1  -2 -25   34078    1981                                                       35088   -0.74    0.00  1.0000
   1   2  25   35317    1137                                                       36345   -0.74    0.00  1.0000
  -1  -2 -24   77057    1867                                                       62998   -7.29    0.00  1.0000
   1   2  24   77520    2172                                                       63417   -7.29    0.00  1.0000
  -1  -2 -23    2588     169                                                        2041   -1.56    0.00  1.0000
   1   2  23    2471     142                                                        1938   -1.56    0.00  1.0000
  -1  -2 -22   46296    1410                                                       41097   -3.41    0.00  1.0000
   1   2  22   46532    1339                                                       41320   -3.41    0.00  1.0000
  -1  -2 -21     484     120                                                         256   -1.64    0.00  1.0000
   1   2  21     422     142                                                         212   -1.64    0.00  1.0000
  -1  -2 -20   31432    1421                                                       43236    8.40    0.00  1.0000
   1   2  20   31385    1372                                                       43181    8.40    0.00  1.0000
  -1  -2 -19  229664    5633                                                      232130   -0.70    0.00  1.0000
   1   2  19  226048    5731                                                      228495   -0.70    0.00  1.0000
  -1  -2 -18    7730     185                                                        3080    8.89    0.00  1.0000
   1   2  18    7757     229                                                        3097    8.89    0.00  1.0000
  -1  -2 -17     625      98                                                         120   -3.85    0.00  1.0000
   1   2  17     674     103                                                         142   -3.85    0.00  1.0000
  -1  -2 -16   63618    2003                                                       66426    1.51    0.00  1.0000
   1   2  16   64274    1693                                                       67096    1.51    0.00  1.0000
  -1  -2 -15    1247     103                                                         620   -2.86    0.00  1.0000
   1   2  15     921     103                                                         397   -2.86    0.00  1.0000
  -1  -2 -14    6954     588                                                       14423  -10.06    0.00  1.0000
   1   2  14    7421     724                                                       15092  -10.06    0.00  1.0000
  -1  -2 -13     148     120                                                        1431   -7.04    0.00  1.0000
   1   2  13     115     152                                                        1323   -7.04    0.00  1.0000
   1   2  12   51305    1159                                                       40090    7.20    0.00  1.0000
  -1  -2 -11   73453    1899                                                       65904   -3.92    0.00  1.0000
   1   2  11   72303    1573                                                       64815   -3.92    0.00  1.0000
  -1  -2 -10  268612    6972                                                      348955   19.85    0.00  1.0000
   1   2  10  264894   13802                                                      344715   19.85    0.00  1.0000
  -1  -2  -9    1808     180                                                        1861    0.17    0.00  1.0000
   1   2   9    1922     158                                                        1976    0.17    0.00  1.0000
  -1  -2  -8    6084    2155                                                       60325   45.94    0.00  1.0000
   1   2   8    6159    3331                                                       60559   45.94    0.00  1.0000
  -1  -2  -7   16904    1252                                                       19637    2.77    0.00  1.0000
   1   2   7   17106    1257                                                       19854    2.77    0.00  1.0000
  -1  -2  -6  280821    7473                                                      334167  -13.19    0.00  1.0000
   1   2   6  277858   13100                                                      330934  -13.19    0.00  1.0000
  -1  -2  -5    7730     169                                                        2123   11.47    0.00  1.0000
   1   2   5    7499     163                                                        2003   11.47    0.00  1.0000
  -1  -2  -4   48560     648                                                        9829  -33.22    0.00  1.0000
   1   2   4   48598     446                                                        9846  -33.22    0.00  1.0000
  -1  -2  -2  217862    3946                                                      134768  -27.31    0.00  1.0000
   1   2   2  211164    3238                                                      129511  -27.31    0.00  1.0000
  -1  -2  -1  154746    4441                                                      194685   13.11    0.00  1.0000
   1   2   1  155023    5519                                                      194996   13.11    0.00  1.0000
  -1  -2   0  292492    2700                                                      134338  -47.77    0.00  1.0000
   1   2   0  291617    2852                                                      133745  -47.77    0.00  1.0000
  -1  -2   1  151222    4359                                                      190337   12.99    0.00  1.0000
   1   2  -1  153288    4447                                                      192655   12.99    0.00  1.0000
  -1  -2   2  211928    4022                                                      130148  -27.29    0.00  1.0000
   1   2  -2  212969    3168                                                      130964  -27.29    0.00  1.0000
  -1  -2   3  509859   17019                                                      461071    9.60    0.00  1.0000
  -1  -2   4   48354     664                                                        9557  -33.47    0.00  1.0000
   1   2  -4   48963     659                                                        9829  -33.47    0.00  1.0000
  -1  -2   5    7469     136                                                        2025   11.35    0.00  1.0000
   1   2  -5    7427     125                                                        2003   11.35    0.00  1.0000
  -1  -2   6  276681    8763                                                      330167  -13.32    0.00  1.0000
   1   2  -6  280000    7516                                                      333792  -13.32    0.00  1.0000
  -1  -2   7   16527     827                                                       19403    2.94    0.00  1.0000
   1   2  -7   16220     718                                                       19071    2.94    0.00  1.0000
  -1  -2   8    5773    1796                                                       59569   46.07    0.00  1.0000
   1   2  -8    5401    1676                                                       58360   46.07    0.00  1.0000
  -1  -2   9    1929     147                                                        2014    0.26    0.00  1.0000
   1   2  -9    1743     256                                                        1823    0.26    0.00  1.0000
  -1  -2  10  261592    8224                                                      341281   19.93    0.00  1.0000
   1   2 -10  263875    8224                                                      343888   19.93    0.00  1.0000
  -1  -2  11   71214    1578                                                       63596   -4.02    0.00  1.0000
   1   2 -11   73201    2324                                                       65474   -4.02    0.00  1.0000
  -1  -2  12   50947    1230                                                       39731    7.23    0.00  1.0000
   1   2 -12   51434    1235                                                       40161    7.23    0.00  1.0000
  -1  -2  13     178     109                                                        1480   -6.89    0.00  1.0000
   1   2 -13     155     120                                                        1410   -6.89    0.00  1.0000
  -1  -2  14    7095     512                                                       14597  -10.03    0.00  1.0000
   1   2 -14    6921     561                                                       14347  -10.03    0.00  1.0000
  -1  -2  15    1330     109                                                         697   -2.76    0.00  1.0000
   1   2 -15    1146      98                                                         566   -2.76    0.00  1.0000
  -1  -2  16   62709    3091                                                       65653    1.59    0.00  1.0000
   1   2 -16   64662    2101                                                       67651    1.59    0.00  1.0000
  -1  -2  17     823     103                                                         234   -3.67    0.00  1.0000
   1   2 -17     738      98                                                         190   -3.67    0.00  1.0000
  -1  -2  18    7687     174                                                        3124    8.72    0.00  1.0000
   1   2 -18    7299     239                                                        2879    8.72    0.00  1.0000
  -1  -2  19  228470    4893                                                      231640   -0.91    0.00  1.0000
   1   2 -19  228357    4887                                                      231526   -0.91    0.00  1.0000
  -1  -2  20   31331    1905                                                       42985    8.31    0.00  1.0000
   1   2 -20   31629    2825                                                       43334    8.31    0.00  1.0000
  -1  -2  21     213     103                                                          76   -1.61    0.00  1.0000
   1   2 -21     515     114                                                         283   -1.61    0.00  1.0000
  -1  -2  22   47486    1241                                                       42370   -3.31    0.00  1.0000
   1   2 -22   47267    1186                                                       42163   -3.31    0.00  1.0000
  -1  -2  23    2583     234                                                        2074   -1.45    0.00  1.0000
   1   2 -23    2443     147                                                        1948   -1.45    0.00  1.0000
  -1  -2  24   76757    1785                                                       63063   -7.11    0.00  1.0000
   1   2 -24   78042    1801                                                       64228   -7.11    0.00  1.0000
  -1  -2  25   34811    1165                                                       35670   -0.63    0.00  1.0000
   1   2 -25   35134    1001                                                       35997   -0.63    0.00  1.0000
  -1  -2  26       4     147                                                        1132   -8.82    0.00  1.0000
   1   2 -26      18     163                                                        1312   -8.82    0.00  1.0000
  -1  -2  27   28640    1083                                                       32432   -2.98    0.00  1.0000
   1   2 -27   27633    1186                                                       31360   -2.98    0.00  1.0000
  -1  -2  28   12490     435                                                       10678    2.31    0.00  1.0000
   1   2 -28   12708     566                                                       10880    2.31    0.00  1.0000
  -1  -2  29    1858     185                                                        1595   -0.87    0.00  1.0000
   1   2 -29    1663     196                                                        1415   -0.87    0.00  1.0000
  -1  -2  30   28139     936                                                       30451    1.85    0.00  1.0000
   1   2 -30   28003    1197                                                       30310    1.85    0.00  1.0000
  -1  -2  31    3756     196                                                        3217   -1.25    0.00  1.0000
   1   2 -31    2993     250                                                        2514   -1.25    0.00  1.0000
  -1  -2  32    3883     435                                                        6052    4.24    0.00  1.0000
   1   2 -32    3567     321                                                        5655    4.24    0.00  1.0000
  -1  -2  33   18383     675                                                       17993    0.40    0.00  1.0000
   1   2 -33   18334    1099                                                       17944    0.40    0.00  1.0000
  -1  -2  34     543     158                                                         250    2.05    0.00  1.0000
   1   2 -34     899     142                                                         506    2.05    0.00  1.0000
  -1  -2  35   89808    2351                                                       91876    0.94    0.00  1.0000
   1   2 -35   88409    1981                                                       90461    0.94    0.00  1.0000
  -1  -2  36   13772     593                                                       16910    3.48    0.00  1.0000
   1   2 -36   13183     588                                                       16257    3.48    0.00  1.0000
  -1  -2  37   37683    1235                                                       39246   -1.09    0.00  1.0000
   1   2 -37   37432    1491                                                       38990   -1.09    0.00  1.0000
  -1  -2  38      29     229                                                         256   -5.85    0.00  1.0000
   1   2 -38      98     174                                                         131   -5.85    0.00  1.0000
  -1  -2  39     306     267                                                         316   -0.09    0.00  1.0000
   1   2 -39     321     185                                                         332   -0.09    0.00  1.0000
  -1  -2  40    2635     239                                                        2569   -0.18    0.00  1.0000
   1   2 -40    2392     234                                                        2329   -0.18    0.00  1.0000
  -1  -2  41     140     185                                                         109   -0.38    0.00  1.0000
   1   2 -41     367     201                                                         316   -0.38    0.00  1.0000
  -1  -2  42   11457     408                                                        8109   -4.66    0.00  1.0000
   1   2 -42   11819     435                                                        8414   -4.66    0.00  1.0000
  -1  -2  43   25511     942                                                       22761    2.43    0.00  1.0000
   1   2 -43   26277     740                                                       23485    2.43    0.00  1.0000
  -1  -2  44    1867     354                                                        5492    8.47    0.00  1.0000
   1   2 -44    1464     332                                                        4784    8.47    0.00  1.0000
  -1  -2  45      95     234                                                         354    2.49    0.00  1.0000
   1   2 -45     112     234                                                         386    2.49    0.00  1.0000
  -1  -2  46       5     223                                                         158   -4.07    0.00  1.0000
   1   2 -46       1     245                                                         256   -4.07    0.00  1.0000
  -1  -2  47    7200     397                                                        7233   -0.05    0.00  1.0000
   1   2 -47    7271     468                                                        7304   -0.05    0.00  1.0000
  -1  -2  48    1318     381                                                        1415    0.36    0.00  1.0000
   1   2 -48    1313     239                                                        1410    0.36    0.00  1.0000
  -1  -2  49    4206     359                                                        5595   -2.73    0.00  1.0000
   1   2 -49    4688     506                                                        6150   -2.73    0.00  1.0000
  -1  -2  50   14748     659                                                       12741   -2.35    0.00  1.0000
   1   2 -50   14589     637                                                       12594   -2.35    0.00  1.0000
  -1  -2  51    7145     490                                                        5726   -2.43    0.00  1.0000
   1   2 -51    6339     425                                                        5007   -2.43    0.00  1.0000
   0  -3 -50    6365     468                                                        7897   -2.49    0.00  1.0000
   0   3  50    6253     588                                                        7772   -2.49    0.00  1.0000
   0  -3 -48     903     299                                                         446   -2.51    0.00  1.0000
   0   3  48     527     283                                                         196   -2.51    0.00  1.0000
   0  -3 -46     600     376                                                        1948    5.38    0.00  1.0000
   0   3  46    1185     550                                                        2923    5.38    0.00  1.0000
   0  -3 -44   19826     713                                                       16877    2.99    0.00  1.0000
[truncated: 2,334,784 more chars]
