# Supplementary material for: π-Stacks of radical-anionic naphthalenediimides in a metal-organic framework
Source: Sci Adv. 2022 Dec 23;8(51):eade1383. doi: 10.1126/sciadv.ade1383 (PMC9788762; doi:10.1126/sciadv.ade1383)
Supplement: Supplementary file 2 — Data S1 to S5 [file sciadv.ade1383_data_s1_to_s5.zip › sciadv.ade1383_data_s3.cif]

 
data_6_sq
 
_audit_creation_method            'SHELXL-2018/3'
_shelx_SHELXL_version_number      '2018/3'
_chemical_name_systematic         ?
_chemical_name_common             ?
_chemical_melting_point           ?
_chemical_formula_moiety          ?
_chemical_formula_sum
 'C120 H80 Ca4 N12 O45' 
_chemical_formula_weight          2570.28

loop_
 _atom_type_symbol
 _atom_type_description
 _atom_type_scat_dispersion_real
 _atom_type_scat_dispersion_imag
 _atom_type_scat_source
 'C'  'C'   0.0033   0.0016
 'International Tables Vol C Tables 4.2.6.8 and 6.1.1.4'
 'H'  'H'   0.0000   0.0000
 'International Tables Vol C Tables 4.2.6.8 and 6.1.1.4'
 'Ca'  'Ca'   0.2262   0.3064
 'International Tables Vol C Tables 4.2.6.8 and 6.1.1.4'
 'N'  'N'   0.0061   0.0033
 'International Tables Vol C Tables 4.2.6.8 and 6.1.1.4'
 'O'  'O'   0.0106   0.0060
 'International Tables Vol C Tables 4.2.6.8 and 6.1.1.4'
 
_space_group_crystal_system       tetragonal
_space_group_IT_number            124
_space_group_name_H-M_alt         'P 4/m c c'
_space_group_name_Hall            '-P 4 2c'
 
_shelx_space_group_comment
;
The symmetry employed for this shelxl refinement is uniquely defined
by the following loop, which should always be used as a source of
symmetry information in preference to the above space-group names.
They are only intended as comments.
;
 
loop_
 _space_group_symop_operation_xyz
 'x, y, z'
 '-x, -y, z'
 '-y, x, z'
 'y, -x, z'
 '-x, y, -z+1/2'
 'x, -y, -z+1/2'
 'y, x, -z+1/2'
 '-y, -x, -z+1/2'
 '-x, -y, -z'
 'x, y, -z'
 'y, -x, -z'
 '-y, x, -z'
 'x, -y, z-1/2'
 '-x, y, z-1/2'
 '-y, -x, z-1/2'
 'y, x, z-1/2'
 
_cell_length_a                    13.3219(10)
_cell_length_b                    13.3219(10)
_cell_length_c                    41.146(2)
_cell_angle_alpha                 90
_cell_angle_beta                  90
_cell_angle_gamma                 90
_cell_volume                      7302.3(12)
_cell_formula_units_Z             2
_cell_measurement_temperature     220(2)
_cell_measurement_reflns_used     188000
_cell_measurement_theta_min       0.401
_cell_measurement_theta_max       33.749
 
_exptl_crystal_description        cubic
_exptl_crystal_colour             ?
_exptl_crystal_density_meas       ?
_exptl_crystal_density_method     ?
_exptl_crystal_density_diffrn     1.169          
_exptl_crystal_F_000              2648
_exptl_transmission_factor_min    ?
_exptl_transmission_factor_max    ?
_exptl_crystal_size_max           0.080
_exptl_crystal_size_mid           0.077
_exptl_crystal_size_min           0.028
_exptl_absorpt_coefficient_mu     0.227
_shelx_estimated_absorpt_T_min    0.982
_shelx_estimated_absorpt_T_max    0.994
_exptl_absorpt_correction_type    MULTI-SCAN
_exptl_absorpt_correction_T_min   0.789  #  Should be checked
_exptl_absorpt_correction_T_max   1.000  #  Should be checked
_exptl_absorpt_process_details    SADABS 
_exptl_absorpt_special_details    ?
_diffrn_ambient_temperature       220(2)
_diffrn_radiation_wavelength      0.71073
_diffrn_radiation_type            MoK\a
_diffrn_source                    'fine-focus sealed tube'
_diffrn_measurement_device_type   'CCD detector'  
_diffrn_measurement_method        'phi and omega scans' 
_diffrn_detector_area_resol_mean  ?
_diffrn_reflns_number             67022
_diffrn_reflns_av_unetI/netI      0.0424
_diffrn_reflns_av_R_equivalents   0.0850
_diffrn_reflns_limit_h_min        -20
_diffrn_reflns_limit_h_max        20
_diffrn_reflns_limit_k_min        -20
_diffrn_reflns_limit_k_max        20
_diffrn_reflns_limit_l_min        -58
_diffrn_reflns_limit_l_max        58
_diffrn_reflns_theta_min          1.821
_diffrn_reflns_theta_max          34.176
_diffrn_reflns_theta_full         25.242
_diffrn_measured_fraction_theta_max   0.837
_diffrn_measured_fraction_theta_full  0.996
_diffrn_reflns_Laue_measured_fraction_max    0.837
_diffrn_reflns_Laue_measured_fraction_full   0.996
_diffrn_reflns_point_group_measured_fraction_max   0.837
_diffrn_reflns_point_group_measured_fraction_full  0.996
_reflns_number_total              6424
_reflns_number_gt                 4130
_reflns_threshold_expression      'I > 2\s(I)'
_reflns_Friedel_coverage          0.000
_reflns_Friedel_fraction_max      .
_reflns_Friedel_fraction_full     .
 
_reflns_special_details
;
 Reflections were merged by SHELXL according to the crystal
 class for the calculation of statistics and refinement.
 
 Structure factors included contributions from the .fab file.
 
 _reflns_Friedel_fraction is defined as the number of unique
 Friedel pairs measured divided by the number that would be
 possible theoretically, ignoring centric projections and
 systematic absences.
;
 
_computing_data_collection        'Bruker APEX software' 
_computing_cell_refinement        'Bruker APEX software' 
_computing_data_reduction         'Bruker APEX software' 
_computing_structure_solution     'SHELXT 2018/2 (Sheldrick, 2018)'
_computing_structure_refinement   SHELXL
_computing_molecular_graphics     ORTEP
_computing_publication_material   CIFTAB
_refine_special_details           ?
_refine_ls_structure_factor_coef  Fsqd
_refine_ls_matrix_type            full
_refine_ls_weighting_scheme       calc
_refine_ls_weighting_details
'w=1/[\s^2^(Fo^2^)+(0.2000P)^2^+1.0000P] where P=(Fo^2^+2Fc^2^)/3'
_atom_sites_solution_primary      dual
_atom_sites_solution_secondary    ?
_atom_sites_solution_hydrogens    geom
_refine_ls_hydrogen_treatment     constr
_refine_ls_extinction_method      none
_refine_ls_extinction_coef        .
_refine_ls_number_reflns          6424
_refine_ls_number_parameters      262
_refine_ls_number_restraints      12
_refine_ls_R_factor_all           0.1256
_refine_ls_R_factor_gt            0.0966
_refine_ls_wR_factor_ref          0.3223
_refine_ls_wR_factor_gt           0.2982
_refine_ls_goodness_of_fit_ref    1.157
_refine_ls_restrained_S_all       1.156
_refine_ls_shift/su_max           0.001
_refine_ls_shift/su_mean          0.000
 
loop_
 _atom_site_label
 _atom_site_type_symbol
 _atom_site_fract_x
 _atom_site_fract_y
 _atom_site_fract_z
 _atom_site_U_iso_or_equiv
 _atom_site_adp_type
 _atom_site_occupancy
 _atom_site_site_symmetry_order  
 _atom_site_calc_flag
 _atom_site_refinement_flags_posn
 _atom_site_refinement_flags_adp
 _atom_site_refinement_flags_occupancy
 _atom_site_disorder_assembly
 _atom_site_disorder_group
O1C O 0.500000 0.500000 0.500000 0.0407(10) Uani 1 8 d S T P . .
Ca1A Ca 0.45795(6) 0.69177(7) 0.500000 0.0311(3) Uani 0.827(3) 2 d S T P A 1
O1A O 0.5218(5) 0.8531(4) 0.500000 0.109(2) Uani 0.827(3) 2 d S T P A 1
Ca1B Ca 0.4797(3) 0.7577(4) 0.500000 0.0357(14) Uani 0.173(3) 2 d S T P A 2
O1B O 0.594(4) 0.886(3) 0.4817(11) 0.109(2) Uani 0.0864(17) 1 d . . P A 2
O2 O 0.75044(17) 0.64546(18) 0.54362(4) 0.0566(6) Uani 1 1 d . . . . .
O1 O 0.58702(19) 0.65937(18) 0.53668(5) 0.0621(7) Uani 1 1 d . . . . .
O4 O 0.62230(19) 0.72772(14) 0.69835(4) 0.0533(6) Uani 1 1 d . . . . .
O3 O 0.81440(17) 0.7970(2) 0.65428(5) 0.0654(7) Uani 1 1 d . . . . .
H3 H 0.813190 0.852162 0.663643 0.098 Uiso 1 1 calc R U . . .
O5 O 0.6471(2) 1.03343(14) 0.64892(4) 0.0548(6) Uani 1 1 d . . . . .
N1 N 0.6334(2) 0.88224(16) 0.67411(4) 0.0454(6) Uani 1 1 d . . . . .
C1 C 0.6667(2) 0.67649(19) 0.55256(5) 0.0443(6) Uani 1 1 d . . . . .
C2 C 0.6569(2) 0.73144(19) 0.58438(5) 0.0414(5) Uani 1 1 d . . . . .
C3 C 0.7402(2) 0.7389(2) 0.60450(5) 0.0475(6) Uani 1 1 d . . . . .
H3A H 0.801473 0.709796 0.598169 0.057 Uiso 1 1 calc R U . . .
C4 C 0.7332(2) 0.7894(2) 0.63398(5) 0.0484(7) Uani 1 1 d . . . . .
C5 C 0.6422(2) 0.83246(19) 0.64300(5) 0.0434(6) Uani 1 1 d . . . . .
C6 C 0.5600(3) 0.8255(2) 0.62294(6) 0.0511(7) Uani 1 1 d . . . . .
H6 H 0.499091 0.855623 0.629136 0.061 Uiso 1 1 calc R U . . .
C7 C 0.5662(2) 0.7744(2) 0.59358(6) 0.0493(7) Uani 1 1 d . . . . .
H7 H 0.509574 0.768971 0.580060 0.059 Uiso 1 1 calc R U . . .
C8 C 0.6255(2) 0.81947(18) 0.70159(5) 0.0447(6) Uani 1 1 d . . . . .
C9 C 0.6238(3) 0.86980(17) 0.73316(5) 0.0467(7) Uani 1 1 d . . . . .
C11 C 0.6271(3) 1.03526(18) 0.70592(5) 0.0468(7) Uani 1 1 d . . . . .
C10 C 0.6246(3) 0.97573(17) 0.73452(5) 0.0475(7) Uani 1 1 d . . . . .
C12 C 0.6359(2) 0.98591(19) 0.67424(5) 0.0450(6) Uani 1 1 d . . . . .
C13 C 0.6215(3) 0.81299(18) 0.76167(5) 0.0502(7) Uani 1 1 d . . . . .
H13 H 0.618446 0.742598 0.760477 0.060 Uiso 1 1 calc R U . . .
C14 C 0.6237(3) 0.85999(19) 0.79178(5) 0.0526(8) Uani 1 1 d . . . . .
H14 H 0.622882 0.821024 0.810825 0.063 Uiso 1 1 calc R U . . .
N1S N 0.489(2) 0.5087(13) 0.65981(18) 0.080(4) Uani 0.25 1 d D . P B -1
H1SA H 0.547477 0.494541 0.650129 0.097 Uiso 0.25 1 calc R U P B -1
H1SB H 0.443242 0.463455 0.652867 0.097 Uiso 0.25 1 calc R U P B -1
C2S C 0.501(4) 0.4981(14) 0.6955(3) 0.112(6) Uani 0.25 1 d D . P B -1
H2SA H 0.522177 0.430293 0.700557 0.167 Uiso 0.25 1 calc R U P B -1
H2SB H 0.550707 0.545445 0.703141 0.167 Uiso 0.25 1 calc R U P B -1
H2SC H 0.437107 0.511566 0.706125 0.167 Uiso 0.25 1 calc R U P B -1
C3S C 0.4557(7) 0.6102(7) 0.6495(2) 0.0334(17) Uani 0.25 1 d D . P B -1
H3SA H 0.455917 0.614216 0.626007 0.050 Uiso 0.25 1 calc R U P B -1
H3SB H 0.501338 0.660083 0.658337 0.050 Uiso 0.25 1 calc R U P B -1
H3SC H 0.388447 0.622829 0.657584 0.050 Uiso 0.25 1 calc R U P B -1
N4S N 0.997(2) 0.986(5) 0.6118(4) 0.132(10) Uani 0.25 1 d D U P C -1
H4SA H 1.008528 0.919186 0.612160 0.159 Uiso 0.25 1 calc R U P C -1
H4SB H 1.044778 1.014426 0.599560 0.159 Uiso 0.25 1 calc R U P C -1
C5S C 1.004(3) 1.025(6) 0.6453(4) 0.18(3) Uani 0.25 1 d D . P C -1
H5SA H 1.054389 1.077769 0.646027 0.270 Uiso 0.25 1 calc R U P C -1
H5SB H 1.023296 0.971294 0.659893 0.270 Uiso 0.25 1 calc R U P C -1
H5SC H 0.939695 1.052131 0.651870 0.270 Uiso 0.25 1 calc R U P C -1
C6S C 0.8980(18) 1.004(3) 0.5963(5) 0.127(8) Uani 0.25 1 d D . P C -1
H6SA H 0.898267 0.976062 0.574476 0.190 Uiso 0.25 1 calc R U P C -1
H6SB H 0.845746 0.971509 0.608983 0.190 Uiso 0.25 1 calc R U P C -1
H6SC H 0.885258 1.075322 0.595248 0.190 Uiso 0.25 1 calc R U P C -1
 
loop_
 _atom_site_aniso_label
 _atom_site_aniso_U_11
 _atom_site_aniso_U_22
 _atom_site_aniso_U_33
 _atom_site_aniso_U_23
 _atom_site_aniso_U_13
 _atom_site_aniso_U_12
O1C 0.0461(16) 0.0461(16) 0.030(2) 0.000 0.000 0.000
Ca1A 0.0417(4) 0.0441(6) 0.0076(3) 0.000 0.000 -0.0057(3)
O1A 0.120(5) 0.049(2) 0.158(6) 0.000 0.000 -0.022(3)
Ca1B 0.050(2) 0.049(3) 0.0085(13) 0.000 0.000 0.0004(19)
O1B 0.120(5) 0.049(2) 0.158(6) 0.000 0.000 -0.022(3)
O2 0.0658(13) 0.0812(14) 0.0228(8) -0.0181(8) 0.0020(8) 0.0009(11)
O1 0.0852(15) 0.0735(13) 0.0276(9) -0.0249(9) -0.0250(9) 0.0226(11)
O4 0.0941(16) 0.0374(9) 0.0285(9) -0.0091(6) 0.0053(9) -0.0070(9)
O3 0.0642(13) 0.1022(18) 0.0299(9) -0.0298(10) -0.0045(8) -0.0164(12)
O5 0.1003(16) 0.0514(11) 0.0128(7) -0.0007(6) -0.0027(8) -0.0011(10)
N1 0.0810(16) 0.0433(10) 0.0117(7) -0.0081(6) -0.0009(8) -0.0064(10)
C1 0.0701(16) 0.0497(13) 0.0133(8) -0.0076(8) -0.0065(9) 0.0018(12)
C2 0.0611(14) 0.0498(13) 0.0135(8) -0.0075(8) -0.0039(8) -0.0055(11)
C3 0.0549(14) 0.0730(17) 0.0145(9) -0.0116(9) 0.0026(8) -0.0108(12)
C4 0.0602(15) 0.0715(17) 0.0136(9) -0.0094(9) 0.0007(8) -0.0217(13)
C5 0.0707(17) 0.0454(12) 0.0140(8) -0.0095(8) -0.0031(9) -0.0091(12)
C6 0.0704(17) 0.0587(15) 0.0244(11) -0.0156(10) -0.0099(11) 0.0106(14)
C7 0.0667(16) 0.0589(15) 0.0223(10) -0.0163(10) -0.0138(10) 0.0079(13)
C8 0.0802(19) 0.0384(11) 0.0155(9) -0.0075(7) 0.0021(10) -0.0073(11)
C9 0.092(2) 0.0347(10) 0.0137(8) -0.0049(7) 0.0047(10) -0.0007(12)
C11 0.093(2) 0.0369(11) 0.0106(8) -0.0028(7) -0.0027(9) -0.0054(12)
C10 0.099(2) 0.0355(11) 0.0084(8) -0.0036(6) 0.0016(9) -0.0038(12)
C12 0.0782(18) 0.0443(12) 0.0123(8) -0.0040(7) -0.0050(9) -0.0064(12)
C13 0.101(2) 0.0316(10) 0.0178(9) -0.0026(7) 0.0057(11) 0.0000(12)
C14 0.106(2) 0.0372(11) 0.0147(9) 0.0024(7) 0.0070(11) 0.0102(13)
N1S 0.071(18) 0.105(16) 0.065(5) 0.031(14) 0.007(10) 0.069(16)
C2S 0.15(2) 0.119(17) 0.070(7) -0.057(16) -0.06(2) 0.081(15)
C3S 0.035(4) 0.042(4) 0.023(4) 0.012(3) 0.001(3) 0.004(4)
N4S 0.129(14) 0.132(14) 0.137(9) 0.007(9) 0.002(10) 0.006(10)
C5S 0.078(13) 0.37(9) 0.090(12) -0.08(3) 0.028(18) -0.03(3)
C6S 0.102(15) 0.21(3) 0.070(12) -0.006(16) -0.029(11) -0.007(18)
 
_geom_special_details
;
 All esds (except the esd in the dihedral angle between two l.s. planes)
 are estimated using the full covariance matrix.  The cell esds are taken
 into account individually in the estimation of esds in distances, angles
 and torsion angles; correlations between esds in cell parameters are only
 used when they are defined by crystal symmetry.  An approximate (isotropic)
 treatment of cell esds is used for estimating esds involving l.s. planes.
;
 
loop_
 _geom_bond_atom_site_label_1
 _geom_bond_atom_site_label_2
 _geom_bond_distance
 _geom_bond_site_symmetry_2
 _geom_bond_publ_flag
O1C Ca1A 2.6154(10) . ?
O1C Ca1A 2.6155(10) 11_566 ?
O1C Ca1A 2.6155(10) 3_655 ?
O1C Ca1A 2.6155(10) 9_666 ?
Ca1A O1A 2.311(5) . ?
Ca1A O1 2.328(2) 10_556 ?
Ca1A O1 2.328(2) . ?
Ca1A O2 2.3938(19) 12_656 ?
Ca1A O2 2.3938(19) 3_655 ?
Ca1A O1 2.582(2) 12_656 ?
Ca1A O1 2.582(2) 3_655 ?
Ca1A C1 2.828(2) 12_656 ?
Ca1A C1 2.828(2) 3_655 ?
Ca1A Ca1A 3.6988(14) 3_655 ?
Ca1A Ca1A 3.6988(14) 11_566 ?
Ca1B O1B 2.41(4) . ?
Ca1B O1B 2.41(4) 10_556 ?
Ca1B O2 2.452(3) 12_656 ?
Ca1B O2 2.452(3) 3_655 ?
Ca1B O1 2.457(4) 10_556 ?
Ca1B O1 2.457(4) . ?
Ca1B C1 3.237(4) 12_656 ?
Ca1B C1 3.237(4) 3_655 ?
O1B O1B 1.51(9) 10_556 ?
O2 C1 1.246(4) . ?
O1 C1 1.267(3) . ?
O4 C8 1.230(3) . ?
O3 C4 1.370(3) . ?
O3 H3 0.8300 . ?
O5 C12 1.228(3) . ?
N1 C12 1.381(3) . ?
N1 C8 1.410(3) . ?
N1 C5 1.446(3) . ?
C1 C2 1.506(3) . ?
C2 C3 1.388(4) . ?
C2 C7 1.390(4) . ?
C3 C4 1.390(3) . ?
C3 H3A 0.9400 . ?
C4 C5 1.392(4) . ?
C5 C6 1.375(4) . ?
C6 C7 1.389(3) . ?
C6 H6 0.9400 . ?
C7 H7 0.9400 . ?
C8 C9 1.462(3) . ?
C9 C13 1.397(3) . ?
C9 C10 1.412(3) . ?
C11 C14 1.399(3) 6_576 ?
C11 C10 1.420(3) . ?
C11 C12 1.465(3) . ?
C10 C10 1.428(4) 6_576 ?
C13 C14 1.388(3) . ?
C13 H13 0.9400 . ?
C14 H14 0.9400 . ?
N1S C3S 1.483(10) . ?
N1S C2S 1.484(8) . ?
N1S H1SA 0.9000 . ?
N1S H1SB 0.9000 . ?
C2S H2SA 0.9700 . ?
C2S H2SB 0.9700 . ?
C2S H2SC 0.9700 . ?
C3S H3SA 0.9700 . ?
C3S H3SB 0.9700 . ?
C3S H3SC 0.9700 . ?
N4S C5S 1.478(10) . ?
N4S C6S 1.481(10) . ?
N4S H4SA 0.9000 . ?
N4S H4SB 0.9000 . ?
C5S H5SA 0.9700 . ?
C5S H5SB 0.9700 . ?
C5S H5SC 0.9700 . ?
C6S H6SA 0.9700 . ?
C6S H6SB 0.9700 . ?
C6S H6SC 0.9700 . ?
 
loop_
 _geom_angle_atom_site_label_1
 _geom_angle_atom_site_label_2
 _geom_angle_atom_site_label_3
 _geom_angle
 _geom_angle_site_symmetry_1
 _geom_angle_site_symmetry_3
 _geom_angle_publ_flag
Ca1A O1C Ca1A 90.0 . 11_566 ?
Ca1A O1C Ca1A 90.0 . 3_655 ?
Ca1A O1C Ca1A 180.0 11_566 3_655 ?
Ca1A O1C Ca1A 180.0 . 9_666 ?
Ca1A O1C Ca1A 90.0 11_566 9_666 ?
Ca1A O1C Ca1A 90.0 3_655 9_666 ?
O1A Ca1A O1 84.29(15) . 10_556 ?
O1A Ca1A O1 84.29(15) . . ?
O1 Ca1A O1 80.82(12) 10_556 . ?
O1A Ca1A O2 84.74(13) . 12_656 ?
O1 Ca1A O2 89.97(8) 10_556 12_656 ?
O1 Ca1A O2 166.32(10) . 12_656 ?
O1A Ca1A O2 84.74(13) . 3_655 ?
O1 Ca1A O2 166.32(10) 10_556 3_655 ?
O1 Ca1A O2 89.97(8) . 3_655 ?
O2 Ca1A O2 97.14(11) 12_656 3_655 ?
O1A Ca1A O1 136.49(10) . 12_656 ?
O1 Ca1A O1 88.16(13) 10_556 12_656 ?
O1 Ca1A O1 136.53(11) . 12_656 ?
O2 Ca1A O1 52.40(7) 12_656 12_656 ?
O2 Ca1A O1 105.44(9) 3_655 12_656 ?
O1A Ca1A O1 136.49(11) . 3_655 ?
O1 Ca1A O1 136.53(11) 10_556 3_655 ?
O1 Ca1A O1 88.16(13) . 3_655 ?
O2 Ca1A O1 105.44(9) 12_656 3_655 ?
O2 Ca1A O1 52.40(7) 3_655 3_655 ?
O1 Ca1A O1 71.53(10) 12_656 3_655 ?
O1A Ca1A O1C 146.03(18) . . ?
O1 Ca1A O1C 70.17(6) 10_556 . ?
O1 Ca1A O1C 70.17(6) . . ?
O2 Ca1A O1C 116.24(6) 12_656 . ?
O2 Ca1A O1C 116.24(6) 3_655 . ?
O1 Ca1A O1C 66.53(6) 12_656 . ?
O1 Ca1A O1C 66.53(6) 3_655 . ?
O1A Ca1A C1 110.07(12) . 12_656 ?
O1 Ca1A C1 87.13(8) 10_556 12_656 ?
O1 Ca1A C1 160.32(9) . 12_656 ?
O2 Ca1A C1 25.93(8) 12_656 12_656 ?
O2 Ca1A C1 104.33(8) 3_655 12_656 ?
O1 Ca1A C1 26.59(7) 12_656 12_656 ?
O1 Ca1A C1 89.99(8) 3_655 12_656 ?
O1C Ca1A C1 91.15(7) . 12_656 ?
O1A Ca1A C1 110.07(12) . 3_655 ?
O1 Ca1A C1 160.32(9) 10_556 3_655 ?
O1 Ca1A C1 87.13(8) . 3_655 ?
O2 Ca1A C1 104.33(8) 12_656 3_655 ?
O2 Ca1A C1 25.93(8) 3_655 3_655 ?
O1 Ca1A C1 89.99(8) 12_656 3_655 ?
O1 Ca1A C1 26.59(8) 3_655 3_655 ?
O1C Ca1A C1 91.15(7) . 3_655 ?
C1 Ca1A C1 99.78(10) 12_656 3_655 ?
O1A Ca1A Ca1A 168.97(18) . 3_655 ?
O1 Ca1A Ca1A 104.01(7) 10_556 3_655 ?
O1 Ca1A Ca1A 104.01(7) . 3_655 ?
O2 Ca1A Ca1A 87.97(7) 12_656 3_655 ?
O2 Ca1A Ca1A 87.97(7) 3_655 3_655 ?
O1 Ca1A Ca1A 38.60(5) 12_656 3_655 ?
O1 Ca1A Ca1A 38.60(5) 3_655 3_655 ?
O1C Ca1A Ca1A 45.001(1) . 3_655 ?
C1 Ca1A Ca1A 63.82(6) 12_656 3_655 ?
C1 Ca1A Ca1A 63.82(6) 3_655 3_655 ?
O1A Ca1A Ca1A 101.03(18) . 11_566 ?
O1 Ca1A Ca1A 43.79(5) 10_556 11_566 ?
O1 Ca1A Ca1A 43.79(5) . 11_566 ?
O2 Ca1A Ca1A 131.36(6) 12_656 11_566 ?
O2 Ca1A Ca1A 131.36(6) 3_655 11_566 ?
O1 Ca1A Ca1A 102.61(7) 12_656 11_566 ?
O1 Ca1A Ca1A 102.61(7) 3_655 11_566 ?
O1C Ca1A Ca1A 45.0 . 11_566 ?
C1 Ca1A Ca1A 118.01(6) 12_656 11_566 ?
C1 Ca1A Ca1A 118.01(6) 3_655 11_566 ?
Ca1A Ca1A Ca1A 90.0 3_655 11_566 ?
O1B Ca1B O1B 36(2) . 10_556 ?
O1B Ca1B O2 133.3(10) . 3_655 ?
O1B Ca1B O2 103.2(11) 10_556 3_655 ?
O2 Ca1B O2 94.10(18) 12_656 3_655 ?
O1B Ca1B O1 79.6(10) . 10_556 ?
O1B Ca1B O1 101.8(11) 10_556 10_556 ?
O2 Ca1B O1 85.70(10) 12_656 10_556 ?
O2 Ca1B O1 145.5(2) 3_655 10_556 ?
O1B Ca1B O1 101.8(11) . . ?
O1B Ca1B O1 79.6(10) 10_556 . ?
O2 Ca1B O1 145.5(2) 12_656 . ?
O2 Ca1B O1 85.70(10) 3_655 . ?
O1 Ca1B O1 75.81(16) 10_556 . ?
O2 Ca1B C1 19.77(8) 12_656 12_656 ?
O2 Ca1B C1 92.12(16) 3_655 12_656 ?
O1 Ca1B C1 76.34(11) 10_556 12_656 ?
O1 Ca1B C1 125.8(2) . 12_656 ?
O1B Ca1B C1 151.7(10) . 3_655 ?
O1B Ca1B C1 117.5(10) 10_556 3_655 ?
O2 Ca1B C1 92.12(16) 12_656 3_655 ?
O2 Ca1B C1 19.77(8) 3_655 3_655 ?
O1 Ca1B C1 125.8(2) 10_556 3_655 ?
O1 Ca1B C1 76.34(11) . 3_655 ?
C1 Ca1B C1 83.84(15) 12_656 3_655 ?
O1B O1B Ca1B 71.8(10) 10_556 . ?
C1 O2 Ca1A 96.89(16) . 11_566 ?
C1 O2 Ca1B 118.5(2) . 11_566 ?
Ca1A O2 Ca1B 21.96(11) 11_566 11_566 ?
C1 O1 Ca1A 156.9(2) . . ?
C1 O1 Ca1B 135.1(2) . . ?
C1 O1 Ca1A 87.59(16) . 11_566 ?
Ca1A O1 Ca1A 97.61(7) . 11_566 ?
Ca1B O1 Ca1A 106.14(10) . 11_566 ?
C4 O3 H3 109.5 . . ?
C12 N1 C8 126.26(18) . . ?
C12 N1 C5 117.37(19) . . ?
C8 N1 C5 116.3(2) . . ?
O2 C1 O1 122.6(2) . . ?
O2 C1 C2 119.7(2) . . ?
O1 C1 C2 117.6(3) . . ?
O2 C1 Ca1A 57.18(12) . 11_566 ?
O1 C1 Ca1A 65.83(13) . 11_566 ?
C2 C1 Ca1A 169.48(18) . 11_566 ?
O2 C1 Ca1B 41.73(14) . 11_566 ?
O1 C1 Ca1B 81.57(16) . 11_566 ?
C2 C1 Ca1B 157.8(2) . 11_566 ?
Ca1A C1 Ca1B 15.75(7) 11_566 11_566 ?
C3 C2 C7 120.2(2) . . ?
C3 C2 C1 119.0(2) . . ?
C7 C2 C1 120.8(2) . . ?
C2 C3 C4 120.1(3) . . ?
C2 C3 H3A 120.0 . . ?
C4 C3 H3A 120.0 . . ?
O3 C4 C3 121.0(3) . . ?
O3 C4 C5 119.6(2) . . ?
C3 C4 C5 119.4(2) . . ?
C6 C5 C4 120.4(2) . . ?
C6 C5 N1 119.8(3) . . ?
C4 C5 N1 119.7(2) . . ?
C5 C6 C7 120.5(3) . . ?
C5 C6 H6 119.8 . . ?
C7 C6 H6 119.8 . . ?
C6 C7 C2 119.4(2) . . ?
C6 C7 H7 120.3 . . ?
C2 C7 H7 120.3 . . ?
O4 C8 N1 120.32(19) . . ?
O4 C8 C9 123.5(2) . . ?
N1 C8 C9 116.2(2) . . ?
C13 C9 C10 120.54(19) . . ?
C13 C9 C8 119.9(2) . . ?
C10 C9 C8 119.6(2) . . ?
C14 C11 C10 120.02(19) 6_576 . ?
C14 C11 C12 120.7(2) 6_576 . ?
C10 C11 C12 119.3(2) . . ?
C9 C10 C11 121.69(18) . . ?
C9 C10 C10 119.2(2) . 6_576 ?
C11 C10 C10 119.1(3) . 6_576 ?
O5 C12 N1 121.0(2) . . ?
O5 C12 C11 122.2(2) . . ?
N1 C12 C11 116.75(19) . . ?
C14 C13 C9 120.3(2) . . ?
C14 C13 H13 119.8 . . ?
C9 C13 H13 119.8 . . ?
C13 C14 C11 120.7(2) . 6_576 ?
C13 C14 H14 119.6 . . ?
C11 C14 H14 119.6 6_576 . ?
C3S N1S C2S 113.6(10) . . ?
C3S N1S H1SA 108.8 . . ?
C2S N1S H1SA 108.8 . . ?
C3S N1S H1SB 108.8 . . ?
C2S N1S H1SB 108.8 . . ?
H1SA N1S H1SB 107.7 . . ?
N1S C2S H2SA 109.5 . . ?
N1S C2S H2SB 109.5 . . ?
H2SA C2S H2SB 109.5 . . ?
N1S C2S H2SC 109.5 . . ?
H2SA C2S H2SC 109.5 . . ?
H2SB C2S H2SC 109.5 . . ?
N1S C3S H3SA 109.5 . . ?
N1S C3S H3SB 109.5 . . ?
H3SA C3S H3SB 109.5 . . ?
N1S C3S H3SC 109.5 . . ?
H3SA C3S H3SC 109.5 . . ?
H3SB C3S H3SC 109.5 . . ?
C5S N4S C6S 113.8(11) . . ?
C5S N4S H4SA 108.8 . . ?
C6S N4S H4SA 108.8 . . ?
C5S N4S H4SB 108.8 . . ?
C6S N4S H4SB 108.8 . . ?
H4SA N4S H4SB 107.7 . . ?
N4S C5S H5SA 109.5 . . ?
N4S C5S H5SB 109.5 . . ?
H5SA C5S H5SB 109.5 . . ?
N4S C5S H5SC 109.5 . . ?
H5SA C5S H5SC 109.5 . . ?
H5SB C5S H5SC 109.5 . . ?
N4S C6S H6SA 109.5 . . ?
N4S C6S H6SB 109.5 . . ?
H6SA C6S H6SB 109.5 . . ?
N4S C6S H6SC 109.5 . . ?
H6SA C6S H6SC 109.5 . . ?
H6SB C6S H6SC 109.5 . . ?
 
loop_
 _geom_torsion_atom_site_label_1
 _geom_torsion_atom_site_label_2
 _geom_torsion_atom_site_label_3
 _geom_torsion_atom_site_label_4
 _geom_torsion
 _geom_torsion_site_symmetry_1
 _geom_torsion_site_symmetry_2
 _geom_torsion_site_symmetry_3
 _geom_torsion_site_symmetry_4
 _geom_torsion_publ_flag
Ca1A O2 C1 O1 -8.1(3) 11_566 . . . ?
Ca1B O2 C1 O1 -12.2(4) 11_566 . . . ?
Ca1A O2 C1 C2 168.2(2) 11_566 . . . ?
Ca1B O2 C1 C2 164.1(2) 11_566 . . . ?
Ca1A O1 C1 O2 -96.4(5) . . . . ?
Ca1B O1 C1 O2 -103.2(3) . . . . ?
Ca1A O1 C1 O2 7.4(3) 11_566 . . . ?
Ca1A O1 C1 C2 87.2(5) . . . . ?
Ca1B O1 C1 C2 80.5(3) . . . . ?
Ca1A O1 C1 C2 -169.0(2) 11_566 . . . ?
Ca1A O1 C1 Ca1A -103.8(5) . . . 11_566 ?
Ca1B O1 C1 Ca1B -111.3(2) . . . 11_566 ?
O2 C1 C2 C3 -5.5(4) . . . . ?
O1 C1 C2 C3 171.0(3) . . . . ?
Ca1A C1 C2 C3 64.3(12) 11_566 . . . ?
Ca1B C1 C2 C3 23.3(7) 11_566 . . . ?
O2 C1 C2 C7 174.3(3) . . . . ?
O1 C1 C2 C7 -9.2(4) . . . . ?
Ca1A C1 C2 C7 -115.9(11) 11_566 . . . ?
Ca1B C1 C2 C7 -156.8(4) 11_566 . . . ?
C7 C2 C3 C4 0.1(4) . . . . ?
C1 C2 C3 C4 179.9(3) . . . . ?
C2 C3 C4 O3 179.6(3) . . . . ?
C2 C3 C4 C5 -0.3(4) . . . . ?
O3 C4 C5 C6 -180.0(3) . . . . ?
C3 C4 C5 C6 -0.2(4) . . . . ?
O3 C4 C5 N1 -1.8(4) . . . . ?
C3 C4 C5 N1 178.0(2) . . . . ?
C12 N1 C5 C6 -79.5(3) . . . . ?
C8 N1 C5 C6 102.0(3) . . . . ?
C12 N1 C5 C4 102.3(3) . . . . ?
C8 N1 C5 C4 -76.2(3) . . . . ?
C4 C5 C6 C7 0.8(5) . . . . ?
N1 C5 C6 C7 -177.4(3) . . . . ?
C5 C6 C7 C2 -0.9(5) . . . . ?
C3 C2 C7 C6 0.5(5) . . . . ?
C1 C2 C7 C6 -179.3(3) . . . . ?
C12 N1 C8 O4 178.8(3) . . . . ?
C5 N1 C8 O4 -2.9(4) . . . . ?
C12 N1 C8 C9 -2.5(5) . . . . ?
C5 N1 C8 C9 175.8(3) . . . . ?
O4 C8 C9 C13 2.0(5) . . . . ?
N1 C8 C9 C13 -176.6(3) . . . . ?
O4 C8 C9 C10 -178.0(3) . . . . ?
N1 C8 C9 C10 3.3(4) . . . . ?
C13 C9 C10 C11 179.9(3) . . . . ?
C8 C9 C10 C11 0.0(5) . . . . ?
C13 C9 C10 C10 1.0(4) . . . 6_576 ?
C8 C9 C10 C10 -179.0(2) . . . 6_576 ?
C14 C11 C10 C9 177.4(3) 6_576 . . . ?
C12 C11 C10 C9 -4.2(5) . . . . ?
C14 C11 C10 C10 -3.7(4) 6_576 . . 6_576 ?
C12 C11 C10 C10 174.8(2) . . . 6_576 ?
C8 N1 C12 O5 177.0(3) . . . . ?
C5 N1 C12 O5 -1.3(4) . . . . ?
C8 N1 C12 C11 -1.6(5) . . . . ?
C5 N1 C12 C11 -179.9(3) . . . . ?
C14 C11 C12 O5 4.8(5) 6_576 . . . ?
C10 C11 C12 O5 -173.6(3) . . . . ?
C14 C11 C12 N1 -176.7(3) 6_576 . . . ?
C10 C11 C12 N1 4.9(4) . . . . ?
C10 C9 C13 C14 -2.4(5) . . . . ?
C8 C9 C13 C14 177.6(3) . . . . ?
C9 C13 C14 C11 0.7(5) . . . 6_576 ?
 
_refine_diff_density_max    1.797
_refine_diff_density_min   -0.567
_refine_diff_density_rms    0.119

_shelx_res_file
;
TITL 1_a.res in P4/mcc
    6_sq.res
    created by SHELXL-2018/3 at 18:47:34 on 15-Feb-2022
CELL 0.71073 13.3219 13.3219 41.146 90 90 90
ZERR 2 0.001 0.001 0.002 0 0 0
LATT 1
SYMM -X,-Y,+Z
SYMM -Y,+X,+Z
SYMM +Y,-X,+Z
SYMM -X,+Y,0.5-Z
SYMM +X,-Y,0.5-Z
SYMM +Y,+X,0.5-Z
SYMM -Y,-X,0.5-Z
SFAC C H Ca N O
UNIT 240 160 8 24 90
LIST 4 ! automatically inserted. Change 6 to 4 for CHECKCIF!!
EADP O1A O1B
DFIX 1.48 0.01 N1S C2S N1S C3S
DFIX 2.48 0.01 C2S C3S

DFIX 1.48 0.01 N4S C5S N4S C6S
DFIX 2.48 0.01 C5S C6S

ISOR 0.01 0.03 N4S

SIZE 0.077 0.080 0.028

OMIT 3   4  14
OMIT 1   4   6
OMIT 2   3   2

L.S. 55 0   30
PLAN  10
TEMP -53.15
CONF
MORE -1
BOND $H
FMAP 2 53
ACTA
REM <olex2.extras>
REM <HklSrc "%.\\1.hkl">
REM </olex2.extras>

ABIN
WGHT    0.200000    1.000000
FVAR       0.31800   0.82721
O1C   5    0.500000    0.500000    0.500000    10.12500    0.04613    0.04613 =
         0.02995    0.00000    0.00000    0.00000
PART 1
CA1A  3    0.457954    0.691770    0.500000    20.50000    0.04167    0.04410 =
         0.00759    0.00000    0.00000   -0.00570
O1A   5    0.521821    0.853056    0.500000    20.50000    0.12007    0.04921 =
         0.15824    0.00000    0.00000   -0.02161
PART 2
CA1B  3    0.479741    0.757687    0.500000   -20.50000    0.04970    0.04879 =
         0.00849    0.00000    0.00000    0.00039
O1B   5    0.593793    0.886224    0.481671   -20.50000    0.12007    0.04921 =
         0.15824    0.00000    0.00000   -0.02161
PART 0
O2    5    0.750439    0.645464    0.543621    11.00000    0.06578    0.08124 =
         0.02282   -0.01806    0.00197    0.00086
O1    5    0.587019    0.659372    0.536681    11.00000    0.08524    0.07347 =
         0.02759   -0.02492   -0.02505    0.02264
O4    5    0.622298    0.727721    0.698351    11.00000    0.09413    0.03742 =
         0.02845   -0.00906    0.00528   -0.00703
O3    5    0.814402    0.796986    0.654282    11.00000    0.06417    0.10221 =
         0.02991   -0.02976   -0.00453   -0.01635
AFIX 147
H3    2    0.813190    0.852162    0.663643    11.00000   -1.50000
AFIX   0
O5    5    0.647129    1.033426    0.648915    11.00000    0.10031    0.05136 =
         0.01282   -0.00072   -0.00266   -0.00114
N1    4    0.633400    0.882243    0.674108    11.00000    0.08104    0.04329 =
         0.01174   -0.00809   -0.00088   -0.00635
C1    1    0.666654    0.676488    0.552564    11.00000    0.07007    0.04970 =
         0.01328   -0.00758   -0.00653    0.00176
C2    1    0.656895    0.731443    0.584380    11.00000    0.06111    0.04975 =
         0.01348   -0.00755   -0.00388   -0.00546
C3    1    0.740237    0.738901    0.604496    11.00000    0.05493    0.07301 =
         0.01454   -0.01161    0.00263   -0.01083
AFIX  43
H3A   2    0.801473    0.709796    0.598169    11.00000   -1.20000
AFIX   0
C4    1    0.733238    0.789352    0.633978    11.00000    0.06017    0.07147 =
         0.01363   -0.00939    0.00071   -0.02168
C5    1    0.642226    0.832458    0.642999    11.00000    0.07066    0.04540 =
         0.01400   -0.00947   -0.00309   -0.00913
C6    1    0.559981    0.825542    0.622939    11.00000    0.07041    0.05865 =
         0.02435   -0.01560   -0.00994    0.01058
AFIX  43
H6    2    0.499091    0.855623    0.629136    11.00000   -1.20000
AFIX   0
C7    1    0.566193    0.774429    0.593578    11.00000    0.06666    0.05889 =
         0.02229   -0.01626   -0.01379    0.00790
AFIX  43
H7    2    0.509574    0.768971    0.580060    11.00000   -1.20000
AFIX   0
C8    1    0.625530    0.819472    0.701591    11.00000    0.08015    0.03843 =
         0.01548   -0.00747    0.00208   -0.00734
C9    1    0.623826    0.869798    0.733158    11.00000    0.09164    0.03467 =
         0.01372   -0.00491    0.00468   -0.00073
C11   1    0.627146    1.035258    0.705921    11.00000    0.09280    0.03693 =
         0.01056   -0.00279   -0.00270   -0.00537
C10   1    0.624648    0.975730    0.734525    11.00000    0.09874    0.03550 =
         0.00837   -0.00359    0.00161   -0.00376
C12   1    0.635928    0.985908    0.674236    11.00000    0.07825    0.04428 =
         0.01234   -0.00400   -0.00503   -0.00642
C13   1    0.621509    0.812995    0.761674    11.00000    0.10122    0.03164 =
         0.01783   -0.00257    0.00571   -0.00004
AFIX  43
H13   2    0.618446    0.742598    0.760477    11.00000   -1.20000
AFIX   0
C14   1    0.623708    0.859986    0.791780    11.00000    0.10585    0.03721 =
         0.01471    0.00237    0.00699    0.01021
AFIX  43
H14   2    0.622882    0.821024    0.810825    11.00000   -1.20000
AFIX   0

PART -1
N1S   4    0.488574    0.508728    0.659806    10.25000    0.07126    0.10465 =
         0.06540    0.03097    0.00678    0.06871
AFIX  23
H1SA  2    0.547477    0.494541    0.650129    10.25000   -1.20000
H1SB  2    0.443242    0.463455    0.652867    10.25000   -1.20000
AFIX   0
C2S   1    0.500691    0.498086    0.695499    10.25000    0.14607    0.11857 =
         0.07033   -0.05746   -0.05767    0.08115
AFIX  33
H2SA  2    0.522177    0.430293    0.700557    10.25000   -1.50000
H2SB  2    0.550707    0.545445    0.703141    10.25000   -1.50000
H2SC  2    0.437107    0.511566    0.706125    10.25000   -1.50000
AFIX   0
C3S   1    0.455730    0.610240    0.649547    10.25000    0.03471    0.04188 =
         0.02347    0.01221    0.00100    0.00405
AFIX 137
H3SA  2    0.455917    0.614216    0.626007    10.25000   -1.50000
H3SB  2    0.501338    0.660083    0.658337    10.25000   -1.50000
H3SC  2    0.388447    0.622829    0.657584    10.25000   -1.50000
AFIX   0

N4S   4    0.996698    0.985690    0.611789    10.25000    0.12886    0.13152 =
         0.13697    0.00655    0.00172    0.00624
AFIX  23
H4SA  2    1.008528    0.919186    0.612160    10.25000   -1.20000
H4SB  2    1.044778    1.014426    0.599560    10.25000   -1.20000
AFIX   0
C5S   1    1.004160    1.025106    0.645271    10.25000    0.07758    0.37313 =
         0.09016   -0.07955    0.02847   -0.02851
AFIX 137
H5SA  2    1.054389    1.077769    0.646027    10.25000   -1.50000
H5SB  2    1.023296    0.971294    0.659893    10.25000   -1.50000
H5SC  2    0.939695    1.052131    0.651870    10.25000   -1.50000
AFIX   0
C6S   1    0.897973    1.003700    0.596286    10.25000    0.10203    0.20741 =
         0.07020   -0.00603   -0.02882   -0.00651
AFIX  33
H6SA  2    0.898267    0.976062    0.574476    10.25000   -1.50000
H6SB  2    0.845746    0.971509    0.608983    10.25000   -1.50000
H6SC  2    0.885258    1.075322    0.595248    10.25000   -1.50000
AFIX   0
HKLF 4


REM  1_a.res in P4/mcc
REM wR2 = 0.3223, GooF = S = 1.157, Restrained GooF = 1.156 for all data
REM R1 = 0.0966 for 4130 Fo > 4sig(Fo) and 0.1256 for all 6424 data
REM 262 parameters refined using 12 restraints

END

WGHT      0.2000      0.0000

REM Highest difference peak  1.797,  deepest hole -0.567,  1-sigma level  0.119
Q1    1   0.5000  0.5000  0.5201  10.25000  0.05    1.80
Q2    1   0.6187  0.9437  0.4608  11.00000  0.05    1.26
Q3    1   0.5763  0.4698  0.6413  11.00000  0.05    0.81
Q4    1   0.4236  0.9097  0.4808  11.00000  0.05    0.68
Q5    1   0.5000  0.5000  0.6370  10.25000  0.05    0.67
Q6    1   0.4132  0.7341  0.5000  10.50000  0.05    0.64
Q7    1   0.4205  0.6422  0.5000  10.50000  0.05    0.58
Q8    1   0.5000  0.5000  0.7221  10.25000  0.05    0.43
Q9    1   0.6271  0.8520  0.7246  11.00000  0.05    0.41
Q10   1   0.9209  1.0145  0.5617  11.00000  0.05    0.40
;
_shelx_res_checksum   87212

_shelx_hkl_file
;
   0   0   5   -2.61    1.76
   0   0  -5   -1.57    0.91
   0   0   7   -2.22    1.89
   0   0  -7   -2.35    1.31
   0   0  -8 1291.78   63.89
   0   0   9    0.72    2.87
   0   0  -9    0.91    1.44
   0   0 -10  990.93   58.67
   0   0  11   -6.27    3.40
   0   0 -11   -0.85    1.44
   0   0 -12  627.43   33.97
   0   0  13   -3.07    3.53
   0   0 -13   -2.48    1.83
   0   0 -14 3482.56  151.83
   0   0  15   -4.83    3.53
   0   0 -15   -1.89    1.96
   0   0 -16  984.46   55.40
   0   0  17    1.24    1.50
   0   0 -17   -0.46    1.89
   0   0  18  109.89    9.21
   0   0 -18  104.92    9.28
   0   0  22 4107.12  191.42
   0   0 -22 3826.20  183.64
   0   0  23   -7.32    6.66
   0   0 -23   -4.18    3.85
   0   0  24 3149.90  137.00
   0   0 -24 3009.11  136.93
   0   0  25   -4.57    2.48
   0   0 -25   -5.62    2.87
   0   0  26 2453.02  107.99
   0   0 -26 2447.47  130.27
   0   0  27   -0.20    1.83
   0   0 -27   -1.76    2.29
   0   0  28  201.87   17.25
   0   0 -28  219.38   17.18
   0   0  29   -2.03    2.35
   0   0 -29   -2.09    2.48
   0   0  30 2817.30  137.98
   0   0 -30 1934.82   98.98
   0   0  31    0.00    2.42
   0   0 -31   -4.25    3.33
   0   0  32 1561.72   84.86
   0   0 -32 1595.95   82.38
   0   0  33   -4.05    3.07
   0   0 -33   -3.99    3.33
   0   0  34 7571.26  331.29
   0   0 -34 7159.94  315.02
   0   0  35   -5.95    3.72
   0   0 -35   -2.22    3.27
   0   0  36  668.98   38.61
   0   0 -36  641.67   41.81
   0   0  37   -1.05    3.53
   0   0 -37   -0.65    3.33
   0   0  38  298.56   23.85
   0   0 -38  275.04   19.86
   0   0  39    1.57    4.44
   0   0 -39   -0.91    3.59
   0   0  40 2021.84  111.65
   0   0 -40 1879.55  106.75
   0   0  41   -0.78    4.44
   0   0 -41   -0.85    3.46
   0   0  42    6.93    4.90
   0   0 -42    4.97    3.01
   0   0  43   -0.59    4.44
   0   0 -43    0.91    3.59
   0   0  44   52.72    8.04
   0   0 -44   42.60    5.68
   0   0  45   -1.18    4.97
   0   0 -45   -1.63    4.18
   0   0  46 1343.71   69.18
   0   0 -46 1325.88   69.58
   0   0  47   -1.76    5.29
   0   0 -47    6.73    5.03
   0   0  48  417.33   29.01
   0   0 -48  397.01   25.61
   0   0  49   -4.12    6.40
   0   0 -49    2.81    4.97
   0   0  50  176.65   11.56
   0   0 -50  185.15   16.07
   0   0  51   -5.42    7.25
   0   0 -51    0.65    3.59
   0   0  52  423.86   22.47
   0   0 -52  425.04   23.85
   0   0  53    4.51    8.04
   0   0 -53    1.57    4.38
   0   0  54   91.01   10.45
   0   0 -54  111.58   15.03
   0   0  55   -3.07    8.30
   0   0 -55    1.50    5.49
   0   0 -56  358.21   32.21
   0   0  57   -2.55    5.81
   0   0 -57    0.72    4.70
   0   0 -58  634.42   38.54
   1   1 -58   10.19    4.90
   1   1 -57    4.38    7.71
  -1  -1  57    4.31    6.34
   1   1 -56   55.33    7.51
  -1  -1  56   32.86   12.02
   1   1 -55   -2.16    5.95
  -1  -1  55    1.89    9.47
   1   1 -54   80.49    8.23
  -1  -1  54   79.44   10.91
   1   1 -53   -0.26    4.05
  -1  -1  53    5.55    8.95
   1   1 -52    6.01    5.10
  -1  -1  52   -1.05    5.75
   1   1 -51   -0.78    3.14
  -1  -1  51    3.72    8.62
   1   1 -50  143.14   16.33
  -1  -1  50  119.55   10.52
   1   1 -49   -1.31    2.94
  -1  -1  49    5.62    8.30
   1   1 -48    3.85    4.77
  -1  -1  48   -0.26    4.90
   1   1 -47    1.50    3.01
  -1  -1  47   -5.49    6.27
   1   1 -46    2.55    4.18
  -1  -1  46   -0.07    3.72
   1   1 -45    0.33    2.55
  -1  -1  45   -0.65    5.95
   1   1 -44  130.14   13.07
  -1  -1  44  120.08    8.88
   1   1 -43   -0.65    2.29
  -1  -1  43   -7.64    6.34
   1   1 -42   -3.46    3.92
  -1  -1  42    0.78    3.72
   1   1 -41   -2.94    2.55
  -1  -1  41    0.98    4.83
   1   1 -40    1.11    3.53
  -1  -1  40    5.03    3.40
   1   1 -39   -1.11    2.03
  -1  -1  39   -2.22    4.44
   1   1 -38    5.62    4.31
  -1  -1  38    1.37    4.57
   1   1 -37   -2.16    2.29
  -1  -1  37   -4.38    4.64
   1   1 -36  917.11   54.22
  -1  -1  36  919.65   39.39
   1   1 -35    0.98    1.89
  -1  -1  35   -1.44    4.18
   1   1 -34 1007.98   60.69
  -1  -1  34  984.20   46.19
   1   1 -33   -0.13    1.89
  -1  -1  33   -5.29    4.12
   1   1 -32 1361.22   69.05
  -1  -1  32 1437.85   58.86
   1   1 -31   -0.26    2.03
  -1  -1  31   -1.18    4.38
   1   1 -30    0.07    2.68
  -1  -1  30   -3.07    3.07
   1   1 -29    0.39    1.83
  -1  -1  29    0.07    3.07
   1   1 -28  134.84   12.48
  -1  -1  28  123.47    7.45
   1   1 -27    1.11    1.50
  -1  -1  27    0.46    2.94
   1   1 -26  619.85   36.06
  -1  -1  26  689.82   32.14
   1   1 -25    0.91    1.57
  -1  -1  25   -1.44    2.81
   1   1 -24   76.37    7.06
  -1  -1  24   66.11    5.88
   1   1 -23    0.85    1.24
  -1  -1  23   -0.52    2.87
   1   1 -22    6.21    2.74
  -1  -1  22    3.79    2.48
   1   1 -21   -0.07    1.05
  -1  -1  21   -0.46    2.87
   1   1 -20  821.99   52.00
  -1  -1  20  989.10   43.77
   1   1 -19    2.48    1.57
  -1  -1  19   -1.70    2.68
   1   1 -18   11.04    2.16
  -1  -1  18    5.03    1.70
   1   1 -17    0.72    1.50
  -1  -1  17   -0.26    1.83
   1   1 -16  103.29    9.21
  -1  -1  16  103.48   10.26
   1   1 -15   -1.50    1.44
  -1  -1  15    0.13    1.57
   1   1 -14    3.92    1.24
  -1  -1  14    3.27    1.57
   1   1 -13    0.13    1.37
  -1  -1  13    0.00    1.57
   1   1 -12   24.43    2.61
  -1  -1  12   29.27    3.01
   1   1 -11   -0.85    1.24
  -1  -1  11    1.18    1.50
   1   1 -10  222.52   15.81
  -1  -1  10  220.10   11.63
   1   1  -9    1.37    1.18
  -1  -1   9   -0.59    1.50
   1   1  -8  396.75   21.82
  -1  -1   8  401.19   25.81
   1   1  -7   -0.65    1.05
  -1  -1   7    1.44    0.98
   1   1  -6   33.51    3.33
  -1  -1   6   36.13    2.61
   1   1  -5   -0.98    0.78
  -1  -1   5    0.00    0.52
   1   1  -4  364.61   21.49
  -1  -1   4  356.05   19.73
   1   1  -3   -0.33    0.59
  -1  -1   3   -0.59    0.52
   1   1  -1    0.07    0.26
  -1  -1   1   -0.65    0.26
   1   1   1    0.33    0.20
   1   1   3   -0.39    0.46
   1   1   4  355.33   18.23
  -1  -1  -4  352.59   19.21
   1   1   5    0.52    0.85
  -1  -1  -5   -0.13    0.72
   1   1   6   31.36    2.81
  -1  -1  -6   34.04    2.29
   1   1   7    1.63    1.24
  -1  -1  -7    1.31    0.65
   1   1   8  414.98   18.03
  -1  -1  -8  381.53   23.00
   1   1   9    0.07    1.11
  -1  -1  -9    1.37    0.91
   1   1  10  222.38   10.71
  -1  -1 -10  222.12   11.24
   1   1  11    1.63    1.50
  -1  -1 -11    0.59    1.11
   1   1  12   29.27    4.18
  -1  -1 -12   31.23    3.92
   1   1  13    0.78    1.63
  -1  -1 -13   -0.59    1.37
   1   1  14    4.90    1.57
  -1  -1 -14    4.05    2.03
   1   1  15   -0.46    2.29
  -1  -1 -15    0.20    1.57
   1   1  16  104.99    9.73
  -1  -1 -16  100.15    6.93
   1   1  17   -1.83    1.89
  -1  -1 -17   -0.46    1.63
   1   1  18    4.97    2.35
  -1  -1 -18    4.31    1.57
   1   1  19   -0.78    1.76
  -1  -1 -19   -0.65    1.76
   1   1  20  957.48   53.18
  -1  -1 -20  916.91   37.43
   1   1  21   -1.37    1.50
  -1  -1 -21   -0.26    1.96
   1   1  22    0.26    2.55
  -1  -1 -22    3.46    1.50
   1   1  23   -1.50    2.03
  -1  -1 -23   -3.59    2.55
   1   1  24   78.53    8.10
  -1  -1 -24   72.12    5.55
   1   1  25   -1.63    2.03
  -1  -1 -25   -0.33    2.16
   1   1  26  674.86   37.83
  -1  -1 -26  656.77   29.20
   1   1  27   -0.85    2.61
  -1  -1 -27    1.89    1.83
   1   1  28  132.62   12.15
  -1  -1 -28  123.34    8.49
   1   1  29    0.65    2.42
  -1  -1 -29    0.00    2.09
   1   1  30    2.81    3.53
  -1  -1 -30    0.07    1.57
   1   1  31    0.98    3.33
  -1  -1 -31    0.91    2.22
   1   1  32 1413.03   74.02
  -1  -1 -32 1337.51   58.80
   1   1  33   -1.50    3.14
  -1  -1 -33   -0.65    2.48
   1   1  34 1013.80   60.76
  -1  -1 -34  983.09   43.51
   1   1  35   -1.57    3.59
  -1  -1 -35   -0.59    2.68
   1   1  36  943.11   47.89
  -1  -1 -36  940.04   40.64
   1   1  37   -4.44    4.25
  -1  -1 -37   -0.65    2.81
   1   1  38    6.27    5.36
  -1  -1 -38    7.97    2.35
   1   1  39   -3.01    4.44
  -1  -1 -39   -0.20    2.94
   1   1  40    1.24    5.03
  -1  -1 -40    2.29    2.55
   1   1  41    0.59    4.90
  -1  -1 -41   -0.59    3.20
   1   1  42    3.01    5.49
  -1  -1 -42   -0.46    2.55
   1   1  43    0.78    6.14
  -1  -1 -43    3.01    3.92
   1   1  44  113.22   12.15
  -1  -1 -44  120.21    8.82
   1   1  45    1.44    4.57
  -1  -1 -45   -1.31    4.18
   1   1  46   -3.66    5.81
  -1  -1 -46    3.07    3.27
   1   1  47    2.22    4.77
  -1  -1 -47    1.70    3.66
   1   1  48    4.70    6.14
  -1  -1 -48    2.68    3.85
   1   1  49    1.50    4.77
  -1  -1 -49   -2.42    3.27
   1   1  50  114.46   12.22
  -1  -1 -50  122.95   10.06
   1   1  51    5.62    6.53
  -1  -1 -51    1.18    3.72
   1   1  52    3.07    8.23
  -1  -1 -52    3.40    4.57
   1   1  53    0.26    6.08
  -1  -1 -53    6.34    5.29
   1   1  54   68.47   10.13
  -1  -1 -54   54.55    6.86
   1   1  55    2.22    5.88
  -1  -1 -55   -0.33    5.03
   1   1  56   51.35   12.94
  -1  -1 -56   56.45    7.45
   1   1  57   -4.05   10.32
  -1  -1 -57    0.59    5.55
   1   1  58    3.01    8.10
  -1  -1 -58    8.04    5.42
   2   2 -57    2.29    4.05
  -2  -2  57   -1.50   10.71
   2   2 -56  108.19   13.72
  -2  -2  56   96.62   11.82
   2   2 -55   -1.57    4.25
   2   2 -54  354.87   17.70
  -2  -2  54  338.54   19.99
   2   2 -53    0.00    4.25
  -2  -2  53   -2.55    5.88
   2   2 -52  117.46    8.88
  -2  -2  52   89.50   16.53
   2   2 -51   -3.27    5.29
  -2  -2  51   -1.37    5.36
   2   2 -50   56.77    6.60
  -2  -2  50   38.81   12.54
   2   2 -49    1.44    5.62
  -2  -2  49   -1.70    5.55
   2   2 -48   92.83    7.12
  -2  -2  48   81.92   12.35
   2   2 -47    2.09    4.44
  -2  -2  47   -1.57    4.51
   2   2 -46    8.82    3.20
  -2  -2  46    8.69    6.79
   2   2 -45    3.14    3.85
  -2  -2  45    2.87    4.18
   2   2 -44   50.04    5.16
  -2  -2  44   40.31    8.62
   2   2 -43   -1.63    3.85
  -2  -2  43    2.68    3.79
   2   2 -42  604.24   25.02
  -2  -2  42  587.38   40.37
   2   2 -41    5.03    3.46
  -2  -2  41    0.65    3.53
   2   2 -40  286.41   13.92
  -2  -2  40  318.81   27.70
   2   2 -39    0.91    3.20
  -2  -2  39   -0.98    3.53
   2   2 -38   75.33    6.14
  -2  -2  38   83.03    8.82
   2   2 -37    2.42    3.20
  -2  -2  37   -2.94    3.33
   2   2 -36   16.07    3.40
  -2  -2  36   11.96    5.29
   2   2 -35    2.81    3.27
  -2  -2  35   -0.33    2.81
   2   2 -34 1005.04   39.52
  -2  -2  34 1067.76   61.80
   2   2 -33   -0.91    1.70
  -2  -2  33   -1.50    2.81
   2   2 -32  681.07   28.42
  -2  -2  32  699.82   34.36
   2   2 -31   -0.33    1.89
  -2  -2  31    0.59    2.61
   2   2 -30  155.09    9.34
  -2  -2  30  153.46   12.15
   2   2 -29    1.31    1.96
  -2  -2  29   -0.52    2.35
   2   2 -28  136.48    9.15
  -2  -2  28  164.57    9.73
   2   2 -27    1.11    1.31
  -2  -2  27   -0.72    2.16
   2   2 -26  249.56   14.50
  -2  -2  26  248.52   12.94
   2   2 -25   -0.65    2.09
  -2  -2  25    1.37    2.09
   2   2 -24 1007.79   56.84
  -2  -2  24 1005.24   55.60
   2   2 -23   -1.24    2.16
  -2  -2  23   -1.05    2.22
   2   2 -22  409.23   28.48
  -2  -2  22  415.30   27.18
   2   2 -21    7.51    1.96
  -2  -2  21    3.79    2.29
   2   2 -20   28.94    3.53
  -2  -2  20   25.35    3.01
   2   2 -19    0.46    1.24
  -2  -2  19    2.55    2.16
   2   2 -18  198.87   16.27
  -2  -2  18  212.13   13.85
   2   2 -17   -0.33    1.37
  -2  -2  17   -1.96    2.03
   2   2 -16 1151.05   68.53
  -2  -2  16 1185.16   60.04
   2   2 -15   -2.42    1.76
  -2  -2  15   -0.39    1.83
   2   2 -14  432.94   21.10
  -2  -2  14  418.83   26.20
   2   2 -13   -0.20    1.11
  -2  -2  13    0.07    1.05
   2   2 -12  964.80   53.96
  -2  -2  12 1013.14   53.77
   2   2 -11   -2.09    1.31
  -2  -2  11    0.39    1.63
   2   2 -10 2088.81   99.76
  -2  -2  10 2158.64   94.79
   2   2  -9    0.33    1.05
  -2  -2   9   -0.52    0.91
   2   2  -8  214.94   14.05
  -2  -2   8  220.56   13.72
   2   2  -7    0.33    1.05
  -2  -2   7    1.31    1.31
   2   2  -6  400.02   24.17
  -2  -2   6  407.99   23.19
   2   2  -5   -0.07    0.85
   2   2  -3   -0.07    0.59
  -2  -2   3   -0.20    0.46
   2   2  -2 1045.74   44.16
  -2  -2   2 1095.46   43.97
   2   2  -1    1.37    0.33
  -2  -2  -2 1079.58   43.90
   2   2   3   -0.85    0.65
  -2  -2  -3   -0.85    0.52
   2   2   5   -1.50    1.05
  -2  -2  -5   -0.85    0.78
   2   2   6  408.18   23.98
  -2  -2  -6  390.22   21.62
   2   2   7    1.24    0.98
  -2  -2  -7    1.70    1.05
   2   2   8  228.13   16.33
  -2  -2  -8  218.86   14.44
   2   2   9   -1.37    1.05
  -2  -2  -9   -1.83    1.31
   2   2  10 2100.96  103.09
  -2  -2 -10 2125.13   99.11
   2   2  11   -1.24    1.37
  -2  -2 -11   -0.78    1.18
   2   2  12 1013.47   52.20
  -2  -2 -12 1004.32   55.79
   2   2  13   -3.59    2.03
  -2  -2 -13   -1.44    1.50
   2   2  14  429.68   24.83
  -2  -2 -14  400.08   20.38
   2   2  15    0.59    1.70
  -2  -2 -15   -1.83    1.63
   2   2  16 1179.41   69.90
  -2  -2 -16 1181.69   63.44
   2   2  17   -3.20    2.29
  -2  -2 -17   -1.37    1.37
   2   2  18  193.97   11.17
  -2  -2 -18  206.38   10.32
   2   2  19   -1.31    1.76
  -2  -2 -19   -0.26    1.31
   2   2  20   28.61    4.05
  -2  -2 -20   28.42    3.27
   2   2  21    0.65    3.53
  -2  -2 -21    2.29    1.96
   2   2  22  411.19   28.09
  -2  -2 -22  417.40   26.92
   2   2  23   -0.26    2.35
  -2  -2 -23   -1.83    1.83
   2   2  24  966.10   56.97
  -2  -2 -24  969.89   59.25
   2   2  25   -3.59    2.55
  -2  -2 -25    0.26    1.76
   2   2  26  234.34   16.33
  -2  -2 -26  231.92   13.46
   2   2  27   -0.78    2.09
  -2  -2 -27    1.96    2.29
   2   2  28  143.60   12.28
  -2  -2 -28  151.04    8.75
   2   2  29   -1.24    2.03
  -2  -2 -29    2.48    2.74
   2   2  30  151.17   11.04
  -2  -2 -30  148.63    9.80
   2   2  31    1.18    2.35
  -2  -2 -31   -2.55    2.74
   2   2  32  658.66   33.32
  -2  -2 -32  642.59   30.51
   2   2  33   -4.18    2.68
  -2  -2 -33    0.91    3.20
   2   2  34 1046.72   61.08
  -2  -2 -34  960.68   41.75
   2   2  35   -0.98    4.31
  -2  -2 -35   -0.91    2.74
   2   2  36   10.84    4.97
  -2  -2 -36   16.20    2.61
   2   2  37    1.63    3.92
  -2  -2 -37    0.78    2.61
   2   2  38   74.02    8.23
  -2  -2 -38   69.97    7.71
   2   2  39    1.05    4.25
  -2  -2 -39   -0.46    3.07
   2   2  40  303.59   20.64
  -2  -2 -40  276.48   21.82
   2   2  41   -3.72    5.03
  -2  -2 -41   -4.57    2.87
   2   2  42  578.17   38.94
  -2  -2 -42  555.96   32.80
   2   2  43    3.99    4.97
  -2  -2 -43    0.52    3.14
   2   2  44   61.48   10.26
  -2  -2 -44   49.26    5.75
   2   2  45    0.00    5.10
  -2  -2 -45    0.72    3.79
   2   2  46   12.54    7.25
  -2  -2 -46    6.66    3.53
   2   2  47    0.26    5.75
  -2  -2 -47    0.91    3.59
   2   2  48   87.93   12.02
  -2  -2 -48   84.54    8.49
   2   2  49    5.55    6.27
  -2  -2 -49    1.11    4.12
   2   2  50   52.98   10.26
  -2  -2 -50   50.57    5.95
   2   2  51   -5.10    6.99
  -2  -2 -51   -3.14    4.18
   2   2  52   97.28   11.37
  -2  -2 -52  105.77    7.97
   2   2  53   -1.05    5.62
  -2  -2 -53    4.31    5.95
   2   2  54  290.39   27.50
  -2  -2 -54  338.80   16.99
   2   2  55    2.16    5.68
  -2  -2 -55    1.96    7.51
   2   2  56   61.67   14.18
  -2  -2 -56   93.29    8.95
   2   2  57   -3.72    7.51
  -2  -2 -57    2.48    7.25
   3   3 -57    1.89    5.10
  -3  -3  57   -3.27    6.79
   3   3 -56   13.52    6.14
  -3  -3  56   11.69    8.56
   3   3 -55    1.37    4.31
  -3  -3  55   -1.57    6.99
   3   3 -54   26.39    6.21
  -3  -3  54   -1.44    8.56
   3   3 -53   -0.46    4.05
  -3  -3  53    0.13    6.01
   3   3 -52    2.81    4.90
  -3  -3  52    5.55    8.56
   3   3 -51    1.05    4.31
  -3  -3  51   -0.85    6.27
   3   3 -50  382.51   20.25
  -3  -3  50  352.98   28.75
   3   3 -49   -0.52    3.99
  -3  -3  49   -1.96    4.90
   3   3 -48   96.30    8.23
  -3  -3  48  115.77   13.72
   3   3 -47    0.39    4.83
  -3  -3  47   -0.72    4.90
   3   3 -46    4.83    3.85
  -3  -3  46    9.93    6.47
   3   3 -45   -1.11    3.66
  -3  -3  45    0.39    3.92
   3   3 -44  277.20   14.63
  -3  -3  44  271.45   16.27
   3   3 -43    0.65    2.48
  -3  -3  43    0.85    3.99
   3   3 -42  249.89   13.78
  -3  -3  42  232.38   14.18
   3   3 -41    0.26    2.74
  -3  -3  41    3.07    4.12
   3   3 -40   62.39    5.16
  -3  -3  40   61.93    6.93
   3   3 -39   -2.03    2.55
  -3  -3  39    1.31    3.40
   3   3 -38    9.08    3.53
  -3  -3  38    1.63    4.25
   3   3 -37    2.22    2.87
  -3  -3  37   -0.07    3.27
   3   3 -36  164.76   10.91
  -3  -3  36  173.97   16.27
   3   3 -35   -0.33    3.01
  -3  -3  35    0.98    2.61
   3   3 -34    2.22    2.09
  -3  -3  34    2.22    4.31
   3   3 -33    2.42    3.14
  -3  -3  33   -1.96    2.61
   3   3 -32   18.68    3.20
  -3  -3  32   24.83    4.90
   3   3 -31   -2.22    2.42
  -3  -3  31    0.85    3.33
   3   3 -30  789.12   47.30
  -3  -3  30  826.23   52.46
   3   3 -29   -3.53    2.42
  -3  -3  29   -3.07    3.46
   3   3 -28  629.33   38.94
  -3  -3  28  681.85   36.00
   3   3 -27   -0.78    1.57
  -3  -3  27   -3.40    3.07
   3   3 -26   79.64    7.97
  -3  -3  26   72.12    7.90
   3   3 -25   -1.18    2.35
  -3  -3  25   -2.48    2.61
   3   3 -24  122.62    7.32
  -3  -3  24  128.64   12.22
   3   3 -23   -1.76    2.16
  -3  -3  23    0.52    1.57
   3   3 -22  289.67   19.34
  -3  -3  22  301.43   19.47
   3   3 -21   -1.44    1.50
  -3  -3  21    1.63    2.03
   3   3 -20   64.15    6.40
  -3  -3  20   63.76    6.93
   3   3 -19   -0.26    1.44
  -3  -3  19    0.85    2.22
   3   3 -18   42.73    4.05
  -3  -3  18   40.70    4.90
   3   3 -17   -1.24    1.57
  -3  -3  17   -1.44    1.37
   3   3 -16  651.60   37.43
  -3  -3  16  696.81   41.81
   3   3 -15   -0.85    1.11
  -3  -3  15   -2.29    2.09
   3   3 -14   15.68    2.48
  -3  -3  14   18.62    3.14
   3   3 -13    0.00    0.91
   3   3 -12   26.65    4.05
  -3  -3  12   30.31    4.31
   3   3 -11   -0.65    1.31
  -3  -3  11   -0.13    0.98
   3   3 -10 1480.12   67.55
  -3  -3  10 1557.67   78.92
   3   3  -9   -1.57    1.18
  -3  -3   9   -1.76    1.31
   3   3  -8  712.04   40.31
  -3  -3   8  720.40   36.00
   3   3  -7    0.59    0.98
  -3  -3   7   -1.24    1.18
   3   3  -6  455.22   26.72
  -3  -3   6  458.88   25.48
   3   3  -5   -1.31    0.78
  -3  -3   5   -0.20    0.91
   3   3  -4 2086.26   92.77
  -3  -3   4 2074.83   80.68
   3   3  -3    0.59    0.46
  -3  -3   3   -1.18    0.65
   3   3  -2  825.78   35.08
  -3  -3  -2  810.95   29.01
  -3  -3  -3   -0.20    0.46
  -3  -3  -4 2006.42   80.29
   3   3   5   -1.11    0.78
  -3  -3  -5    0.13    0.72
  -3  -3  -6  477.83   26.39
   3   3   7   -1.83    1.05
  -3  -3  -7    0.13    0.72
   3   3   8  702.04   37.76
  -3  -3  -8  678.65   37.63
   3   3   9   -1.18    1.05
  -3  -3  -9   -2.03    1.11
   3   3  10 1528.14   68.92
  -3  -3 -10 1505.34   69.58
   3   3  11   -1.31    1.44
  -3  -3 -11   -2.09    1.24
   3   3  12   22.67    3.46
  -3  -3 -12   26.85    3.79
   3   3  13   -0.65    1.70
  -3  -3 -13    0.65    1.24
   3   3  14   17.90    2.74
  -3  -3 -14   18.10    2.81
   3   3  15   -0.91    1.83
  -3  -3 -15   -0.85    1.63
   3   3  16  675.91   39.46
  -3  -3 -16  659.12   28.16
   3   3  17    0.26    1.89
  -3  -3 -17   -0.20    1.31
   3   3  18   50.57    5.10
  -3  -3 -18   46.32    5.10
   3   3  19   -1.37    1.44
  -3  -3 -19   -2.48    2.16
   3   3  20   60.82    4.97
  -3  -3 -20   59.58    5.88
   3   3  21    1.57    2.35
  -3  -3 -21   -0.85    1.83
   3   3  22  277.39   19.40
  -3  -3 -22  279.29   13.78
   3   3  23    0.33    1.83
  -3  -3 -23   -0.65    1.89
   3   3  24  128.31   10.26
  -3  -3 -24  123.28   11.24
   3   3  25   -0.85    2.87
  -3  -3 -25   -0.07    1.70
   3   3  26   79.51    8.56
  -3  -3 -26   75.46    7.25
   3   3  27   -4.31    3.14
  -3  -3 -27    0.52    1.57
   3   3  28  608.29   26.13
  -3  -3 -28  631.48   23.78
   3   3  29   -2.42    2.61
  -3  -3 -29   -3.20    2.22
   3   3  30  750.84   33.71
  -3  -3 -30  696.62   30.18
   3   3  31    1.37    3.07
  -3  -3 -31   -1.44    2.87
   3   3  32   16.27    4.38
  -3  -3 -32   15.94    4.18
   3   3  33   -4.38    3.85
  -3  -3 -33    0.85    2.42
   3   3  34    0.72    2.48
  -3  -3 -34   -1.31    2.09
   3   3  35   -7.32    5.03
  -3  -3 -35   -1.76    2.74
   3   3  36  159.99   13.65
  -3  -3 -36  136.15   10.84
   3   3  37   -2.74    3.99
  -3  -3 -37   -1.83    2.81
   3   3  38    1.18    4.70
  -3  -3 -38    4.57    2.35
   3   3  39   -2.35    4.05
  -3  -3 -39    2.16    3.79
   3   3  40   66.31    8.10
  -3  -3 -40   58.21    5.68
   3   3  41   -2.81    3.72
  -3  -3 -41    1.37    4.64
   3   3  42  224.87   21.82
  -3  -3 -42  244.60   12.74
   3   3  43    4.70    3.92
  -3  -3 -43    1.57    4.51
   3   3  44  251.65   25.02
  -3  -3 -44  252.11   12.41
   3   3  45    1.44    4.31
  -3  -3 -45   -6.34    4.44
   3   3  46    5.55    6.73
  -3  -3 -46    0.72    3.07
   3   3  47    2.48    4.51
  -3  -3 -47   -0.39    4.18
   3   3  48  111.26   16.99
  -3  -3 -48   94.27    6.93
   3   3  49   -1.37    4.31
  -3  -3 -49    1.11    4.70
   3   3  50  328.42   37.43
  -3  -3 -50  360.69   17.70
   3   3  51    0.07    5.16
  -3  -3 -51   -0.46    5.55
   3   3  52   11.76    8.82
  -3  -3 -52   -3.85    4.05
   3   3  53    1.18    6.01
  -3  -3 -53   -3.33    5.88
   3   3  54   13.00    9.60
  -3  -3 -54   22.34    5.10
   3   3  55   -2.29    6.27
  -3  -3 -55    0.07    6.47
   3   3  56   21.17   11.30
  -3  -3 -56   13.98    5.10
   3   3  57    3.46    7.38
  -3  -3 -57   -3.46    7.84
   4   4 -56   78.59   11.56
  -4  -4  56   87.87   14.83
   4   4 -55    0.91    6.14
  -4  -4  55   -8.88   10.19
   4   4 -54   -5.10    6.21
  -4  -4  54    1.96    8.43
   4   4 -53    1.76    5.16
   4   4 -52   81.79   10.45
  -4  -4  52   84.34   13.13
   4   4 -51   -0.46    4.51
   4   4 -50    5.81    6.40
  -4  -4  50    4.12    7.25
   4   4 -49   -4.64    5.55
  -4  -4  49    1.89    5.55
   4   4 -48   13.59    4.05
  -4  -4  48    7.19    7.71
   4   4 -47   -1.44    4.18
  -4  -4  47   -4.97   11.37
   4   4 -46  123.87   10.06
  -4  -4  46  140.26   12.09
   4   4 -45   -2.74    4.05
  -4  -4  45    2.03    5.88
   4   4 -44    2.61    3.27
  -4  -4  44    6.01    6.86
   4   4 -43    3.07    3.53
  -4  -4  43    1.05    5.16
   4   4 -42    1.37    3.14
  -4  -4  42    1.37    5.36
   4   4 -41    1.18    3.20
  -4  -4  41    5.16    5.68
   4   4 -40   45.27    5.88
  -4  -4  40   38.74    6.40
   4   4 -39    0.39    2.42
  -4  -4  39    1.44    4.70
   4   4 -38  341.81   25.28
  -4  -4  38  335.60   17.97
   4   4 -37    0.98    2.74
  -4  -4  37    2.68    5.16
   4   4 -36   36.32    6.27
   4   4 -35    3.14    3.01
  -4  -4  35    3.46    4.44
   4   4 -34   -0.26    2.29
  -4  -4  34   -2.29    4.31
   4   4 -33   -0.85    3.14
  -4  -4  33    2.55    2.68
   4   4 -32    2.16    2.42
  -4  -4  32    3.27    3.79
   4   4 -31    0.59    1.96
   4   4 -30  387.28   25.28
  -4  -4  30  409.23   18.82
   4   4 -29   -2.29    2.35
  -4  -4  29   -2.03    3.01
   4   4 -28  297.06   17.84
  -4  -4  28  296.86   19.66
   4   4 -27   -0.85    2.42
  -4  -4  27   -5.10    3.40
   4   4 -26  244.07   10.84
  -4  -4  26  244.34   18.16
   4   4 -25    0.26    2.03
  -4  -4  25   -0.91    2.03
   4   4 -24  142.09   10.91
  -4  -4  24  141.96   11.11
   4   4 -23   -0.78    1.70
  -4  -4  23   -0.20    2.74
   4   4 -22    9.67    2.55
  -4  -4  22    8.43    2.61
   4   4 -21    0.65    1.96
  -4  -4  21   -1.83    1.83
   4   4 -20  387.93   22.87
  -4  -4  20  412.95   25.02
   4   4 -19   -3.46    2.16
  -4  -4  19   -1.57    2.35
   4   4 -18  713.73   30.25
  -4  -4  18  748.49   41.88
   4   4 -17    0.46    1.63
  -4  -4  17    1.05    2.03
   4   4 -16    9.60    1.89
  -4  -4  16    7.97    2.09
   4   4 -15    1.11    1.83
  -4  -4  15   -0.13    1.57
   4   4 -14   26.00    2.87
  -4  -4  14   27.37    3.53
   4   4 -13   -1.11    1.31
  -4  -4  13    0.26    1.57
   4   4 -12    6.21    1.50
  -4  -4  12    4.97    1.83
   4   4 -11    0.52    1.18
  -4  -4  11    0.39    1.24
   4   4 -10  268.44   18.10
  -4  -4  10  271.90   17.38
   4   4  -9   -1.50    1.31
  -4  -4   9   -1.89    1.11
   4   4  -8  776.58   43.58
  -4  -4   8  731.70   42.01
   4   4  -7   -0.52    0.91
  -4  -4   7   -0.26    0.85
   4   4  -6   20.78    2.29
  -4  -4   6   20.19    1.89
   4   4  -5   -0.33    0.78
   4   4  -4   74.80    4.97
   4   4  -3    0.46    0.33
  -4  -4  -4   77.48    4.38
  -4  -4  -5   -0.13    0.59
  -4  -4  -6   21.04    2.03
   4   4   7   -0.78    0.91
  -4  -4  -7   -0.65    0.85
   4   4   8  717.07   39.92
  -4  -4  -8  744.31   35.34
   4   4   9    0.26    1.05
  -4  -4  -9    0.26    1.11
   4   4  10  272.69   17.70
  -4  -4 -10  251.52   16.86
   4   4  11    0.00    1.05
  -4  -4 -11   -0.59    1.31
   4   4  12    9.02    2.09
  -4  -4 -12    5.95    1.31
   4   4  13    0.33    1.31
  -4  -4 -13    0.52    1.05
  -4  -4 -14   20.19    2.03
   4   4  15    0.26    1.31
  -4  -4 -15    0.00    0.98
   4   4  16    7.38    1.83
  -4  -4 -16    8.17    1.76
   4   4  17    0.00    2.16
  -4  -4 -17   -0.59    1.37
   4   4  18  740.39   49.46
  -4  -4 -18  743.98   39.59
   4   4  19   -1.89    1.63
  -4  -4 -19    0.98    1.76
   4   4  20  399.63   27.70
  -4  -4 -20  389.70   26.59
   4   4  21    0.07    2.29
  -4  -4 -21    0.65    1.44
   4   4  22   10.98    3.07
  -4  -4 -22    8.17    2.42
   4   4  23    0.46    2.16
  -4  -4 -23    2.74    2.03
   4   4  24  149.61   11.82
  -4  -4 -24  138.37    7.84
   4   4  25    2.22    2.74
  -4  -4 -25    0.65    1.57
   4   4  26  231.40   14.05
  -4  -4 -26  250.93   17.18
   4   4  27    2.55    3.27
  -4  -4 -27    1.44    2.29
   4   4  28  284.25   17.77
  -4  -4 -28  288.96   13.92
   4   4  29   -1.57    3.14
  -4  -4 -29   -0.39    2.42
   4   4  30  389.43   30.12
  -4  -4 -30  403.15   24.83
   4   4  31   -1.63    3.07
  -4  -4 -31    0.33    2.22
   4   4  32    7.71    3.92
  -4  -4 -32    3.07    2.29
   4   4  33   -0.85    2.94
  -4  -4 -33   -0.98    2.81
   4   4  34    0.20    3.85
  -4  -4 -34   -0.33    2.29
   4   4  35    1.57    3.85
  -4  -4 -35    1.70    2.61
   4   4  36   43.31    5.75
  -4  -4 -36   41.75    5.16
   4   4  37   -3.33    5.10
  -4  -4 -37   -0.46    3.01
   4   4  38  336.32   25.54
  -4  -4 -38  326.46   24.76
   4   4  39    3.40    5.55
  -4  -4 -39   -1.96    3.46
   4   4  40   36.91    7.19
  -4  -4 -40   39.66    4.51
   4   4  41   -1.24    4.05
  -4  -4 -41    0.91    2.87
   4   4  42   -3.53    4.70
  -4  -4 -42    1.31    3.27
   4   4  43    3.99    4.31
  -4  -4 -43   -0.26    2.48
   4   4  44    0.85    5.16
  -4  -4 -44    2.61    3.66
   4   4  45    6.14    6.01
  -4  -4 -45    1.83    3.53
   4   4  46  112.76   10.52
  -4  -4 -46  132.16    8.69
   4   4  47   -1.76    6.34
  -4  -4 -47    1.31    3.01
   4   4  48   10.13    6.08
  -4  -4 -48   13.59    6.14
   4   4  49   -2.42    7.45
  -4  -4 -49   -1.57    3.27
   4   4  50    4.90    5.81
  -4  -4 -50    4.51    5.55
   4   4  51    4.05    8.56
  -4  -4 -51   -2.68    3.79
   4   4  52   84.34   10.00
  -4  -4 -52   81.73   10.39
   4   4  53   -9.34    9.08
  -4  -4 -53   -4.57    4.18
   4   4  54    6.01    7.77
  -4  -4 -54    2.22    6.60
   4   4  55    2.22   10.84
  -4  -4 -55    7.12    4.70
   4   4  56   90.35   10.98
  -4  -4 -56   88.78   13.46
   4   4  57    1.31   11.43
  -4  -4 -57    1.31    5.03
   5   5 -55    1.44    5.42
  -5  -5  55   -3.85   11.37
   5   5 -54   23.65    6.60
  -5  -5  54   16.79    9.60
   5   5 -53    2.03    4.51
  -5  -5  53    4.64    9.60
   5   5 -52    9.28    5.49
  -5  -5  52   11.96    9.60
   5   5 -51   -0.59    6.14
  -5  -5  51    1.70    7.71
   5   5 -50   29.14    5.62
  -5  -5  50   18.16    8.04
   5   5 -49    0.65    4.83
  -5  -5  49   -4.12    5.36
   5   5 -48   -1.18    3.33
  -5  -5  48    4.77    7.84
   5   5 -47    2.42    5.29
  -5  -5  47    0.00    4.38
   5   5 -46   38.02    4.90
  -5  -5  46   37.43    8.75
   5   5 -45   -1.96    4.18
  -5  -5  45   -3.99    5.68
   5   5 -44    2.42    4.51
  -5  -5  44    2.48    6.86
   5   5 -43   -0.07    3.72
  -5  -5  43   -3.07    5.62
   5   5 -42   17.12    5.81
  -5  -5  42   24.63    5.75
   5   5 -41    0.33    2.68
  -5  -5  41   -3.33    5.23
   5   5 -40    9.28    4.05
  -5  -5  40   10.32    3.92
   5   5 -39    0.52    3.53
  -5  -5  39    3.46    4.77
   5   5 -38   63.44    6.34
  -5  -5  38   73.37    8.30
   5   5 -37    0.85    3.27
  -5  -5  37    0.85    5.10
   5   5 -36   35.74    4.18
  -5  -5  36   45.93    7.58
   5   5 -35    1.89    2.16
  -5  -5  35    1.63    2.55
   5   5 -34   92.97    7.45
  -5  -5  34   89.31    8.82
   5   5 -33   -1.24    2.74
  -5  -5  33   -3.01    4.05
   5   5 -32    6.79    2.22
  -5  -5  32    3.79    3.14
   5   5 -31   -1.05    2.16
  -5  -5  31   -3.53    3.72
   5   5 -30   25.22    5.68
  -5  -5  30   22.02    4.38
   5   5 -29   -3.14    2.87
  -5  -5  29    0.91    3.59
   5   5 -28   64.94    7.32
  -5  -5  28   54.49    7.19
   5   5 -27   -1.50    1.57
  -5  -5  27    1.57    3.20
   5   5 -26  266.68   13.52
  -5  -5  26  262.50   19.21
   5   5 -25   -2.74    2.55
  -5  -5  25    2.81    2.81
   5   5 -24    2.22    2.29
  -5  -5  24    4.97    2.29
   5   5 -23    0.39    2.35
  -5  -5  23    0.26    2.48
   5   5 -22    5.62    2.29
  -5  -5  22    2.29    2.68
   5   5 -21   -1.83    2.03
  -5  -5  21   -2.09    2.35
   5   5 -20  325.41   22.67
  -5  -5  20  324.69   20.84
   5   5 -19   -0.65    1.24
  -5  -5  19   -1.11    1.89
   5   5 -18  177.11   15.48
  -5  -5  18  174.43   13.98
   5   5 -17   -1.11    1.57
  -5  -5  17    0.46    1.83
   5   5 -16   11.43    2.03
  -5  -5  16   11.04    2.48
   5   5 -15   -0.46    1.31
  -5  -5  15   -1.50    1.50
   5   5 -14  113.54    9.34
   5   5 -13   -1.44    1.24
  -5  -5  13   -0.13    1.44
   5   5 -12  344.62   19.40
  -5  -5  12  347.95   21.82
   5   5 -11   -0.91    1.31
  -5  -5  11   -1.31    1.05
   5   5 -10   50.17    4.70
   5   5  -9   -0.33    0.98
  -5  -5   9   -0.20    1.31
   5   5  -8   97.08    7.58
  -5  -5   8   96.04    6.66
   5   5  -7    0.72    0.72
  -5  -5   7    0.91    0.78
   5   5  -6    9.34    1.37
   5   5  -5   -0.39    0.59
   5   5  -4    0.59    0.39
  -5  -5  -5    0.00    0.39
  -5  -5  -6    9.73    1.11
  -5  -5  -7   -0.33    0.72
  -5  -5  -8   92.70    6.40
  -5  -5  -9    0.07    0.78
  -5  -5 -10   46.38    4.31
   5   5  11   -1.24    1.31
  -5  -5 -11   -0.52    0.91
   5   5  12  340.37   20.91
  -5  -5 -12  348.93   18.29
   5   5  13    1.05    1.31
  -5  -5 -13   -1.57    1.24
   5   5  14  119.03    9.86
  -5  -5 -14  103.68    7.97
   5   5  15    0.91    1.63
  -5  -5 -15    0.33    1.18
   5   5  16   13.20    2.03
  -5  -5 -16    9.28    1.76
   5   5  17   -1.44    1.70
  -5  -5 -17    0.20    1.37
   5   5  18  173.65   13.13
  -5  -5 -18  174.95   13.13
   5   5  19   -0.59    1.96
  -5  -5 -19   -0.72    1.50
   5   5  20  314.76   19.21
  -5  -5 -20  296.86   19.66
   5   5  21   -1.24    2.16
  -5  -5 -21   -1.44    1.76
   5   5  22    4.51    2.42
  -5  -5 -22    3.85    1.89
   5   5  23    0.46    2.48
  -5  -5 -23    2.29    2.16
   5   5  24    2.87    2.42
  -5  -5 -24    2.55    2.35
   5   5  25    1.57    2.55
  -5  -5 -25   -0.91    2.29
   5   5  26  248.39   18.03
  -5  -5 -26  247.60   14.83
  -5  -5 -27   -2.09    2.35
   5   5  28   62.52    6.99
  -5  -5 -28   64.02    5.62
   5   5  29   -3.27    3.01
  -5  -5 -29   -1.18    2.48
   5   5  30   18.68    4.31
  -5  -5 -30   19.86    3.72
   5   5  31   39.20    9.54
  -5  -5 -31    4.44    2.68
   5   5  32    4.44    3.85
  -5  -5 -32    6.60    2.61
   5   5  33   -0.07    2.68
  -5  -5 -33    0.13    2.81
   5   5  34   99.82    9.08
  -5  -5 -34   88.59    6.99
   5   5  35    0.13    3.33
  -5  -5 -35    1.37    2.03
   5   5  36   32.47    4.25
  -5  -5 -36   28.35    5.23
   5   5  37    4.12    4.12
  -5  -5 -37   -3.33    3.46
   5   5  38   73.95    9.15
  -5  -5 -38   64.29    4.70
   5   5  39    2.29    3.53
  -5  -5 -39   -2.94    3.59
   5   5  40   10.00    5.55
  -5  -5 -40   14.18    3.01
   5   5  41   -1.11    5.68
  -5  -5 -41   -0.33    3.53
   5   5  42   23.26    5.62
  -5  -5 -42   18.23    5.36
   5   5  43    3.53    5.95
  -5  -5 -43   -1.57    3.27
   5   5  44   23.06    6.40
  -5  -5 -44    7.38    4.31
   5   5  45    3.92    6.53
  -5  -5 -45   -2.68    3.40
   5   5  46   35.87    7.51
  -5  -5 -46   36.91    5.55
   5   5  47    1.31    5.03
  -5  -5 -47    2.35    4.18
   5   5  48    2.55    7.51
  -5  -5 -48    1.31    4.25
   5   5  49    5.03    6.27
  -5  -5 -49   -1.37    5.16
   5   5  50   27.63    9.15
  -5  -5 -50   28.22    6.21
   5   5  51    6.86    8.82
  -5  -5 -51    1.76    5.03
   5   5  52    5.95    8.82
  -5  -5 -52   15.03    7.32
   5   5  53    2.61    8.88
  -5  -5 -53    4.90    5.62
   5   5  54   12.67    8.88
  -5  -5 -54   17.84    7.90
   5   5  55   -5.75    9.54
  -5  -5 -55    3.20    6.01
  -5  -5 -56   -0.26    8.04
   6   6 -54    3.14    5.62
  -6  -6  54   -5.62   10.19
   6   6 -53   -0.46    7.32
  -6  -6  53   -3.46    7.90
   6   6 -52    2.94    4.57
  -6  -6  52    2.94    8.88
   6   6 -51    0.98    6.47
  -6  -6  51    3.46    5.88
   6   6 -50   41.48    6.27
  -6  -6  50   26.52   10.78
   6   6 -49   -0.20    5.23
  -6  -6  49   -1.83    5.62
   6   6 -48   58.93    8.62
  -6  -6  48   53.18   10.39
   6   6 -47   -2.74    3.79
  -6  -6  47   -0.39    7.45
   6   6 -46   11.76    5.42
  -6  -6  46   10.39    7.84
   6   6 -45   -2.81    4.38
  -6  -6  45    5.16    7.19
   6   6 -44    7.25    3.59
  -6  -6  44   12.74    6.27
   6   6 -43   -0.59    4.64
  -6  -6  43    2.81    5.16
   6   6 -42   29.07    4.90
  -6  -6  42   22.67    6.40
   6   6 -41   -0.26    2.42
  -6  -6  41    1.24    4.44
   6   6 -40  113.48   11.24
  -6  -6  40  117.40   14.83
   6   6 -39   -2.55    4.31
  -6  -6  39    1.44    5.16
   6   6 -38   22.47    4.12
  -6  -6  38   15.35    5.42
   6   6 -37   -1.50    3.66
  -6  -6  37    1.37    5.16
   6   6 -36   65.20    5.81
  -6  -6  36   51.55    7.71
   6   6 -35    1.37    3.07
  -6  -6  35    3.33    3.85
   6   6 -34    0.46    2.29
  -6  -6  34   -1.31    4.18
   6   6 -33    1.18    2.42
  -6  -6  33   -2.09    3.59
   6   6 -32   31.36    4.25
  -6  -6  32   32.73    5.95
   6   6 -31    1.63    2.61
  -6  -6  31    0.20    2.55
   6   6 -30    6.01    2.74
  -6  -6  30    6.08    3.59
   6   6 -29    0.59    2.94
  -6  -6  29   -0.26    3.07
   6   6 -28    1.96    2.68
  -6  -6  28    5.49    3.27
   6   6 -27   -0.33    1.96
  -6  -6  27   -1.24    2.94
   6   6 -26  247.34   14.18
  -6  -6  26  236.89   14.76
   6   6 -25   -2.61    2.55
  -6  -6  25    0.13    2.55
   6   6 -24  692.83   32.73
  -6  -6  24  635.99   31.10
   6   6 -23   -0.78    2.29
  -6  -6  23   -0.65    2.61
   6   6 -22    3.66    1.96
  -6  -6  22    2.03    2.42
   6   6 -21    0.59    1.83
  -6  -6  21   -1.57    2.03
   6   6 -20  222.12   12.80
  -6  -6  20  226.30   15.03
   6   6 -19   -1.05    1.57
   6   6 -18   87.87    6.34
  -6  -6  18   90.55    8.30
   6   6 -17   -0.46    1.70
  -6  -6  17   -0.39    1.50
   6   6 -16   22.28    3.20
  -6  -6  16   25.87    3.27
   6   6 -15    0.46    1.70
  -6  -6  15    0.07    1.70
   6   6 -14   99.37    7.90
  -6  -6  14   95.97    6.79
   6   6 -13    0.72    1.31
  -6  -6  13   -1.11    1.24
   6   6 -12  134.06    9.28
  -6  -6  12  129.55    9.47
   6   6 -11   -0.20    1.11
  -6  -6  11    0.46    1.24
   6   6 -10   10.06    1.37
   6   6  -9    0.91    0.98
   6   6  -8   55.40    4.44
   6   6  -7    0.13    0.72
   6   6  -6   38.28    2.03
  -6  -6  -8   51.61    3.27
  -6  -6  -9    0.52    0.72
  -6  -6 -10    7.32    1.11
   6   6  11    0.78    1.11
  -6  -6 -11   -0.39    0.98
  -6  -6 -12  140.33    8.43
   6   6  13    0.52    1.31
  -6  -6 -13   -0.07    1.24
   6   6  14   98.00    8.62
  -6  -6 -14  107.53    6.40
  -6  -6 -15    1.24    1.31
   6   6  16   25.35    3.27
  -6  -6 -16   27.18    3.27
   6   6  17   -0.98    1.76
  -6  -6 -17    1.24    1.24
   6   6  18   86.11    8.04
  -6  -6 -18   91.27    6.73
  -6  -6 -19   -0.78    1.57
   6   6  20  229.70   14.90
  -6  -6 -20  224.61   13.39
   6   6  21   -2.48    2.81
  -6  -6 -21   -1.37    1.70
   6   6  22    2.48    2.22
  -6  -6 -22    5.23    1.83
   6   6  23   -3.01    2.87
  -6  -6 -23   -2.22    2.09
   6   6  24  571.38   34.63
  -6  -6 -24  618.55   35.74
   6   6  25   -2.35    2.68
  -6  -6 -25   -4.31    2.61
   6   6  26  265.05   18.82
  -6  -6 -26  221.21   12.67
   6   6  27   -1.96    3.07
  -6  -6 -27   -0.33    1.83
   6   6  28    3.46    3.27
  -6  -6 -28    0.39    1.57
   6   6  29   -0.13    3.14
  -6  -6 -29   -0.59    1.96
   6   6  30    1.44    3.53
  -6  -6 -30    3.53    2.48
   6   6  31   -3.33    3.72
  -6  -6 -31    2.48    2.22
   6   6  32   26.33    4.44
  -6  -6 -32   26.52    4.64
  -6  -6 -33    4.64    2.48
   6   6  34   -1.57    3.40
  -6  -6 -34    0.46    2.03
   6   6  35   -1.89    4.05
  -6  -6 -35    2.03    3.27
   6   6  36   58.80    9.02
  -6  -6 -36   57.16    4.77
   6   6  37   -1.70    4.70
  -6  -6 -37   -0.20    2.74
  -6  -6 -38   21.49    4.38
   6   6  39   -0.72    5.23
  -6  -6 -39   -1.11    3.99
   6   6  40  125.70   15.94
  -6  -6 -40  111.58    6.60
   6   6  41   -3.53    5.42
  -6  -6 -41   -0.59    4.38
   6   6  42   29.92    7.45
  -6  -6 -42   26.33    5.95
   6   6  43   -3.01    6.40
  -6  -6 -43    2.87    4.12
   6   6  44    4.25    6.66
  -6  -6 -44    7.64    3.99
   6   6  45   -7.90    6.66
  -6  -6 -45    3.40    4.83
   6   6  46    9.86    8.30
  -6  -6 -46    8.43    3.14
   6   6  47    2.68    6.66
  -6  -6 -47    1.24    4.51
   6   6  48   46.12    9.41
  -6  -6 -48   64.09    8.17
   6   6  49    7.58    7.97
  -6  -6 -49   -1.05    4.57
   6   6  50   30.38    6.53
  -6  -6 -50   28.09    7.19
   6   6  51   -0.98    8.23
  -6  -6 -51   -0.65    3.92
   6   6  52    1.63    8.82
  -6  -6 -52   10.71    5.62
   6   6  53    6.27   10.39
  -6  -6 -53    5.95    5.16
   6   6  54   -2.22    6.73
  -6  -6 -54   -0.39    5.42
   6   6  55   -5.10   10.39
  -6  -6 -55    0.91    4.90
   7   7 -53   -2.94    6.08
  -7  -7  53    5.42    9.73
   7   7 -52   12.48    6.99
  -7  -7  52    9.80    8.10
   7   7 -51    3.53    6.93
  -7  -7  51   -1.37    9.34
   7   7 -50   11.50    4.44
   7   7 -49    5.62    6.93
  -7  -7  49   -1.50    8.04
   7   7 -48    3.14    5.36
  -7  -7  48    3.99    7.38
   7   7 -47    0.20    4.38
   7   7 -46    0.85    5.68
  -7  -7  46    0.33    8.30
   7   7 -45    3.46    4.51
  -7  -7  45   -4.44    7.45
   7   7 -44    0.59    3.46
  -7  -7  44    1.63    4.83
   7   7 -43    3.59    4.64
  -7  -7  43    4.97    7.12
   7   7 -42   27.11    5.29
  -7  -7  42   20.78    7.97
   7   7 -41    4.44    4.90
   7   7 -40   25.81    3.92
  -7  -7  40   27.96    7.38
   7   7 -39    1.11    3.40
  -7  -7  39    0.07    5.29
   7   7 -38   66.70    6.21
  -7  -7  38   64.94    8.75
   7   7 -37    2.29    3.66
   7   7 -36   41.22    5.49
  -7  -7  36   52.20    7.12
   7   7 -35   -2.55    3.07
  -7  -7  35    1.63    4.70
   7   7 -34   61.54    5.10
  -7  -7  34   80.36    9.54
   7   7 -33   -3.33    2.35
  -7  -7  33   -2.09    3.72
   7   7 -32  155.81   10.45
   7   7 -31   -0.26    1.89
   7   7 -30   35.61    3.59
   7   7 -29    0.39    1.76
  -7  -7  29   -0.07    3.66
   7   7 -28    4.77    2.48
   7   7 -27   -1.70    2.42
   7   7 -26   82.32    7.25
   7   7 -25   -0.72    2.29
  -7  -7  25   -1.24    2.55
   7   7 -24    4.05    2.55
  -7  -7  24    1.11    2.42
   7   7 -23    0.46    1.96
  -7  -7  23   -1.05    2.35
   7   7 -22  132.69    9.28
  -7  -7  22  145.23   12.67
   7   7 -21    1.44    2.16
  -7  -7  21   -1.50    2.09
   7   7 -20   42.40    4.57
   7   7 -19   -1.24    1.89
  -7  -7  19    0.20    1.76
   7   7 -18  144.31    9.93
  -7  -7  18  126.68    9.80
   7   7 -17    0.20    1.50
  -7  -7  17   -1.83    2.09
   7   7 -16   68.53    6.60
  -7  -7  16   73.24    6.21
   7   7 -15   -0.26    1.44
   7   7 -14    2.29    1.24
   7   7 -13    0.98    1.31
   7   7 -12   11.17    1.76
   7   7 -11   -0.91    1.05
   7   7 -10    4.51    1.11
   7   7  -9   -1.05    0.78
   7   7  -8   95.97    4.25
  -7  -7 -10    4.70    0.78
  -7  -7 -11    0.78    0.85
  -7  -7 -12   13.92    1.76
  -7  -7 -13    0.39    1.11
  -7  -7 -14    4.25    1.24
  -7  -7 -15   -1.18    1.31
  -7  -7 -16   58.41    4.31
  -7  -7 -17   -0.26    1.44
   7   7  18  129.81   10.06
  -7  -7 -18  123.15    8.69
  -7  -7 -19   -1.63    1.96
  -7  -7 -20   37.63    4.12
   7   7  21    0.13    2.16
  -7  -7 -21   -1.44    1.76
   7   7  22  127.07   10.52
  -7  -7 -22  120.21    8.82
   7   7  23   -2.03    2.68
  -7  -7 -23   -0.85    2.09
   7   7  24    6.08    2.94
  -7  -7 -24    2.81    1.83
   7   7  25   -3.14    3.01
  -7  -7 -25   -0.20    2.35
   7   7  26   86.04    9.41
  -7  -7 -26   84.99    7.06
   7   7  27   -0.65    2.68
  -7  -7 -27   -0.65    2.29
  -7  -7 -28    7.45    2.29
   7   7  29   -1.89    2.81
  -7  -7 -29   -0.85    2.22
   7   7  30   33.71    5.03
  -7  -7 -30   34.76    4.77
   7   7  31    0.91    3.46
  -7  -7 -31   -0.91    2.22
   7   7  32  148.63   13.98
  -7  -7 -32  143.79    6.14
   7   7  33    1.18    3.66
  -7  -7 -33    0.07    2.61
   7   7  34   59.06    7.38
  -7  -7 -34   57.16    4.97
   7   7  35   -2.74    3.72
  -7  -7 -35   -2.03    2.68
   7   7  36   47.50    5.68
  -7  -7 -36   47.04    5.49
   7   7  37   -1.76    4.31
  -7  -7 -37    4.44    4.25
  -7  -7 -38   64.22    6.34
   7   7  39   -0.98    5.16
  -7  -7 -39   -3.07    4.18
   7   7  40   17.38    6.14
  -7  -7 -40   22.21    6.21
   7   7  41    4.31    5.95
  -7  -7 -41   -2.22    3.27
   7   7  42   21.75    7.51
  -7  -7 -42   22.08    4.83
   7   7  43    1.24    6.34
  -7  -7 -43    2.48    5.10
   7   7  44   -0.98    6.73
  -7  -7 -44   -1.37    5.42
   7   7  45    2.16    7.45
  -7  -7 -45    0.13    4.25
  -7  -7 -46    0.13    5.29
   7   7  47    2.16    7.64
  -7  -7 -47   -0.72    5.49
   7   7  48    0.78    7.58
  -7  -7 -48    5.16    3.99
  -7  -7 -49    0.91    5.88
   7   7  50    5.68    8.95
  -7  -7 -50   11.11    6.99
   7   7  51   -1.70    9.15
  -7  -7 -51   -0.65    4.51
  -7  -7 -52   12.02    7.12
   7   7  53    2.55    9.73
  -7  -7 -53   -1.76    5.36
   7   7  54    3.79    9.54
  -7  -7 -54   14.76    6.08
   8   8 -52   64.55   11.69
   8   8 -51    3.33    8.04
  -8  -8  51   -6.47   11.30
   8   8 -50    7.32    6.08
  -8  -8  50   10.26   11.30
   8   8 -49   -2.94    7.06
   8   8 -48   36.26    6.40
  -8  -8  48   36.19    9.60
   8   8 -47    1.44    5.62
  -8  -8  47   -2.03    8.30
   8   8 -46   53.64    8.43
   8   8 -45    4.38    6.40
  -8  -8  45    1.83    7.71
   8   8 -44    3.53    3.92
  -8  -8  44    6.99    8.10
   8   8 -43    1.18    4.25
  -8  -8  43   -3.99    6.73
   8   8 -42    3.59    5.42
   8   8 -41   -3.27    4.44
  -8  -8  41    0.72    5.55
   8   8 -40  106.29    9.28
  -8  -8  40  112.17   13.98
   8   8 -39   -1.57    3.59
  -8  -8  39   -2.29    5.75
   8   8 -38   39.85    5.10
  -8  -8  38   31.23    7.19
   8   8 -37    1.31    2.68
  -8  -8  37   -2.16    5.10
   8   8 -36    2.42    4.12
   8   8 -35    3.79    3.99
   8   8 -34   28.35    5.29
   8   8 -33    0.33    2.16
  -8  -8  33   -2.81    4.38
   8   8 -32    0.98    3.20
   8   8 -31    1.31    2.87
   8   8 -30    6.93    3.33
   8   8 -29   -0.52    2.48
  -8  -8  29   -1.24    3.92
   8   8 -28   13.52    2.81
  -8  -8  28   11.50    4.05
   8   8 -27   -2.22    2.42
  -8  -8  27    2.68    3.07
   8   8 -26   16.72    2.87
   8   8 -25   -1.44    2.16
  -8  -8  25    1.05    2.87
   8   8 -24   34.10    3.99
   8   8 -23   -1.05    1.96
  -8  -8  23   -1.83    2.48
   8   8 -22   71.99    7.25
  -8  -8  22   69.32    7.38
   8   8 -21    0.20    2.22
   8   8 -20    1.31    2.03
   8   8 -19   -0.78    1.89
  -8  -8  19    0.91    2.29
   8   8 -18  256.36   14.44
   8   8 -17    0.46    1.76
  -8  -8  17    0.20    1.76
   8   8 -16   72.97    5.81
  -8  -8  16   61.74    5.49
   8   8 -15    0.33    1.50
   8   8 -14    0.52    1.44
   8   8 -13    0.26    1.31
  -8  -8 -14    0.00    1.18
  -8  -8 -15   -0.52    0.98
  -8  -8 -16   62.06    5.10
  -8  -8 -17   -0.20    1.31
  -8  -8 -18  282.16   15.48
  -8  -8 -19   -0.98    1.50
  -8  -8 -20    4.44    1.76
   8   8  21    0.07    2.22
  -8  -8 -21   -1.31    1.70
   8   8  22   73.30    6.73
  -8  -8 -22   75.33    5.62
  -8  -8 -23   -0.85    2.16
  -8  -8 -24   29.20    3.40
   8   8  25    2.03    2.87
  -8  -8 -25   -0.98    2.22
   8   8  26   19.08    4.18
  -8  -8 -26   14.24    3.01
  -8  -8 -27    1.76    2.22
   8   8  28   11.69    3.40
  -8  -8 -28   14.96    2.94
  -8  -8 -29   -1.57    2.55
   8   8  30    1.70    4.12
  -8  -8 -30    4.12    2.68
   8   8  31   -0.46    3.79
  -8  -8 -31    2.35    2.74
   8   8  32   -1.05    4.25
  -8  -8 -32    0.78    3.27
  -8  -8 -33   -1.83    3.14
  -8  -8 -34   28.16    4.70
  -8  -8 -35   -1.89    3.27
   8   8  36    1.70    6.21
  -8  -8 -36    5.03    3.72
   8   8  37    2.61    5.36
  -8  -8 -37   -1.37    3.79
   8   8  38   44.49    8.82
  -8  -8 -38   32.93    5.88
  -8  -8 -39   -1.37    4.57
  -8  -8 -40  108.12   10.39
   8   8  41   -3.46    6.08
  -8  -8 -41   -0.13    4.51
   8   8  42    5.10    6.27
  -8  -8 -42    2.03    3.27
   8   8  43    3.92    7.45
  -8  -8 -43   -1.18    4.51
   8   8  44   -6.01    6.93
  -8  -8 -44    2.68    3.99
   8   8  45   -0.52    6.66
  -8  -8 -45    0.85    5.36
  -8  -8 -46   41.22    6.40
   8   8  47   -4.31    7.84
  -8  -8 -47    4.25    5.81
   8   8  48   32.73   12.35
  -8  -8 -48   30.84    5.55
   8   8  49    0.07    8.88
  -8  -8 -49    1.83    5.55
  -8  -8 -50    3.72    8.17
   8   8  51    1.57   10.00
  -8  -8 -51   -2.81    7.25
   8   8  52   71.47   13.26
  -8  -8 -52   62.33    7.32
  -8  -8 -53   -4.05    8.17
   9   9 -50    1.63    8.88
   9   9 -48   -0.26    5.36
   9   9 -47   -1.57    2.35
   9   9 -46    2.03    3.92
   9   9 -45    3.59    4.97
   9   9 -44    2.16    5.23
  -9  -9  44    5.49    6.40
   9   9 -43   -4.12    4.97
  -9  -9  43    0.91    5.49
   9   9 -42    3.99    5.23
  -9  -9  42    1.18    5.62
   9   9 -41    0.13    3.79
  -9  -9  41    1.63    5.68
   9   9 -40    8.23    3.92
  -9  -9  40   11.11    6.40
   9   9 -39   -5.42    4.25
  -9  -9  39   -2.55    5.23
   9   9 -38   -2.16    4.18
  -9  -9  38    2.48    5.95
   9   9 -37   -1.83    3.92
  -9  -9  37   -1.11    5.95
   9   9 -36    0.85    4.05
  -9  -9  36    1.50    5.62
   9   9 -35   -2.42    4.44
  -9  -9  35   -4.44    4.51
   9   9 -34    1.31    3.14
  -9  -9  34   -0.26    4.25
   9   9 -33    1.05    3.46
  -9  -9  33    0.59    4.77
   9   9 -32    5.49    3.33
  -9  -9  32   -1.70    4.18
   9   9 -31    0.85    3.27
   9   9 -30   13.92    3.92
  -9  -9  30   17.57    5.49
   9   9 -29    0.00    3.07
  -9  -9  29   -2.22    3.85
   9   9 -28    8.23    3.27
  -9  -9  28    9.67    4.83
   9   9 -27    1.96    2.81
   9   9 -26    6.47    2.61
  -9  -9  26    6.21    4.12
   9   9 -25    0.20    2.42
  -9  -9  25   -2.16    3.27
   9   9 -24    0.33    2.09
   9   9 -23    2.68    2.61
   9   9 -22   10.26    2.87
  -9  -9  22    9.80    3.01
   9   9 -21   -2.16    2.22
   9   9 -20  141.96   10.91
   9   9 -19   -0.72    1.70
   9   9 -18    1.18    1.57
   9   9 -17    0.20    1.63
   9   9 -16    4.12    1.63
   9   9 -15   -0.39    1.18
  -9  -9 -19   -1.18    1.57
  -9  -9 -20  148.89    9.02
  -9  -9 -21   -0.33    1.63
  -9  -9 -22    8.10    2.68
  -9  -9 -23   -2.55    2.16
   9   9  24    0.07    2.29
  -9  -9 -24   -0.72    2.22
  -9  -9 -25    0.65    2.42
  -9  -9 -26    6.14    2.81
  -9  -9 -27    1.63    2.48
  -9  -9 -28    7.64    2.68
  -9  -9 -29   -0.07    2.42
   9   9  30   13.85    4.05
  -9  -9 -30   12.48    3.20
  -9  -9 -31    0.39    2.94
   9   9  32    0.39    3.72
  -9  -9 -32    3.66    3.14
  -9  -9 -33    0.98    3.53
   9   9  34    1.24    5.10
  -9  -9 -34    3.27    3.46
   9   9  35   -0.46    4.25
  -9  -9 -35    0.91    3.66
  -9  -9 -36    1.11    3.72
  -9  -9 -37   -0.20    3.79
   9   9  38   -2.81    5.62
  -9  -9 -38   -1.96    4.44
   9   9  39    0.46    4.90
  -9  -9 -39   -1.57    4.57
  -9  -9 -40    4.38    4.44
  -9  -9 -41    3.66    3.01
  -9  -9 -42    1.70    3.59
  -9  -9 -43    0.46    5.16
  -9  -9 -44    0.00    4.90
  -9  -9 -45   -2.42    5.95
  -9  -9 -46   -1.63    5.81
  -9  -9 -47   -1.44    5.49
   9   9  48   -0.46    8.43
  -9  -9 -48   -0.26    3.66
   9   9  49   -1.18    7.77
  -9  -9 -49    2.16    6.01
   9   9  50    0.46    8.04
  -9  -9 -50   -0.13    4.97
  10  10 -43    4.18    3.79
  10  10 -41    1.37    4.31
  10  10 -40    4.64    4.64
  10  10 -39    0.85    4.38
  10  10 -38    4.77    4.05
  10  10 -37   -0.07    3.79
  10  10 -36   13.72    4.90
 -10 -10  36   17.31    6.27
  10  10 -35   -4.51    3.66
  10  10 -34   16.01    4.44
 -10 -10  34   11.37    5.62
  10  10 -33   -1.89    3.99
 -10 -10  33    0.52    4.05
  10  10 -32   17.64    5.16
  10  10 -31   -1.18    3.59
 -10 -10  31   -1.44    4.31
  10  10 -30   23.78    4.44
 -10 -10  30   21.04    5.68
  10  10 -29    1.63    3.53
  10  10 -28    9.93    3.33
  10  10 -27    1.24    2.29
  10  10 -26    1.44    2.16
  10  10 -25    3.20    2.81
  10  10 -24   30.18    3.79
  10  10 -23    0.52    2.09
  10  10 -22    6.60    2.35
  10  10 -21   -0.52    1.96
  10  10 -20    2.55    1.57
  10  10 -19   -0.72    1.31
 -10 -10 -22    6.21    1.50
 -10 -10 -23   -0.20    1.70
 -10 -10 -24   27.37    3.14
 -10 -10 -25   -0.85    2.09
 -10 -10 -26    0.52    2.22
 -10 -10 -27    0.26    2.29
 -10 -10 -28    9.93    2.81
 -10 -10 -29   -0.26    2.87
 -10 -10 -30   23.26    3.99
 -10 -10 -31    1.24    2.61
  10  10  32   11.89    4.12
 -10 -10 -32   20.97    4.44
  10  10  33    3.14    4.44
 -10 -10 -33   -3.20    4.12
 -10 -10 -34   10.58    4.05
 -10 -10 -35    0.98    4.38
 -10 -10 -36   13.00    4.64
  10  10  37   -1.31    6.08
 -10 -10 -37   -2.16    4.57
 -10 -10 -38    6.86    5.36
  10  10  39    4.12    5.88
 -10 -10 -39    1.63    3.79
  10  10  40    6.66    6.27
 -10 -10 -40   11.04    4.64
 -10 -10 -41   -0.26    4.12
 -10 -10 -42   -0.78    4.97
 -10 -10 -43   -0.85    3.46
  11  11 -35    0.91    3.59
 -11 -11  35    0.59    4.12
  11  11 -34    0.85    3.85
  11  11 -33   -0.85    3.92
  11  11 -32    1.70    3.92
  11  11 -30    1.96    2.48
  11  11 -29   -1.24    2.61
  11  11 -28    8.04    2.48
  11  11 -27    2.22    2.29
  11  11 -26    3.53    2.16
  11  11 -25   -0.13    1.89
 -11 -11 -31   -1.50    2.16
 -11 -11 -32    2.55    2.81
 -11 -11 -33   -0.33    2.35
 -11 -11 -34    0.26    2.48
 -10 -11 -38    1.24    3.07
 -10 -11 -37    0.07    2.94
  10  11  37    3.59    3.53
 -10 -11 -36   -0.26    3.20
 -10 -11 -35    0.13    2.87
 -10 -11 -34    6.08    3.01
 -10 -11 -33    0.13    2.48
 -10 -11 -32   10.00    3.33
 -10 -11 -31    0.39    2.68
 -10 -11 -28    1.63    2.22
 -10 -11 -27    1.24    2.09
 -10 -11 -25   -1.31    1.57
  10  11 -21    3.53    1.37
  10  11 -22    9.60    2.16
  10  11 -24    4.90    2.09
  10  11 -25   -1.05    2.42
  10  11 -26    1.11    2.42
  10  11 -27   -2.09    2.48
  10  11 -28    1.24    2.16
  10  11 -29   -1.05    3.01
 -10 -11  30   13.26    5.62
  10  11 -30   14.83    3.40
 -10 -11  31    5.42    4.05
  10  11 -31    7.97    3.07
 -10 -11  32    8.23    5.16
  10  11 -32    7.32    3.46
  10  11 -33   -0.39    4.12
  10  11 -34    5.75    3.85
 -10 -11  35   -3.79    5.49
  10  11 -35    0.65    4.05
  10  11 -36    2.61    3.79
 -10 -11  37   -2.35    5.29
  10  11 -37    1.57    3.46
  10  11 -38    2.16    4.97
  10  11 -40    0.85    3.33
  -9 -10 -46   -1.37    5.55
  -9 -10 -45    3.14    5.75
  -9 -10 -44    4.05    5.95
  -9 -10 -43   -1.76    5.68
  -9 -10 -42   -1.50    5.29
  -9 -10 -41    6.21    4.97
  -9 -10 -40    0.98    4.12
  -9 -10 -39    0.65    4.25
  -9 -10 -38    1.76    4.31
   9  10  38   -1.57    6.21
  -9 -10 -37   -2.74    4.97
  -9 -10 -36    1.11    3.99
  -9 -10 -35   -2.68    3.59
   9  10  35   -2.48    4.38
  -9 -10 -34    7.90    4.97
   9  10  34    3.85    5.03
  -9 -10 -33    3.59    3.59
  -9 -10 -32    1.05    3.40
   9  10  32    2.81    4.25
  -9 -10 -31   -0.07    3.92
  -9 -10 -30    0.72    2.55
  -9 -10 -29    0.72    2.81
   9  10  29   -1.37    2.94
  -9 -10 -28    1.63    3.01
   9  10  28    1.83    3.20
  -9 -10 -27    1.96    2.74
   9  10  27    0.98    2.94
  -9 -10 -26   15.61    3.14
  -9 -10 -25    7.25    2.35
  -9 -10 -24   -0.26    1.89
  -9 -10 -23    0.59    1.89
  -9 -10 -22   -0.65    1.83
  -9 -10 -21    1.24    1.50
   9  10 -17  185.21    9.67
   9  10 -18    0.46    1.89
   9  10 -19   69.84    5.03
   9  10 -20    7.51    2.03
   9  10 -21    1.44    1.89
   9  10 -22    0.33    2.09
   9  10 -23    0.26    2.42
  -9 -10  24   -0.59    3.40
   9  10 -24    2.55    2.74
   9  10 -25    5.42    2.42
   9  10 -26   17.38    3.59
  -9 -10  27   -0.46    3.46
   9  10 -27    2.74    3.33
   9  10 -28    4.12    3.33
   9  10 -29   -0.33    2.74
  -9 -10  30   -1.83    4.51
   9  10 -30    2.03    3.07
  -9 -10  31   -0.20    3.33
   9  10 -31    0.20    2.87
   9  10 -32   -0.13    2.87
  -9 -10  33    1.70    3.99
   9  10 -33    4.25    3.66
  -9 -10  34    5.49    5.95
   9  10 -34    8.95    4.25
   9  10 -35    1.44    3.72
  -9 -10  36    0.13    5.29
   9  10 -36    2.35    3.85
  -9 -10  37    1.24    5.23
   9  10 -37    2.22    4.31
  -9 -10  38   -0.13    5.42
   9  10 -38    0.65    4.12
   9  10 -39    3.66    4.51
   9  10 -40   -0.85    4.12
   9  10 -41   -0.72    4.77
   9  10 -42    0.39    4.38
   9  10 -43    1.31    4.44
   9  10 -44    1.44    3.79
  -9 -10  45    1.24    7.97
   9  10 -45   -1.05    4.05
  -9 -10  46    0.52    7.38
   9  10 -46    2.74    7.71
  -9 -10  47    6.73    7.64
   9  10 -47    3.66    8.30
  -9 -10  48   22.47   11.30
  -9 -10  49    7.97    8.30
  -8  -9 -53    4.12    6.34
  -8  -9 -52    0.26    6.08
   8   9  52    7.06   10.19
  -8  -9 -51   22.08    7.90
  -8  -9 -50    3.66    5.36
   8   9  50    3.92    7.97
  -8  -9 -49    0.78    5.10
   8   9  49   -2.94    8.62
  -8  -9 -48   -2.87    6.60
   8   9  48   -1.83    9.47
  -8  -9 -47    3.99    7.19
  -8  -9 -46   -1.70    3.85
   8   9  46   -4.90    7.71
  -8  -9 -45   13.59    6.01
   8   9  45    4.83    7.06
  -8  -9 -44    6.21    5.75
   8   9  44    4.57    7.12
  -8  -9 -43    0.00    5.29
  -8  -9 -42    8.75    4.97
   8   9  42    8.95    5.42
  -8  -9 -41   -1.63    3.72
   8   9  41    3.99    5.62
  -8  -9 -40    9.73    3.66
   8   9  40    7.84    5.03
  -8  -9 -39    0.65    4.64
   8   9  39    5.49    5.55
  -8  -9 -38   17.25    5.29
   8   9  38    6.34    5.88
  -8  -9 -37   19.47    5.03
   8   9  37   15.22    5.62
  -8  -9 -36   18.62    4.90
   8   9  36   16.27    5.81
  -8  -9 -35   18.95    5.49
   8   9  35   17.38    5.49
  -8  -9 -34    2.61    3.20
   8   9  34    5.75    5.16
  -8  -9 -33    7.32    6.21
   8   9  33   31.62    9.80
  -8  -9 -32    5.03    3.20
   8   9  32    0.85    4.70
  -8  -9 -31   17.64    3.33
  -8  -9 -30    9.21    2.74
  -8  -9 -29   13.65    3.40
   8   9  29   13.52    3.46
  -8  -9 -28    2.48    2.42
  -8  -9 -27    3.99    2.29
   8   9  27    4.57    3.20
  -8  -9 -26   13.72    2.81
  -8  -9 -25    4.90    2.55
  -8  -9 -24    1.50    2.09
   8   9  24    1.89    2.68
  -8  -9 -23   30.18    4.31
   8   9  23   29.01    4.18
  -8  -9 -22    3.33    2.09
  -8  -9 -21    8.69    2.42
   8   9  21    6.86    2.74
  -8  -9 -20  133.47    8.75
  -8  -9 -19    3.07    1.57
  -8  -9 -17   29.20    3.14
  -8  -9 -16    1.76    1.18
  -8  -9 -15   -0.20    0.91
   8   9 -13   21.69    1.89
   8   9 -14   27.96    2.35
   8   9 -15    1.70    1.44
   8   9 -16    4.57    1.63
   8   9 -17   34.69    3.85
   8   9 -18   16.72    2.94
   8   9 -19    5.03    1.63
   8   9 -20  132.95    8.43
  -8  -9  21   12.35    3.07
   8   9 -21    7.19    2.42
   8   9 -22    3.07    1.89
   8   9 -23   28.61    4.05
   8   9 -24   -2.55    2.55
   8   9 -25   13.33    3.14
  -8  -9  26   15.09    4.57
   8   9 -26   17.44    3.33
  -8  -9  27    4.57    2.61
   8   9 -27    0.26    2.16
   8   9 -28    0.20    3.01
  -8  -9  29   14.31    4.51
   8   9 -29   19.99    3.33
  -8  -9  30   11.69    4.83
   8   9 -30   10.71    3.92
   8   9 -31   19.01    4.31
  -8  -9  32    4.25    4.64
   8   9 -32    6.14    3.85
  -8  -9  33    1.24    4.70
   8   9 -33    9.67    4.18
  -8  -9  34    3.01    5.68
   8   9 -34    3.59    4.05
   8   9 -35   22.60    4.64
   8   9 -36   12.67    4.57
   8   9 -37   15.81    4.51
   8   9 -38   12.74    4.51
   8   9 -39    0.07    4.31
   8   9 -40   11.76    5.42
   8   9 -41   -2.48    4.51
   8   9 -42   12.80    4.18
  -8  -9  43    0.00    6.27
   8   9 -43    0.07    4.18
  -8  -9  44    2.42    7.12
   8   9 -44    8.36    4.51
  -8  -9  45   12.74    7.25
   8   9 -45    0.85    6.08
  -8  -9  46    3.79    6.66
   8   9 -46    3.59    5.55
   8   9 -47    6.99    6.73
  -8  -9  48    5.36    8.95
   8   9 -48    2.81    5.42
  -8  -9  49    0.85    9.21
   8   9 -49   -1.89    5.36
  -8  -9  50    3.85   10.06
   8   9 -50   -0.65    7.90
   8   9 -51   26.72    8.49
   8   9 -52    6.01    6.73
  -7  -8 -54    3.53    7.90
  -7  -8 -53    0.07    4.90
   7   8  53    1.63    6.93
  -7  -8 -52   11.11    8.10
   7   8  52    9.15    7.25
  -7  -8 -51   11.11    7.32
  -7  -8 -50    2.03    4.90
   7   8  50    0.72    7.77
  -7  -8 -49    1.11    6.47
   7   8  49    2.29    6.86
  -7  -8 -48   10.52    6.14
   7   8  48    9.67    9.08
  -7  -8 -47    8.95    3.59
   7   8  47   15.16    9.08
  -7  -8 -46   22.73    6.08
   7   8  46   31.69    8.75
  -7  -8 -45    8.56    5.49
   7   8  45    7.51    7.12
  -7  -8 -44    0.78    4.44
   7   8  44    6.99    6.99
  -7  -8 -43   -1.63    4.31
   7   8  43    3.33    6.34
  -7  -8 -42    4.44    3.27
  -7  -8 -41   10.13    3.79
   7   8  41    2.16    5.16
  -7  -8 -40   -0.72    3.40
   7   8  40    2.74    4.83
  -7  -8 -39   28.94    6.01
   7   8  39   23.52    6.86
  -7  -8 -38   14.70    5.03
  -7  -8 -37    5.10    3.66
   7   8  37    2.03    5.36
  -7  -8 -36   33.45    5.42
   7   8  36   29.79    6.08
  -7  -8 -35   25.28    3.46
   7   8  35   19.21    5.42
  -7  -8 -34   -2.03    3.53
   7   8  34   -1.70    3.85
  -7  -8 -33    7.64    3.01
   7   8  33    2.68    3.85
  -7  -8 -32    4.64    3.07
   7   8  32    4.77    3.59
  -7  -8 -31   29.01    4.18
   7   8  31   29.92    5.62
  -7  -8 -30    7.06    2.55
   7   8  30    8.36    3.79
  -7  -8 -29   -1.37    2.48
   7   8  29    0.65    3.46
  -7  -8 -28    3.99    2.55
   7   8  28    3.20    2.87
  -7  -8 -27   15.88    3.59
   7   8  27   16.92    3.66
  -7  -8 -26   22.15    3.01
  -7  -8 -25   26.59    3.40
   7   8  25   30.31    4.18
  -7  -8 -24   93.75    6.27
   7   8  24   92.12    8.04
  -7  -8 -23   32.53    3.59
   7   8  23   30.25    4.12
  -7  -8 -22  101.00    7.06
   7   8  22   96.43    8.88
  -7  -8 -21   13.33    2.16
   7   8  21   17.51    3.40
  -7  -8 -20   66.96    5.03
   7   8  20   69.90    6.21
  -7  -8 -19    0.98    1.50
   7   8  19    4.70    2.03
  -7  -8 -18   32.67    3.20
   7   8  18   34.36    3.92
  -7  -8 -17    1.96    1.70
   7   8  17    2.87    1.83
  -7  -8 -16  112.63    7.90
  -7  -8 -15   -1.11    1.37
  -7  -8 -14   11.76    1.70
  -7  -8 -13   56.71    4.05
   7   8 -10    6.40    1.05
   7   8 -11   42.99    3.79
   7   8 -12    4.83    1.44
   7   8 -13   63.17    5.29
  -7  -8  14   12.94    2.22
   7   8 -14    9.02    1.83
   7   8 -15   -1.24    1.44
   7   8 -16  118.38    8.36
   7   8 -17    3.59    2.16
  -7  -8  18   30.38    3.92
   7   8 -18   33.06    3.46
   7   8 -19    1.96    2.29
   7   8 -20   70.62    6.47
   7   8 -21   14.05    2.74
   7   8 -22  101.59    7.97
  -7  -8  23   26.26    3.79
   7   8 -23   26.46    4.38
  -7  -8  24   93.55    8.43
   7   8 -24   94.73    7.45
   7   8 -25   28.35    3.85
  -7  -8  26   19.27    4.25
   7   8 -26   17.51    3.33
  -7  -8  27   18.16    3.92
   7   8 -27   16.79    3.07
   7   8 -28    5.88    2.55
  -7  -8  29   -2.87    3.66
   7   8 -29    1.76    2.74
  -7  -8  30    5.49    3.85
   7   8 -30    9.67    3.40
  -7  -8  31   34.56    5.36
   7   8 -31   29.92    3.59
  -7  -8  32    6.21    4.77
   7   8 -32    8.23    3.40
  -7  -8  33   14.24    4.77
   7   8 -33   12.22    3.66
  -7  -8  34    2.55    4.51
   7   8 -34    1.05    3.59
  -7  -8  35   23.65    5.23
   7   8 -35   28.29    3.99
  -7  -8  36   23.00    5.88
   7   8 -36   30.84    4.31
  -7  -8  37    4.64    5.62
   7   8 -37    2.55    3.27
  -7  -8  38   11.63    5.55
   7   8 -38   14.63    3.72
  -7  -8  39   27.50    7.64
   7   8 -39   21.49    4.70
  -7  -8  40    1.76    5.81
   7   8 -40    2.81    2.87
  -7  -8  41    9.47    6.14
   7   8 -41    6.21    4.77
   7   8 -42   13.65    5.36
  -7  -8  43    4.70    6.79
   7   8 -43    0.13    3.01
  -7  -8  44    4.25    7.25
   7   8 -44   13.52    5.68
  -7  -8  45   10.45    7.97
   7   8 -45   13.85    6.66
   7   8 -46   31.88    6.79
  -7  -8  47    8.56   10.65
   7   8 -47   17.05    5.81
  -7  -8  48   16.79   10.52
   7   8 -48   13.13    7.38
  -7  -8  49    2.48   10.52
   7   8 -49   -0.07    4.38
  -7  -8  50    5.68   10.32
   7   8 -50    1.50    5.23
  -7  -8  51   20.32   11.76
   7   8 -51    5.03    5.68
  -7  -8  52   10.13   11.43
   7   8 -52   12.22    4.57
  -7  -8  53   -6.14   10.91
   7   8 -53   -2.22    4.83
  -6  -7 -55    2.42    6.53
   6   7  55    4.05    8.23
  -6  -7 -54    0.52    5.29
   6   7  54    2.68   10.26
  -6  -7 -53   -2.68    6.27
   6   7  53    4.51    9.60
  -6  -7 -52   -2.03    7.06
  -6  -7 -51   -0.98    3.92
   6   7  51   -0.52    8.23
  -6  -7 -50    4.18    6.60
   6   7  50    2.61    5.49
  -6  -7 -49   -2.35    5.10
   6   7  49   -2.81    6.99
  -6  -7 -48    4.18    4.31
   6   7  48    0.26    8.62
  -6  -7 -47   10.39    4.64
   6   7  47    5.81    8.62
  -6  -7 -46   21.49    6.66
   6   7  46   15.16    8.43
  -6  -7 -45    2.55    3.33
   6   7  45   -3.66    5.42
  -6  -7 -44    5.95    3.79
   6   7  44   -1.24    6.73
  -6  -7 -43   13.65    5.03
   6   7  43   10.52    7.32
  -6  -7 -42    4.44    4.83
  -6  -7 -41   -1.24    2.74
   6   7  41  -11.43    7.06
  -6  -7 -40   33.84    5.88
   6   7  40   36.06    7.32
  -6  -7 -39   17.57    4.70
  -6  -7 -38   47.23    5.36
   6   7  38   46.71    8.75
  -6  -7 -37   11.30    4.25
   6   7  37    7.58    5.55
  -6  -7 -36    6.53    2.94
   6   7  36    4.97    3.85
  -6  -7 -35    3.01    3.33
   6   7  35    0.13    4.12
  -6  -7 -34   24.96    3.01
   6   7  34   27.77    5.55
  -6  -7 -33   18.10    3.79
   6   7  33   16.59    4.64
  -6  -7 -32   13.07    3.40
   6   7  32   13.33    3.79
  -6  -7 -31    0.00    2.55
   6   7  31    3.46    3.46
  -6  -7 -30    1.24    3.01
   6   7  30    3.46    3.14
  -6  -7 -29   -0.46    2.48
   6   7  29    0.33    2.68
  -6  -7 -28    3.79    1.89
   6   7  28    5.81    2.94
  -6  -7 -27    9.86    2.61
   6   7  27   10.91    3.20
  -6  -7 -26    7.25    2.22
   6   7  26    7.51    2.74
  -6  -7 -25   23.52    3.46
   6   7  25   32.73    4.57
  -6  -7 -24  247.99   13.59
   6   7  24  259.62   17.18
  -6  -7 -23   42.40    3.99
   6   7  23   48.21    5.81
  -6  -7 -22  134.38    8.69
   6   7  22  134.19   10.39
  -6  -7 -21   16.79    2.68
   6   7  21   16.99    3.01
  -6  -7 -20   71.21    6.27
   6   7  20   77.02    6.60
  -6  -7 -19    3.99    1.96
  -6  -7 -18   39.85    4.05
   6   7  18   40.57    4.83
  -6  -7 -17   25.15    2.87
   6   7  17   23.52    3.40
  -6  -7 -16    4.77    1.63
   6   7  16    2.48    1.96
  -6  -7 -15    3.07    1.76
   6   7  15    8.23    3.33
  -6  -7 -14   66.24    5.23
  -6  -7 -13   10.52    1.76
  -6  -7 -12   38.54    3.20
   6   7  12   48.61    4.18
  -6  -7 -11   23.98    2.16
   6   7  11   21.23    2.29
  -6  -7 -10    8.62    1.11
  -6  -7  -9   10.84    1.11
   6   7  -7    0.98    0.52
   6   7  -8    2.35    0.72
   6   7  -9   10.13    1.24
   6   7 -10    9.60    1.76
   6   7 -11   23.45    2.55
  -6  -7  12   44.69    4.44
   6   7 -12   45.86    4.05
  -6  -7  13    8.10    2.16
   6   7 -13    8.23    1.96
  -6  -7  14   68.27    6.34
   6   7 -14   74.48    5.88
  -6  -7  15    3.01    2.55
   6   7 -15    3.40    2.29
   6   7 -16    6.60    1.83
  -6  -7  17   25.35    3.33
   6   7 -17   28.61    3.20
  -6  -7  18   36.91    4.57
   6   7 -18   40.57    3.92
  -6  -7  19    2.87    2.09
   6   7 -19    3.79    2.16
  -6  -7  20   79.96    7.32
   6   7 -20   71.99    5.81
  -6  -7  21   14.44    3.53
   6   7 -21   16.20    2.87
  -6  -7  22  132.56   10.58
   6   7 -22  125.70    9.47
  -6  -7  23   36.52    4.83
   6   7 -23   45.99    5.49
  -6  -7  24  217.35   13.46
   6   7 -24  236.76   15.09
  -6  -7  25   27.96    4.18
   6   7 -25   25.28    3.99
  -6  -7  26    6.60    3.14
   6   7 -26    6.14    2.68
  -6  -7  27    7.06    3.14
   6   7 -27    8.30    3.20
   6   7 -28    1.96    2.55
  -6  -7  29    1.96    3.14
   6   7 -29    1.37    2.68
  -6  -7  30    0.72    3.33
   6   7 -30    3.72    2.74
  -6  -7  31   -0.78    3.66
   6   7 -31    0.52    2.74
  -6  -7  32   17.90    4.57
   6   7 -32   12.74    2.42
   6   7 -33   17.12    4.18
  -6  -7  34   27.11    5.03
   6   7 -34   32.99    4.18
  -6  -7  35   -3.92    4.57
   6   7 -35    0.78    3.01
  -6  -7  36    2.35    4.31
   6   7 -36    6.01    2.94
  -6  -7  37    7.32    5.36
   6   7 -37    7.77    4.38
  -6  -7  38   47.36    8.17
   6   7 -38   49.91    7.90
  -6  -7  39    5.10    3.72
   6   7 -39    7.84    3.40
  -6  -7  40   32.86    6.86
   6   7 -40   33.45    5.03
  -6  -7  41    0.78    6.53
   6   7 -41    5.16    3.79
  -6  -7  42    8.23    6.99
   6   7 -42    5.88    2.87
  -6  -7  43   19.21    5.55
   6   7 -43   18.75    5.36
  -6  -7  44    3.14    6.79
   6   7 -44    0.39    4.44
  -6  -7  45    2.35    7.12
   6   7 -45    0.78    3.79
  -6  -7  46   24.56    8.95
   6   7 -46   26.46    7.25
  -6  -7  47   12.61    8.17
   6   7 -47    6.21    3.59
  -6  -7  48    5.55    8.75
   6   7 -48    6.01    6.14
  -6  -7  49    4.57    9.86
   6   7 -49   -5.16    6.34
  -6  -7  50   11.11    9.67
   6   7 -50    2.03    3.85
  -6  -7  51    6.01    7.77
   6   7 -51    2.94    6.60
  -6  -7  52    9.80    7.45
   6   7 -52    2.35    4.12
  -6  -7  53    4.83    9.34
   6   7 -53    0.52    6.40
  -6  -7  54    9.02   11.82
   6   7 -54   -0.46    5.62
  -5  -6 -56   -2.61    8.36
   5   6  56    1.70    7.71
  -5  -6 -55   11.50    5.36
   5   6  55   10.84   11.30
  -5  -6 -54   -7.12    7.32
   5   6  54    4.77    7.77
  -5  -6 -53   37.04    6.66
   5   6  53   34.89   12.41
  -5  -6 -52    1.76    6.79
   5   6  52   -0.20    6.40
  -5  -6 -51   -1.11    4.90
   5   6  51   -1.57    6.53
  -5  -6 -50    4.64    3.66
   5   6  50    5.55    7.77
  -5  -6 -49    2.29    4.90
   5   6  49    3.01    7.32
  -5  -6 -48   29.46    7.38
   5   6  48   22.87    7.84
  -5  -6 -47   12.15    5.10
   5   6  47   26.26    8.56
  -5  -6 -46   -1.63    4.51
   5   6  46   -0.13    6.14
  -5  -6 -45  126.81   20.32
   5   6  45   93.75   18.49
  -5  -6 -44   41.81    5.62
   5   6  44   50.30    9.41
  -5  -6 -43   20.97    5.49
   5   6  43   18.68    5.36
  -5  -6 -42   19.66    3.79
   5   6  42   17.25    6.47
  -5  -6 -41   43.71    6.08
   5   6  41   47.30    6.34
  -5  -6 -40    4.64    3.46
   5   6  40    2.68    5.10
  -5  -6 -39   23.39    4.31
   5   6  39   30.57    5.68
  -5  -6 -38    6.40    2.42
  -5  -6 -37   10.98    3.27
   5   6  37    9.60    5.16
  -5  -6 -36   63.89    5.88
   5   6  36   64.55    7.32
  -5  -6 -35   71.47    7.71
   5   6  35   81.99    8.30
  -5  -6 -34   41.09    3.66
   5   6  34   65.26    8.30
  -5  -6 -33    8.23    2.29
   5   6  33    8.10    2.74
  -5  -6 -32   12.28    2.87
   5   6  32   11.96    4.05
  -5  -6 -31   -0.07    2.03
   5   6  31   -3.27    3.59
  -5  -6 -30    3.01    2.61
   5   6  30   -0.46    3.46
  -5  -6 -29   42.60    4.44
   5   6  29   35.02    4.77
  -5  -6 -28  163.85   10.78
   5   6  28  145.49   10.39
  -5  -6 -27   13.98    2.94
   5   6  27   17.57    4.12
  -5  -6 -26  130.40   10.00
   5   6  26  115.63   11.04
  -5  -6 -25   -0.33    2.29
   5   6  25    1.31    2.03
  -5  -6 -24   76.31    5.62
   5   6  24   81.79    8.49
  -5  -6 -23  105.57    7.25
   5   6  23   97.73    8.43
  -5  -6 -22   66.38    5.10
   5   6  22   67.55    6.93
  -5  -6 -21  353.76   16.72
   5   6  21  358.66   22.54
  -5  -6 -20    5.10    2.03
   5   6  20    6.14    2.29
  -5  -6 -19   18.82    2.55
   5   6  19   16.66    2.74
  -5  -6 -18    9.02    2.09
   5   6  18   12.67    2.61
  -5  -6 -17   10.91    1.83
  -5  -6 -16  250.48   14.70
   5   6  16  249.82   17.25
  -5  -6 -15   18.23    2.29
   5   6  15   14.76    2.61
  -5  -6 -14    5.81    1.50
   5   6  14    3.27    1.57
  -5  -6 -13  133.27    9.28
   5   6  13  123.74    9.15
  -5  -6 -12    9.67    1.50
   5   6  12   12.35    1.96
  -5  -6 -11   10.45    1.31
   5   6  11    8.62    1.70
  -5  -6 -10  134.58    9.21
   5   6  10  127.33    8.95
  -5  -6  -9    2.35    0.98
  -5  -6  -8   63.83    4.12
   5   6   8   61.61    4.70
  -5  -6  -7  132.36    7.58
   5   6  -5    2.16    0.52
   5   6  -6   36.91    2.81
   5   6  -7  135.10    8.69
   5   6  -8   62.33    5.29
   5   6  -9    2.87    0.98
  -5  -6  10  134.84   10.26
   5   6 -10  136.61    9.08
  -5  -6  11   10.78    1.89
   5   6 -11   11.89    2.09
  -5  -6  12    8.43    1.96
   5   6 -12   12.48    1.96
  -5  -6  13  127.26    9.86
   5   6 -13  139.15   10.78
   5   6 -14    4.05    1.57
  -5  -6  15   16.59    2.68
   5   6 -15   17.84    2.68
  -5  -6  16  226.70   13.26
   5   6 -16  248.12   16.40
  -5  -6  17   14.31    2.94
   5   6 -17   13.92    2.74
  -5  -6  18    8.95    2.42
   5   6 -18    8.75    2.22
  -5  -6  19   19.60    3.01
   5   6 -19   19.60    2.74
  -5  -6  20    4.31    2.09
   5   6 -20    6.60    2.48
  -5  -6  21  358.40   21.23
   5   6 -21  360.69   21.23
  -5  -6  22   82.38    8.43
   5   6 -22   66.24    6.08
  -5  -6  23  120.27   10.00
   5   6 -23  104.20    8.75
  -5  -6  24   88.07    8.04
   5   6 -24   76.44    6.73
   5   6 -25    0.33    1.70
  -5  -6  26  141.64   11.50
   5   6 -26  134.06    9.21
  -5  -6  27   14.90    2.94
   5   6 -27    9.34    2.74
  -5  -6  28  167.77   12.94
   5   6 -28  169.21   11.82
   5   6 -29   44.88    5.62
   5   6 -30    3.27    2.61
  -5  -6  31   -0.07    3.53
   5   6 -31   -0.39    2.61
  -5  -6  32   18.29    4.77
   5   6 -32   12.35    2.61
  -5  -6  33   10.58    4.31
   5   6 -33    9.47    3.33
  -5  -6  34   63.44    6.93
   5   6 -34   52.33    6.27
  -5  -6  35   84.93    7.06
   5   6 -35   78.07    6.53
  -5  -6  36   64.74    7.45
   5   6 -36   59.52    5.10
  -5  -6  37    7.06    4.64
   5   6 -37   11.30    3.33
  -5  -6  38    9.73    5.29
   5   6 -38    4.57    3.99
  -5  -6  39   25.35    4.70
   5   6 -39   30.31    5.55
  -5  -6  40    2.81    5.42
   5   6 -40    3.40    2.87
  -5  -6  41   50.57   10.26
   5   6 -41   56.18    7.19
  -5  -6  42   22.73    5.23
   5   6 -42   19.47    5.36
  -5  -6  43   19.01    7.19
   5   6 -43   25.41    4.83
  -5  -6  44   32.99    9.21
   5   6 -44   41.81    6.47
  -5  -6  45   41.09    6.99
   5   6 -45   38.68    6.60
  -5  -6  46   -4.57    7.77
   5   6 -46    3.01    3.92
  -5  -6  47   10.58    8.10
   5   6 -47   24.69    5.75
  -5  -6  48   22.54    5.62
   5   6 -48   26.20    6.34
  -5  -6  49    1.11    8.43
   5   6 -49    8.23    4.25
  -5  -6  50    2.29    7.64
   5   6 -50    0.52    6.60
  -5  -6  51    1.83    9.28
   5   6 -51    0.39    4.25
  -5  -6  52    3.46    8.43
   5   6 -52   -3.14    7.12
   5   6 -53   54.81    7.64
  -5  -6  54   -3.46    8.30
   5   6 -54    1.57    7.71
  -5  -6  55   20.91    8.04
   5   6 -55   10.98    5.75
  -4  -5 -56    5.81    7.25
   4   5  56   17.38    7.51
  -4  -5 -55   -2.48    4.38
   4   5  55   -1.83    8.95
  -4  -5 -54   29.86    6.66
   4   5  54   31.29   10.32
  -4  -5 -53   -1.18    4.18
   4   5  53    7.64    9.41
  -4  -5 -52   -2.61    5.10
   4   5  52    1.57    9.28
  -4  -5 -51   83.69    9.67
   4   5  51   83.30   13.26
  -4  -5 -50   51.55    5.49
   4   5  50   58.99   12.02
  -4  -5 -49    1.24    5.88
   4   5  49    5.16    6.79
  -4  -5 -48  100.67    7.77
   4   5  48   83.10   13.20
  -4  -5 -47   44.88    7.12
   4   5  47   36.78    7.64
  -4  -5 -46    7.32    4.25
   4   5  46   12.74    7.90
  -4  -5 -45   13.92    4.57
   4   5  45   19.01    7.64
  -4  -5 -44   -1.44    3.59
   4   5  44    2.16    6.60
  -4  -5 -43    6.99    3.40
   4   5  43    2.55    5.68
  -4  -5 -42   33.91    4.31
   4   5  42   33.58    7.32
  -4  -5 -41    5.03    3.85
   4   5  41    3.66    4.77
  -4  -5 -40    1.05    2.16
   4   5  40   -1.70    5.16
  -4  -5 -39   27.63    3.53
   4   5  39   32.27    6.34
  -4  -5 -38   16.20    4.18
   4   5  38   12.48    4.05
  -4  -5 -37  159.86    8.95
   4   5  37  156.99   15.68
  -4  -5 -36    3.72    2.87
   4   5  36    1.05    3.01
  -4  -5 -35   23.78    3.40
   4   5  35   24.76    5.42
  -4  -5 -34   59.91    5.03
   4   5  34   61.54    7.06
  -4  -5 -33   45.08    4.12
   4   5  33   48.80    5.88
  -4  -5 -32    3.46    2.55
   4   5  32   11.43    3.59
  -4  -5 -31  133.21    8.75
   4   5  31  141.70    9.15
  -4  -5 -30   14.76    2.55
   4   5  30   19.53    3.85
  -4  -5 -29   18.95    2.48
   4   5  29   16.33    3.07
  -4  -5 -28  260.21   12.41
   4   5  28  203.90   15.48
  -4  -5 -27   27.18    3.72
   4   5  27   29.40    3.66
  -4  -5 -26   29.59    3.79
   4   5  26   25.15    4.05
  -4  -5 -25  226.11   11.30
   4   5  25  224.87   16.07
  -4  -5 -24    3.59    2.09
   4   5  24    4.38    2.68
  -4  -5 -23  496.90   26.33
   4   5  23  482.46   28.29
  -4  -5 -22    0.85    1.50
   4   5  22   -1.50    2.35
  -4  -5 -21    9.08    2.03
   4   5  21   13.59    3.07
  -4  -5 -20   73.89    6.73
   4   5  20   80.81    7.38
  -4  -5 -19  189.07   13.13
   4   5  19  184.04   13.46
  -4  -5 -18   25.74    3.72
   4   5  18   20.51    3.66
  -4  -5 -17 1145.76   56.97
   4   5  17 1139.82   64.94
  -4  -5 -16    2.16    1.44
   4   5  16   -2.22    1.89
  -4  -5 -15   34.43    3.66
   4   5  15   32.99    3.66
  -4  -5 -14    0.85    1.31
   4   5  14    3.33    1.70
  -4  -5 -13    4.83    1.57
   4   5  13    8.75    1.89
  -4  -5 -12  225.00   14.57
   4   5  12  239.50   16.99
  -4  -5 -11  305.42   18.36
   4   5  11  297.45   17.51
  -4  -5 -10    0.13    1.18
   4   5  10    0.91    1.11
  -4  -5  -9  694.59   34.23
   4   5   9  710.40   33.25
  -4  -5  -8  246.69   15.09
   4   5   8  255.96   16.99
  -4  -5  -7   12.80    1.50
   4   5   7    9.93    1.50
  -4  -5  -6    6.86    0.98
   4   5   5    5.16    0.91
   4   5  -3  614.30   24.76
   4   5  -4  140.98    7.71
   4   5  -5    6.01    1.05
   4   5  -6    8.36    1.24
  -4  -5   7   14.37    1.89
   4   5  -7   11.17    1.63
   4   5  -8  251.72   16.20
   4   5  -9  708.12   33.84
  -4  -5  10    3.20    1.37
   4   5 -10    1.96    1.57
  -4  -5  11  311.30   20.06
   4   5 -11  307.18   18.03
   4   5 -12  230.29   15.29
  -4  -5  13    7.32    1.89
   4   5 -13    8.62    1.70
  -4  -5  14    1.83    1.57
   4   5 -14    0.98    1.24
  -4  -5  15   35.80    4.05
   4   5 -15   36.45    3.66
  -4  -5  16   -0.13    1.96
   4   5 -16   -0.52    1.57
  -4  -5  17 1201.69   58.41
   4   5 -17 1173.07   65.59
  -4  -5  18   22.80    3.72
   4   5 -18   22.60    3.72
  -4  -5  19  179.40   12.22
   4   5 -19  192.20   14.11
  -4  -5  20   85.65    8.36
   4   5 -20   86.37    6.99
  -4  -5  21   12.35    2.87
   4   5 -21   12.80    2.42
  -4  -5  22   -1.57    2.29
   4   5 -22    0.00    1.11
  -4  -5  23  528.39   31.16
   4   5 -23  527.54   21.36
  -4  -5  24    4.83    2.61
   4   5 -24    5.23    2.03
  -4  -5  25  235.58   17.38
   4   5 -25  225.39   11.56
  -4  -5  26   32.86    4.77
   4   5 -26   31.29    4.44
  -4  -5  27   34.30    4.05
   4   5 -27   36.32    4.77
  -4  -5  28  266.94   17.31
   4   5 -28  269.94   17.18
  -4  -5  29   20.25    3.53
   4   5 -29   14.18    2.87
  -4  -5  30   21.10    5.29
   4   5 -30   16.07    3.20
  -4  -5  31  168.36   14.90
   4   5 -31  156.20    8.75
  -4  -5  32    5.16    4.18
   4   5 -32    9.60    3.07
  -4  -5  33   48.54    6.14
   4   5 -33   50.76    6.79
  -4  -5  34   67.88    6.27
   4   5 -34   60.10    5.81
  -4  -5  35   24.24    5.75
   4   5 -35   28.55    3.85
  -4  -5  36   -1.44    3.99
   4   5 -36    1.83    3.92
  -4  -5  37  178.48   13.46
   4   5 -37  150.78   12.35
  -4  -5  38   13.72    4.97
   4   5 -38   10.84    3.53
  -4  -5  39   14.96    6.73
   4   5 -39   18.03    3.92
  -4  -5  40    4.57    4.38
   4   5 -40    1.50    4.25
  -4  -5  41    0.13    5.10
   4   5 -41   -0.07    2.81
  -4  -5  42   30.51    6.34
   4   5 -42   40.50    5.68
  -4  -5  43    9.86    4.51
   4   5 -43   10.32    4.90
  -4  -5  44    2.35    5.75
   4   5 -44    0.98    4.25
  -4  -5  45   22.02    5.55
   4   5 -45   12.09    4.90
  -4  -5  46   10.32    7.58
   4   5 -46    6.99    4.12
  -4  -5  47   46.78    8.23
   4   5 -47   39.13    6.40
  -4  -5  48   98.52   10.06
   4   5 -48  114.07    9.80
  -4  -5  49    3.33    8.04
   4   5 -49    0.13    4.57
  -4  -5  50   49.65    8.95
   4   5 -50   60.43    7.71
  -4  -5  51   62.85   11.63
   4   5 -51   84.01    7.51
  -4  -5  52   -0.72    9.54
   4   5 -52   -1.96    7.12
  -4  -5  53    1.24   10.26
   4   5 -53    1.89    4.64
  -4  -5  54   39.20   11.17
   4   5 -54   28.88    8.49
   4   5 -55   -1.24    4.97
  -4  -5  56    7.06    9.73
   4   5 -56   11.82    8.62
  -3  -4 -57    6.27    6.73
   3   4  57    1.31    8.95
  -3  -4 -56    7.45    6.01
   3   4  56    5.29    7.77
  -3  -4 -55    3.79    5.68
   3   4  55    3.01    8.88
  -3  -4 -54    3.33    4.57
   3   4  54    1.83    6.86
  -3  -4 -53    8.10    5.16
   3   4  53    7.45    8.88
  -3  -4 -52   72.78    8.88
   3   4  52   59.25    8.43
  -3  -4 -51    9.21    5.03
   3   4  51   11.37    8.49
  -3  -4 -50   29.59    4.90
   3   4  50   40.70    9.86
  -3  -4 -49   34.30    6.99
   3   4  49   31.75    8.75
  -3  -4 -48   76.50    6.93
   3   4  48   81.27   11.50
  -3  -4 -47    9.60    3.99
   3   4  47    3.72    6.53
  -3  -4 -46   41.62    5.36
   3   4  46   50.89    7.25
  -3  -4 -45    6.21    4.05
   3   4  45    0.52    3.99
  -3  -4 -44    0.85    3.59
   3   4  44   -2.48    5.10
  -3  -4 -43   43.05    5.49
   3   4  43   40.05    7.12
  -3  -4 -42   23.00    4.05
   3   4  42   23.58    7.77
  -3  -4 -41  108.32   10.00
   3   4  41  109.75    8.43
  -3  -4 -40    6.99    2.87
   3   4  40    1.44    4.57
  -3  -4 -39    9.93    3.79
   3   4  39    6.40    3.85
  -3  -4 -38    6.99    3.20
   3   4  38   11.30    4.97
  -3  -4 -37  103.88    8.69
   3   4  37  109.62   11.17
  -3  -4 -36   12.48    3.27
   3   4  36   14.05    3.92
  -3  -4 -35    3.14    1.96
   3   4  35    3.72    3.20
  -3  -4 -34   31.10    3.66
   3   4  34   24.04    5.75
  -3  -4 -33   42.01    5.29
   3   4  33   40.11    4.57
  -3  -4 -32  201.28   11.82
   3   4  32  200.30   13.33
  -3  -4 -31   17.31    3.53
   3   4  31   17.90    3.20
  -3  -4 -30   11.63    2.94
   3   4  30   13.39    3.79
  -3  -4 -29   58.08    5.75
   3   4  29   60.10    6.73
  -3  -4 -28    1.50    2.16
   3   4  28    0.39    3.46
  -3  -4 -27    1.44    1.37
   3   4  27    0.26    2.22
  -3  -4 -26  114.52    8.17
   3   4  26  114.26    9.02
  -3  -4 -25    4.83    2.22
   3   4  25    7.19    2.22
  -3  -4 -24    0.65    1.89
   3   4  24    1.70    2.09
  -3  -4 -23    1.96    2.29
   3   4  23    1.89    1.44
  -3  -4 -22   25.09    3.07
   3   4  22   22.47    4.31
  -3  -4 -21    5.23    2.22
   3   4  21    3.07    2.22
  -3  -4 -20   91.27    8.23
   3   4  20   86.89    9.15
  -3  -4 -19  416.74   23.19
   3   4  19  423.28   26.26
  -3  -4 -18   44.95    5.10
   3   4  18   33.19    4.51
  -3  -4 -17    6.66    1.63
   3   4  17    5.16    2.22
  -3  -4 -16    0.07    1.44
   3   4  16   -0.33    1.83
  -3  -4 -15   31.55    3.59
   3   4  15   31.23    3.59
  -3  -4 -14   19.27    2.55
   3   4  14   14.05    3.01
  -3  -4 -13    0.98    1.37
   3   4  13    0.59    1.44
  -3  -4 -12   75.20    6.47
   3   4  12   74.93    6.93
  -3  -4 -11  265.70   17.51
   3   4  11  293.53   18.03
  -3  -4 -10   11.56    2.22
   3   4  10   14.18    2.16
  -3  -4  -9   62.52    5.75
   3   4   9   53.44    5.03
  -3  -4  -8   15.35    2.09
   3   4   8   16.92    2.22
  -3  -4  -7   63.31    5.16
   3   4   7   60.37    5.10
  -3  -4  -6   38.94    3.59
   3   4   6   37.17    3.33
  -3  -4  -5  135.10    8.62
   3   4   5  133.80    8.17
  -3  -4  -4   21.43    1.83
   3   4   4   24.11    2.09
  -3  -4  -3   42.01    2.74
   3   4   3   42.60    2.87
   3   4  -1   66.90    3.46
   3   4  -2    9.86    0.85
   3   4  -3   41.35    3.33
   3   4  -4   23.39    2.03
   3   4  -5  131.97    9.15
  -3  -4   6   36.39    3.33
   3   4  -6   36.32    3.59
  -3  -4   7   61.93    5.62
   3   4  -7   60.50    5.49
  -3  -4   8   19.93    2.55
   3   4  -8   19.93    2.61
  -3  -4   9   54.68    4.51
   3   4  -9   55.99    5.55
  -3  -4  10   13.46    2.35
   3   4 -10   11.82    1.57
  -3  -4  11  281.70   17.31
   3   4 -11  277.13   16.40
  -3  -4  12   75.39    7.64
   3   4 -12   72.97    6.99
  -3  -4  13    0.98    1.50
   3   4 -13   -1.50    1.37
  -3  -4  14   19.66    2.68
   3   4 -14   19.53    2.87
  -3  -4  15   29.92    4.31
   3   4 -15   35.28    4.12
  -3  -4  16    1.31    1.44
   3   4 -16    0.39    1.76
  -3  -4  17    6.47    2.29
   3   4 -17    5.68    1.63
  -3  -4  18   40.44    5.03
   3   4 -18   39.92    4.64
  -3  -4  19  435.23   27.44
   3   4 -19  428.96   21.95
  -3  -4  20   88.91    8.88
   3   4 -20   94.14    6.34
  -3  -4  21    3.20    2.68
   3   4 -21    3.99    1.63
  -3  -4  22   21.04    4.31
   3   4 -22   21.36    2.74
  -3  -4  23    2.74    2.48
   3   4 -23    3.14    1.89
  -3  -4  24    0.07    3.01
   3   4 -24    0.13    2.03
  -3  -4  25    4.25    3.07
   3   4 -25    6.01    2.68
  -3  -4  26  110.60    9.34
   3   4 -26  126.41   10.13
  -3  -4  27    2.22    2.09
   3   4 -27    4.44    2.61
  -3  -4  28    3.99    3.79
   3   4 -28   -0.78    3.01
  -3  -4  29   61.08    9.08
   3   4 -29   67.62    8.82
  -3  -4  30   13.46    4.18
   3   4 -30    6.73    3.46
  -3  -4  31   16.92    3.53
   3   4 -31   20.12    4.38
  -3  -4  32  228.72   18.75
   3   4 -32  210.49   13.00
  -3  -4  33   39.66    5.29
   3   4 -33   43.58    5.55
  -3  -4  34   31.16    6.01
   3   4 -34   26.79    4.31
  -3  -4  35    4.31    4.38
   3   4 -35    1.57    2.94
  -3  -4  36    7.32    4.51
   3   4 -36   13.92    4.05
  -3  -4  37  116.81   11.50
   3   4 -37  114.52   10.45
  -3  -4  38    8.75    5.42
   3   4 -38    6.21    3.20
  -3  -4  39    9.67    3.79
   3   4 -39   12.54    4.05
  -3  -4  40    5.29    5.49
   3   4 -40    4.90    3.20
  -3  -4  41   93.49   11.96
   3   4 -41  124.65   11.63
  -3  -4  42   25.15    6.34
   3   4 -42   31.49    5.16
  -3  -4  43   38.02    8.36
   3   4 -43   50.17    5.29
  -3  -4  44    0.85    5.36
   3   4 -44    4.70    4.44
  -3  -4  45    6.79    6.86
   3   4 -45    4.31    2.48
  -3  -4  46   53.31    7.25
   3   4 -46   48.48    8.43
  -3  -4  47    4.77    5.29
   3   4 -47    4.18    3.27
  -3  -4  48   70.56    9.28
   3   4 -48   75.46    7.38
  -3  -4  49   28.22    6.73
   3   4 -49   23.85    5.55
  -3  -4  50   24.24    7.64
   3   4 -50   27.96    5.68
  -3  -4  51    7.19    6.34
   3   4 -51   14.31    5.29
  -3  -4  52   58.80    9.93
   3   4 -52   70.88    7.38
  -3  -4  53    2.48    5.68
   3   4 -53   -0.52    6.34
  -3  -4  54    0.52    8.82
   3   4 -54    0.20    5.36
  -3  -4  55    4.83    9.93
   3   4 -55   10.00    8.17
  -3  -4  56  -12.87   11.56
   3   4 -56   13.13    5.62
  -2  -3 -57   31.49    6.86
   2   3  57   28.09    9.86
  -2  -3 -56    1.18    4.90
   2   3  56    2.94    9.60
  -2  -3 -55   17.64    7.45
   2   3  55   16.99    7.19
  -2  -3 -54   93.29    7.77
   2   3  54   98.32   15.42
  -2  -3 -53   38.09    7.97
   2   3  53   35.87    7.45
  -2  -3 -52  417.79   18.62
   2   3  52  393.88   39.13
  -2  -3 -51  291.50   21.56
   2   3  51  270.73   16.46
  -2  -3 -50   -0.91    3.79
   2   3  50   -2.87    6.99
  -2  -3 -49    6.21    4.44
   2   3  49   16.46    6.73
  -2  -3 -48   42.07    5.29
   2   3  48   41.42    7.84
  -2  -3 -47  168.36   10.26
   2   3  47  184.62   13.39
  -2  -3 -46  128.05    9.08
   2   3  46  125.30   13.00
  -2  -3 -45   26.72    4.57
   2   3  45   14.44    5.75
  -2  -3 -44   68.60    7.38
   2   3  44   69.90    8.30
  -2  -3 -43  113.54    7.64
   2   3  43  100.22   13.33
  -2  -3 -42   26.20    5.10
   2   3  42   22.21    5.03
  -2  -3 -41  192.86   10.13
   2   3  41  208.27   16.72
  -2  -3 -40   88.20    6.73
   2   3  40   85.26    6.99
  -2  -3 -39   58.80    6.60
   2   3  39   52.72    7.25
  -2  -3 -38  124.52    8.36
   2   3  38  113.61   10.58
  -2  -3 -37   16.20    4.57
   2   3  37    5.55    3.33
  -2  -3 -36   25.74    3.66
   2   3  36   26.52    5.10
  -2  -3 -35   17.38    4.12
   2   3  35   16.14    3.14
  -2  -3 -34  407.53   18.36
   2   3  34  426.28   28.16
  -2  -3 -33    5.16    2.16
   2   3  33    3.59    3.33
  -2  -3 -32  346.05   17.77
   2   3  32  404.46   20.25
  -2  -3 -31    4.25    2.55
   2   3  31    8.36    3.53
  -2  -3 -30  128.11   13.59
   2   3  30  163.46   14.57
  -2  -3 -29   26.20    2.94
   2   3  29   20.51    3.79
  -2  -3 -28  743.72   44.29
   2   3  28  730.78   43.64
  -2  -3 -27  161.50   10.78
   2   3  27  173.13   14.63
  -2  -3 -26  274.52   19.66
   2   3  26  281.90   23.52
  -2  -3 -25    0.46    1.89
   2   3  25    0.72    2.35
  -2  -3 -24   10.84    2.81
   2   3  24   10.26    3.66
  -2  -3 -23  387.74   28.03
   2   3  23  397.60   25.61
  -2  -3 -22   29.92    3.40
   2   3  22   31.23    4.90
  -2  -3 -21  162.35   12.02
   2   3  21  167.90   13.39
  -2  -3 -20   45.67    6.01
   2   3  20   55.40    6.60
  -2  -3 -19   99.04    8.10
   2   3  19  114.85   10.00
  -2  -3 -17 6339.13  274.45
   2   3  17 5996.34  228.79
  -2  -3 -16   68.86    6.93
   2   3  16   69.71    6.40
  -2  -3 -15 1672.78   82.45
   2   3  15 1820.04   95.71
  -2  -3 -14  720.27   38.61
   2   3  14  746.73   39.98
  -2  -3 -13  808.40   44.03
   2   3  13  827.47   44.29
  -2  -3 -12 1567.99   71.60
   2   3  12 1609.93   87.15
  -2  -3 -11    5.68    1.76
   2   3  11    4.57    1.63
  -2  -3 -10  218.73   16.20
   2   3  10  205.86   16.20
  -2  -3  -9   16.33    2.16
   2   3   9   14.44    2.22
  -2  -3  -8 1569.43   71.28
   2   3   8 1616.08   79.70
  -2  -3  -7 1839.18   84.86
   2   3   7 1949.91   85.06
  -2  -3  -6 3705.73  154.64
   2   3   6 3647.59  152.09
  -2  -3  -5  213.56   11.37
   2   3   5  208.01   11.69
  -2  -3  -4  310.51   19.27
   2   3   4  312.61   19.47
  -2  -3  -3  650.43   28.42
   2   3   3  677.28   31.36
  -2  -3  -2   12.48    1.18
   2   3   2   12.48    1.11
   2   3   1   94.99    5.75
   2   3   0  107.14    5.81
   2   3  -2   12.09    1.11
   2   3  -3  668.13   32.80
   2   3  -4  281.38   16.79
   2   3  -5  216.11   12.41
   2   3  -6 3758.45  148.82
   2   3  -7 1929.66   97.86
  -2  -3   8 1604.58   74.61
   2   3  -8 1602.23   78.14
  -2  -3   9   14.83    2.68
   2   3  -9   15.42    2.74
  -2  -3  10  217.68   14.57
   2   3 -10  201.74   17.05
  -2  -3  11    4.18    1.31
   2   3 -11    2.87    1.05
  -2  -3  12 1639.14   80.36
   2   3 -12 1616.66   57.56
  -2  -3  13  841.59   51.41
   2   3 -13  857.72   48.21
  -2  -3  14  761.75   43.12
   2   3 -14  725.69   33.65
  -2  -3  15 1735.96   88.59
   2   3 -15 1744.52   93.55
  -2  -3  16   68.40    6.73
   2   3 -16   69.90    8.30
  -2  -3  17 6779.06  295.88
   2   3 -17 6453.92  268.64
  -2  -3  19  109.30    9.34
   2   3 -19  111.52   10.39
  -2  -3  20   63.24    6.60
   2   3 -20   58.14    6.27
  -2  -3  21  167.31   15.35
   2   3 -21  162.41   13.00
  -2  -3  22   38.35    4.44
   2   3 -22   26.72    4.97
  -2  -3  23  413.67   31.29
   2   3 -23  394.66   18.88
  -2  -3  24    9.34    2.94
   2   3 -24   13.85    2.61
  -2  -3  25   -3.20    2.94
   2   3 -25    2.61    2.35
  -2  -3  26  267.46   19.47
   2   3 -26  274.32   21.43
  -2  -3  27  156.92    9.41
   2   3 -27  158.62    9.34
  -2  -3  28  804.41   44.36
   2   3 -28  765.15   34.43
  -2  -3  29   27.11    3.85
   2   3 -29   27.77    3.85
  -2  -3  30  174.76   14.90
   2   3 -30  167.70    9.86
  -2  -3  31    9.34    3.66
   2   3 -31    5.23    2.74
  -2  -3  32  375.91   23.13
   2   3 -32  400.47   29.79
  -2  -3  33    3.40    4.12
   2   3 -33    3.53    2.94
  -2  -3  34  433.21   22.41
   2   3 -34  421.71   20.84
  -2  -3  35   18.23    4.18
   2   3 -35   19.53    3.40
  -2  -3  36   22.93    4.70
   2   3 -36   29.86    4.70
  -2  -3  37   18.62    5.42
   2   3 -37    5.49    2.61
  -2  -3  38  115.50    8.62
   2   3 -38  132.56   12.48
  -2  -3  39   50.50    7.38
   2   3 -39   60.89    5.95
  -2  -3  40   97.41   10.58
   2   3 -40   95.25   10.39
  -2  -3  41  177.11   17.64
   2   3 -41  197.23   11.56
  -2  -3  42   16.33    7.19
   2   3 -42   21.95    3.99
  -2  -3  43  116.42    9.02
   2   3 -43  112.04    7.64
  -2  -3  44   68.79    9.67
   2   3 -44   57.62    6.14
  -2  -3  45   25.35    5.03
   2   3 -45   30.38    6.53
  -2  -3  46  117.79   16.53
   2   3 -46  125.83    8.56
  -2  -3  47  156.60   12.54
   2   3 -47  152.48   14.57
  -2  -3  48   20.51    9.54
   2   3 -48   36.58    4.64
  -2  -3  49   10.13    5.95
   2   3 -49   19.27    5.42
  -2  -3  50   -2.81    7.71
   2   3 -50   -3.53    4.57
  -2  -3  51  300.32   20.97
   2   3 -51  327.76   25.15
  -2  -3  52  421.84   22.41
   2   3 -52  436.15   23.19
  -2  -3  53   36.72    8.04
   2   3 -53   44.49    6.86
  -2  -3  54   90.29   11.37
   2   3 -54  101.98   10.39
  -2  -3  55   17.12    7.45
   2   3 -55   10.65    4.83
  -2  -3  56   -1.37    8.56
   2   3 -56    2.48    5.88
  -2  -3  57   25.61    8.62
   2   3 -57   40.24    9.08
  -1  -2 -58    3.46    5.68
   1   2  58    3.40    7.32
  -1  -2 -57    6.86    6.21
   1   2  57   13.26    9.86
  -1  -2 -56   51.15    7.19
   1   2  56   55.60    9.60
  -1  -2 -55   25.61    6.86
   1   2  55   19.60   10.91
  -1  -2 -54   13.20    3.79
   1   2  54    9.08    8.62
  -1  -2 -53  213.50   16.14
   1   2  53  179.92   12.22
  -1  -2 -52   30.31    4.97
   1   2  52   32.21   10.13
  -1  -2 -51   73.56   10.58
   1   2  51   75.26    8.43
  -1  -2 -50   86.43    6.93
   1   2  50   76.70    9.93
  -1  -2 -49   42.60    5.55
   1   2  49   58.34   10.91
  -1  -2 -48   -5.88    5.23
   1   2  48    1.57    4.25
  -1  -2 -47   42.66    5.10
   1   2  47   46.84    9.28
  -1  -2 -46   -1.44    4.18
   1   2  46    0.59    4.64
  -1  -2 -45    6.08    3.33
   1   2  45    2.48    6.01
  -1  -2 -44   49.13    7.51
   1   2  44   34.04    5.23
  -1  -2 -43  119.03    8.75
   1   2  43  129.42   11.89
  -1  -2 -42   83.56    5.81
   1   2  42   94.60    8.69
  -1  -2 -41    3.53    2.48
   1   2  41   -1.18    3.20
  -1  -2 -40    5.62    3.40
   1   2  40   -0.65    4.05
  -1  -2 -39   25.35    4.97
   1   2  39   24.50    4.83
  -1  -2 -38    0.59    2.87
   1   2  38    0.52    5.10
  -1  -2 -37  259.17   22.54
   1   2  37  263.15   17.44
  -1  -2 -36  140.79   13.46
   1   2  36  154.70   13.65
  -1  -2 -35  843.74   35.74
   1   2  35  864.91   37.83
  -1  -2 -34    3.20    2.16
   1   2  34    5.75    3.20
  -1  -2 -33  246.75   14.11
   1   2  33  243.49   17.05
  -1  -2 -32   64.81    7.06
   1   2  32   61.35    4.97
  -1  -2 -31   55.92    4.31
   1   2  31   49.06    6.86
  -1  -2 -30   74.74    6.47
   1   2  30   80.62    6.73
  -1  -2 -29    0.46    2.29
   1   2  29   -0.46    2.03
  -1  -2 -28   51.55    4.25
   1   2  28   50.89    5.88
  -1  -2 -27  252.70   19.53
   1   2  27  250.02   13.85
  -1  -2 -26    4.18    2.42
   1   2  26    2.81    1.63
  -1  -2 -25  150.98    9.21
   1   2  25  176.78   13.13
  -1  -2 -24  548.97   34.69
   1   2  24  516.83   29.79
  -1  -2 -23   43.77    4.83
   1   2  23   40.44    4.38
  -1  -2 -22  359.51   18.62
   1   2  22  377.28   24.50
  -1  -2 -21    0.52    1.37
   1   2  21   -0.07    2.48
  -1  -2 -20  104.33    8.49
   1   2  20  108.45   10.91
  -1  -2 -19 1858.58   73.30
   1   2  19 1991.79  104.46
  -1  -2 -18   21.30    2.94
   1   2  18   24.50    4.31
  -1  -2 -17    1.57    1.70
   1   2  17    2.55    2.35
  -1  -2 -16  606.79   33.71
   1   2  16  622.21   36.85
  -1  -2 -15   10.19    2.35
   1   2  15    9.93    2.22
  -1  -2 -14  227.55   16.01
   1   2  14  224.80   18.16
  -1  -2 -13   20.25    2.94
   1   2  13   27.50    3.27
  -1  -2 -12  246.62   16.46
   1   2  12  248.39   20.06
  -1  -2 -11  569.29   32.21
   1   2  11  582.81   35.34
  -1  -2 -10 3120.24   99.63
   1   2  10 3246.59  129.88
  -1  -2  -9   36.91    4.31
   1   2   9   37.30    4.12
  -1  -2  -8  317.57   21.95
   1   2   8  315.87   20.58
  -1  -2  -7  134.84   10.13
   1   2   7  130.33   10.13
  -1  -2  -6 3321.65  138.30
   1   2   6 3388.16  135.23
  -1  -2  -5   33.32    3.07
   1   2   5   32.67    3.53
  -1  -2  -4  113.74    7.12
   1   2   4  114.98    6.53
  -1  -2  -2 1189.27   48.93
   1   2   2 1223.51   51.09
  -1  -2   0  382.44   17.90
   1   2   0  387.21   17.77
   1   2  -2 1163.08   50.24
  -1  -2   4  119.42    7.71
   1   2  -4  116.42    7.84
  -1  -2   5   33.38    3.40
   1   2  -5   35.93    3.59
  -1  -2   6 3399.92  137.98
   1   2  -6 3410.31  104.46
  -1  -2   7  140.07   11.69
   1   2  -7  138.30   10.91
  -1  -2   8  303.39   18.03
   1   2  -8  309.21   14.57
  -1  -2   9   34.69    4.64
   1   2  -9   34.95    4.12
  -1  -2  10 3166.95  140.79
   1   2 -10 3148.46  159.34
   1   2 -11  566.94   24.30
  -1  -2  12  242.24   14.96
   1   2 -12  251.33   15.68
  -1  -2  13   23.91    3.53
   1   2 -13   26.85    3.33
  -1  -2  14  241.00   17.97
   1   2 -14  218.99   10.52
  -1  -2  15    6.27    2.61
   1   2 -15    8.56    1.83
  -1  -2  16  625.60   39.72
   1   2 -16  600.45   39.52
  -1  -2  17    3.72    1.76
   1   2 -17    4.51    1.24
  -1  -2  18   22.93    3.40
   1   2 -18   26.13    2.48
  -1  -2  19 1911.43   70.82
   1   2 -19 1928.75   64.02
  -1  -2  20   99.24   10.65
   1   2 -20   99.43    6.93
  -1  -2  21   -1.05    2.48
   1   2 -21    0.52    1.37
  -1  -2  22  379.44   17.90
   1   2 -22  375.85   26.59
  -1  -2  23   38.48    5.16
   1   2 -23   48.74    6.53
  -1  -2  24  545.90   33.97
   1   2 -24  561.78   27.05
  -1  -2  25  165.61    9.28
   1   2 -25  164.37   10.26
  -1  -2  26    2.68    2.42
   1   2 -26    2.87    2.35
  -1  -2  27  247.60   17.05
   1   2 -27  238.98   14.90
  -1  -2  28   52.33    4.90
   1   2 -28   55.47    4.90
  -1  -2  29    1.24    2.35
   1   2 -29    1.50    1.50
  -1  -2  30   97.08    9.47
   1   2 -30   91.53    7.06
  -1  -2  31   56.25    6.01
   1   2 -31   56.64    5.81
  -1  -2  32   49.98    7.25
   1   2 -32   53.37    6.01
  -1  -2  33  249.10   14.50
   1   2 -33  240.09   14.37
  -1  -2  34    3.59    4.44
   1   2 -34    3.20    2.29
  -1  -2  35  853.61   36.78
   1   2 -35  863.93   55.66
  -1  -2  36  149.87   14.31
   1   2 -36  138.76    9.86
  -1  -2  37  280.46   23.06
   1   2 -37  259.75   19.73
  -1  -2  38    2.03    3.92
   1   2 -38   -1.31    2.61
  -1  -2  39   29.53    6.99
   1   2 -39   24.63    3.99
  -1  -2  40    4.38    4.18
   1   2 -40    6.34    3.20
  -1  -2  41    5.16    5.29
   1   2 -41    5.62    3.01
  -1  -2  42   90.29   10.52
   1   2 -42   93.23   11.30
  -1  -2  43  129.16   11.17
   1   2 -43  126.54    8.62
  -1  -2  44   29.86    5.88
   1   2 -44   42.40    6.47
  -1  -2  45    5.95    5.55
   1   2 -45    6.86    3.79
  -1  -2  46   -3.59    4.57
   1   2 -46   -2.74    2.74
  -1  -2  47   42.86    7.71
   1   2 -47   38.09    5.55
  -1  -2  48    7.32    7.64
   1   2 -48    1.76    4.57
  -1  -2  49   48.08   10.19
   1   2 -49   55.40    6.01
  -1  -2  50   91.33   10.32
   1   2 -50   96.95    9.28
  -1  -2  51   83.75   11.30
   1   2 -51   80.62    6.47
  -1  -2  52   35.54    8.56
   1   2 -52   33.71    7.58
  -1  -2  53  183.06   17.31
   1   2 -53  203.63   10.71
  -1  -2  54   16.33    7.71
   1   2 -54   17.18    7.12
  -1  -2  55   36.32    9.41
   1   2 -55   28.35    6.60
  -1  -2  56   49.46   13.13
   1   2 -56   52.26    7.25
  -1  -2  57   10.26    8.36
   1   2 -57    6.01    6.01
   0  -1 -58   86.89    8.95
   0   1  58   56.45   13.85
   0  -1 -57   -3.27    6.66
   0   1  57   -1.83    5.88
   0  -1 -56  278.50   14.63
   0   1  56  254.13   22.28
   0  -1 -55   -1.76    4.70
   0   1  55    2.29    8.56
   0  -1 -54  161.04   12.94
   0   1  54  145.23   13.85
   0  -1 -53    2.09    5.23
   0   1  53   -2.22    7.06
   0  -1 -52   31.03    6.14
   0   1  52   22.73    8.10
   0  -1 -51   -2.55    4.44
   0   1  51    0.00    6.99
   0  -1 -50  314.11   19.60
   0   1  50  343.11   27.96
   0  -1 -49    0.52    4.57
   0   1  49   -4.18    4.38
   0  -1 -48   81.01    7.25
   0   1  48   71.54   11.11
   0  -1 -47    1.05    4.05
   0   1  47   -0.59    4.38
   0  -1 -46  120.67    8.36
   0   1  46  136.08   13.52
   0  -1 -45   -3.66    4.18
   0   1  45   -0.33    5.75
   0  -1 -44   60.82    4.64
   0   1  44   52.72    7.97
   0  -1 -43    2.35    3.53
   0   1  43    0.26    5.16
   0  -1 -42  185.08   14.37
   0   1  42  201.48   16.01
   0  -1 -41   -0.52    2.87
   0   1  41    1.24    4.77
   0  -1 -40   77.68    8.49
   0   1  40   68.47    8.30
   0  -1 -39   -1.57    2.94
   0   1  39    1.37    4.83
   0  -1 -38   62.00    6.27
   0   1  38   68.73    6.60
   0  -1 -37   -0.98    2.16
   0   1  37    1.18    3.53
   0  -1 -36  314.76   16.27
   0   1  36  312.15   18.42
   0  -1 -35    0.46    1.96
   0   1  35   -2.61    3.14
   0  -1 -34  140.26   10.32
   0   1  34  151.89    9.60
   0  -1 -33   -0.20    2.74
   0   1  33    4.64    4.18
   0  -1 -32  186.65   16.99
   0   1  32  176.26   14.83
   0  -1 -31   -1.24    2.22
   0   1  31    1.83    3.33
   0  -1 -30  531.40   26.79
   0   1  30  627.56   41.75
   0  -1 -29   -0.46    2.29
   0   1  29    0.07    2.16
   0  -1 -28   36.26    3.14
   0   1  28   35.47    3.85
   0  -1 -27   -1.89    1.70
   0   1  27    0.26    2.09
   0  -1 -26 1161.05   65.92
   0   1  26 1086.70   51.87
   0  -1 -25   -1.89    2.16
   0   1  25   -3.01    2.55
   0  -1 -24 1838.92   90.87
   0   1  24 1844.99   85.32
   0  -1 -23   -2.48    2.03
   0   1  23   -2.81    2.35
   0  -1 -22 1438.51   57.10
   0   1  22 1474.05   58.34
   0  -1 -21   -0.91    1.83
   0   1  21   -3.53    2.48
   0  -1 -20 1594.97   79.57
   0   1  20 1585.70   87.15
   0  -1 -19   -0.46    1.31
   0   1  19   -1.37    1.63
   0  -1 -18   16.99    2.94
   0   1  18   18.88    3.01
   0  -1 -17    1.63    1.44
   0   1  17    1.57    1.83
   0  -1 -16  351.80   18.88
   0   1  16  351.02   27.37
   0  -1 -15    0.65    1.57
   0   1  15   -0.78    1.83
   0  -1 -14    4.18    1.24
   0   1  14    2.87    2.03
   0  -1 -13    0.52    1.11
   0   1  13   -0.91    2.03
   0  -1 -12  176.20   11.69
   0   1  12  186.45    9.93
   0  -1 -11    0.33    1.05
   0   1  11   -1.57    1.70
   0  -1 -10  434.45   24.96
   0   1  10  439.22   20.19
   0  -1  -9    1.18    1.18
   0   1   9    0.13    1.05
   0  -1  -8  163.26   10.71
   0   1   8  161.95    9.67
   0  -1  -7   -0.07    0.85
   0   1   7    0.46    1.05
   0  -1  -6 1913.20   93.16
   0   1   6 1845.78   62.59
   0  -1  -5    0.65    0.78
   0   1   5    0.39    0.65
   0  -1  -4  659.31   36.45
   0   1   4  658.40   35.67
   0  -1  -3   -0.26    0.59
   0   1   3   -0.13    0.46
   0  -1  -1    1.44    0.46
   0   1   1    0.46    0.33
   0  -1   1    0.39    0.46
   0   1  -1    0.72    0.39
   0  -1   3    0.46    0.85
   0   1  -3    0.26    0.52
   0   1  -4  625.28   23.78
   0   1  -5   -0.20    0.85
   0   1  -6 1804.95   81.86
   0   1  -7    0.26    0.72
   0  -1   8  166.53   11.50
   0   1  -8  156.66   11.89
   0  -1   9   -0.78    2.87
   0   1  -9    2.74    1.44
   0  -1  10  456.20   35.08
   0   1 -10  413.34   28.94
   0   1 -11   -0.52    0.98
   0   1 -12  181.36   16.07
   0  -1  13   -0.78    3.79
   0   1 -13    0.78    1.57
   0  -1  14    3.92    3.27
   0   1 -14    3.33    1.31
   0  -1  15   -3.85    3.33
   0   1 -15    0.33    1.24
   0  -1  16  350.95   20.71
   0   1 -16  363.89   18.36
   0  -1  17    1.44    3.27
   0   1 -17    2.22    1.57
   0  -1  18   15.22    5.95
   0   1 -18   19.40    2.74
   0   1 -19   -0.26    1.70
   0   1 -20 1534.54   74.54
   0  -1  21    0.20    4.51
   0   1 -21    2.09    2.22
   0  -1  22 1455.56   70.23
   0   1 -22 1479.08   57.82
   0   1 -23   -1.63    2.09
   0   1 -24 1833.04  100.35
   0  -1  25   -2.29    1.70
   0   1 -25   -1.50    2.35
   0   1 -26 1157.98   42.73
   0  -1  27   -3.79    2.87
   0   1 -27    1.57    1.96
   0  -1  28    0.85    1.83
   0   1 -28   38.87    4.05
   0  -1  29   -2.87    2.61
   0   1 -29    0.39    2.22
   0   1 -30  607.70   42.01
   0  -1  31   -2.42    6.86
   0   1 -31    0.46    2.35
   0   1 -32  190.96   10.19
   0   1 -33   -1.44    2.16
   0  -1  34  176.26   21.30
   0   1 -34  148.56    8.82
   0   1 -35   -0.20    2.16
   0  -1  36  304.57   28.48
   0   1 -36  312.41   16.92
   0   1 -37   -1.24    2.94
   0   1 -38   56.05    5.49
   0  -1  39    2.61    9.93
   0   1 -39   -0.72    3.20
   0   1 -40   72.45    6.79
   0  -1  41   -3.59    8.56
   0   1 -41    3.66    3.53
   0   1 -42  199.19   14.83
   0   1 -43    3.99    3.33
   0  -1  44   51.68   12.35
   0   1 -44   55.07    5.42
   0   1 -45   -1.37    2.61
   0  -1  46  128.64   21.75
   0   1 -46  115.24    8.82
   0   1 -47    0.78    2.68
   0   1 -48   76.31    6.79
   0  -1  49   -5.03   11.63
   0   1 -49    0.65    4.83
   0   1 -50  321.43   16.20
   0  -1  51  -12.35   12.94
   0   1 -51   -0.20    5.16
   0   1 -52   29.86    5.36
   0  -1  53    3.33   14.05
   0   1 -53   -1.37    5.36
   0   1 -54  158.03    9.60
   0   1 -55    0.52    4.51
   0  -1  56  271.71   34.95
   0   1 -56  306.27   22.73
   0   1 -57   -3.92    4.90
   0  -1  58   99.04   21.69
   0   1 -58   75.00   12.87
   1   0 -58   73.50   11.30
   1   0 -57    5.81    6.99
  -1   0  57    7.45   15.74
   1   0 -56  283.14   19.01
   1   0 -55    0.72    6.01
  -1   0  55    2.94   15.03
   1   0 -54  148.04   11.24
   1   0 -53   -4.64    5.03
  -1   0  53   -3.14   13.20
   1   0 -52   27.63    5.75
   1   0 -51   -4.38    4.64
  -1   0  51    4.38   12.67
   1   0 -50  327.17   16.92
   1   0 -49   -0.98    4.83
  -1   0  49    5.49   12.09
   1   0 -48   81.92    6.93
   1   0 -47    2.35    4.25
  -1   0  47    2.87   10.58
   1   0 -46  130.99    8.95
   1   0 -45    0.85    3.66
  -1   0  45   -9.86   10.78
   1   0 -44   53.31    5.68
   1   0 -43   -0.78    3.33
  -1   0  43   10.13   10.32
   1   0 -42  187.50   13.65
   1   0 -41    1.50    3.53
  -1   0  41   -4.44    8.75
   1   0 -40   78.46    6.60
   1   0 -39   -1.83    2.87
   1   0 -38   55.33    5.88
  -1   0  38   43.18   10.65
   1   0 -37   -2.74    2.61
   1   0 -36  285.23   15.48
  -1   0  36  306.01   27.05
   1   0 -35   -0.59    2.03
   1   0 -34  144.84   11.89
   1   0 -33   -0.39    2.55
  -1   0  33   -3.66    6.79
   1   0 -32  182.01   12.94
   1   0 -31    1.76    2.74
  -1   0  31   -4.31    6.34
   1   0 -30  623.77   29.99
   1   0 -29   -1.11    1.76
   1   0 -28   32.21    3.20
  -1   0  28   38.94    7.58
   1   0 -27   -1.44    2.16
   1   0 -26 1154.39   63.89
  -1   0  26   -2.42    1.96
   1   0 -25   -2.61    2.55
  -1   0  25   -3.33    1.89
   1   0 -24 1843.23   66.90
   1   0 -23   -2.09    2.03
   1   0 -22 1433.87   79.70
   1   0 -21   -2.35    1.96
  -1   0  21   -9.21    5.16
   1   0 -20 1571.32   53.96
  -1   0  20 1632.67   99.24
   1   0 -19   -1.57    1.76
   1   0 -18   18.03    2.74
   1   0 -17    0.59    1.37
   1   0 -16  355.66   24.76
   1   0 -15    0.39    0.91
   1   0 -14    2.48    1.18
   1   0 -13    0.20    1.44
  -1   0  13    0.65    2.68
   1   0 -12  180.77   10.19
  -1   0  12  188.94   16.46
   1   0 -11    0.07    1.05
   1   0 -10  424.65   21.36
   1   0  -9   -0.65    1.24
   1   0  -8  148.89    8.43
   1   0  -7   -0.52    0.98
  -1   0   7   -2.16    2.35
   1   0  -6 1897.78   87.22
   1   0  -5    0.20    0.52
   1   0  -4  623.58   34.10
   1   0  -3   -0.13    0.52
   1   0  -1    0.20    0.26
   1   0   1    0.59    0.52
   1   0   2 3949.81  147.71
   1   0   3    0.33    0.46
  -1   0  -3   -0.65    0.59
   1   0   4  652.85   25.41
  -1   0  -4  642.78   34.63
   1   0   5    0.46    0.91
  -1   0  -5   -0.39    0.59
   1   0   6 1869.43   85.19
  -1   0  -6 1840.29   86.17
   1   0   7   -1.18    1.31
  -1   0  -7    0.59    0.85
   1   0   8  157.45   12.54
  -1   0  -8  152.35   11.30
   1   0   9    0.20    1.57
  -1   0  -9    0.46    0.91
   1   0  10  441.89   22.93
  -1   0 -10  421.25   29.79
   1   0  11    0.26    0.91
  -1   0 -11    2.42    1.57
   1   0  12  191.81   11.04
  -1   0 -12  175.28   14.18
   1   0  13   -0.52    1.96
  -1   0 -13    0.46    0.91
   1   0  14    0.59    1.57
  -1   0 -14    2.29    1.18
   1   0  15   -0.46    1.44
  -1   0 -15    0.65    1.31
   1   0  16  356.70   27.37
  -1   0 -16  386.69   29.40
   1   0  17    0.07    1.24
  -1   0 -17   -0.72    1.18
   1   0  18   16.07    2.61
  -1   0 -18   15.68    2.68
   1   0  19   -1.76    1.70
  -1   0 -19   -1.83    1.44
   1   0  20 1633.32   65.59
  -1   0 -20 1534.02   58.67
   1   0  21   -1.37    2.42
  -1   0 -21   -2.74    1.83
   1   0  22 1486.79   55.07
  -1   0 -22 1457.98   57.95
   1   0  23   -2.94    2.16
  -1   0 -23    0.78    1.70
   1   0  24 1901.44   69.32
  -1   0 -24 1815.07   66.90
   1   0  25   -1.70    2.74
  -1   0 -25   -1.44    2.03
   1   0  26 1136.42   55.99
  -1   0 -26 1130.87   44.95
   1   0  27   -1.18    1.89
  -1   0 -27    0.78    1.70
   1   0  28   39.46    4.64
  -1   0 -28   36.32    3.27
   1   0  29    1.63    2.87
  -1   0 -29    1.89    1.63
   1   0  30  612.80   36.78
  -1   0 -30  506.31   36.58
   1   0  31    0.13    3.40
  -1   0 -31   -0.20    2.16
   1   0  32  188.02   13.39
  -1   0 -32  197.69   16.46
   1   0  33    2.61    3.53
  -1   0 -33    1.89    2.48
   1   0  34  160.52    9.41
  -1   0 -34  155.36   10.58
   1   0  35   -1.83    2.94
  -1   0 -35    0.65    2.22
   1   0  36  306.60   18.42
  -1   0 -36  286.60   15.74
   1   0  37   -1.57    3.14
  -1   0 -37   -0.46    2.16
   1   0  38   65.92    6.93
  -1   0 -38   61.93    5.95
   1   0  39   -3.66    4.25
  -1   0 -39    0.52    3.14
   1   0  40   74.41    8.43
  -1   0 -40   78.59    9.67
   1   0  41   -1.11    4.44
  -1   0 -41    1.96    3.07
   1   0  42  193.18   15.16
  -1   0 -42  183.84   16.46
   1   0  43   -3.14    4.77
  -1   0 -43    2.55    3.72
   1   0  44   49.00    6.66
  -1   0 -44   50.37    6.53
   1   0  45    0.85    6.08
  -1   0 -45   -0.52    2.55
   1   0  46  131.31   11.43
  -1   0 -46  136.02   12.02
   1   0  47    5.88    7.77
  -1   0 -47    0.00    2.81
   1   0  48   78.98    9.54
  -1   0 -48   95.06   10.45
   1   0  49    6.66    6.60
  -1   0 -49    0.65    3.79
   1   0  50  326.39   23.85
  -1   0 -50  314.83   15.48
   1   0  51   -2.87    7.45
  -1   0 -51   -6.14    4.44
   1   0  52   34.17   11.30
  -1   0 -52   39.92    5.16
   1   0  53   -1.37    7.32
  -1   0 -53    0.65    5.03
   1   0  54  151.24   16.86
  -1   0 -54  149.02   10.00
   1   0  55   -1.24    9.34
  -1   0 -55    5.68    5.16
   1   0  56  252.37   17.51
  -1   0 -56  267.66   15.09
   1   0  57    3.92   10.52
  -1   0 -57    1.96    4.83
   1   0  58   81.07   12.67
  -1   0 -58   73.76   11.63
   2   1 -57   11.11    6.79
  -2  -1  57    7.97    7.84
   2   1 -56   37.89    7.06
  -2  -1  56   53.64   12.22
   2   1 -55   26.20    7.51
  -2  -1  55   29.73   10.19
   2   1 -54   19.93    7.32
  -2  -1  54   20.25    6.53
   2   1 -53  199.19   10.45
  -2  -1  53  172.54   22.41
   2   1 -52   25.35    7.77
  -2  -1  52   33.58    6.99
   2   1 -51   78.27    6.21
  -2  -1  51   68.53   11.37
   2   1 -50  102.96   12.09
  -2  -1  50   96.88    9.21
   2   1 -49   60.76    5.62
   2   1 -48    5.75    4.12
  -2  -1  48    2.61    6.27
   2   1 -47   39.85    6.21
  -2  -1  47   44.42    8.49
   2   1 -46   -1.63    3.40
  -2  -1  46    1.89    5.81
   2   1 -45    2.74    3.33
  -2  -1  45    6.47    4.44
   2   1 -44   38.74    5.49
  -2  -1  44   44.62    6.21
   2   1 -43  138.96   12.87
  -2  -1  43  132.49   12.09
   2   1 -42   79.83    9.41
  -2  -1  42   96.04    8.17
   2   1 -41   -0.52    3.53
  -2  -1  41    5.81    5.42
   2   1 -40    5.68    2.68
  -2  -1  40    8.43    3.92
   2   1 -39   24.56    4.18
  -2  -1  39   27.44    5.49
   2   1 -38    1.18    2.48
  -2  -1  38    2.22    4.44
   2   1 -37  293.79   16.46
  -2  -1  37  280.14   16.07
   2   1 -36  136.61    9.80
  -2  -1  36  141.37   14.63
   2   1 -35  846.75   50.43
  -2  -1  35  815.52   45.93
   2   1 -34    3.14    3.07
  -2  -1  34    2.61    3.72
   2   1 -33  242.24   18.03
  -2  -1  33  239.44   17.77
   2   1 -32   58.73    6.86
  -2  -1  32   64.68    6.86
   2   1 -31   57.16    6.08
  -2  -1  31   53.57    5.42
   2   1 -30   91.53    9.73
  -2  -1  30   87.15    9.60
   2   1 -29    2.68    1.83
  -2  -1  29   -0.13    3.01
   2   1 -28   58.21    5.23
  -2  -1  28   56.97    5.49
   2   1 -27  229.31   18.29
  -2  -1  27  254.85   15.81
   2   1 -26    2.16    2.09
  -2  -1  26   -0.26    3.07
   2   1 -25  178.16   16.27
  -2  -1  25  169.14    9.67
   2   1 -24  545.70   35.28
  -2  -1  24  534.92   36.19
   2   1 -23   42.46    4.25
  -2  -1  23   40.44    5.23
   2   1 -22  361.34   19.80
  -2  -1  22  372.12   22.21
   2   1 -21    0.85    2.03
  -2  -1  21    0.98    1.57
   2   1 -20  101.46   10.39
  -2  -1  20  106.23    7.97
   2   1 -19 1833.04   61.54
  -2  -1  19 2030.07   77.68
   2   1 -18   22.34    2.68
  -2  -1  18   22.02    2.81
   2   1 -17    1.18    1.57
  -2  -1  17    3.85    2.16
   2   1 -16  576.08   33.45
  -2  -1  16  618.68   30.71
   2   1 -15   10.45    2.48
  -2  -1  15    8.62    2.03
   2   1 -14  216.83   15.94
  -2  -1  14  226.04   16.59
   2   1 -13   25.74    3.01
  -2  -1  13   27.05    3.85
   2   1 -12  241.66   12.09
  -2  -1  12  238.13   10.58
   2   1 -11  572.88   37.50
  -2  -1  11  588.36   36.19
   2   1 -10 3165.45  156.14
  -2  -1  10 3260.05  140.72
   2   1  -9   36.65    4.18
  -2  -1   9   34.04    4.90
   2   1  -8  327.70   20.45
  -2  -1   8  331.49   15.03
   2   1  -7  135.89   10.39
  -2  -1   7  135.23   10.52
   2   1  -6 3380.58  143.20
  -2  -1   6 3369.93  137.32
   2   1  -5   33.71    3.14
  -2  -1   5   33.84    3.72
   2   1  -4  115.31    7.64
  -2  -1   4  117.14    7.77
  -2  -1   3 3715.20  147.71
   2   1  -2 1200.84   49.13
  -2  -1   2 1176.60   49.65
   2   1  -1 1853.49   78.98
  -2  -1   1 1746.41   67.88
   2   1   4  117.86    7.45
  -2  -1  -4  115.83    7.32
   2   1   5   31.36    3.07
  -2  -1  -5   31.69    3.20
   2   1   6 3426.77  137.59
  -2  -1  -6 3333.15  146.73
   2   1   7  126.02    9.21
  -2  -1  -7  129.03    9.67
   2   1   8  318.16   20.12
  -2  -1  -8  316.66   21.36
   2   1   9   33.71    4.18
  -2  -1  -9   33.32    3.27
   2   1  10 2915.43  124.19
  -2  -1 -10 3050.93   99.56
   2   1  11  592.74   32.86
  -2  -1 -11  589.74   26.39
   2   1  12  253.74   19.60
  -2  -1 -12  242.18   17.05
   2   1  13   26.46    3.46
  -2  -1 -13   27.96    2.74
   2   1  14  213.63   16.46
  -2  -1 -14  213.96   16.01
   2   1  15    6.21    2.35
  -2  -1 -15    8.88    1.44
   2   1  16  600.32   34.30
  -2  -1 -16  611.82   25.48
   2   1  17    5.68    2.61
  -2  -1 -17    2.68    1.31
   2   1  18   24.11    3.79
  -2  -1 -18   25.54    2.94
   2   1  19 1927.51   74.28
  -2  -1 -19 1747.98   61.21
   2   1  20  100.35    6.79
  -2  -1 -20  106.03    6.14
   2   1  21   -1.76    2.61
  -2  -1 -21    0.39    1.24
   2   1  22  382.38   30.12
  -2  -1 -22  373.75   25.74
   2   1  23   39.20    4.18
  -2  -1 -23   38.87    5.10
   2   1  24  572.88   24.30
  -2  -1 -24  553.35   26.20
   2   1  25  163.20   13.72
  -2  -1 -25  141.05    8.62
   2   1  26    3.72    2.09
  -2  -1 -26    3.07    2.29
   2   1  27  249.82   13.00
  -2  -1 -27  217.68   15.94
   2   1  28   50.30    6.01
  -2  -1 -28   61.74    4.77
   2   1  29    4.12    3.14
  -2  -1 -29    1.31    2.09
   2   1  30  106.03    8.62
  -2  -1 -30   66.77    8.17
   2   1  31   51.15    6.93
  -2  -1 -31   55.99    4.64
   2   1  32   63.63    6.53
  -2  -1 -32   62.00    5.36
   2   1  33  266.94   22.60
  -2  -1 -33  243.75   15.94
   2   1  34   10.26    5.49
  -2  -1 -34    7.58    2.87
   2   1  35  865.63   38.09
  -2  -1 -35  840.74   52.00
   2   1  36  127.66   11.24
  -2  -1 -36  145.75   14.57
   2   1  37  278.37   16.99
  -2  -1 -37  253.42   13.85
   2   1  38    0.72    3.40
  -2  -1 -38    2.16    2.29
   2   1  39   37.17   13.85
  -2  -1 -39   27.31    4.51
   2   1  40    2.81    3.72
  -2  -1 -40    0.33    3.46
   2   1  41    4.51    5.29
  -2  -1 -41    4.64    2.55
   2   1  42   70.23    7.51
  -2  -1 -42   83.88    6.73
   2   1  43  144.71   11.56
  -2  -1 -43  115.57   11.96
   2   1  44   42.46    7.06
  -2  -1 -44   39.92    5.49
   2   1  45    4.70    4.51
  -2  -1 -45    4.51    4.70
   2   1  46   -0.98    5.75
  -2  -1 -46    1.11    2.87
   2   1  47   48.02    6.34
  -2  -1 -47   42.40    6.14
   2   1  48    7.12    7.58
  -2  -1 -48    0.52    3.27
   2   1  49   58.80    7.71
  -2  -1 -49   55.86    7.32
   2   1  50   85.78   12.48
  -2  -1 -50   83.95    7.25
   2   1  51   68.66    9.73
  -2  -1 -51   81.86   10.26
   2   1  52   29.99    7.84
  -2  -1 -52   34.43    5.88
   2   1  53  166.33   14.70
  -2  -1 -53  192.07   10.98
   2   1  54   18.49    8.43
  -2  -1 -54   13.65    5.36
   2   1  55   26.46   10.65
  -2  -1 -55   24.96    4.97
   2   1  56   54.68   10.32
  -2  -1 -56   38.87    7.19
   2   1  57   11.56    9.02
  -2  -1 -57   18.23    7.38
  -2  -1 -58    5.10    5.75
   3   2 -57   32.93    7.58
  -3  -2  57   13.20   10.13
   3   2 -56    0.85    4.51
  -3  -2  56    7.06    8.56
   3   2 -55   11.82    5.16
  -3  -2  55    6.08    8.23
   3   2 -54  103.61    9.93
  -3  -2  54  106.42   13.46
   3   2 -53   52.13    6.27
  -3  -2  53   32.27    6.73
   3   2 -52  434.77   19.21
  -3  -2  52  378.85   36.45
   3   2 -51  293.53   19.08
  -3  -2  51  296.53   20.32
   3   2 -50    5.16    4.83
  -3  -2  50    1.63    7.64
   3   2 -49    6.27    5.49
  -3  -2  49    7.38    5.81
  -3  -2  48   43.25    8.88
   3   2 -47  155.68   12.41
  -3  -2  47  154.96   16.27
   3   2 -46  117.33   12.41
  -3  -2  46  125.56   10.52
   3   2 -45   25.35    4.57
  -3  -2  45   26.13    7.77
   3   2 -44   66.18    7.58
  -3  -2  44   69.84    7.06
   3   2 -43  114.52    7.84
  -3  -2  43  106.62   12.67
   3   2 -42   23.13    5.10
  -3  -2  42   24.24    4.83
   3   2 -41  191.42   12.48
  -3  -2  41  214.94   17.64
   3   2 -40   92.51    9.60
  -3  -2  40   93.49   10.84
   3   2 -39   59.12    7.71
  -3  -2  39   62.26    5.42
   3   2 -38  138.17    9.67
  -3  -2  38  122.62   12.09
   3   2 -37   10.45    3.85
  -3  -2  37   10.26    4.12
   3   2 -36   29.40    4.05
  -3  -2  36   37.37    5.29
   3   2 -35   20.12    3.53
  -3  -2  35   15.29    4.05
   3   2 -34  429.61   20.19
  -3  -2  34  435.49   21.56
   3   2 -33    2.68    3.66
  -3  -2  33    3.01    4.25
   3   2 -32  392.64   26.72
  -3  -2  32  412.50   25.48
   3   2 -31    6.79    2.68
  -3  -2  31    3.66    2.94
   3   2 -30  157.90   14.18
  -3  -2  30  165.81   10.98
   3   2 -29   24.50    3.14
  -3  -2  29   21.43    4.18
   3   2 -28  783.31   47.56
  -3  -2  28  766.59   41.48
   3   2 -27  166.59   12.41
  -3  -2  27  152.68    9.73
   3   2 -26  258.84   14.11
  -3  -2  26  284.58   16.66
   3   2 -25    0.91    1.63
  -3  -2  25    1.70    1.57
   3   2 -24   11.11    1.96
  -3  -2  24    9.80    2.94
   3   2 -23  387.08   24.17
  -3  -2  23  413.48   28.35
   3   2 -22   34.69    5.10
  -3  -2  22   34.30    5.10
   3   2 -21  166.27    9.93
  -3  -2  21  160.19   14.70
   3   2 -20   52.46    5.62
  -3  -2  20   44.62    4.38
   3   2 -19  107.14    9.60
  -3  -2  19  109.56    7.06
   3   2 -17 6563.41  209.64
  -3  -2  17 6637.17  289.94
   3   2 -16   62.59    7.90
  -3  -2  16   61.21    6.53
   3   2 -15 1630.97   92.70
  -3  -2  15 1777.05   96.17
   3   2 -14  738.43   44.95
  -3  -2  14  710.66   40.57
   3   2 -13  808.85   43.71
  -3  -2  13  862.10   54.49
   3   2 -12 1604.19   78.00
  -3  -2  12 1678.47   80.49
   3   2 -11    3.14    1.50
  -3  -2  11    2.87    1.24
   3   2 -10  213.63   16.53
  -3  -2  10  218.46   15.22
   3   2  -9   16.72    2.55
  -3  -2   9   15.61    2.74
   3   2  -8 1571.91   76.83
  -3  -2   8 1550.81   75.65
   3   2  -7 1922.15   93.88
  -3  -2   7 1886.02   90.22
  -3  -2   6 3688.94  148.04
   3   2  -5  212.91   13.78
  -3  -2   5  218.27   12.61
   3   2  -4  304.83   17.70
  -3  -2   4  307.38   17.70
   3   2  -3  694.92   36.72
  -3  -2   3  681.33   30.97
   3   2  -2   12.48    1.05
  -3  -2   2   11.82    1.31
   3   2  -1   92.70    5.49
  -3  -2   1   98.58    5.81
  -3  -2   0  102.44    5.55
  -3  -2  -1   93.16    5.23
  -3  -2  -2   13.26    0.91
  -3  -2  -3  661.01   29.46
   3   2   4  290.92   17.38
  -3  -2  -4  298.69   18.49
  -3  -2  -5  208.73   12.28
   3   2   6 3734.61  159.80
  -3  -2  -6 3631.65  143.53
   3   2   7 1878.90   83.49
  -3  -2  -7 1852.96   90.35
   3   2   8 1527.42   81.27
  -3  -2  -8 1511.81   72.78
   3   2   9   14.11    2.22
  -3  -2  -9   15.74    2.22
   3   2  10  209.84   16.40
  -3  -2 -10  209.58   17.25
   3   2  11    1.37    1.83
  -3  -2 -11    3.40    1.57
   3   2  12 1671.67   88.72
  -3  -2 -12 1643.51   83.30
  -3  -2 -13  805.52   45.80
   3   2  14  752.87   40.96
  -3  -2 -14  712.62   42.53
   3   2  15 1744.58   94.79
  -3  -2 -15 1647.63   87.35
   3   2  16   68.79    6.79
  -3  -2 -16   62.39    5.75
   3   2  17 6718.57  262.43
  -3  -2 -17 6027.24  275.04
   3   2  19  108.58    9.34
  -3  -2 -19  107.27    8.82
   3   2  20   48.93    5.81
  -3  -2 -20   47.30    6.01
   3   2  21  161.30   13.20
  -3  -2 -21  155.75   12.61
   3   2  22   28.48    3.27
  -3  -2 -22   30.05    4.25
   3   2  23  396.95   27.31
  -3  -2 -23  384.73   26.00
   3   2  24    8.04    3.33
  -3  -2 -24   12.94    3.27
   3   2  25    2.61    2.74
  -3  -2 -25    2.29    1.96
   3   2  26  264.46   20.32
  -3  -2 -26  270.21   12.94
   3   2  27  161.17    9.80
  -3  -2 -27  170.05   13.13
   3   2  28  751.23   44.16
  -3  -2 -28  667.55   36.98
   3   2  29   25.81    5.23
  -3  -2 -29   26.85    3.20
   3   2  30  182.86   12.28
  -3  -2 -30  155.55    9.73
   3   2  31    5.62    2.94
  -3  -2 -31    3.79    2.03
   3   2  32  365.00   21.17
  -3  -2 -32  373.10   23.45
   3   2  33    5.29    4.31
  -3  -2 -33    2.29    2.22
   3   2  34  413.08   29.33
  -3  -2 -34  422.62   26.65
   3   2  35   23.13    4.05
  -3  -2 -35   21.82    3.92
   3   2  36   38.41    6.08
  -3  -2 -36   29.33    3.46
   3   2  37    8.49    3.14
  -3  -2 -37   10.84    3.92
   3   2  38  135.50   12.94
  -3  -2 -38  114.52    7.58
   3   2  39   54.49    6.60
  -3  -2 -39   66.11    6.01
   3   2  40   89.37   10.32
  -3  -2 -40   89.96    9.73
   3   2  41  178.61   16.20
  -3  -2 -41  185.15   10.19
   3   2  42   22.15    4.90
  -3  -2 -42   27.18    6.27
   3   2  43  108.32   12.22
  -3  -2 -43  105.05    7.25
   3   2  44   71.08    7.97
  -3  -2 -44   69.12    6.73
   3   2  45   22.02    5.42
  -3  -2 -45   27.50    5.29
   3   2  46  107.08   10.84
  -3  -2 -46  124.58    9.08
   3   2  47  171.23   15.22
  -3  -2 -47  187.69   12.94
   3   2  48   39.59    9.80
  -3  -2 -48   39.59    5.29
   3   2  49    7.97    4.97
  -3  -2 -49   11.11    5.68
   3   2  50    1.11    7.19
  -3  -2 -50    1.63    3.53
   3   2  51  288.17   17.84
  -3  -2 -51  299.47   15.74
   3   2  52  432.36   30.84
  -3  -2 -52  439.61   19.01
   3   2  53   40.37    8.17
  -3  -2 -53   48.48    6.66
   3   2  54   94.47   13.98
  -3  -2 -54  104.27    7.51
   3   2  55   11.30   10.98
  -3  -2 -55   14.24    4.12
   3   2  56   -1.63    8.43
  -3  -2 -56   -5.10    7.38
   3   2  57   29.59   10.39
  -3  -2 -57   32.60    6.01
   4   3 -56   16.14    7.64
  -4  -3  56   13.00    9.47
   4   3 -55    6.86    5.55
  -4  -3  55   15.35   10.52
   4   3 -54    1.37    6.14
  -4  -3  54   -4.25   10.78
   4   3 -53    5.55    4.12
  -4  -3  53   -0.91    7.06
   4   3 -52   66.24   10.06
  -4  -3  52   84.41   10.91
   4   3 -51   10.71    5.03
  -4  -3  51    5.42    6.40
   4   3 -50   30.64    5.42
  -4  -3  50   26.85    7.97
   4   3 -49   24.76    5.36
  -4  -3  49   27.90    7.06
   4   3 -48   83.69    7.84
  -4  -3  48   91.72   10.84
   4   3 -47   15.48    5.29
  -4  -3  47    5.95    7.64
   4   3 -46   57.49    6.40
  -4  -3  46   42.46    7.51
   4   3 -45    2.16    4.64
  -4  -3  45   -0.39    5.42
   4   3 -44   -0.46    2.94
   4   3 -43   40.96    7.12
  -4  -3  43   43.44    6.73
   4   3 -42   27.37    4.97
  -4  -3  42   25.87    4.70
   4   3 -41  120.40    7.25
  -4  -3  41  125.17   14.57
   4   3 -40    6.73    3.99
  -4  -3  40    3.46    3.59
   4   3 -39    8.88    2.55
  -4  -3  39   11.69    5.36
   4   3 -38    8.04    3.79
  -4  -3  38    5.62    3.46
   4   3 -37  117.59    7.64
  -4  -3  37  112.37    8.36
   4   3 -36   13.52    3.53
  -4  -3  36   11.76    3.85
   4   3 -35    2.03    2.81
  -4  -3  35   -1.37    3.92
   4   3 -34   29.92    4.57
  -4  -3  34   33.71    5.29
   4   3 -33   44.16    4.18
  -4  -3  33   44.88    5.55
   4   3 -32  201.41   16.92
  -4  -3  32  216.96   15.88
   4   3 -31   17.12    3.92
  -4  -3  31   20.45    3.40
   4   3 -30   11.76    3.85
  -4  -3  30    9.28    3.40
   4   3 -29   77.61   10.91
  -4  -3  29   60.37    7.19
   4   3 -28    1.18    1.57
  -4  -3  28    5.81    2.94
   4   3 -27    2.48    2.61
  -4  -3  27    3.33    2.29
   4   3 -26  119.36    7.51
  -4  -3  26  126.87   11.96
   4   3 -25    3.14    2.48
  -4  -3  25    8.43    2.03
   4   3 -24   -2.03    1.96
  -4  -3  24   -2.35    2.61
   4   3 -23    1.50    2.35
  -4  -3  23    3.46    2.48
   4   3 -22   22.08    3.92
  -4  -3  22   21.95    4.51
   4   3 -21    4.44    1.83
  -4  -3  21    2.68    2.61
   4   3 -20   93.42    8.88
  -4  -3  20   91.40    6.14
   4   3 -19  430.53   28.61
  -4  -3  19  427.59   25.67
   4   3 -18   40.50    4.25
  -4  -3  18   42.01    4.90
   4   3 -17    7.25    2.16
  -4  -3  17    5.49    1.96
   4   3 -16   -0.78    1.83
  -4  -3  16    1.18    1.89
   4   3 -15   32.27    3.72
  -4  -3  15   33.25    4.05
   4   3 -14   17.05    2.55
  -4  -3  14   18.95    3.07
   4   3 -13    0.07    1.24
  -4  -3  13    1.37    1.50
   4   3 -12   78.85    7.32
  -4  -3  12   79.25    8.36
   4   3 -11  280.07   18.68
  -4  -3  11  294.18   20.25
   4   3 -10   13.39    2.03
  -4  -3  10   13.59    2.48
   4   3  -9   62.06    5.88
  -4  -3   9   59.84    5.16
   4   3  -8   20.25    2.29
  -4  -3   8   18.75    2.35
   4   3  -7   68.14    5.62
  -4  -3   7   65.92    6.08
   4   3  -6   34.69    3.14
  -4  -3   6   37.96    3.66
   4   3  -5  137.59    9.73
  -4  -3   5  135.89    9.34
   4   3  -4   21.75    1.89
  -4  -3   4   26.92    2.42
   4   3  -3   42.60    3.66
  -4  -3   3   42.60    3.20
   4   3  -2    9.60    0.98
  -4  -3   2   10.84    1.11
  -4  -3   1   67.81    3.72
  -4  -3   0   38.35    2.09
  -4  -3  -1   70.10    3.53
  -4  -3  -3   40.90    3.14
  -4  -3  -4   23.26    2.09
   4   3   5  133.01    8.49
  -4  -3  -5  134.25    8.82
  -4  -3  -6   35.47    3.46
  -4  -3  -7   61.61    6.21
  -4  -3  -8   18.36    2.29
  -4  -3  -9   56.58    5.16
   4   3  10   11.89    2.29
  -4  -3 -10   16.72    2.81
   4   3  11  281.64   18.23
  -4  -3 -11  284.64   20.12
   4   3  12   78.85    7.71
  -4  -3 -12   76.44    6.93
  -4  -3 -13    0.59    1.24
   4   3  14   16.27    3.01
  -4  -3 -14   15.03    1.83
   4   3  15   34.04    4.05
  -4  -3 -15   33.12    3.99
   4   3  16    0.72    1.63
  -4  -3 -16    1.76    1.63
   4   3  17    1.50    2.22
  -4  -3 -17    4.05    1.76
   4   3  18   43.77    5.29
  -4  -3 -18   37.43    3.92
   4   3  19  444.31   27.18
  -4  -3 -19  419.88   19.27
   4   3  20   94.99    9.54
  -4  -3 -20   89.76    8.56
   4   3  21    3.20    2.74
  -4  -3 -21    7.58    2.03
   4   3  22   24.43    3.85
  -4  -3 -22   24.04    3.46
   4   3  23    0.98    1.89
  -4  -3 -23    0.13    2.22
   4   3  24   -0.33    1.76
  -4  -3 -24    0.91    1.37
   4   3  25    4.31    1.96
  -4  -3 -25    4.44    2.22
   4   3  26  108.71    9.67
  -4  -3 -26  125.11    9.08
   4   3  27   -1.50    2.42
  -4  -3 -27    0.46    2.09
   4   3  28    2.22    3.14
  -4  -3 -28    2.68    1.50
   4   3  29   59.97    7.90
  -4  -3 -29   57.88    5.23
   4   3  30   12.02    2.81
  -4  -3 -30    8.62    3.20
   4   3  31   21.75    4.44
  -4  -3 -31   15.94    3.85
   4   3  32  209.45   16.07
  -4  -3 -32  203.70   16.40
   4   3  33   39.72    6.34
  -4  -3 -33   46.19    4.77
   4   3  34   27.50    4.57
  -4  -3 -34   30.31    5.03
   4   3  35    0.91    4.25
  -4  -3 -35    2.03    2.09
   4   3  36   13.92    3.92
  -4  -3 -36   11.37    3.01
   4   3  37  115.83   12.48
  -4  -3 -37  105.70    6.86
   4   3  38    5.42    3.40
  -4  -3 -38    6.53    3.53
   4   3  39   10.45    5.55
  -4  -3 -39    8.82    2.87
   4   3  40    6.14    5.55
  -4  -3 -40    5.42    3.92
   4   3  41  101.13   10.00
  -4  -3 -41  108.25    9.41
   4   3  42   28.61    7.51
  -4  -3 -42   26.26    4.31
   4   3  43   45.01    6.60
  -4  -3 -43   40.18    6.08
   4   3  44   -6.01    6.34
  -4  -3 -44    0.26    3.66
   4   3  45    4.57    5.49
  -4  -3 -45    5.95    4.18
   4   3  46   54.94    9.08
  -4  -3 -46   48.15    5.81
   4   3  47    3.59    5.95
  -4  -3 -47    8.95    4.38
   4   3  48   86.04   11.17
  -4  -3 -48   72.58    7.06
   4   3  49   28.88    7.58
  -4  -3 -49   25.74    5.23
  -4  -3 -50   29.01    4.38
   4   3  51   15.22    9.21
  -4  -3 -51   11.30    6.01
   4   3  52   62.33   12.67
  -4  -3 -52   68.86    7.64
   4   3  53    2.29    9.41
  -4  -3 -53    2.35    5.42
   4   3  54   -0.72    8.36
  -4  -3 -54    0.91    5.16
   4   3  55    5.55    6.86
  -4  -3 -55    5.36    5.23
   4   3  56    8.10    9.08
  -4  -3 -56   11.69    6.21
   4   3  57   -0.07    8.17
  -4  -3 -57   -1.31    5.55
   5   4 -56    9.47    4.90
  -5  -4  56   10.71   11.17
   5   4 -55   -3.01    7.32
  -5  -4  55    7.38    9.54
   5   4 -54   18.36    5.42
   5   4 -53    4.70    5.81
  -5  -4  53    1.63    9.15
   5   4 -52    1.11    4.12
  -5  -4  52   -3.66    6.53
   5   4 -51   74.74    7.25
  -5  -4  51   61.08   11.69
   5   4 -50   62.91    8.04
  -5  -4  50   54.29    9.41
   5   4 -49   -2.35    4.90
  -5  -4  49    3.01    7.71
   5   4 -48   90.48    9.15
  -5  -4  48  112.04    9.41
   5   4 -47   32.08    4.38
  -5  -4  47   41.88    8.82
   5   4 -46   11.30    4.57
  -5  -4  46   -0.07    5.23
   5   4 -45   10.39    4.12
  -5  -4  45   13.65    6.40
   5   4 -44    4.38    3.85
  -5  -4  44    4.05    5.95
   5   4 -43    9.21    3.92
  -5  -4  43    5.55    5.03
   5   4 -42   32.67    5.36
  -5  -4  42   31.23    5.88
   5   4 -41    1.05    2.55
  -5  -4  41   -3.85    4.83
   5   4 -40    2.55    3.79
  -5  -4  40    1.83    4.77
   5   4 -39   20.78    4.31
  -5  -4  39   25.09    6.14
   5   4 -38   16.99    3.72
  -5  -4  38   15.74    6.34
   5   4 -37  151.70    7.97
  -5  -4  37  147.58   14.90
   5   4 -36   -0.98    3.53
  -5  -4  36    4.90    4.97
   5   4 -35   28.75    3.72
  -5  -4  35   36.72    7.32
   5   4 -34   63.63    5.16
  -5  -4  34   67.88    6.93
   5   4 -33   46.78    4.51
  -5  -4  33   50.76    6.53
   5   4 -32    7.64    2.81
  -5  -4  32    3.46    2.35
   5   4 -31  156.60    8.62
  -5  -4  31  158.62   15.94
   5   4 -30   15.55    2.74
  -5  -4  30   21.49    4.31
   5   4 -29   19.86    2.48
  -5  -4  29   21.69    4.51
   5   4 -28  249.82   15.09
  -5  -4  28  263.09   17.77
   5   4 -27   31.49    3.79
  -5  -4  27   34.63    5.49
   5   4 -26   23.71    3.72
  -5  -4  26   30.38    4.31
  -5  -4  25  240.42   19.40
   5   4 -24    7.64    2.29
  -5  -4  24    3.92    3.01
   5   4 -23  528.13   32.60
  -5  -4  23  522.97   32.99
   5   4 -22    1.18    1.57
  -5  -4  22    0.72    2.35
   5   4 -21   10.98    2.68
  -5  -4  21   11.43    2.61
   5   4 -20   90.22    7.38
  -5  -4  20   91.53    8.88
   5   4 -19  182.40   12.80
   5   4 -18   25.87    3.72
  -5  -4  18   22.73    3.79
   5   4 -17 1108.46   66.18
  -5  -4  17 1206.45   59.97
   5   4 -16    0.07    1.83
  -5  -4  16   -0.39    1.63
   5   4 -15   39.00    4.12
  -5  -4  15   35.47    3.79
   5   4 -14    2.03    1.24
  -5  -4  14    1.05    1.57
   5   4 -13    7.58    1.70
  -5  -4  13    4.57    2.16
   5   4 -12  219.97   15.29
  -5  -4  12  226.11   14.70
   5   4 -11  308.36   18.16
  -5  -4  11  320.64   22.08
   5   4 -10    2.61    1.44
  -5  -4  10    1.24    1.37
   5   4  -9  675.65   33.25
  -5  -4   9  713.28   35.80
   5   4  -8  252.31   15.03
  -5  -4   8  264.07   16.20
   5   4  -7   11.30    1.70
  -5  -4   7   13.33    1.50
   5   4  -6    8.36    1.11
  -5  -4   6    7.45    1.05
   5   4  -5    6.53    1.18
  -5  -4   5    6.21    1.31
   5   4  -4  147.39    7.77
  -5  -4   4  141.37    8.43
  -5  -4  -3  598.16   16.27
  -5  -4  -4  147.25    8.43
  -5  -4  -5    5.62    0.98
  -5  -4  -6    7.32    1.18
  -5  -4  -7   12.48    1.63
  -5  -4  -8  251.20   15.68
   5   4   9  700.60   33.45
  -5  -4  -9  706.87   36.19
   5   4  10    2.42    1.57
  -5  -4 -10    2.61    1.11
   5   4  11  304.83   17.05
  -5  -4 -11  322.73   19.80
   5   4  12  226.83   17.05
  -5  -4 -12  221.54   15.88
   5   4  13    7.97    1.89
  -5  -4 -13    5.10    1.89
   5   4  14    3.27    1.63
  -5  -4 -14    1.96    1.37
   5   4  15   29.46    3.59
  -5  -4 -15   31.82    3.92
   5   4  16    0.33    1.70
  -5  -4 -16   -0.65    1.50
   5   4  17 1173.01   62.65
  -5  -4 -17 1126.29   58.01
   5   4  18   23.78    4.18
  -5  -4 -18   20.97    3.40
   5   4  19  182.53   14.18
  -5  -4 -19  181.49   13.98
   5   4  20   90.87    8.30
  -5  -4 -20   85.06    6.93
   5   4  21   12.61    3.07
  -5  -4 -21    8.17    2.35
   5   4  22   -1.57    2.16
  -5  -4 -22    0.65    1.89
   5   4  23  541.13   28.75
  -5  -4 -23  521.21   30.51
   5   4  24    5.75    3.01
  -5  -4 -24    8.04    1.83
   5   4  25  227.28   16.40
  -5  -4 -25  240.22   13.20
   5   4  26   20.91    4.05
  -5  -4 -26   31.88    3.27
   5   4  27   34.69    5.03
  -5  -4 -27   33.51    3.59
   5   4  28  256.23   18.95
  -5  -4 -28  262.76   11.56
   5   4  29   18.49    4.18
  -5  -4 -29   14.05    2.94
   5   4  30   19.34    4.05
  -5  -4 -30   16.14    3.53
   5   4  31  150.91   15.48
  -5  -4 -31  144.71    9.54
   5   4  32    7.25    3.99
  -5  -4 -32   12.22    4.70
   5   4  33   43.58    5.88
  -5  -4 -33   51.22    5.49
   5   4  34   53.31    7.45
  -5  -4 -34   54.29    5.10
   5   4  35   29.92    5.29
  -5  -4 -35   28.03    3.14
   5   4  36    0.85    2.87
  -5  -4 -36    5.10    3.07
   5   4  37  148.50   12.22
  -5  -4 -37  154.31   12.09
   5   4  38   14.18    5.62
  -5  -4 -38   12.02    3.27
   5   4  39   22.15    5.29
  -5  -4 -39   16.92    3.66
   5   4  40   -0.91    3.79
  -5  -4 -40    1.76    3.59
   5   4  41    5.81    5.36
  -5  -4 -41    1.24    2.35
   5   4  42   39.00    7.45
  -5  -4 -42   36.45    4.97
   5   4  43    6.60    5.49
  -5  -4 -43    7.32    3.79
   5   4  44   -0.98    6.53
  -5  -4 -44   -1.76    3.46
   5   4  45   13.85    7.64
  -5  -4 -45   16.66    3.53
   5   4  46   13.46    7.77
  -5  -4 -46   12.41    5.10
   5   4  47   34.30    9.86
  -5  -4 -47   33.25    4.97
   5   4  48   99.63   10.71
  -5  -4 -48   99.30    9.02
   5   4  49    5.75    7.45
  -5  -4 -49    5.88    4.44
   5   4  50   60.95   10.00
  -5  -4 -50   53.90    6.14
   5   4  51   63.31   11.50
  -5  -4 -51   75.72    9.21
   5   4  52    2.29    8.75
  -5  -4 -52    1.44    3.66
   5   4  53    5.36    6.40
  -5  -4 -53    0.00    7.25
   5   4  54   27.11   12.09
  -5  -4 -54   30.71    5.88
   5   4  55   -1.70    6.79
  -5  -4 -55   -2.03    7.77
   5   4  56    8.30   12.28
  -5  -4 -56   13.72    5.81
   6   5 -55   18.55    6.66
  -6  -5  55    8.17    9.28
   6   5 -54   -2.09    4.31
  -6  -5  54   -1.89    6.27
   6   5 -53   52.72    8.10
  -6  -5  53   36.06    8.88
   6   5 -52    1.44    4.77
  -6  -5  52    0.52    6.86
   6   5 -51    0.65    5.23
  -6  -5  51   -5.95    8.56
   6   5 -50    3.33    6.86
  -6  -5  50    3.14    6.21
   6   5 -49    8.75    4.05
  -6  -5  49    2.48    8.95
   6   5 -48   26.20    6.93
  -6  -5  48   25.15    6.60
   6   5 -47   20.12    5.03
  -6  -5  47   15.16    7.71
   6   5 -46   -0.33    3.92
  -6  -5  46    1.70    5.42
   6   5 -45   29.14    5.49
  -6  -5  45   35.87    7.06
   6   5 -44   39.66    5.88
  -6  -5  44   45.27    6.93
   6   5 -43   23.65    3.85
  -6  -5  43   14.96    6.14
   6   5 -42   20.12    4.64
  -6  -5  42   27.37    5.55
   6   5 -41   51.09    6.40
  -6  -5  41   60.43   10.26
   6   5 -40   -1.44    2.42
   6   5 -39   24.04    4.38
  -6  -5  39   29.53    6.08
   6   5 -38    2.42    3.79
  -6  -5  38   16.14    5.23
   6   5 -37   14.50    3.66
  -6  -5  37    7.06    4.97
   6   5 -36   56.90    5.03
  -6  -5  36   68.92    7.84
   6   5 -35   91.14    6.79
  -6  -5  35   77.55    8.69
   6   5 -34   53.96    6.01
  -6  -5  34   57.10    8.30
   6   5 -33    9.21    3.01
   6   5 -32   12.94    3.79
  -6  -5  32   10.98    4.18
   6   5 -31   -1.24    2.61
  -6  -5  31    0.13    3.40
   6   5 -30    2.68    2.81
  -6  -5  30    2.35    2.42
   6   5 -29   52.26    5.49
  -6  -5  29   59.71    7.71
   6   5 -28  169.79   12.15
  -6  -5  28  150.46   13.85
   6   5 -27   15.55    3.27
  -6  -5  27   17.64    4.05
   6   5 -26  142.22   12.22
  -6  -5  26  136.34   11.89
   6   5 -25    0.72    2.16
  -6  -5  25    1.89    2.68
   6   5 -24   84.08    7.58
  -6  -5  24   84.60    7.71
   6   5 -23  102.76    8.17
  -6  -5  23  109.62    9.86
   6   5 -22   73.10    7.25
  -6  -5  22   76.76    7.25
   6   5 -21  358.73   21.17
  -6  -5  21  381.14   21.10
   6   5 -20    6.01    2.35
  -6  -5  20    3.53    2.48
   6   5 -19   19.21    2.74
  -6  -5  19   18.42    3.33
   6   5 -18    8.82    2.16
  -6  -5  18    8.95    2.55
   6   5 -17    9.60    2.42
  -6  -5  17   12.35    2.61
   6   5 -16  242.18   16.27
  -6  -5  16  257.40   17.18
   6   5 -15   15.81    2.48
  -6  -5  15   14.37    2.29
   6   5 -14    3.53    1.37
  -6  -5  14    4.51    1.63
   6   5 -13  138.57   11.30
  -6  -5  13  133.14    9.60
   6   5 -12   11.04    2.03
  -6  -5  12   13.07    2.22
   6   5 -11   11.17    1.63
  -6  -5  11   13.26    2.03
   6   5 -10  132.03    8.36
  -6  -5  10  137.39   10.32
   6   5  -9    2.81    1.05
  -6  -5   9    2.35    1.37
   6   5  -8   61.61    5.10
   6   5  -7  129.22    8.56
   6   5  -6   39.59    2.94
  -6  -5   6   38.35    2.94
  -6  -5  -6   38.09    2.48
  -6  -5  -7  132.42    7.71
  -6  -5  -8   60.17    4.70
  -6  -5  -9    3.46    0.91
  -6  -5 -10  132.69    9.67
  -6  -5 -11   11.04    1.63
  -6  -5 -12   10.78    1.63
   6   5  13  125.76    8.95
  -6  -5 -13  130.66    8.56
   6   5  14    6.53    1.76
  -6  -5 -14    3.40    1.31
   6   5  15   14.24    2.48
  -6  -5 -15   17.18    2.55
  -6  -5 -16  248.84   15.81
  -6  -5 -17    8.36    2.35
   6   5  18   10.00    2.87
  -6  -5 -18   10.13    2.61
  -6  -5 -19   21.36    3.07
   6   5  20    6.08    2.29
  -6  -5 -20    4.97    1.83
   6   5  21  360.04   25.02
  -6  -5 -21  351.48   18.95
   6   5  22   73.95    7.19
  -6  -5 -22   80.94    6.34
   6   5  23   99.96    9.15
  -6  -5 -23  112.17    8.36
   6   5  24   82.51    7.84
  -6  -5 -24   89.50    7.45
   6   5  25    2.94    2.94
  -6  -5 -25   -0.65    2.42
  -6  -5 -26  122.17    8.69
   6   5  27   11.50    3.79
  -6  -5 -27   12.02    2.48
   6   5  28  140.39   10.91
  -6  -5 -28  152.81    8.10
   6   5  29   36.91    5.36
  -6  -5 -29   39.20    3.14
   6   5  30    3.01    2.87
  -6  -5 -30    0.46    1.70
   6   5  31   -3.92    3.33
  -6  -5 -31    2.03    2.55
   6   5  32   11.30    3.99
  -6  -5 -32   11.17    2.61
   6   5  33   10.52    4.77
  -6  -5 -33   10.98    2.35
   6   5  34   54.68    6.66
  -6  -5 -34   54.75    5.81
   6   5  35   71.47    8.43
  -6  -5 -35   83.49    8.10
   6   5  36   72.26    8.88
  -6  -5 -36   52.39    5.62
   6   5  37   14.50    4.97
  -6  -5 -37   11.37    3.53
   6   5  38    7.64    5.29
  -6  -5 -38    7.64    3.07
   6   5  39   36.85    6.53
  -6  -5 -39   30.77    3.72
   6   5  40   -0.52    3.14
  -6  -5 -40    0.98    2.68
   6   5  41   48.80    8.36
  -6  -5 -41   54.22    6.60
   6   5  42   21.49    7.32
  -6  -5 -42   21.43    3.33
   6   5  43   26.65    6.08
  -6  -5 -43   28.16    4.31
   6   5  44   53.11    7.77
  -6  -5 -44   28.94    5.36
   6   5  45   28.68    6.79
  -6  -5 -45   37.37    5.23
   6   5  46    9.54    7.58
  -6  -5 -46    2.68    2.94
   6   5  47   18.62    5.23
  -6  -5 -47   18.36    6.08
   6   5  48   21.56    9.28
  -6  -5 -48   24.24    4.64
   6   5  49   11.56    7.90
  -6  -5 -49    5.95    4.51
   6   5  50    2.55    9.08
  -6  -5 -50    6.66    5.03
   6   5  51    5.81    9.54
  -6  -5 -51    1.31    5.49
  -6  -5 -52   -5.23    5.10
   6   5  53   49.32    9.86
  -6  -5 -53   48.02   10.13
   6   5  54    2.61   11.04
  -6  -5 -54    0.78    5.16
   6   5  55   27.63    9.73
  -6  -5 -55   19.27    8.69
   6   5  56   -5.36   12.35
  -6  -5 -56   -1.31    5.62
   7   6 -54    3.79    6.66
  -7  -6  54    1.11    7.84
   7   6 -53    8.10    5.81
  -7  -6  53   -5.16    9.60
   7   6 -52    3.27    5.81
  -7  -6  52    2.16   10.45
   7   6 -51    2.22    6.47
  -7  -6  51    1.89    8.10
   7   6 -50    5.95    4.05
  -7  -6  50    0.78    9.34
   7   6 -49   -0.59    5.88
  -7  -6  49   -4.38    7.97
   7   6 -48    4.44    4.64
  -7  -6  48    3.99    8.75
   7   6 -47    1.44    4.18
  -7  -6  47    4.12    5.95
   7   6 -46   24.43    5.36
  -7  -6  46   26.85    8.49
   7   6 -45   -3.92    5.29
  -7  -6  45   -1.70   10.91
   7   6 -44    0.26    4.90
  -7  -6  44   -0.46    6.47
   7   6 -43   22.02    3.85
  -7  -6  43   25.22    7.90
   7   6 -42    7.32    4.57
  -7  -6  42    7.06    7.84
   7   6 -41    0.07    3.99
  -7  -6  41    4.51    5.29
   7   6 -40   34.43    5.42
  -7  -6  40   33.45    6.21
   7   6 -39    9.02    2.87
  -7  -6  39    6.53    5.29
   7   6 -38   52.26    5.88
  -7  -6  38   55.60    7.58
   7   6 -37    7.71    3.85
  -7  -6  37    9.28    4.90
   7   6 -36    5.42    3.53
  -7  -6  36    5.29    4.64
   7   6 -35   -0.78    3.66
  -7  -6  35   -0.26    4.64
   7   6 -34   35.21    5.49
  -7  -6  34   28.16    4.51
   7   6 -33   14.70    3.66
  -7  -6  33   17.70    5.10
   7   6 -32   13.65    3.20
  -7  -6  32   16.86    4.57
   7   6 -31    4.57    2.81
  -7  -6  31    1.57    3.53
   7   6 -30    1.96    2.48
  -7  -6  30    2.94    3.46
   7   6 -29    1.18    2.35
  -7  -6  29   -0.07    3.33
   7   6 -28    0.91    2.61
  -7  -6  28    6.93    3.33
   7   6 -27   12.22    2.61
   7   6 -26    5.88    2.48
  -7  -6  26    0.46    3.33
   7   6 -25   33.32    4.38
  -7  -6  25   32.67    4.12
   7   6 -24  234.60   14.24
  -7  -6  24  236.23   16.53
   7   6 -23   41.16    5.49
  -7  -6  23   36.52    4.77
   7   6 -22  128.24   10.13
  -7  -6  22  125.30    9.67
   7   6 -21   22.60    3.07
  -7  -6  21   17.31    3.40
   7   6 -20   76.50    6.40
  -7  -6  20   76.31    8.36
   7   6 -19    4.12    1.76
  -7  -6  19    4.97    2.16
   7   6 -18   39.59    4.64
  -7  -6  18   41.09    4.25
   7   6 -17   26.65    3.46
  -7  -6  17   25.67    3.59
   7   6 -16    3.99    1.63
  -7  -6  16    5.88    1.89
   7   6 -15    1.83    1.37
  -7  -6  15   -0.39    1.70
   7   6 -14   65.85    6.14
   7   6 -13    6.08    1.63
  -7  -6  13    7.64    1.83
   7   6 -12   48.21    3.85
   7   6 -11   26.52    2.94
  -7  -6  11   21.69    2.74
   7   6 -10    7.06    1.44
   7   6  -9   10.13    1.37
   7   6  -8    2.35    0.78
  -7  -6  -8    2.94    0.52
  -7  -6  -9    9.86    1.24
  -7  -6 -10    7.84    1.24
  -7  -6 -11   26.92    2.68
  -7  -6 -12   43.71    3.85
  -7  -6 -13   10.32    1.83
  -7  -6 -14   74.41    5.88
  -7  -6 -15    0.59    1.63
  -7  -6 -16    3.33    1.76
  -7  -6 -17   22.02    2.87
   7   6  18   40.57    4.57
  -7  -6 -18   38.28    3.99
   7   6  19    1.96    1.96
  -7  -6 -19    3.79    1.63
  -7  -6 -20   78.07    6.66
   7   6  21   19.01    3.33
  -7  -6 -21   15.48    2.55
   7   6  22  133.60   11.17
  -7  -6 -22  132.82    6.93
   7   6  23   52.98    6.21
  -7  -6 -23   46.12    4.44
   7   6  24  237.48   16.86
  -7  -6 -24  247.93   15.03
   7   6  25   27.63    4.31
  -7  -6 -25   29.01    4.12
   7   6  26    7.19    2.55
  -7  -6 -26    7.25    2.55
   7   6  27   10.84    3.20
  -7  -6 -27    8.36    2.61
   7   6  28    3.99    3.01
  -7  -6 -28    6.27    1.96
   7   6  29    0.52    2.74
  -7  -6 -29    0.00    2.29
   7   6  30    1.05    3.01
  -7  -6 -30    0.85    2.48
   7   6  31    2.16    3.07
  -7  -6 -31    0.52    2.55
  -7  -6 -32   14.05    3.14
  -7  -6 -33   13.78    3.14
  -7  -6 -34   25.02    3.85
  -7  -6 -35   -2.48    3.14
  -7  -6 -36    9.15    4.12
   7   6  37    7.12    5.16
  -7  -6 -37    7.32    3.99
   7   6  38   58.54    7.71
  -7  -6 -38   54.68    6.60
   7   6  39    8.88    5.36
  -7  -6 -39    2.09    3.33
   7   6  40   22.15    6.79
  -7  -6 -40   33.12    3.99
   7   6  41    6.47    6.34
  -7  -6 -41    2.09    3.46
  -7  -6 -42   10.71    4.12
   7   6  43   20.19    7.58
  -7  -6 -43   23.65    6.01
   7   6  44   -6.01    6.27
  -7  -6 -44    3.59    5.23
   7   6  45    0.59    6.66
  -7  -6 -45   -1.31    4.18
  -7  -6 -46   26.33    7.06
   7   6  47   10.13    7.77
  -7  -6 -47    2.94    5.88
   7   6  48    7.71    8.43
  -7  -6 -48    9.02    5.29
   7   6  49   -0.20    8.69
  -7  -6 -49    0.46    3.92
   7   6  50    4.38    8.82
  -7  -6 -50    6.21    6.27
   7   6  51    7.97    9.60
  -7  -6 -51    0.78    4.25
   7   6  52    4.64    9.80
  -7  -6 -52    4.70    5.81
   7   6  53   -0.26    9.86
  -7  -6 -53    2.16    5.55
   7   6  54    0.72    5.75
  -7  -6 -54   -2.68    6.27
  -7  -6 -55    0.98    3.40
   8   7 -53   -0.59    6.66
   8   7 -52   14.96    8.56
   8   7 -51   19.99    8.23
  -8  -7  51   13.92    7.38
   8   7 -50   10.58    6.34
  -8  -7  50    0.72    8.17
   8   7 -49    3.66    4.77
  -8  -7  49    0.46    7.90
   8   7 -48   16.53    5.62
  -8  -7  48   11.43    9.02
   8   7 -47   16.46    6.60
  -8  -7  47   17.44    6.86
   8   7 -46   29.27    6.53
  -8  -7  46   20.91    9.08
   8   7 -45    7.90    4.05
  -8  -7  45    6.73    7.12
   8   7 -44    0.39    5.10
  -8  -7  44    4.70    7.58
   8   7 -43    0.00    4.64
  -8  -7  43    8.23    7.58
   8   7 -42    4.77    4.38
  -8  -7  42    4.90    6.60
   8   7 -41    6.73    5.23
  -8  -7  41    6.66    6.93
   8   7 -40    2.87    3.01
  -8  -7  40   -1.63    6.08
   8   7 -39   24.37    6.47
  -8  -7  39   27.44    7.32
   8   7 -38   10.71    2.55
  -8  -7  38   12.28    6.21
   8   7 -37    4.12    4.25
  -8  -7  37    4.64    5.10
   8   7 -36   35.61    4.70
  -8  -7  36   37.24    7.51
   8   7 -35   22.08    4.12
  -8  -7  35   29.99    5.62
   8   7 -34   -1.37    2.48
  -8  -7  34   -1.83    4.25
   8   7 -33   11.82    2.68
  -8  -7  33   13.78    5.16
   8   7 -32    8.88    3.40
  -8  -7  32   10.13    4.44
   8   7 -31   38.41    4.97
  -8  -7  31   43.31    6.34
   8   7 -30   13.13    3.46
  -8  -7  30    8.04    3.66
   8   7 -29    0.78    3.01
  -8  -7  29   -2.22    3.46
   8   7 -28    5.81    2.74
  -8  -7  28    5.68    3.66
   8   7 -27   16.46    3.66
  -8  -7  27   19.08    4.70
   8   7 -26   13.65    2.74
  -8  -7  26   12.61    4.05
   8   7 -25   31.55    4.44
  -8  -7  25   27.18    3.46
   8   7 -24   98.84    7.64
  -8  -7  24   99.76    7.45
   8   7 -23   25.67    3.85
  -8  -7  23   31.03    4.31
   8   7 -22  112.11    9.28
  -8  -7  22  104.99    8.75
   8   7 -21   16.99    3.20
  -8  -7  21   13.85    3.33
   8   7 -20   76.04    5.36
  -8  -7  20   69.71    5.75
   8   7 -19    3.99    2.09
  -8  -7  19    6.27    2.81
   8   7 -18   33.06    4.25
  -8  -7  18   29.40    3.33
   8   7 -17    0.20    2.16
  -8  -7  17    4.25    1.89
   8   7 -16  109.75    7.32
  -8  -7  16  126.28    9.34
   8   7 -15   -0.52    1.70
   8   7 -14   10.71    2.22
   8   7 -13   65.46    5.42
   8   7 -12    4.70    1.63
   8   7 -11   45.67    3.66
   8   7 -10    5.10    1.05
  -8  -7 -11   44.23    2.42
  -8  -7 -12    4.90    1.11
  -8  -7 -13   63.70    3.85
  -8  -7 -14   10.58    1.76
  -8  -7 -15   -0.07    1.37
  -8  -7 -16  110.80    8.30
  -8  -7 -17    2.03    1.50
   8   7  18   32.93    4.05
  -8  -7 -18   29.01    2.81
   8   7  19    2.68    2.22
  -8  -7 -19    3.40    1.50
  -8  -7 -20   78.20    6.08
   8   7  21   18.49    3.85
  -8  -7 -21   13.98    2.74
  -8  -7 -22   98.19    7.25
  -8  -7 -23   29.92    3.72
  -8  -7 -24   92.51    6.01
   8   7  25   31.62    4.64
  -8  -7 -25   24.56    2.68
   8   7  26   19.93    3.66
  -8  -7 -26   17.18    2.81
  -8  -7 -27   21.23    3.46
   8   7  28    3.66    3.53
  -8  -7 -28    5.29    2.61
  -8  -7 -29    0.85    2.55
   8   7  30   12.54    3.79
  -8  -7 -30    9.73    3.14
   8   7  31   36.91    5.88
  -8  -7 -31   28.48    3.59
   8   7  32    7.51    3.92
  -8  -7 -32    6.27    3.66
  -8  -7 -33   13.46    3.33
   8   7  34    2.22    4.44
  -8  -7 -34    0.39    3.27
   8   7  35   27.70    6.47
  -8  -7 -35   24.76    4.97
   8   7  36   32.34    6.60
  -8  -7 -36   30.64    3.99
   8   7  37    0.20    5.29
  -8  -7 -37    2.55    3.14
   8   7  38   14.70    6.01
  -8  -7 -38   15.35    3.72
   8   7  39   21.89    6.60
  -8  -7 -39   27.24    4.12
   8   7  40   -0.26    5.62
  -8  -7 -40    2.16    3.53
   8   7  41    7.51    5.55
  -8  -7 -41    9.47    5.10
  -8  -7 -42   11.17    5.03
  -8  -7 -43    3.14    4.70
   8   7  44    2.81    7.12
  -8  -7 -44    3.01    5.88
   8   7  45    9.86    7.84
  -8  -7 -45    7.25    4.57
   8   7  46   24.50    9.80
  -8  -7 -46   26.59    5.42
   8   7  47   16.72    9.21
  -8  -7 -47   12.48    5.42
  -8  -7 -48   12.09    4.57
   8   7  49   -3.27    8.88
  -8  -7 -49    0.26    6.79
   8   7  50   18.36    9.02
  -8  -7 -50    5.29    6.08
  -8  -7 -51   13.65    7.64
   8   7  52    7.84   10.13
  -8  -7 -52   13.92    7.90
   8   7  53    3.40   10.78
  -8  -7 -53    3.20    5.23
   8   7  54   -1.18    8.88
  -8  -7 -54    4.05    6.08
   9   8 -52    0.98    7.90
  -9  -8  52   12.94   12.87
   9   8 -51   18.16    8.56
   9   8 -50    5.75    5.55
  -9  -8  50    8.04   10.32
   9   8 -49    2.68    5.29
  -9  -8  49   -9.41   11.11
   9   8 -48    3.46    6.01
   9   8 -47    2.94    5.68
  -9  -8  47   10.32    7.58
   9   8 -46   -2.68    5.10
  -9  -8  46   12.02    7.84
   9   8 -45   11.30    4.05
   9   8 -44    4.44    5.36
  -9  -8  44    7.84    7.51
   9   8 -43    0.39    4.97
  -9  -8  43    3.46    6.47
   9   8 -42   14.37    5.29
  -9  -8  42   13.59    6.93
   9   8 -41   -2.16    4.70
   9   8 -40   15.29    5.62
  -9  -8  40   16.46    6.99
   9   8 -39    0.65    4.31
  -9  -8  39   -1.44    5.75
   9   8 -38   12.54    4.12
  -9  -8  38   16.46    6.14
   9   8 -37   15.03    4.77
  -9  -8  37   20.58    5.81
   9   8 -36   15.09    4.64
   9   8 -35   17.18    3.99
   9   8 -34    2.94    4.12
  -9  -8  34    2.94    5.23
   9   8 -33    8.17    4.31
  -9  -8  33    7.51    4.18
   9   8 -32    3.33    3.72
  -9  -8  32    4.51    4.51
   9   8 -31   19.66    4.05
  -9  -8  31   22.67    5.03
   9   8 -30    6.14    3.14
   9   8 -29   17.70    3.99
   9   8 -28    1.76    2.68
  -9  -8  28   -1.83    4.25
   9   8 -27    0.39    2.29
  -9  -8  27   -0.26    3.14
   9   8 -26   15.22    3.79
  -9  -8  26   16.01    4.18
   9   8 -25   10.19    3.20
   9   8 -24    0.59    2.16
  -9  -8  24   -0.33    2.61
   9   8 -23   31.23    4.64
   9   8 -22    3.27    2.74
  -9  -8  22    2.48    2.03
   9   8 -21    8.04    2.55
  -9  -8  21    5.16    3.14
   9   8 -20  135.63    8.56
  -9  -8  20  124.78   10.13
   9   8 -19    6.01    1.70
   9   8 -18   15.55    2.87
  -9  -8  18   16.14    2.81
   9   8 -17   32.21    3.40
   9   8 -16    2.35    1.76
   9   8 -14   26.00    2.55
   9   8 -13   23.45    2.16
  -9  -8 -15    1.31    0.91
  -9  -8 -16    2.94    1.18
  -9  -8 -17   31.03    3.33
  -9  -8 -18   13.26    2.29
  -9  -8 -19    4.18    2.03
  -9  -8 -20  143.99    9.41
  -9  -8 -21    7.12    2.22
  -9  -8 -22    0.72    2.22
   9   8  23   29.20    4.25
  -9  -8 -23   28.68    3.59
  -9  -8 -24   -0.52    1.70
  -9  -8 -25   12.61    2.48
   9   8  26   14.70    3.53
  -9  -8 -26   14.76    3.27
   9   8  27    1.96    3.14
  -9  -8 -27    2.42    2.74
  -9  -8 -28    1.18    2.42
  -9  -8 -29   16.79    3.46
   9   8  30    9.47    3.99
  -9  -8 -30    8.62    3.20
  -9  -8 -31   16.46    3.92
   9   8  32   10.78    4.31
  -9  -8 -32    3.53    2.94
  -9  -8 -33   -0.85    3.33
   9   8  34    1.18    5.55
  -9  -8 -34    0.72    4.18
   9   8  35   17.90    5.68
  -9  -8 -35   18.95    4.77
   9   8  36   20.71    6.27
  -9  -8 -36   16.66    4.83
  -9  -8 -37   10.45    4.77
  -9  -8 -38    7.25    4.12
   9   8  39    1.89    6.21
  -9  -8 -39    0.00    4.83
   9   8  40   14.37    5.36
  -9  -8 -40   11.30    5.16
   9   8  41    3.92    5.49
  -9  -8 -41    4.51    4.97
  -9  -8 -42   10.52    4.70
  -9  -8 -43   -1.11    5.36
  -9  -8 -44    5.81    4.77
  -9  -8 -45    8.95    5.62
  -9  -8 -46    1.63    5.36
   9   8  47   -0.07    7.71
  -9  -8 -47    3.85    6.08
   9   8  48    4.97    9.02
  -9  -8 -48    1.70    4.44
   9   8  49    2.42    8.82
  -9  -8 -49    1.83    5.29
   9   8  50    5.42    9.67
  -9  -8 -50    1.57    7.25
  -9  -8 -51   23.78    5.10
   9   8  52   -2.42   10.84
  -9  -8 -52   -2.68    8.04
  -9  -8 -53    7.51    6.93
  10   9 -46    0.33    4.57
 -10  -9  43    2.68    4.51
  10   9 -40    4.70    3.46
  10   9 -39    3.01    4.31
  10   9 -38    3.07    4.57
  10   9 -37   -3.72    3.99
  10   9 -36    1.76    3.85
 -10  -9  36   -0.52    3.66
  10   9 -35    0.91    3.92
  10   9 -34    3.92    4.12
  10   9 -33    3.40    4.57
  10   9 -32   -1.18    3.33
 -10  -9  32   -1.24    4.57
  10   9 -31    3.14    4.25
 -10  -9  31   -0.91    3.99
  10   9 -30    1.37    2.74
  10   9 -29   -1.11    3.20
 -10  -9  29   -0.91    4.38
  10   9 -28    4.38    3.14
  10   9 -27   -0.78    2.55
 -10  -9  27   -3.66    3.85
  10   9 -26   15.09    3.79
  10   9 -25    6.73    2.74
  10   9 -24    1.57    2.16
  10   9 -23   -0.33    2.55
  10   9 -22   -1.57    1.96
 -10  -9  22    1.57    2.55
  10   9 -21    1.57    2.16
  10   9 -20    3.27    2.09
  10   9 -19   68.73    5.88
  10   9 -18    1.24    1.76
  10   9 -17  179.07    9.86
  10   9 -16    0.78    0.98
 -10  -9 -20    6.53    1.57
 -10  -9 -21    1.70    1.63
 -10  -9 -22   -0.13    1.63
 -10  -9 -23    2.42    2.22
 -10  -9 -24    1.63    2.03
 -10  -9 -25    6.79    2.48
 -10  -9 -26   16.01    3.01
 -10  -9 -27    0.00    2.55
 -10  -9 -28    4.12    2.94
 -10  -9 -29    1.44    2.16
 -10  -9 -30    2.09    3.01
 -10  -9 -31   -1.18    2.68
  10   9  32   -3.07    4.25
 -10  -9 -32    1.57    4.05
  10   9  33    3.20    4.57
 -10  -9 -33    1.18    3.53
 -10  -9 -34    6.99    3.40
  10   9  35    4.51    5.36
 -10  -9 -35    2.74    3.72
 -10  -9 -36    2.29    4.64
  10   9  37    2.87    6.27
 -10  -9 -37   -0.20    3.46
  10   9  38    1.63    5.03
 -10  -9 -38    0.65    3.33
 -10  -9 -39   -1.11    3.99
  10   9  41    1.44    6.79
  10   9  42    0.59    4.90
  10   9  43    5.23    6.66
 -10  -9 -43   -0.46    5.10
  10   9  44   -1.70    6.21
 -10  -9 -44    0.13    4.97
  10   9  45    1.24    6.79
 -10  -9 -45    1.37    4.77
  10   9  46   16.72    6.93
 -10  -9 -46   -0.33    5.03
  11  10 -39   -0.20    3.07
  11  10 -38    4.18    3.99
  11  10 -37    1.89    3.40
 -11 -10  37    4.97    5.95
  11  10 -36    1.11    3.40
  11  10 -35    1.57    3.79
  11  10 -34    6.47    3.46
 -11 -10  34    8.23    6.40
  11  10 -33   -1.57    3.59
  11  10 -32    8.36    3.85
 -11 -10  32    8.10    4.83
  11  10 -31    6.14    3.72
  11  10 -30   11.43    3.99
  11  10 -29    2.29    2.94
  11  10 -28    2.22    3.01
  11  10 -27    0.72    2.87
  11  10 -26    3.27    2.61
  11  10 -25   -1.50    2.68
  11  10 -24    2.29    2.22
  11  10 -23   -0.59    2.09
 -11 -10 -25    0.00    1.50
 -11 -10 -26    3.46    1.96
 -11 -10 -27    1.24    2.22
 -11 -10 -28    3.33    2.68
 -11 -10 -29    0.98    2.29
 -11 -10 -30   10.71    3.14
 -11 -10 -31    3.66    3.01
 -11 -10 -32    8.82    3.53
 -11 -10 -33    0.13    3.33
  11  10  34    2.48    4.12
 -11 -10 -34    6.86    3.33
 -11 -10 -35   -0.13    4.05
 -11 -10 -36   -0.59    3.85
 -11 -10 -37    3.07    4.25
 -11 -10 -38    6.27    3.79
 -11 -10 -39    0.00    3.66
 -10 -12 -32   -1.37    2.09
 -10 -12 -30   -0.07    2.29
  10  12 -25    0.33    1.63
  10  12 -26    1.05    2.03
  10  12 -27    2.81    2.48
  10  12 -28    1.44    2.22
  10  12 -29    3.07    2.55
  10  12 -30   -0.20    2.29
  10  12 -31    0.33    3.01
  10  12 -32   -0.52    2.68
  10  12 -33   -0.46    3.33
  10  12 -34   -0.26    3.72
  -9 -11 -42    1.44    3.99
  -9 -11 -41    2.87    4.05
  -9 -11 -40    2.29    3.53
  -9 -11 -39    3.01    3.59
  -9 -11 -38    2.29    3.53
   9  11  38    0.26    2.48
  -9 -11 -37    2.61    4.18
   9  11  37   -1.05    3.33
  -9 -11 -36    2.29    4.38
  -9 -11 -35    3.79    3.40
  -9 -11 -34   -0.46    3.40
   9  11  34    1.89    4.44
  -9 -11 -33    6.27    3.85
  -9 -11 -32    0.91    3.27
   9  11  32   -0.26    3.40
  -9 -11 -31   -0.39    3.40
  -9 -11 -30    0.39    2.74
  -9 -11 -29    1.50    2.74
  -9 -11 -28    2.16    2.61
  -9 -11 -27    3.59    2.29
  -9 -11 -25   -1.50    1.89
  -9 -11 -23    8.04    2.03
   9  11 -18    2.48    0.91
   9  11 -19    2.29    1.44
   9  11 -20   35.41    3.53
   9  11 -21   17.84    2.68
   9  11 -22   -1.05    1.96
   9  11 -23    5.42    2.94
   9  11 -24    2.09    2.42
   9  11 -25   -1.11    2.35
   9  11 -26   -1.05    2.42
   9  11 -27    3.40    2.81
   9  11 -28   -0.07    2.48
  -9 -11  29   -1.24    4.05
   9  11 -29    4.31    3.46
  -9 -11  30    2.42    4.31
   9  11 -30    2.22    2.55
  -9 -11  31    0.00    4.90
   9  11 -31    2.09    2.87
   9  11 -32    2.42    2.42
   9  11 -33    3.40    3.72
  -9 -11  34    2.42    5.36
   9  11 -34    1.76    3.07
   9  11 -35    0.26    3.92
  -9 -11  36    6.66    5.29
   9  11 -36    2.09    3.27
   9  11 -37    2.16    3.99
   9  11 -38    4.31    4.25
  -9 -11  39    4.57    4.83
   9  11 -39   -0.72    2.87
   9  11 -40    3.53    4.12
   9  11 -41    0.59    2.61
  -8 -10 -50    1.96    5.10
  -8 -10 -49   -1.96    6.21
  -8 -10 -48   -5.49    6.47
  -8 -10 -47    0.39    6.34
   8  10  47    2.35    7.12
  -8 -10 -46    4.31    4.97
   8  10  46    0.07    7.58
  -8 -10 -45    0.26    6.34
   8  10  45   -1.44    7.12
  -8 -10 -44    4.83    5.81
  -8 -10 -43    3.20    5.68
   8  10  43    4.12    7.19
  -8 -10 -42   13.39    5.29
   8  10  42   12.02    6.34
  -8 -10 -41    2.61    5.23
   8  10  41    3.33    5.68
  -8 -10 -40    0.98    4.90
   8  10  40    0.91    5.75
  -8 -10 -39    5.62    4.38
   8  10  39    2.55    5.23
  -8 -10 -38   -0.46    4.38
  -8 -10 -37    0.00    4.44
  -8 -10 -36   10.19    4.25
  -8 -10 -35   11.37    3.92
  -8 -10 -34    8.17    4.31
  -8 -10 -33   -0.39    3.66
   8  10  33    0.13    3.66
  -8 -10 -32    1.89    3.01
   8  10  32    3.40    3.53
  -8 -10 -31    2.16    3.85
   8  10  31    4.38    4.77
  -8 -10 -30   10.19    3.79
  -8 -10 -29    3.53    2.68
   8  10  29    4.90    3.07
  -8 -10 -28    0.59    2.42
   8  10  28    0.72    3.33
  -8 -10 -27   17.51    3.46
   8  10  27   16.99    3.46
  -8 -10 -26   -0.13    2.42
  -8 -10 -25    8.56    2.87
   8  10  25   10.45    3.40
  -8 -10 -24    0.46    2.42
   8  10  24    0.33    2.55
  -8 -10 -23    1.44    2.16
  -8 -10 -22    4.97    2.29
  -8 -10 -21   62.91    5.36
  -8 -10 -20    6.93    1.83
  -8 -10 -18    3.01    1.50
   8  10 -14    1.96    0.85
   8  10 -15   -0.07    1.11
   8  10 -16   48.61    3.85
   8  10 -17    4.18    1.63
   8  10 -18    1.96    1.96
   8  10 -19    4.64    1.70
   8  10 -20    6.99    2.09
   8  10 -21   65.00    5.55
   8  10 -22    2.55    2.48
  -8 -10  23    0.39    3.01
   8  10 -23   -0.85    1.96
   8  10 -24    1.18    2.22
   8  10 -25   10.84    3.33
   8  10 -26   -1.50    2.61
   8  10 -27   13.72    3.72
   8  10 -28   -1.63    2.74
  -8 -10  29    4.38    4.38
   8  10 -29    2.55    3.20
  -8 -10  30   10.98    4.31
   8  10 -30   11.43    2.74
   8  10 -31    5.81    3.46
  -8 -10  32    4.31    4.05
   8  10 -32    3.40    3.27
   8  10 -33   -0.20    3.40
  -8 -10  34    7.58    4.44
   8  10 -34    2.35    3.59
  -8 -10  35   13.59    5.16
   8  10 -35   21.36    4.05
   8  10 -36    7.64    3.27
   8  10 -37    1.76    3.53
  -8 -10  38    2.81    6.01
   8  10 -38    5.23    3.53
  -8 -10  39    2.35    6.53
   8  10 -39    6.60    4.38
  -8 -10  40   -0.26    6.27
   8  10 -40    0.78    4.25
  -8 -10  41    2.29    6.53
   8  10 -41    0.52    3.72
  -8 -10  42    6.60    7.90
   8  10 -42    3.46    3.85
  -8 -10  43    2.29    7.32
   8  10 -43    0.91    4.05
  -8 -10  44    0.39    7.32
   8  10 -44    2.68    5.23
  -8 -10  45   -5.88    7.32
   8  10 -45    1.37    5.68
  -8 -10  46    1.76    9.02
  -8 -10  47    1.18    8.17
   8  10 -48   -6.34    6.21
   8  10 -49   -1.05    6.79
  -8 -10  50   -1.05    8.62
   8  10 -50    8.04   11.37
  -8 -10  51    0.59    9.67
   8  10 -51    3.79   11.43
  -7  -9 -53   27.57    8.56
   7   9  53   21.56   10.84
  -7  -9 -52    1.57    5.81
  -7  -9 -51   -2.87    5.49
   7   9  51   -2.55    8.30
  -7  -9 -50   19.08    8.30
   7   9  50   26.85    8.88
  -7  -9 -49   19.01    6.01
   7   9  49   28.88   10.00
  -7  -9 -48    0.91    4.38
   7   9  48   -2.55    8.17
  -7  -9 -47    8.23    6.99
  -7  -9 -46   -1.89    4.70
   7   9  46    5.95    7.64
  -7  -9 -45   18.29    6.27
   7   9  45    7.32    7.77
  -7  -9 -44   16.99    5.55
  -7  -9 -43    2.87    3.79
   7   9  43   -1.31    5.49
  -7  -9 -42   -4.51    5.36
   7   9  42   -2.48    5.88
  -7  -9 -41   -2.35    3.99
  -7  -9 -40    2.42    4.97
   7   9  40   10.26    5.68
  -7  -9 -39   27.24    5.62
   7   9  39   24.04    6.79
  -7  -9 -38   -0.98    4.44
   7   9  38    1.70    4.77
  -7  -9 -37   35.34    4.90
   7   9  37   32.93    7.06
  -7  -9 -36   26.46    5.55
   7   9  36   18.95    6.34
  -7  -9 -35   38.87    5.88
   7   9  35   45.34    6.40
  -7  -9 -34   -1.11    3.27
   7   9  34    2.29    4.12
  -7  -9 -33   36.65    4.90
   7   9  33   48.15    8.62
  -7  -9 -32   10.78    3.79
   7   9  32   13.52    4.77
  -7  -9 -31   20.06    3.59
   7   9  31   31.29    6.08
  -7  -9 -30    3.07    2.61
   7   9  30    0.46    3.66
  -7  -9 -29   43.12    4.38
   7   9  29   48.15    6.99
  -7  -9 -28    9.86    3.01
   7   9  28   13.13    4.05
  -7  -9 -27   17.97    3.20
   7   9  27   24.63    4.44
  -7  -9 -26   18.68    3.59
   7   9  26   20.19    3.99
  -7  -9 -25   17.44    3.07
  -7  -9 -24    7.58    3.07
   7   9  24    7.51    2.68
  -7  -9 -23   57.95    6.14
   7   9  23   56.90    6.34
  -7  -9 -22    2.94    1.76
   7   9  22    1.18    2.35
  -7  -9 -21    4.05    1.89
   7   9  21    5.36    1.96
  -7  -9 -20   91.53    6.66
  -7  -9 -19   79.77    6.47
  -7  -9 -18  120.93    7.71
   7   9  18  110.02    8.17
  -7  -9 -17    1.89    1.50
  -7  -9 -16    6.47    1.57
  -7  -9 -15  124.32    8.36
   7   9 -11  140.26    7.19
   7   9 -12    1.89    1.24
   7   9 -13   12.22    1.76
   7   9 -14   66.90    5.23
   7   9 -15  127.00    9.08
   7   9 -16    6.27    2.03
   7   9 -17    1.63    1.44
   7   9 -18  115.24    8.43
   7   9 -19   74.93    6.14
   7   9 -20  106.36    8.23
  -7  -9  21    2.55    2.87
   7   9 -21    5.23    2.48
   7   9 -22    0.20    1.89
   7   9 -23   64.48    5.49
   7   9 -24   10.71    3.01
   7   9 -25   18.29    3.66
  -7  -9  26   18.36    4.18
   7   9 -26   21.23    4.05
  -7  -9  27   22.21    3.92
   7   9 -27   29.92    4.51
  -7  -9  28   11.30    4.31
   7   9 -28   12.61    3.14
  -7  -9  29   59.91    7.38
   7   9 -29   54.55    5.29
  -7  -9  30    0.78    3.40
   7   9 -30   -0.78    3.20
   7   9 -31   21.23    4.25
  -7  -9  32   19.21    5.88
   7   9 -32   11.82    4.05
  -7  -9  33   57.10    8.04
   7   9 -33   48.80    4.70
  -7  -9  34    0.59    4.44
   7   9 -34   -1.76    3.79
   7   9 -35   45.08    5.68
   7   9 -36   32.08    4.77
   7   9 -37   36.39    6.08
  -7  -9  38   -2.74    5.29
   7   9 -38   -1.24    3.99
  -7  -9  39   25.87    7.12
   7   9 -39   30.12    5.16
  -7  -9  40   11.50    6.01
   7   9 -40    7.45    5.03
   7   9 -41   -2.94    4.51
   7   9 -42   -0.98    4.64
   7   9 -43    4.57    5.10
  -7  -9  44    8.17    6.86
   7   9 -44    8.30    4.51
  -7  -9  45   14.63    8.17
   7   9 -45   12.61    4.64
  -7  -9  46    4.57    7.64
   7   9 -46    5.81    6.40
  -7  -9  47   10.78    8.56
   7   9 -47    6.27    6.08
   7   9 -48   -1.50    4.18
  -7  -9  49   36.39   10.19
   7   9 -49   23.32    6.01
  -7  -9  50    5.42   10.78
   7   9 -50   15.88    5.62
  -7  -9  51    4.05   10.39
   7   9 -51   -0.20    5.55
   7   9 -52    6.08    6.27
  -6  -8 -54   -1.05    4.97
   6   8  54   10.06   10.91
  -6  -8 -53    8.23    6.47
   6   8  53   15.48   10.26
  -6  -8 -52    3.92    7.58
   6   8  52   -1.57    9.47
  -6  -8 -51   48.15    6.47
   6   8  51   63.11   10.45
  -6  -8 -50    3.85    6.79
   6   8  50    2.22    7.58
  -6  -8 -49    2.29    6.66
   6   8  49    1.50    7.84
  -6  -8 -48    1.50    5.81
   6   8  48   -0.13    7.06
  -6  -8 -47    1.18    4.64
  -6  -8 -46   -0.33    4.70
   6   8  46    6.21    7.32
  -6  -8 -45   11.43    6.01
   6   8  45    8.69    7.64
  -6  -8 -44    2.68    3.92
   6   8  44   -0.46    7.06
  -6  -8 -43   17.38    5.62
   6   8  43   14.90    6.60
  -6  -8 -42    0.91    3.79
  -6  -8 -41   36.72    4.31
   6   8  41   32.34    8.10
  -6  -8 -40   31.16    5.49
   6   8  40   37.56    8.36
  -6  -8 -39   -3.66    3.85
   6   8  39    1.89    5.36
  -6  -8 -38    3.46    4.64
   6   8  38    1.11    5.88
  -6  -8 -37   13.59    3.92
   6   8  37   12.02    5.49
  -6  -8 -36    1.37    4.05
   6   8  36    6.47    4.77
  -6  -8 -35   26.92    4.25
   6   8  35   32.47    6.66
  -6  -8 -34   29.59    4.44
   6   8  34   39.00    6.01
  -6  -8 -33    8.88    3.53
   6   8  33   14.37    4.57
  -6  -8 -32    5.95    3.07
   6   8  32    6.40    4.57
  -6  -8 -31   45.34    5.03
   6   8  31   44.75    6.60
  -6  -8 -30    3.99    2.81
   6   8  30    4.83    3.53
  -6  -8 -29   21.04    3.79
   6   8  29   19.01    3.59
  -6  -8 -28    0.72    2.48
   6   8  28    2.42    3.07
  -6  -8 -27    1.83    2.16
   6   8  27   -0.46    2.61
  -6  -8 -26    6.53    2.48
   6   8  26    8.10    3.14
  -6  -8 -25    4.51    2.35
   6   8  25    2.48    2.48
  -6  -8 -24   37.70    4.38
   6   8  24   28.88    3.92
  -6  -8 -23    1.89    1.89
   6   8  23    0.72    2.09
  -6  -8 -22    4.12    2.03
   6   8  22    6.73    2.61
  -6  -8 -21   74.87    5.55
  -6  -8 -20   62.33    4.44
   6   8  20   67.81    5.68
  -6  -8 -19   23.98    2.42
   6   8  19   24.24    3.14
  -6  -8 -18   44.62    4.18
  -6  -8 -17   84.01    5.81
   6   8  17   86.63    8.04
  -6  -8 -16    1.24    1.44
   6   8  16    1.31    1.57
  -6  -8 -15    2.55    1.37
   6   8  15    2.16    1.63
  -6  -8 -14   -0.07    1.24
   6   8  14   -0.39    1.44
  -6  -8 -13    2.16    1.11
   6   8  13    1.96    1.37
  -6  -8 -12   45.67    3.14
   6   8  12   46.71    3.79
  -6  -8 -10    1.31    0.78
   6   8  -8   -0.20    0.72
   6   8  -9   94.14    6.53
   6   8 -10    0.20    1.05
   6   8 -12   45.93    4.25
   6   8 -13    2.16    1.24
   6   8 -14    0.46    1.57
  -6  -8  15    1.44    1.70
   6   8 -15    1.83    1.18
   6   8 -16    2.55    1.31
  -6  -8  17   88.13    7.12
   6   8 -17   88.20    6.99
  -6  -8  18   49.06    4.70
   6   8 -18   47.30    4.70
  -6  -8  19   21.56    3.72
   6   8 -19   25.74    3.33
   6   8 -20   64.94    5.88
   6   8 -21   74.02    6.34
   6   8 -22    3.14    2.03
  -6  -8  23    0.85    2.55
   6   8 -23    1.37    1.96
  -6  -8  24   30.44    4.12
   6   8 -24   33.91    4.25
   6   8 -25    5.88    2.42
  -6  -8  26    8.95    3.33
   6   8 -26    4.77    2.74
   6   8 -27    1.44    2.48
  -6  -8  28    0.00    3.27
   6   8 -28    1.24    2.68
  -6  -8  29   25.67    4.38
   6   8 -29   27.24    3.27
  -6  -8  30    6.99    3.40
   6   8 -30    7.90    2.22
   6   8 -31   49.52    4.83
  -6  -8  32   -0.33    3.46
   6   8 -32    5.49    2.81
  -6  -8  33   14.57    5.42
   6   8 -33   14.05    4.51
  -6  -8  34   31.69    6.34
   6   8 -34   36.06    3.85
  -6  -8  35   36.78    6.73
   6   8 -35   25.67    4.90
  -6  -8  36    9.54    5.68
   6   8 -36    7.45    3.99
  -6  -8  37   11.76    5.68
   6   8 -37   15.61    3.85
  -6  -8  38   10.52    6.01
   6   8 -38    7.45    3.92
  -6  -8  39   -1.11    6.40
   6   8 -39    4.31    4.64
   6   8 -40   29.73    4.31
   6   8 -41   34.82    7.12
  -6  -8  42   -5.23    7.06
   6   8 -42    0.52    3.53
  -6  -8  43   24.76    8.04
   6   8 -43   23.65    5.55
  -6  -8  44   -0.78    7.12
   6   8 -44   -0.07    4.90
  -6  -8  45   10.58    6.79
   6   8 -45   15.09    4.57
   6   8 -46   -1.89    4.77
  -6  -8  47   -0.33    8.17
   6   8 -47    0.98    3.85
  -6  -8  48   -0.65    8.56
   6   8 -48   -0.78    7.19
  -6  -8  49   -0.13    8.56
   6   8 -49   -0.39    7.38
  -6  -8  50   -6.47    9.41
   6   8 -50   11.17    6.40
  -6  -8  51   58.21   12.80
   6   8 -51   66.90    8.69
  -6  -8  52    4.90   10.32
   6   8 -52    0.13    7.38
   6   8 -53   10.65    6.93
  -5  -7 -55   19.01    7.12
   5   7  55    8.30    8.95
  -5  -7 -54   28.42    8.49
   5   7  54   23.32    9.34
  -5  -7 -53    0.85    5.10
   5   7  53    1.57    9.73
  -5  -7 -52    1.37    6.79
   5   7  52    4.31    6.21
  -5  -7 -51   19.60    6.08
   5   7  51   12.28    9.60
  -5  -7 -50   11.69    4.77
   5   7  50    7.12    6.99
  -5  -7 -49   10.91    5.49
   5   7  49   17.77    8.49
  -5  -7 -48    7.38    6.08
   5   7  48    3.79    6.40
  -5  -7 -47   13.39    4.70
   5   7  47    6.34    7.97
  -5  -7 -46    2.48    5.42
   5   7  46    5.88    4.51
  -5  -7 -45   26.26    5.03
   5   7  45   25.41    8.69
  -5  -7 -44    0.98    3.66
   5   7  44    0.46    4.51
  -5  -7 -43   82.32    6.21
   5   7  43   77.87   10.52
  -5  -7 -42    6.60    5.10
   5   7  42   27.24   11.89
  -5  -7 -41   -1.50    4.57
   5   7  41    3.53    5.10
  -5  -7 -40    5.81    4.12
   5   7  40    1.50    5.23
  -5  -7 -39   13.26    3.72
   5   7  39   16.40    5.75
  -5  -7 -38    4.90    2.61
   5   7  38    5.03    5.16
  -5  -7 -37   19.27    4.44
   5   7  37   11.56    3.01
  -5  -7 -36   16.72    3.40
   5   7  36   17.57    5.03
  -5  -7 -35   20.19    4.44
   5   7  35   20.38    4.51
  -5  -7 -34    4.77    3.72
   5   7  34    3.01    4.44
  -5  -7 -33    2.94    3.07
   5   7  33    4.97    3.53
  -5  -7 -32   19.21    3.79
  -5  -7 -31   21.17    3.07
   5   7  31   22.08    4.38
  -5  -7 -30    0.52    2.81
   5   7  30    1.18    3.33
  -5  -7 -29   36.39    3.07
   5   7  29   36.26    4.90
  -5  -7 -28   38.35    3.72
   5   7  28   56.51    6.53
  -5  -7 -27   14.18    3.33
   5   7  27    9.80    3.07
  -5  -7 -26   61.48    5.36
   5   7  26   66.96    6.53
  -5  -7 -25    0.07    2.09
   5   7  25    3.66    2.87
  -5  -7 -24    0.20    2.09
   5   7  24    2.55    2.42
  -5  -7 -23   54.62    4.77
   5   7  23   43.51    5.42
  -5  -7 -22    7.51    2.16
   5   7  22    9.54    2.55
  -5  -7 -21   83.03    6.08
   5   7  21   76.04    6.73
  -5  -7 -20   61.67    4.57
   5   7  20   50.83    5.95
  -5  -7 -19   77.16    5.36
   5   7  19   80.42    7.58
  -5  -7 -18   -0.26    1.70
   5   7  18    0.98    2.16
  -5  -7 -17    6.40    1.89
   5   7  17    7.90    2.35
  -5  -7 -16   63.89    4.90
   5   7  16   61.87    6.34
  -5  -7 -15    7.06    1.76
   5   7  15    5.29    1.70
  -5  -7 -14    2.87    1.11
   5   7  14    2.81    1.50
  -5  -7 -13    1.37    1.31
   5   7  13    0.85    1.11
  -5  -7 -12   64.87    5.10
   5   7  12   68.66    5.68
  -5  -7 -11   15.35    1.70
   5   7  11   14.11    2.22
  -5  -7 -10   81.47    5.16
   5   7  10   76.63    5.62
  -5  -7  -9    1.96    0.98
   5   7   9    1.83    0.91
  -5  -7  -8   17.25    1.44
   5   7   8   17.05    1.96
   5   7  -5   21.49    1.63
   5   7  -6   44.16    3.33
   5   7  -7    2.03    0.91
   5   7  -8   19.40    2.09
   5   7  -9    2.87    1.11
   5   7 -10   83.10    5.81
   5   7 -11   15.16    1.96
   5   7 -12   75.78    6.21
   5   7 -13    2.03    1.37
   5   7 -14    1.89    1.44
   5   7 -15    6.86    1.89
  -5  -7  16   65.26    6.53
   5   7 -16   65.00    5.81
   5   7 -17    6.01    2.29
  -5  -7  18    0.59    2.22
   5   7 -18    2.35    2.22
  -5  -7  19   80.42    7.25
   5   7 -19   80.55    6.47
  -5  -7  20   53.70    5.95
   5   7 -20   54.55    5.29
   5   7 -21   88.91    7.06
  -5  -7  22    9.34    2.61
   5   7 -22   10.06    1.96
  -5  -7  23   53.96    5.03
   5   7 -23   50.57    4.12
  -5  -7  24    1.50    2.55
   5   7 -24    2.35    1.63
   5   7 -25    0.20    2.16
  -5  -7  26   60.43    6.14
   5   7 -26   61.67    5.42
  -5  -7  27   49.85   11.24
   5   7 -27   37.24    8.88
  -5  -7  28   38.35    5.88
   5   7 -28   48.41    4.70
  -5  -7  29   34.82    4.64
   5   7 -29   41.29    4.12
   5   7 -30    3.14    3.01
   5   7 -31   19.86    3.66
  -5  -7  32   20.32    5.03
   5   7 -32   19.34    4.25
  -5  -7  33    2.48    2.68
   5   7 -33    3.40    2.61
   5   7 -34    6.53    3.14
   5   7 -35   20.51    4.18
  -5  -7  36   13.39    4.90
   5   7 -36   13.92    3.53
  -5  -7  37   12.80    6.01
   5   7 -37   19.99    3.59
  -5  -7  38    3.14    5.10
   5   7 -38   -0.78    3.01
  -5  -7  39   19.34    6.27
   5   7 -39   17.25    3.72
  -5  -7  40    5.36    4.97
   5   7 -40    5.29    3.72
  -5  -7  41   11.30    4.18
   5   7 -41    3.07    3.59
  -5  -7  42   -0.20    5.29
   5   7 -42    4.83    3.79
  -5  -7  43   79.77   12.74
   5   7 -43   86.17    6.99
  -5  -7  44   -0.98    6.99
   5   7 -44    8.10    5.23
  -5  -7  45   29.40    7.06
   5   7 -45   20.64    4.77
  -5  -7  46    8.62    7.64
   5   7 -46    2.94    4.05
  -5  -7  47    1.70    8.04
   5   7 -47    8.49    4.38
  -5  -7  48   11.30    6.34
   5   7 -48    6.73    5.62
   5   7 -49   22.54    4.97
  -5  -7  50   17.44   10.98
   5   7 -50   20.71    5.95
  -5  -7  51   12.09    7.77
   5   7 -51   28.94    6.14
  -5  -7  52    8.36   11.50
   5   7 -52    4.31    6.27
  -5  -7  53  311.43   50.37
   5   7 -53   85.39   21.82
  -5  -7  54   24.56    9.34
   5   7 -54   28.29   10.84
  -4  -6 -56   11.82    4.97
   4   6  56    6.47   12.22
  -4  -6 -55   57.75   10.58
   4   6  55   51.87    9.47
  -4  -6 -54    4.44    4.57
   4   6  54    7.84   10.00
  -4  -6 -53   40.70    8.43
   4   6  53   25.02    7.32
  -4  -6 -52   19.66    6.40
   4   6  52    9.80   10.45
  -4  -6 -51  105.64   10.84
   4   6  51  117.27   14.05
  -4  -6 -50   10.26    4.97
   4   6  50    5.23    6.93
  -4  -6 -49   -0.26    4.12
   4   6  49    5.49    6.60
  -4  -6 -48   46.06    7.97
   4   6  48   53.11   10.13
  -4  -6 -47  125.70   12.02
   4   6  47  151.83   11.82
  -4  -6 -46   98.84    8.75
   4   6  46  113.28   12.02
  -4  -6 -45   67.88    6.27
   4   6  45   86.50   10.71
  -4  -6 -44   30.90    5.88
   4   6  44   35.74    6.34
  -4  -6 -43   46.71    4.83
   4   6  43   47.17    8.49
  -4  -6 -42    0.98    3.59
   4   6  42    5.36    3.92
  -4  -6 -41   73.50    5.95
   4   6  41   64.81    8.23
  -4  -6 -40    2.16    4.25
   4   6  40    4.18    3.92
  -4  -6 -39   63.44    6.08
   4   6  39   66.70    9.60
  -4  -6 -38   28.29    4.51
   4   6  38   32.73    5.29
  -4  -6 -37   82.58    6.14
   4   6  37   83.88    9.80
  -4  -6 -36    6.40    3.20
   4   6  36    5.75    3.33
  -4  -6 -35   35.02    4.25
   4   6  35   39.92    7.12
  -4  -6 -34   26.65    4.44
   4   6  34   25.28    4.90
  -4  -6 -33  232.77   10.71
   4   6  33  232.31   17.90
  -4  -6 -32   47.89    5.42
   4   6  32   45.34    4.90
  -4  -6 -31  168.09    7.84
   4   6  31  191.48   15.48
  -4  -6 -30   80.49    6.34
   4   6  30   85.84    6.79
  -4  -6 -29   43.18    3.59
   4   6  29   38.68    5.10
  -4  -6 -28   45.54    4.83
   4   6  28   43.12    5.36
  -4  -6 -27   18.82    2.61
   4   6  27   14.44    3.66
  -4  -6 -26  464.76   26.13
   4   6  26  445.10   26.65
  -4  -6 -25  350.04   21.49
   4   6  25  325.28   21.36
  -4  -6 -24  339.52   21.69
   4   6  24  331.49   22.41
  -4  -6 -23  372.97   23.91
   4   6  23  355.85   23.06
  -4  -6 -22   15.42    2.81
   4   6  22   16.07    2.94
  -4  -6 -21  254.66   15.68
   4   6  21  278.90   20.64
  -4  -6 -20    2.42    1.50
   4   6  20    5.23    1.96
  -4  -6 -19   17.77    2.42
   4   6  19   14.57    3.01
  -4  -6 -18    0.33    1.63
   4   6  18   -1.18    1.70
  -4  -6 -17  554.92   29.14
   4   6  17  523.49   32.40
  -4  -6 -16    7.25    1.89
   4   6  16    5.68    2.03
  -4  -6 -15   -0.20    1.44
   4   6  15    0.65    1.44
  -4  -6 -14   16.99    2.68
   4   6  14   14.50    3.07
  -4  -6 -13  227.28   14.50
   4   6  13  238.98   16.33
  -4  -6 -12    2.16    1.31
   4   6  12   -0.39    1.57
  -4  -6 -11  302.68   16.07
   4   6  11  305.03   19.08
  -4  -6 -10   10.52    1.63
   4   6  10    9.47    1.96
  -4  -6  -9  359.19   19.47
   4   6   9  381.01   21.23
  -4  -6  -8  158.95    9.73
   4   6   8  163.52   10.19
  -4  -6  -7   83.82    5.81
   4   6   7   81.14    6.14
  -4  -6  -6  171.23   10.13
   4   6   6  172.08   10.91
   4   6   4  118.77    7.06
   4   6   3  238.98    9.80
   4   6  -2  551.00   15.29
   4   6  -3  239.63   11.43
   4   6  -4  118.38    7.06
   4   6  -5   79.31    5.62
   4   6  -6  162.48    9.47
   4   6  -7   82.58    6.01
   4   6  -8  156.53   10.32
  -4  -6   9  364.67   21.23
   4   6  -9  362.19   20.45
   4   6 -10   11.89    2.35
   4   6 -11  314.57   19.01
  -4  -6  12    2.74    1.63
   4   6 -12    1.11    1.50
  -4  -6  13  224.80   14.83
   4   6 -13  228.33   15.48
  -4  -6  14   15.88    2.22
   4   6 -14   15.61    2.55
  -4  -6  15    1.11    1.76
   4   6 -15    1.50    1.57
   4   6 -16    7.58    2.09
   4   6 -17  551.91   29.79
  -4  -6  18    2.87    2.16
   4   6 -18    0.46    1.05
  -4  -6  19   18.88    3.53
   4   6 -19   12.94    1.96
  -4  -6  20    0.26    2.42
   4   6 -20    4.51    1.96
  -4  -6  21  289.15   19.66
   4   6 -21  275.82   12.54
  -4  -6  22   16.01    3.66
   4   6 -22   16.40    3.27
  -4  -6  23  422.95   27.05
   4   6 -23  404.98   23.78
  -4  -6  24  352.46   20.84
   4   6 -24  344.23   16.72
   4   6 -25  342.98   20.64
  -4  -6  26  475.67   27.18
   4   6 -26  463.00   26.39
  -4  -6  27   16.53    3.40
   4   6 -27   16.59    3.33
  -4  -6  28   51.81    5.88
   4   6 -28   56.71    6.53
  -4  -6  29   48.54    6.08
   4   6 -29   46.78    4.57
  -4  -6  30  105.44   10.13
   4   6 -30   97.67    8.23
  -4  -6  31  202.07   15.55
   4   6 -31  189.00   12.87
  -4  -6  32   58.54    6.79
   4   6 -32   57.49    6.60
  -4  -6  33  251.72   16.86
   4   6 -33  246.43   16.99
  -4  -6  34   36.91    5.68
   4   6 -34   26.79    4.44
  -4  -6  35   39.13    6.34
   4   6 -35   39.66    4.12
  -4  -6  36    8.30    4.51
   4   6 -36    8.17    3.40
  -4  -6  37   84.21   10.06
   4   6 -37   87.74    6.73
  -4  -6  38   34.89    7.45
   4   6 -38   35.41    5.55
  -4  -6  39   68.53    7.51
   4   6 -39   59.58    6.60
  -4  -6  40   -0.72    4.83
   4   6 -40    0.39    3.59
  -4  -6  41   77.35   12.28
   4   6 -41   88.46    6.27
  -4  -6  42   -6.27    6.14
   4   6 -42    3.59    4.38
  -4  -6  43   66.57    8.69
   4   6 -43   45.21    6.14
  -4  -6  44   43.31    8.82
   4   6 -44   37.30    4.64
  -4  -6  45   63.50    9.15
   4   6 -45   67.16    8.23
  -4  -6  46  100.41    9.80
   4   6 -46  108.84   10.13
  -4  -6  47  147.32   13.59
   4   6 -47  151.83    9.80
  -4  -6  48   52.33   10.84
   4   6 -48   45.99    7.12
  -4  -6  49    1.44    5.81
   4   6 -49   -3.27    5.68
  -4  -6  50    7.77    9.34
   4   6 -50    8.04    3.92
  -4  -6  51  110.80   12.09
   4   6 -51  124.00   15.61
   4   6 -52   16.07    5.29
  -4  -6  53   27.77   10.32
   4   6 -53   38.54    7.51
  -4  -6  54    0.65    6.86
   4   6 -54    0.85    5.62
  -4  -6  55   55.14   13.46
   4   6 -55   48.74    7.77
  -3  -5 -56   -0.91    4.64
   3   5  56    5.62    9.93
  -3  -5 -55   12.22    7.45
   3   5  55   13.98    8.23
  -3  -5 -54   28.35    5.49
   3   5  54   40.05   11.76
  -3  -5 -53   -1.89    5.75
   3   5  53    3.85    7.45
  -3  -5 -52    6.14    5.55
   3   5  52    2.22    7.19
  -3  -5 -51   12.15    4.90
   3   5  51    5.36    5.88
  -3  -5 -50   30.84    6.66
   3   5  50   28.35    6.66
  -3  -5 -49  194.16   11.30
   3   5  49  172.41   15.42
  -3  -5 -48   30.64    6.34
   3   5  48   26.79    5.55
  -3  -5 -47    0.52    3.59
   3   5  47    5.16    5.55
  -3  -5 -46    5.16    3.46
   3   5  46    3.40    3.79
  -3  -5 -45   -0.13    3.46
   3   5  45    0.07    6.01
  -3  -5 -44    0.39    4.51
   3   5  44    0.78    6.08
  -3  -5 -43   13.65    3.72
   3   5  43   10.32    5.16
  -3  -5 -42    8.75    3.40
   3   5  42   11.76    6.40
  -3  -5 -41    0.59    3.46
   3   5  41   -1.44    3.40
  -3  -5 -40   17.70    3.40
   3   5  40   15.09    6.34
  -3  -5 -39   27.31    5.23
   3   5  39   23.91    4.64
  -3  -5 -38    0.65    2.87
   3   5  38    1.24    3.79
  -3  -5 -37    8.95    3.79
   3   5  37    4.38    4.31
  -3  -5 -36   13.78    3.46
   3   5  36    9.73    5.23
  -3  -5 -35   92.31    5.62
   3   5  35  101.65   11.76
  -3  -5 -34    4.18    3.20
   3   5  34   10.13    3.66
  -3  -5 -33   44.10    4.25
   3   5  33   45.86    5.62
  -3  -5 -32   11.76    3.27
   3   5  32    7.25    3.01
  -3  -5 -31    4.12    2.87
   3   5  31    1.63    3.66
  -3  -5 -30  371.86   21.49
   3   5  30  419.55   27.57
  -3  -5 -29   -1.11    1.76
   3   5  29    0.39    3.01
  -3  -5 -28  281.64   13.07
   3   5  28  273.86   17.64
  -3  -5 -27  205.46   14.24
   3   5  27  212.52   16.86
  -3  -5 -26   67.16    7.12
   3   5  26   55.92    6.47
  -3  -5 -25  160.12   10.98
   3   5  25  152.22   13.52
  -3  -5 -24    5.03    2.03
   3   5  24   10.98    2.55
  -3  -5 -23    7.38    2.03
   3   5  23    7.64    3.46
  -3  -5 -22  108.64    9.34
   3   5  22  115.50   10.06
  -3  -5 -21   11.56    2.16
   3   5  21   12.67    2.42
  -3  -5 -20   11.50    2.42
   3   5  20   11.56    2.55
  -3  -5 -19  202.65   14.76
   3   5  19  184.30   14.31
  -3  -5 -18   16.14    2.55
   3   5  18   17.25    3.53
  -3  -5 -17  234.80   13.65
   3   5  17  244.40   15.22
  -3  -5 -16   90.61    7.38
   3   5  16   87.74    7.12
  -3  -5 -15  535.71   28.61
   3   5  15  543.09   33.84
  -3  -5 -14    7.45    1.70
   3   5  14    7.25    2.22
  -3  -5 -13   28.42    3.27
   3   5  13   31.49    4.18
  -3  -5 -12   68.79    5.81
   3   5  12   68.27    6.60
  -3  -5 -11   14.90    2.03
   3   5  11   13.20    2.35
  -3  -5 -10  181.62   11.56
   3   5  10  184.17   13.20
  -3  -5  -9    0.00    1.18
   3   5   9    0.26    1.11
  -3  -5  -8  307.12   17.77
   3   5   8  292.48   17.44
  -3  -5  -7  207.88   12.28
   3   5   7  219.31   14.63
  -3  -5  -6  324.43   21.36
   3   5   6  317.05   17.70
  -3  -5  -5  148.82    9.86
   3   5   5  154.77   10.84
  -3  -5  -4  447.51   22.67
   3   5   4  475.15   26.20
   3   5   3   53.05    3.53
   3   5   2  111.00    6.27
   3   5   1  223.89   11.17
   3   5   0    3.85    0.65
   3   5  -1  224.61   11.24
   3   5  -2  103.94    6.14
   3   5  -3   54.42    3.99
   3   5  -4  448.10   24.56
   3   5  -5  157.58   10.26
   3   5  -6  318.68   18.49
   3   5  -7  207.75   13.46
   3   5  -8  301.89   19.14
  -3  -5   9    2.22    1.37
   3   5  -9    0.85    1.05
  -3  -5  10  182.34   14.11
   3   5 -10  193.77   13.46
  -3  -5  11   17.70    2.48
   3   5 -11   20.19    3.01
  -3  -5  12   73.95    6.79
   3   5 -12   73.95    7.25
  -3  -5  13   26.59    3.46
   3   5 -13   27.96    3.53
  -3  -5  14    5.16    1.63
   3   5 -14    4.05    1.70
  -3  -5  15  546.16   36.85
   3   5 -15  558.12   36.00
  -3  -5  16   88.07    7.58
   3   5 -16   93.23    6.27
  -3  -5  17  234.01   16.59
   3   5 -17  232.51   17.70
  -3  -5  18   15.81    2.09
   3   5 -18   21.95    3.07
  -3  -5  19  204.35   16.53
   3   5 -19  196.84   10.98
  -3  -5  20   10.84    2.48
   3   5 -20    7.45    2.16
  -3  -5  21   13.52    3.20
   3   5 -21   12.28    2.42
  -3  -5  22  124.13   10.32
   3   5 -22  127.07    7.84
  -3  -5  23   10.06    3.33
   3   5 -23   11.82    2.42
  -3  -5  24    8.36    2.29
   3   5 -24   10.98    1.89
  -3  -5  25  184.88   11.43
   3   5 -25  172.34   13.20
  -3  -5  26   65.79    6.99
   3   5 -26   62.72    5.49
  -3  -5  27  228.72   18.16
   3   5 -27  226.43   15.16
  -3  -5  28  287.98   20.78
   3   5 -28  298.89   20.06
  -3  -5  29    0.20    2.16
   3   5 -29    0.52    2.29
  -3  -5  30  406.94   19.34
   3   5 -30  402.04   24.04
  -3  -5  31   -0.20    3.27
   3   5 -31    0.65    1.57
  -3  -5  32   12.54    4.70
   3   5 -32   14.44    2.87
  -3  -5  33   58.60    8.17
   3   5 -33   46.38    5.03
  -3  -5  34   10.71    5.16
   3   5 -34    8.88    2.42
  -3  -5  35  100.28    7.19
   3   5 -35   93.62    9.60
   3   5 -36   13.59    3.14
  -3  -5  37    7.51    4.44
   3   5 -37    9.08    3.07
  -3  -5  38   -0.98    4.57
   3   5 -38   -1.31    2.29
  -3  -5  39   23.00    4.44
   3   5 -39   26.65    5.23
  -3  -5  40   20.97    5.95
   3   5 -40   15.88    3.59
  -3  -5  41    0.39    5.88
   3   5 -41   -0.72    2.48
  -3  -5  42   12.87    5.10
   3   5 -42   10.52    4.51
   3   5 -43   14.11    3.40
  -3  -5  44    1.31    5.42
   3   5 -44    5.23    3.59
  -3  -5  45   -1.63    6.86
   3   5 -45    0.52    2.87
  -3  -5  46    6.21    7.12
   3   5 -46    6.40    4.05
  -3  -5  47    1.05    6.34
   3   5 -47    3.72    4.18
  -3  -5  48   50.30    9.02
   3   5 -48   29.33    5.81
  -3  -5  49  175.28   12.61
   3   5 -49  189.07   14.11
  -3  -5  50   23.71    8.88
   3   5 -50   41.22    6.01
  -3  -5  51   13.98    6.34
   3   5 -51   16.92    5.16
  -3  -5  52   18.29    9.41
   3   5 -52    9.93    4.05
  -3  -5  53    4.31    7.12
   3   5 -53    2.81    6.99
  -3  -5  54   34.17   11.89
   3   5 -54   33.58    6.34
  -3  -5  55   19.40   11.30
   3   5 -55   15.03    5.75
  -3  -5  56   -3.20   10.32
   3   5 -56    5.68    6.73
  -2  -4 -57    0.85    6.14
   2   4  57    9.73    8.17
  -2  -4 -56    7.84    7.71
   2   4  56   10.13   10.71
  -2  -4 -55   36.65    6.93
   2   4  55   28.88   11.17
  -2  -4 -54    4.18    4.31
   2   4  54    6.08    6.40
  -2  -4 -53   51.48    7.12
   2   4  53   52.85    9.93
  -2  -4 -52   63.83    6.14
  -2  -4 -51   35.47    8.17
   2   4  51   27.57    8.04
  -2  -4 -50   18.42    4.12
   2   4  50   16.07    8.30
  -2  -4 -49  255.38   17.57
   2   4  49  256.09   20.32
  -2  -4 -48   82.19    7.19
   2   4  48   76.18   10.98
  -2  -4 -47   17.77    4.51
   2   4  47   13.52    6.40
  -2  -4 -46   15.16    5.03
   2   4  46   21.82    6.66
  -2  -4 -45   48.93    4.44
   2   4  45   37.37    8.30
  -2  -4 -44   16.72    4.64
   2   4  44   15.55    4.64
  -2  -4 -43  137.78    8.82
   2   4  43  149.48   13.26
  -2  -4 -42  101.33    7.84
   2   4  42   98.19   10.65
  -2  -4 -41  280.92   19.66
   2   4  41  267.66   17.51
  -2  -4 -40   26.07    4.05
   2   4  40   17.51    5.55
  -2  -4 -39  215.26   17.57
   2   4  39  232.84   18.75
  -2  -4 -38  111.19   10.91
   2   4  38  124.78   12.94
  -2  -4 -37   17.18    3.85
   2   4  37   14.96    4.70
  -2  -4 -36   86.37    7.32
   2   4  36   63.31    7.19
  -2  -4 -35  154.31    9.41
   2   4  35  151.44   11.37
  -2  -4 -34    4.77    2.68
   2   4  34    0.78    3.99
  -2  -4 -33  224.34   15.22
   2   4  33  220.56   13.33
  -2  -4 -32    2.16    2.09
   2   4  32   -0.20    3.27
  -2  -4 -31   31.29    3.92
   2   4  31   24.43    3.72
  -2  -4 -30   37.50    4.31
   2   4  30   37.11    5.68
  -2  -4 -29   20.12    3.99
   2   4  29   12.87    3.66
  -2  -4 -28  424.84   25.28
   2   4  28  408.97   24.63
  -2  -4 -27   48.34    4.83
   2   4  27   49.52    4.83
  -2  -4 -26   55.53    4.12
   2   4  26   58.01    4.83
  -2  -4 -25   24.56    3.27
   2   4  25   23.52    3.40
  -2  -4 -24   73.37    6.53
   2   4  24   69.84    7.19
  -2  -4 -23   15.03    3.01
   2   4  23   18.82    3.27
  -2  -4 -22   17.70    2.55
   2   4  22   18.10    3.53
  -2  -4 -21   89.37    6.27
   2   4  21  102.76   10.32
  -2  -4 -20  137.45   13.13
   2   4  20  133.73   11.89
  -2  -4 -19 1206.00   61.48
   2   4  19 1197.77   69.51
  -2  -4 -18  331.29   24.17
   2   4  18  367.87   26.46
  -2  -4 -17   46.91    5.10
   2   4  17   48.02    5.23
  -2  -4 -16   30.84    4.18
   2   4  16   30.05    4.05
  -2  -4 -15 2975.34  128.83
   2   4  15 3076.60  142.09
  -2  -4 -14   14.31    2.29
   2   4  14   12.28    3.33
  -2  -4 -13  683.49   36.78
   2   4  13  687.86   35.28
  -2  -4 -12  207.10   12.80
   2   4  12  211.80   15.81
  -2  -4 -11  380.16   22.80
   2   4  11  380.68   20.78
  -2  -4 -10   26.98    3.27
   2   4  10   25.28    3.20
  -2  -4  -9  974.86   48.80
   2   4   9 1065.73   53.83
  -2  -4  -8 1807.30   76.76
   2   4   8 1668.01   76.63
  -2  -4  -7 1364.10   65.07
   2   4   7 1403.82   63.44
  -2  -4  -6   62.33    4.83
   2   4   6   63.83    5.68
  -2  -4  -5   90.68    6.73
   2   4   5   96.69    6.73
  -2  -4  -4  706.87   31.36
   2   4   4  735.82   37.30
  -2  -4  -3  525.26   27.83
   2   4   3  539.56   29.66
  -2  -4  -2   40.44    3.07
   2   4   2   37.04    2.94
  -2  -4  -1  289.28   15.42
   2   4   1  300.13   16.01
   2   4   0  665.85   30.38
   2   4  -2   37.83    2.22
  -2  -4   4  694.98   36.13
   2   4  -5   95.84    7.38
  -2  -4   6   64.22    6.14
   2   4  -6   65.72    5.68
   2   4  -7 1453.53   70.03
  -2  -4   8 1741.18   80.23
   2   4  -8 1752.49   89.83
  -2  -4   9 1011.51   55.53
   2   4  -9 1035.42   50.63
  -2  -4  10   27.37    3.01
   2   4 -10   26.85    3.66
  -2  -4  11  386.49   26.72
   2   4 -11  391.72   25.41
  -2  -4  12  200.17   14.11
   2   4 -12  212.00   14.50
  -2  -4  13  705.96   38.94
   2   4 -13  679.70   29.99
  -2  -4  14   16.46    2.87
   2   4 -14   12.74    2.03
  -2  -4  15 3070.66  139.55
   2   4 -15 3010.75  156.07
   2   4 -16   28.94    4.31
  -2  -4  17   50.37    6.14
   2   4 -17   46.91    4.44
  -2  -4  18  348.01   21.30
   2   4 -18  349.06   24.83
  -2  -4  19 1215.08   64.87
   2   4 -19 1207.96   52.72
  -2  -4  20  143.07   13.92
   2   4 -20  141.51   13.59
  -2  -4  21   88.52    9.15
   2   4 -21   96.69    7.77
  -2  -4  22   16.46    3.01
   2   4 -22   17.38    3.27
  -2  -4  23   16.14    3.40
   2   4 -23   16.72    3.01
  -2  -4  24   71.34    7.58
   2   4 -24   69.25    7.51
  -2  -4  25   22.73    3.79
   2   4 -25   22.15    3.46
  -2  -4  26   50.96    4.51
   2   4 -26   52.59    6.27
  -2  -4  27   53.18    5.95
   2   4 -27   44.29    4.77
  -2  -4  28  454.96   30.64
   2   4 -28  431.25   26.59
  -2  -4  29   14.31    3.40
   2   4 -29   31.62    8.95
  -2  -4  30   35.61    4.90
   2   4 -30   37.56    5.10
  -2  -4  31   23.32    5.03
   2   4 -31   29.59    3.59
  -2  -4  32    1.96    3.66
   2   4 -32   -1.57    2.42
  -2  -4  33  239.04   18.49
   2   4 -33  221.34   14.50
  -2  -4  34    3.92    3.20
   2   4 -34    3.27    3.01
  -2  -4  35  163.20   14.83
   2   4 -35  156.34   10.13
  -2  -4  36   86.37    9.21
   2   4 -36   83.62    6.93
  -2  -4  37   13.65    4.97
   2   4 -37   15.35    3.99
  -2  -4  38  103.48   10.58
   2   4 -38  114.39   11.17
  -2  -4  39  228.59   21.82
   2   4 -39  242.44   12.80
  -2  -4  40   17.44    5.16
   2   4 -40   26.13    4.97
  -2  -4  41  260.60   23.52
   2   4 -41  264.46   19.21
  -2  -4  42   96.75    9.28
   2   4 -42   95.90    6.99
  -2  -4  43  152.02   13.98
   2   4 -43  154.77   12.02
  -2  -4  44   12.67    5.42
   2   4 -44   18.36    4.51
  -2  -4  45   36.65    7.19
   2   4 -45   39.46    5.10
  -2  -4  46   19.53    5.81
   2   4 -46   16.72    3.66
  -2  -4  47   17.64    6.34
   2   4 -47   10.13    4.51
  -2  -4  48   91.27   12.41
   2   4 -48   89.18    7.97
  -2  -4  49  288.43   19.40
   2   4 -49  276.54   19.80
  -2  -4  50   29.79    8.10
   2   4 -50   20.38    4.97
  -2  -4  51   34.56    7.97
   2   4 -51   32.80    5.62
  -2  -4  52   59.32    9.86
   2   4 -52   50.50    6.34
  -2  -4  53   41.09    9.41
   2   4 -53   56.31    8.69
   2   4 -54    9.41    3.99
  -2  -4  55   41.22   10.65
   2   4 -55   36.39    6.86
  -2  -4  56    2.03    7.51
   2   4 -56    3.72    4.64
  -2  -4  57    6.86    9.67
   2   4 -57    5.03    6.27
  -1  -3 -57    3.53    5.68
   1   3  57   -1.50   10.00
  -1  -3 -56   16.79    6.73
   1   3  56   15.22    7.84
  -1  -3 -55    1.57    5.29
   1   3  55    1.05    7.58
  -1  -3 -54   31.49    5.75
   1   3  54   21.04    7.45
  -1  -3 -53   30.05    5.81
   1   3  53   22.47    7.06
  -1  -3 -52   25.09    5.03
   1   3  52   24.96    8.62
  -1  -3 -51   74.74   10.00
   1   3  51   63.37    7.06
  -1  -3 -50    1.50    3.79
   1   3  50    3.01    8.17
  -1  -3 -49    2.48    4.51
   1   3  49   -0.39    6.79
  -1  -3 -48   -4.05    4.38
   1   3  48    1.50    4.44
  -1  -3 -47  172.34   11.43
   1   3  47  147.78   18.03
  -1  -3 -46    5.88    5.29
   1   3  46    2.55    4.18
  -1  -3 -45   54.94    6.08
   1   3  45   61.93    7.45
  -1  -3 -44   14.70    3.85
   1   3  44   14.70    5.95
  -1  -3 -43  257.66   18.10
   1   3  43  255.44   17.25
  -1  -3 -42   32.08    3.92
   1   3  42   23.52    6.53
  -1  -3 -41   32.21    4.12
   1   3  41   29.46    5.55
  -1  -3 -40    7.71    3.79
   1   3  40    5.42    3.53
  -1  -3 -39   60.50    5.49
   1   3  39   63.11    8.23
  -1  -3 -38   58.01    5.16
   1   3  38   61.21    6.66
  -1  -3 -37  253.87   20.78
   1   3  37  271.45   22.54
  -1  -3 -36  218.66   13.39
   1   3  36  225.52   18.10
  -1  -3 -35  123.93   12.80
   1   3  35  117.01    8.23
  -1  -3 -34  172.47   13.98
   1   3  34  184.43   11.96
  -1  -3 -33    0.52    2.03
   1   3  33   -0.46    4.38
  -1  -3 -32  521.21   26.98
   1   3  32  569.35   38.54
  -1  -3 -31   35.28    5.75
   1   3  31   33.45    4.18
  -1  -3 -30   24.83    3.66
   1   3  30   17.12    3.14
  -1  -3 -29  287.78   16.20
   1   3  29  290.72   21.30
  -1  -3 -28    5.23    2.35
   1   3  28    1.96    2.55
  -1  -3 -27  191.55   15.03
   1   3  27  185.08   16.86
  -1  -3 -26  223.95   12.94
   1   3  26  229.18   17.31
  -1  -3 -25   -0.91    1.96
   1   3  25   -1.89    2.61
  -1  -3 -24   98.45    7.12
   1   3  24   96.62    8.82
  -1  -3 -23  376.17   25.54
   1   3  23  378.39   25.81
  -1  -3 -22   43.38    5.81
   1   3  22   39.52    5.75
  -1  -3 -21   90.03    8.43
   1   3  21   90.35    8.88
  -1  -3 -20   91.07    8.75
   1   3  20   92.64    9.34
  -1  -3 -19   36.65    4.31
   1   3  19   40.50    5.49
   1   3  18  144.90   10.39
  -1  -3 -17 3711.41  165.48
   1   3  17 3800.07  168.81
   1   3  16   20.06    2.94
  -1  -3 -15  239.37   12.61
   1   3  15  248.32   15.68
  -1  -3 -14   80.88    6.60
   1   3  14   86.56    8.17
  -1  -3 -13  521.27   23.39
   1   3  13  534.27   27.11
  -1  -3 -12   81.73    6.08
   1   3  12   90.22    8.30
  -1  -3 -11  337.76   19.93
   1   3  11  346.51   24.83
  -1  -3 -10  245.32   17.57
   1   3  10  240.35   16.92
  -1  -3  -9   27.18    3.27
   1   3   9   30.64    3.53
  -1  -3  -8  634.68   33.91
   1   3   8  640.04   34.49
  -1  -3  -7  668.46   32.47
   1   3   7  670.62   36.91
  -1  -3  -6  191.16   13.59
   1   3   6  190.83   15.61
  -1  -3  -5  526.82   25.81
   1   3   5  561.32   30.97
  -1  -3  -4 1031.43   48.34
   1   3   4  974.99   50.24
  -1  -3  -3 2804.11  109.43
   1   3   3 2904.32  124.06
  -1  -3  -1  509.71   24.56
   1   3   1  538.00   27.11
   1   3  -1  502.32   24.76
   1   3  -3 2829.65  120.47
  -1  -3   4 1021.96   53.96
   1   3  -4 1004.32   52.39
  -1  -3   5  525.32   28.88
   1   3  -5  525.52   27.90
  -1  -3   6  192.33   14.83
  -1  -3   7  678.98   33.91
   1   3  -7  673.88   25.15
  -1  -3   8  632.01   34.43
   1   3  -8  637.10   36.72
  -1  -3   9   25.09    3.01
   1   3  -9   26.33    3.20
  -1  -3  10  243.09   11.24
   1   3 -10  245.77   15.42
  -1  -3  11  350.11   17.05
   1   3 -11  345.01   23.65
  -1  -3  12   88.98    7.45
   1   3 -12   92.18    8.23
  -1  -3  13  535.12   33.06
   1   3 -13  520.88   32.01
  -1  -3  14   77.02    6.47
   1   3 -14   88.85    7.38
  -1  -3  15  234.34   16.01
   1   3 -15  237.15   17.84
  -1  -3  16   15.88    3.20
   1   3 -16   21.43    2.74
  -1  -3  17 3780.40  160.78
   1   3 -17 3665.81  175.48
  -1  -3  19   38.81    5.42
   1   3 -19   38.35    3.53
  -1  -3  20  102.37    9.67
   1   3 -20   97.47    6.66
  -1  -3  21   95.77    8.17
   1   3 -21   98.19    9.60
  -1  -3  22   50.83    5.29
   1   3 -22   42.86    5.42
  -1  -3  23  408.58   25.15
   1   3 -23  382.97   27.24
  -1  -3  24   98.91    9.21
   1   3 -24  101.59    9.54
  -1  -3  25    0.33    1.57
   1   3 -25   -0.59    2.35
  -1  -3  26  210.36   17.84
   1   3 -26  234.14   13.20
  -1  -3  27  181.49   13.20
   1   3 -27  190.70   10.65
  -1  -3  28    6.27    3.27
   1   3 -28    6.53    1.83
  -1  -3  29  254.20   13.72
   1   3 -29  322.60   25.35
  -1  -3  30   22.93    3.66
   1   3 -30   16.07    4.12
  -1  -3  31   40.24    6.14
   1   3 -31   46.52    7.38
  -1  -3  32  558.90   33.91
   1   3 -32  527.41   24.30
  -1  -3  33    0.07    3.59
   1   3 -33   -2.42    2.48
  -1  -3  34  188.09   15.68
   1   3 -34  181.62   16.07
  -1  -3  35  116.48   10.78
   1   3 -35  118.31   12.61
  -1  -3  36  224.67   13.52
   1   3 -36  241.72   15.09
  -1  -3  37  280.40   23.26
   1   3 -37  279.35   20.51
  -1  -3  38   58.21    7.38
   1   3 -38   68.47    6.86
  -1  -3  39   55.01    6.14
   1   3 -39   61.02    6.14
  -1  -3  40    8.30    5.36
   1   3 -40    6.01    2.81
  -1  -3  41   26.46    5.88
   1   3 -41   31.36    5.81
  -1  -3  42   33.78    7.12
   1   3 -42   27.31    3.85
  -1  -3  43  289.94   22.73
   1   3 -43  258.25   17.90
  -1  -3  44   13.98    4.18
   1   3 -44   11.30    3.53
  -1  -3  45   43.44    8.95
   1   3 -45   54.42    5.10
  -1  -3  46    1.57    4.38
   1   3 -46    0.33    2.35
  -1  -3  47  168.88   12.74
   1   3 -47  189.98   11.76
  -1  -3  48    2.61    7.51
   1   3 -48    3.07    3.20
   1   3 -49    3.01    4.05
  -1  -3  50   20.51    6.66
   1   3 -50   15.03    5.29
  -1  -3  51   58.21    9.28
   1   3 -51   54.55    6.99
  -1  -3  52   15.55    8.43
   1   3 -52   23.52    4.90
  -1  -3  53   31.16    8.30
   1   3 -53   36.39    6.73
  -1  -3  54   15.16   11.04
   1   3 -54   30.90    5.42
  -1  -3  55    7.19    7.64
   1   3 -55    1.89    6.21
  -1  -3  56   13.26    9.41
   1   3 -56    8.56    4.18
  -1  -3  57    0.26    8.95
   1   3 -57   -4.12    6.53
   0  -2 -57   -1.37    6.86
   0   2  57    3.85    7.64
   0  -2 -56    5.03    5.55
   0   2  56    0.98   10.58
   0  -2 -55    1.70    5.49
   0   2  55    6.47    8.43
   0  -2 -54   52.92    7.84
   0   2  54   50.24    8.56
   0  -2 -53    3.07    3.99
   0   2  53    5.10    8.43
   0  -2 -52   77.35    9.34
   0   2  52   86.43    9.15
   0  -2 -51   -1.05    3.59
   0   2  51    8.36    8.30
   0  -2 -50   37.96    6.08
   0   2  50   34.89    8.49
   0  -2 -49    0.72    3.27
   0   2  49    3.92    5.42
   0  -2 -48   48.15    6.27
   0   2  48   40.11    7.71
   0  -2 -47    0.52    3.53
   0   2  47   -1.63    5.62
   0  -2 -46   55.79    7.71
   0   2  46   46.45    6.79
   0  -2 -45   -0.98    3.72
   0   2  45    0.52    5.10
   0  -2 -44    3.40    2.61
   0   2  44    1.24    5.88
   0  -2 -43    0.98    4.18
   0   2  43    0.78    3.40
   0  -2 -42  164.76   10.45
   0   2  42  177.89   13.39
   0  -2 -41    0.20    2.16
   0   2  41   -2.09    5.62
   0  -2 -40   19.66    4.77
   0   2  40   21.04    4.12
   0  -2 -39    0.13    2.35
   0   2  39    3.40    4.18
   0  -2 -38  161.89   12.80
   0   2  38  169.47   13.13
   0  -2 -37    2.09    3.92
   0   2  37    2.42    2.94
   0  -2 -36   60.56    6.01
   0   2  36   59.12    8.17
   0  -2 -35   -2.22    2.16
   0   2  35    1.11    4.70
   0  -2 -34  487.43   26.26
   0   2  34  513.50   26.65
   0  -2 -33    0.13    2.29
   0   2  33   -3.66    3.27
   0  -2 -32  101.39    7.64
   0   2  32  118.90   11.76
   0  -2 -31   -1.57    3.01
   0   2  31    0.59    2.61
   0  -2 -30   12.74    3.59
   0   2  30   14.50    3.07
   0  -2 -29   -0.46    2.22
   0   2  29    2.87    2.55
   0  -2 -28  139.22    8.49
   0   2  28  150.78   12.22
   0  -2 -27    1.89    1.76
   0   2  27   -2.61    3.01
   0  -2 -26    1.57    1.63
   0   2  26    1.89    1.83
   0  -2 -25    0.13    1.76
   0   2  25    0.98    1.83
   0  -2 -24   37.63    5.42
   0   2  24   41.22    4.38
   0  -2 -23    0.26    1.76
   0   2  23    0.52    2.09
   0  -2 -22  214.68   13.46
   0   2  22  209.97   12.41
   0  -2 -21   -2.42    1.76
   0   2  21   -0.91    2.03
   0  -2 -20 1017.91   45.21
   0   2  20 1019.35   50.70
   0  -2 -19   -1.31    1.37
   0   2  19   -1.50    2.09
   0  -2 -18  753.32   43.97
   0   2  18  723.01   39.52
   0  -2 -17   -1.05    1.70
   0   2  17    0.39    1.24
   0  -2 -16  334.62   17.31
   0   2  16  333.05   23.98
   0  -2 -15   -2.29    1.96
   0   2  15    0.59    1.83
   0  -2 -14  308.36   23.32
   0   2  14  318.55   21.95
   0  -2 -13   -1.57    1.44
   0   2  13    3.20    1.50
   0  -2 -12  807.61   51.87
   0   2  12  868.04   49.06
   0  -2 -11   -0.26    1.24
   0   2  11    0.46    1.37
   0  -2 -10   14.05    2.16
   0   2  10   10.91    2.09
   0  -2  -9   -0.20    1.37
   0   2   9    0.59    1.05
   0  -2  -8   81.21    7.77
   0   2   8   82.77    7.12
   0  -2  -7    2.09    0.98
   0   2   7   -2.16    1.37
   0  -2  -6  783.90   40.31
   0   2   6  780.89   38.81
   0  -2  -5    0.65    0.59
   0   2   5    0.72    0.98
   0  -2  -4 2287.87   95.51
   0   2   4 2406.77   95.97
   0  -2  -3    0.72    0.91
   0   2   3   -0.20    0.85
   0  -2  -2  192.53   11.56
   0   2   2  193.38   13.26
   0  -2  -1    0.65    0.78
   0   2   1    0.52    0.85
   0  -2   0  674.93   33.58
   0   2   0  674.60   34.89
   0   2  -1    0.72    0.78
   0  -2   2  192.86   13.33
   0  -2   3    0.78    1.18
   0   2  -3    0.78    0.72
   0  -2   4 2372.21   72.12
   0   2  -4 2352.68   75.91
   0  -2   5    1.89    1.05
   0   2  -5    0.91    1.70
   0  -2   6  782.40   41.48
   0   2  -6  725.95   43.58
   0  -2   7    1.44    1.11
   0   2  -7    0.26    1.11
   0  -2   8   81.27    7.90
   0  -2   9   -0.20    1.50
   0   2  -9    0.26    1.44
   0  -2  10   15.42    2.09
   0   2 -10   13.59    1.96
   0  -2  11    0.59    1.37
   0   2 -11    0.85    1.18
   0  -2  12  850.93   31.16
   0   2 -12  838.38   33.58
   0  -2  13   -0.72    1.44
   0   2 -13   -0.91    1.37
   0  -2  14  310.19   21.89
   0   2 -14  304.83   16.92
   0  -2  15   -0.85    1.24
   0   2 -15   -0.26    1.76
   0  -2  16  336.84   20.38
   0   2 -16  339.78   17.84
   0  -2  17    0.20    1.83
   0   2 -17   -0.72    1.96
   0  -2  18  768.09   33.78
   0   2 -18  783.18   50.24
   0  -2  19    0.65    2.09
   0   2 -19   -0.39    1.76
   0  -2  20 1068.35   39.52
   0   2 -20 1009.48   39.85
   0  -2  21    3.85    3.92
   0   2 -21   -0.52    1.76
   0  -2  22  231.79   11.50
   0   2 -22  213.76   12.48
   0  -2  23    0.33    1.89
   0   2 -23    0.26    1.83
   0  -2  24   36.26    4.05
   0   2 -24   35.80    4.31
   0  -2  25   -0.52    3.07
   0   2 -25    0.13    2.03
   0  -2  26    1.24    2.68
   0   2 -26    0.72    1.37
   0  -2  27   -2.35    3.01
   0   2 -27    0.20    1.50
   0  -2  28  156.40   10.39
   0   2 -28  150.98   11.24
   0  -2  29   -0.46    1.89
   0   2 -29    0.52    2.29
   0  -2  30   10.78    2.55
   0   2 -30   10.91    2.61
   0  -2  31    2.42    3.66
   0   2 -31    1.57    2.09
   0  -2  32  111.45   11.24
   0   2 -32  103.68    7.71
   0  -2  33    1.57    3.14
   0   2 -33   -0.59    3.59
   0   2 -34  512.52   23.52
   0  -2  35    0.52    4.57
   0   2 -35    1.31    2.16
   0  -2  36   57.23    5.49
   0   2 -36   53.51    6.99
   0  -2  37   -0.85    3.20
   0   2 -37   -2.09    3.01
   0  -2  38  170.45   14.31
   0   2 -38  146.34   10.91
   0  -2  39   -3.40    4.38
   0   2 -39    3.53    3.20
   0  -2  40   23.91    5.88
   0   2 -40   20.12    3.79
   0  -2  41    0.46    5.03
   0   2 -41   -1.89    2.48
   0  -2  42  177.05   12.80
   0   2 -42  159.93   13.00
   0  -2  43    2.09    5.62
   0   2 -43    1.44    2.29
   0  -2  44    0.13    5.68
   0   2 -44    0.59    3.14
   0  -2  45   -3.53    4.05
   0   2 -45    1.63    3.92
   0  -2  46   50.63   10.19
   0   2 -46   57.56    5.16
   0  -2  47    2.94    4.64
   0   2 -47    2.29    3.85
   0  -2  48   53.70    7.64
   0   2 -48   35.34    5.49
   0  -2  49   -6.14    7.58
   0   2 -49    0.52    3.72
   0  -2  50   42.92   17.44
   0   2 -50   30.51    5.49
   0  -2  51   -0.85    9.28
   0   2 -51   -1.57    4.18
   0  -2  52   91.14   12.02
   0   2 -52   77.35    7.32
   0  -2  53    1.96    7.38
   0   2 -53   -0.85    4.64
   0  -2  54   50.50   10.19
   0   2 -54   47.89    7.64
   0  -2  55    0.98    9.47
   0   2 -55   -0.39    3.66
   0  -2  56    1.31    6.14
   0   2 -56    4.44    6.21
   0  -2  57   -0.46   10.71
   0   2 -57    0.78    4.25
   1  -1 -58    8.23    5.75
   1  -1 -57    0.26    7.25
  -1   1  57   -1.96    7.90
   1  -1 -56   48.34    7.19
  -1   1  56    4.18    6.79
   1  -1 -55   -0.85    6.34
  -1   1  55   -7.32    7.38
   1  -1 -54   71.08    7.45
  -1   1  54   62.19   10.13
   1  -1 -53   -4.38    5.81
  -1   1  53    1.05    5.03
   1  -1 -52    6.86    6.01
  -1   1  52   -1.18    7.97
   1  -1 -51    2.68    3.72
  -1   1  51   -0.52    7.97
   1  -1 -50  142.55   10.98
  -1   1  50  142.16   10.39
   1  -1 -49    1.24    3.27
  -1   1  49    6.93    7.97
   1  -1 -48    6.01    5.55
  -1   1  48    0.33    4.05
   1  -1 -47    2.09    3.20
  -1   1  47   -2.16    6.01
   1  -1 -46    2.16    4.44
  -1   1  46    6.40    5.95
   1  -1 -45    3.07    3.99
  -1   1  45    2.55    4.51
   1  -1 -44  121.84   11.04
  -1   1  44  138.24   13.59
   1  -1 -43    2.61    3.20
  -1   1  43    5.23    5.36
   1  -1 -42    1.44    2.81
  -1   1  42    2.16    3.46
   1  -1 -41    1.11    3.66
  -1   1  41    6.08    5.49
   1  -1 -40    1.50    3.92
  -1   1  40    7.06    4.31
   1  -1 -39   -1.63    2.61
  -1   1  39   -1.11    3.99
   1  -1 -38    9.02    3.33
  -1   1  38    4.44    4.44
   1  -1 -37   -5.03    3.66
  -1   1  37   -1.96    4.51
   1  -1 -36  917.76   52.46
  -1   1  36  951.21   60.10
   1  -1 -35   -0.91    3.14
  -1   1  35    0.98    3.85
   1  -1 -34  957.35   60.50
  -1   1  34 1003.73   43.90
   1  -1 -33    0.13    2.09
  -1   1  33    0.65    3.92
   1  -1 -32 1353.25   74.41
  -1   1  32 1387.62   73.04
   1  -1 -31    1.18    2.94
  -1   1  31   -4.38    3.20
   1  -1 -30    2.55    2.48
  -1   1  30   -1.63    2.94
   1  -1 -29   -0.46    1.57
  -1   1  29    1.63    3.40
   1  -1 -28  128.77   12.74
  -1   1  28  118.51   11.43
   1  -1 -27    0.00    2.55
  -1   1  27   -0.39    1.83
   1  -1 -26  659.51   41.29
  -1   1  26  705.83   32.27
   1  -1 -25    0.78    2.16
  -1   1  25   -2.94    2.48
   1  -1 -24   72.12    6.34
  -1   1  24   77.74    5.81
   1  -1 -23   -0.20    1.89
  -1   1  23   -1.05    2.16
   1  -1 -22    3.99    2.29
  -1   1  22    2.68    2.22
   1  -1 -21    0.00    2.09
  -1   1  21    1.31    1.57
   1  -1 -20  929.58   49.85
  -1   1  20  961.20   37.76
   1  -1 -19    0.59    1.96
  -1   1  19    0.07    2.16
   1  -1 -18    6.99    2.03
  -1   1  18    9.28    2.55
   1  -1 -17    0.46    1.31
  -1   1  17    1.70    1.50
   1  -1 -16  104.40   10.32
  -1   1  16  106.16    6.93
   1  -1 -15   -1.18    1.11
  -1   1  15    4.83    1.96
   1  -1 -14    4.57    1.89
  -1   1  14    4.25    1.31
   1  -1 -13    0.91    1.57
  -1   1  13   -1.50    3.59
   1  -1 -12   27.50    3.33
  -1   1  12   28.09    5.29
   1  -1 -11    1.50    1.44
  -1   1  11    0.46    3.01
   1  -1 -10  222.58   15.88
   1  -1  -9    0.20    0.91
   1  -1  -8  365.07   24.04
   1  -1  -7    0.07    0.85
   1  -1  -6   33.97    3.85
   1  -1  -5    0.07    1.05
  -1   1   5    1.31    1.44
   1  -1  -4  372.77   22.21
  -1   1   4  361.73   22.67
   1  -1  -3   -0.59    0.85
   1  -1  -1   -0.33    0.72
  -1   1   1   -0.78    0.85
  -1   1   0 3100.32  132.56
  -1   1  -1    0.00    0.78
  -1   1  -3   -1.11    0.91
   1  -1   4  356.05   22.54
  -1   1  -4  346.90   21.30
  -1   1  -5    0.91    1.18
   1  -1   6   38.35    4.97
  -1   1  -6   30.84    3.99
  -1   1  -7   -0.26    1.11
  -1   1  -8  395.58   26.00
  -1   1  -9    1.70    1.24
  -1   1 -10  219.71   15.22
  -1   1 -11   -0.13    1.57
   1  -1  12   31.10    4.70
  -1   1 -12   28.48    3.40
  -1   1 -13   -1.24    1.63
  -1   1 -14    4.44    1.44
   1  -1  15    1.76    2.94
  -1   1 -15   -2.42    1.83
  -1   1 -16   99.30   10.78
   1  -1  17    1.37    3.40
  -1   1 -17   -0.98    2.16
   1  -1  18    8.49    2.09
  -1   1 -18    5.42    1.89
   1  -1  19    4.31    5.10
  -1   1 -19    1.76    1.76
  -1   1 -20  940.04   52.26
   1  -1  21   -1.11    1.50
  -1   1 -21    0.00    1.44
   1  -1  22    4.57    1.83
  -1   1 -22    3.20    1.89
   1  -1  23    1.76    1.83
  -1   1 -23    0.46    1.44
   1  -1  24   76.11    5.81
  -1   1 -24   74.61    6.60
   1  -1  25   -0.98    2.42
  -1   1 -25   -1.18    2.48
   1  -1  26  702.69   30.12
  -1   1 -26  660.69   39.72
   1  -1  27   -0.59    2.68
  -1   1 -27   -0.98    2.29
   1  -1  28  134.65   12.09
  -1   1 -28  128.83   12.02
   1  -1  29   -1.96    2.29
  -1   1 -29   -0.91    1.57
   1  -1  30    1.05    2.61
  -1   1 -30   -4.05    2.61
   1  -1  31   -0.13    3.01
  -1   1 -31   -2.22    2.87
   1  -1  32 1481.30   74.67
  -1   1 -32 1372.46   78.20
   1  -1  33   -2.81    3.27
  -1   1 -33    0.98    2.03
   1  -1  34  980.15   59.78
  -1   1 -34  995.44   65.20
   1  -1  35   -2.81    3.99
  -1   1 -35   -0.72    3.53
   1  -1  36  977.41   58.54
  -1   1 -36  919.13   52.07
   1  -1  37   -3.40    3.72
  -1   1 -37    1.50    2.74
   1  -1  38    2.42    4.51
  -1   1 -38    6.47    3.46
   1  -1  39   -2.35    4.31
  -1   1 -39   -0.39    3.53
   1  -1  40    5.16    4.18
  -1   1 -40    7.51    2.81
   1  -1  41   -0.91    4.57
  -1   1 -41    0.52    3.79
   1  -1  42    3.07    4.12
  -1   1 -42    0.59    4.12
   1  -1  43    8.30    5.23
  -1   1 -43    1.50    2.61
   1  -1  44  116.75   10.00
  -1   1 -44  120.73   12.02
   1  -1  45   -0.98    3.99
  -1   1 -45    1.05    2.61
   1  -1  46    1.31    7.06
  -1   1 -46    0.33    3.07
   1  -1  47   -0.59    4.97
  -1   1 -47   -0.07    4.25
   1  -1  48    7.25    7.19
  -1   1 -48   -0.33    3.72
   1  -1  49    4.51    6.93
  -1   1 -49   -2.87    4.12
   1  -1  50  149.93   12.48
  -1   1 -50  140.07   13.59
   1  -1  51    6.14    9.54
  -1   1 -51    2.03    3.85
   1  -1  52    9.28    6.01
  -1   1 -52   10.71    5.36
   1  -1  53    3.72    8.36
  -1   1 -53   -1.05    5.68
   1  -1  54   77.09    9.80
  -1   1 -54   62.33    8.49
   1  -1  55    7.51    8.30
  -1   1 -55    3.59    6.21
   1  -1  56    4.83    5.88
  -1   1 -56   37.76    6.60
   1  -1  57   -9.15    9.15
  -1   1 -57   -1.89    4.05
   1  -1  58   -0.07    6.73
   2   0 -57    0.91    4.90
  -2   0  57    1.89   10.00
   2   0 -56    3.27    6.60
  -2   0  56    2.94    6.86
   2   0 -55    1.18    3.99
  -2   0  55   -4.12    8.88
   2   0 -54   37.89    7.77
  -2   0  54   34.36    8.23
   2   0 -53   -1.11    4.18
  -2   0  53    1.57    5.55
   2   0 -52   87.35    8.49
  -2   0  52   65.07   11.56
   2   0 -51   -2.61    4.44
  -2   0  51   -3.72    6.01
   2   0 -50   40.24    5.88
  -2   0  50   30.97    7.38
   2   0 -49   -0.98    3.14
  -2   0  49   -3.07    6.93
   2   0 -48   48.80    6.34
  -2   0  48   50.57    7.77
   2   0 -47   -4.97    3.79
  -2   0  47   -0.52    6.60
   2   0 -46   64.15    6.01
  -2   0  46   62.13   10.32
   2   0 -45   -0.26    3.72
  -2   0  45    1.57    4.05
   2   0 -44    1.96    2.87
  -2   0  44    8.62    6.01
   2   0 -43    1.05    3.66
  -2   0  43   -2.35    4.97
   2   0 -42  164.18   14.70
  -2   0  42  173.45   10.78
   2   0 -41   -1.44    2.55
  -2   0  41   -0.13    4.57
   2   0 -40   24.69    4.83
  -2   0  40   25.54    5.42
   2   0 -39    1.96    5.42
  -2   0  39    3.92    4.44
   2   0 -38  167.25   12.35
  -2   0  38  162.74   16.46
   2   0 -37   -1.76    2.87
  -2   0  37   -1.44    3.46
   2   0 -36   68.07    8.36
  -2   0  36   52.46    5.88
   2   0 -35   -1.89    2.16
  -2   0  35   -1.70    4.05
   2   0 -34  514.28   24.56
  -2   0  34  513.63   35.15
   2   0 -33   -0.13    3.14
  -2   0  33    0.72    2.55
   2   0 -32  103.61   10.45
  -2   0  32  101.26   10.19
   2   0 -31   -1.57    1.76
  -2   0  31    0.39    3.53
   2   0 -30    7.77    2.55
  -2   0  30   18.36    4.05
   2   0 -29   -1.31    2.29
  -2   0  29   -0.26    2.16
   2   0 -28  154.05   12.09
  -2   0  28  164.96   10.71
   2   0 -27   -0.26    1.50
  -2   0  27   -0.52    2.87
   2   0 -26    1.18    1.31
  -2   0  26    1.76    2.35
   2   0 -25   -0.52    1.44
  -2   0  25    0.91    2.94
   2   0 -24   37.76    5.36
  -2   0  24   35.54    5.10
   2   0 -23   -0.33    1.44
  -2   0  23    1.96    2.74
   2   0 -22  216.05   18.68
  -2   0  22  204.61   14.76
   2   0 -21   -1.05    1.50
  -2   0  21   -0.85    1.50
   2   0 -20 1016.41   57.16
  -2   0  20 1050.12   56.90
   2   0 -19   -0.07    2.16
  -2   0  19    0.20    2.94
   2   0 -18  750.32   34.69
  -2   0  18  768.61   34.30
   2   0 -17   -0.91    1.76
  -2   0  17   -0.98    2.42
   2   0 -16  353.89   27.83
  -2   0  16  339.78   22.73
   2   0 -15   -1.18    1.50
  -2   0  15    1.50    1.70
   2   0 -14  309.01   21.17
  -2   0  14  317.83   16.59
   2   0 -13   -1.89    1.44
  -2   0  13    0.91    1.83
   2   0 -12  828.45   34.76
  -2   0  12  864.45   48.87
   2   0 -11    0.26    1.18
  -2   0  11    0.78    1.24
   2   0 -10   12.48    1.96
  -2   0  10   14.50    2.09
   2   0  -9    0.78    0.85
  -2   0   9   -1.83    1.37
   2   0  -8   80.42    4.97
  -2   0   8   91.33    6.08
   2   0  -7   -0.33    1.18
  -2   0   7    0.33    1.31
   2   0  -6  751.89   29.46
  -2   0   6  779.91   45.08
   2   0  -5    0.52    0.85
  -2   0   5    1.11    1.24
   2   0  -4 2258.14  111.32
  -2   0   4 2417.94  101.13
   2   0  -3    0.20    0.85
  -2   0   3   -0.91    0.65
   2   0  -2  178.03   12.41
  -2   0   2  194.23   11.63
   2   0  -1    1.31    0.85
  -2   0   1    0.20    0.78
   2   0   0  648.80   36.78
  -2   0   0  659.25   30.38
   2   0   1    0.26    0.98
  -2   0  -1    0.00    0.91
   2   0   2  187.69   12.15
  -2   0  -2  188.22   14.31
   2   0   3    0.85    0.72
  -2   0  -3   -0.20    0.72
   2   0   4 2303.48   74.87
  -2   0  -4 2362.61   70.88
   2   0   5    1.57    0.72
  -2   0  -5   -0.78    1.11
   2   0   6  766.52   39.20
  -2   0  -6  742.94   39.66
   2   0   7    0.26    1.05
  -2   0  -7   -0.72    1.31
   2   0   8   82.64    6.99
  -2   0  -8   79.12    8.23
   2   0   9   -0.78    1.24
  -2   0  -9   -0.07    1.05
   2   0  10   11.96    1.83
  -2   0 -10   14.05    1.50
   2   0  11    0.59    1.05
  -2   0 -11    0.33    1.24
   2   0  12  863.60   33.51
  -2   0 -12  832.83   32.80
   2   0  13   -1.05    1.63
  -2   0 -13   -0.91    1.37
   2   0  14  326.00   23.06
  -2   0 -14  303.20   16.01
   2   0  15    1.11    1.44
  -2   0 -15   -0.52    1.96
   2   0  16  355.27   24.69
  -2   0 -16  338.87   19.01
   2   0  17    0.26    1.63
  -2   0 -17   -1.31    1.83
   2   0  18  775.47   31.29
  -2   0 -18  746.53   30.77
   2   0  19   -3.20    3.79
  -2   0 -19   -0.26    1.57
   2   0  20 1031.76   52.39
  -2   0 -20 1041.43   61.21
   2   0  21    0.07    1.76
  -2   0 -21    0.00    1.37
   2   0  22  223.63   15.35
  -2   0 -22  210.43   17.90
   2   0  23   -1.37    1.89
  -2   0 -23    0.98    1.63
   2   0  24   38.74    5.81
  -2   0 -24   34.56    5.42
   2   0  25   -0.39    1.63
  -2   0 -25   -1.57    2.29
   2   0  26    0.59    1.96
  -2   0 -26    1.37    2.09
   2   0  27   -0.13    1.89
  -2   0 -27   -1.11    2.42
   2   0  28  155.68   10.71
  -2   0 -28  147.19    9.02
   2   0  29    3.07    2.55
  -2   0 -29   -0.65    1.63
   2   0  30    2.48    3.79
  -2   0 -30    9.86    2.29
   2   0  31    1.96    2.55
  -2   0 -31   -1.63    2.87
   2   0  32  115.70    8.88
  -2   0 -32  118.38   10.26
   2   0  33   -1.18    3.66
  -2   0 -33    2.16    2.03
   2   0  34  554.59   34.43
  -2   0 -34  505.33   23.71
   2   0  35   -2.09    3.07
  -2   0 -35    0.46    3.01
   2   0  36   58.47    8.82
  -2   0 -36   49.19    5.36
   2   0  37   -0.52    4.70
  -2   0 -37    0.91    2.16
   2   0  38  174.43   11.04
  -2   0 -38  151.37   11.63
   2   0  39    0.07    4.18
  -2   0 -39    2.48    2.87
   2   0  40   23.06    5.75
  -2   0 -40   20.64    3.40
   2   0  41    0.26    3.14
  -2   0 -41    1.05    3.53
   2   0  42  176.98   11.30
  -2   0 -42  170.19   10.78
   2   0  43    5.23    6.27
  -2   0 -43   -2.87    2.55
   2   0  44    1.57    3.79
  -2   0 -44    0.46    4.12
   2   0  45   -0.72    5.23
  -2   0 -45   -1.50    3.14
   2   0  46   51.68    8.30
  -2   0 -46   56.25    6.21
   2   0  47   -0.72    5.29
  -2   0 -47    4.64    3.46
   2   0  48   46.32    8.95
  -2   0 -48   46.38    5.95
   2   0  49   -4.77    5.88
  -2   0 -49   -2.03    3.33
   2   0  50   26.79    7.45
  -2   0 -50   39.39    5.81
   2   0  51   -0.33    5.29
  -2   0 -51    4.83    3.99
   2   0  52   77.02   13.92
  -2   0 -52   78.66    6.53
   2   0  53    2.68    6.53
  -2   0 -53   -6.73    5.75
   2   0  54   40.11   10.26
  -2   0 -54   52.92    5.75
   2   0  55    2.09    8.36
  -2   0 -55   -5.36    6.53
   2   0  56    1.70    8.17
  -2   0 -56   -2.35    5.36
   2   0  57    1.83   10.58
  -2   0 -57   -0.13    3.79
   3   1 -57   11.30    8.10
  -3  -1  57    9.60    7.45
   3   1 -56   14.50    4.97
  -3  -1  56   12.09   10.65
   3   1 -55    1.11    7.12
  -3  -1  55    2.87    8.10
   3   1 -54   35.15    5.29
  -3  -1  54   15.94    6.53
   3   1 -53   41.16    7.06
  -3  -1  53   26.20    9.28
   3   1 -52   26.72    5.62
  -3  -1  52   27.11    6.73
   3   1 -51   65.85    7.25
  -3  -1  51   74.15   12.41
   3   1 -50    3.53    4.70
  -3  -1  50    2.35    7.38
   3   1 -49    0.00    3.46
  -3  -1  49   11.11    5.55
   3   1 -48    1.05    4.18
  -3  -1  48   -1.63    5.81
   3   1 -47  182.92   13.98
  -3  -1  47  186.26   15.22
   3   1 -46    4.51    4.38
  -3  -1  46    3.72    4.51
   3   1 -45   52.72    5.81
  -3  -1  45   53.31    9.80
   3   1 -44   20.84    4.51
  -3  -1  44   12.15    5.42
   3   1 -43  252.50   14.37
  -3  -1  43  259.49   16.79
   3   1 -42   32.14    3.66
  -3  -1  42   31.62    7.64
   3   1 -41   28.35    4.18
  -3  -1  41   27.90    5.68
   3   1 -40    7.97    3.01
  -3  -1  40    7.58    4.97
   3   1 -39   59.65    5.88
  -3  -1  39   62.52    8.10
   3   1 -38   62.00    5.81
  -3  -1  38   63.11    8.43
   3   1 -37  275.50   15.61
  -3  -1  37  263.15   18.16
   3   1 -36  219.97   15.81
  -3  -1  36  238.78   19.60
   3   1 -35  104.86   11.04
  -3  -1  35  114.79   10.78
   3   1 -34  188.15   12.35
  -3  -1  34  195.40   12.94
   3   1 -33   -3.85    2.55
  -3  -1  33   -2.16    3.79
   3   1 -32  531.40   37.11
  -3  -1  32  531.85   34.69
   3   1 -31   42.14    6.08
  -3  -1  31   32.93    5.49
   3   1 -30   22.41    3.27
  -3  -1  30   20.58    4.25
   3   1 -29  263.74   16.53
  -3  -1  29  311.89   17.70
   3   1 -28    5.29    2.61
  -3  -1  28    5.88    2.22
   3   1 -27  182.21   14.50
  -3  -1  27  188.54   10.52
   3   1 -26  236.63   12.15
  -3  -1  26  227.74   15.81
   3   1 -25   -2.09    1.76
  -3  -1  25    1.50    2.74
   3   1 -24  102.63    7.12
  -3  -1  24   97.28    9.73
   3   1 -23  391.79   28.48
  -3  -1  23  378.85   27.57
   3   1 -22   42.60    5.49
  -3  -1  22   43.90    5.81
   3   1 -21   90.42    8.10
  -3  -1  21   87.09    6.53
   3   1 -20   97.28    8.36
  -3  -1  20  101.78    7.38
   3   1 -19   44.16    5.68
  -3  -1  19   37.76    5.03
  -3  -1  18  138.57   10.52
   3   1 -17 3868.80  137.26
  -3  -1  17 3960.45  123.80
   3   1 -16   18.42    2.68
  -3  -1  16   22.28    3.92
   3   1 -15  241.00   18.16
  -3  -1  15  246.49   17.38
   3   1 -14   83.88    7.58
  -3  -1  14   89.96    6.21
   3   1 -13  539.17   33.71
  -3  -1  13  519.64   23.58
   3   1 -12   84.08    7.71
  -3  -1  12   88.26    7.97
   3   1 -11  331.36   15.68
  -3  -1  11  356.64   24.30
   3   1 -10  233.95   15.74
  -3  -1  10  247.14   17.64
   3   1  -9   26.26    3.53
  -3  -1   9   25.74    2.61
   3   1  -8  636.38   32.67
  -3  -1   8  631.81   36.65
   3   1  -7  673.69   33.32
  -3  -1   7  689.89   36.13
   3   1  -6  202.72   14.18
  -3  -1   6  188.67   13.92
   3   1  -5  542.76   27.96
  -3  -1   5  552.56   31.82
   3   1  -4 1040.78   53.18
  -3  -1   4 1025.62   50.37
   3   1  -3 2800.06  118.77
  -3  -1   3 2873.55  129.68
   3   1  -1  499.91   24.89
  -3  -1   1  528.20   25.74
  -3  -1  -1  519.18   24.43
   3   1   4  971.40   48.02
  -3  -1  -4  996.68   50.11
   3   1   5  513.63   30.31
  -3  -1  -5  519.11   20.71
   3   1   6  195.01   16.33
  -3  -1  -6  184.56   12.41
   3   1   7  658.92   36.00
  -3  -1  -7  662.84   25.74
  -3  -1  -8  614.63   32.40
   3   1   9   26.20    3.20
  -3  -1  -9   28.16    3.33
   3   1  10  252.89   18.29
  -3  -1 -10  238.78   18.29
   3   1  11  352.13   23.32
  -3  -1 -11  324.04   22.87
   3   1  12   84.28    7.38
  -3  -1 -12   81.47    4.97
   3   1  13  524.01   30.71
  -3  -1 -13  531.85   31.42
   3   1  14   83.03    5.62
  -3  -1 -14   82.25    6.86
   3   1  15  249.50   20.91
  -3  -1 -15  230.55   16.92
   3   1  16   16.66    2.61
  -3  -1 -16   19.93    2.48
   3   1  17 3958.76  169.47
  -3  -1 -17 3733.95  169.99
  -3  -1 -18  131.97   11.30
   3   1  19   42.01    6.08
  -3  -1 -19   40.57    4.38
   3   1  20   95.77   10.39
  -3  -1 -20   93.62    9.28
   3   1  21   90.55    9.60
  -3  -1 -21   93.62    6.40
   3   1  22   39.85    5.62
  -3  -1 -22   42.53    4.44
   3   1  23  389.30   21.04
  -3  -1 -23  406.94   21.69
   3   1  24  100.54    9.08
  -3  -1 -24  101.20    7.90
   3   1  25   -0.65    2.68
  -3  -1 -25    1.76    1.89
   3   1  26  237.80   13.65
  -3  -1 -26  246.82   13.13
   3   1  27  199.06   11.30
  -3  -1 -27  188.41   11.04
   3   1  28    1.37    3.14
  -3  -1 -28    3.79    1.89
   3   1  29  285.17   25.81
  -3  -1 -29  308.75   17.25
   3   1  30   16.40    3.33
  -3  -1 -30   18.03    3.59
   3   1  31   39.92    4.38
  -3  -1 -31   39.00    6.01
   3   1  32  554.72   34.56
  -3  -1 -32  534.53   26.72
   3   1  33    0.46    4.25
  -3  -1 -33   -0.59    1.89
   3   1  34  184.95   10.98
  -3  -1 -34  182.21   11.17
   3   1  35  114.85   12.09
  -3  -1 -35  107.60   11.56
   3   1  36  244.60   20.51
  -3  -1 -36  215.07   12.28
   3   1  37  275.37   16.27
  -3  -1 -37  275.82   15.48
   3   1  38   63.04    6.34
  -3  -1 -38   62.98    7.25
   3   1  39   71.60    9.54
  -3  -1 -39   65.20    5.68
   3   1  40   14.44    4.31
  -3  -1 -40    6.79    3.20
   3   1  41   29.53    5.10
  -3  -1 -41   23.65    5.62
   3   1  42   26.65    6.34
  -3  -1 -42   24.83    3.53
   3   1  43  249.76   14.05
  -3  -1 -43  248.58   13.13
   3   1  44   20.25    4.44
  -3  -1 -44   13.20    5.23
   3   1  45   57.16    8.43
  -3  -1 -45   41.75    5.88
   3   1  46    1.63    6.08
  -3  -1 -46    3.59    3.92
   3   1  47  186.32   15.55
  -3  -1 -47  195.01   15.22
   3   1  48    2.81    7.32
  -3  -1 -48   -0.85    3.20
   3   1  49    4.57    4.31
  -3  -1 -49    3.20    4.83
   3   1  50    4.64    8.82
  -3  -1 -50    1.05    3.59
   3   1  51   59.97    9.08
  -3  -1 -51   68.60    6.34
   3   1  52   18.03    7.38
  -3  -1 -52   26.07    6.99
   3   1  53   42.73   10.45
  -3  -1 -53   34.69    5.95
   3   1  54   24.37    7.32
  -3  -1 -54   35.80    7.64
   3   1  55   -0.85    9.73
  -3  -1 -55    3.66    4.38
   3   1  56   13.39    8.49
  -3  -1 -56    8.43    4.64
   3   1  57    4.25    7.97
  -3  -1 -57    3.66    5.68
   4   2 -57   -4.97    8.04
  -4  -2  57   -5.81   10.71
   4   2 -56    6.47    4.90
   4   2 -55   39.20    7.45
  -4  -2  55   34.56   10.32
   4   2 -54    2.74    4.97
  -4  -2  54    8.62    6.99
   4   2 -53   52.79    7.38
  -4  -2  53   52.46   10.52
   4   2 -52   66.57    7.25
  -4  -2  52   50.63   11.76
   4   2 -51   29.40    6.99
  -4  -2  51   21.23    6.73
   4   2 -50   23.45    5.29
  -4  -2  50   19.66    7.25
   4   2 -49  241.59   17.12
  -4  -2  49  212.78   16.66
   4   2 -48   81.66    8.17
  -4  -2  48   70.43   10.00
   4   2 -47   10.32    4.05
  -4  -2  47   15.29    6.53
   4   2 -46    8.17    4.64
  -4  -2  46   10.06    4.97
   4   2 -45   46.19    6.01
  -4  -2  45   33.32    6.86
   4   2 -44   15.61    4.44
  -4  -2  44   11.76    6.86
   4   2 -43  162.54    9.73
  -4  -2  43  149.02   10.84
   4   2 -42  102.24    8.04
  -4  -2  42  105.84    9.02
   4   2 -41  267.92   22.15
  -4  -2  41  283.08   21.43
   4   2 -40   23.98    4.12
  -4  -2  40   27.24    6.21
   4   2 -39  237.80   17.44
  -4  -2  39  231.79   13.46
   4   2 -38  106.62   10.78
  -4  -2  38  121.32    9.15
   4   2 -37   11.56    3.14
  -4  -2  37   12.48    4.57
   4   2 -36   81.53    8.43
  -4  -2  36   71.93    6.99
   4   2 -35  157.97   13.65
  -4  -2  35  163.26   10.58
   4   2 -34    2.61    2.35
  -4  -2  34    1.24    4.77
   4   2 -33  239.83   17.18
  -4  -2  33  242.90   19.40
   4   2 -32    0.52    2.68
  -4  -2  32    3.92    2.81
   4   2 -31   28.61    3.79
  -4  -2  31   29.86    4.12
   4   2 -30   36.98    5.29
  -4  -2  30   40.24    5.23
   4   2 -29   19.08    3.72
  -4  -2  29   17.51    3.99
   4   2 -28  432.62   20.06
  -4  -2  28  443.98   27.83
   4   2 -27   48.28    4.12
  -4  -2  27   50.50    5.55
   4   2 -26   49.78    6.14
  -4  -2  26   54.68    6.47
   4   2 -25   16.79    3.07
  -4  -2  25   23.13    3.53
   4   2 -24   68.47    7.32
  -4  -2  24   67.22    7.90
   4   2 -23   16.01    2.42
  -4  -2  23   15.35    3.72
   4   2 -22   18.68    3.46
  -4  -2  22   21.30    3.07
   4   2 -21   88.52    8.17
  -4  -2  21   97.28    9.80
   4   2 -20  137.32   11.04
  -4  -2  20  149.08   13.65
   4   2 -19 1241.01   65.92
  -4  -2  19 1238.66   59.19
   4   2 -18  348.67   26.26
  -4  -2  18  355.98   22.21
   4   2 -17   48.08    5.68
  -4  -2  17   43.31    5.16
  -4  -2  16   31.29    3.40
   4   2 -15 2819.39  137.39
  -4  -2  15 2989.65  140.98
   4   2 -14   13.78    2.81
  -4  -2  14   10.58    2.87
   4   2 -13  712.30   41.09
  -4  -2  13  699.49   43.31
   4   2 -12  206.44   13.85
  -4  -2  12  196.77   12.41
   4   2 -11  369.05   25.28
  -4  -2  11  382.25   27.18
   4   2 -10   26.59    2.94
  -4  -2  10   28.88    3.27
   4   2  -9 1012.29   49.85
  -4  -2   9 1016.54   54.55
   4   2  -8 1769.73   82.58
  -4  -2   8 1799.65   81.60
   4   2  -7 1426.94   67.81
  -4  -2   7 1411.00   64.55
   4   2  -6   63.17    6.40
  -4  -2   6   67.55    5.68
   4   2  -5   90.94    6.21
  -4  -2   5   93.55    6.73
   4   2  -4  694.46   33.38
  -4  -2   4  684.53   32.40
   4   2  -3  551.71   31.29
  -4  -2   3  527.93   27.11
  -4  -2   2   39.07    3.72
   4   2  -1  296.01   16.27
  -4  -2   1  293.40   15.42
  -4  -2   0  655.85   29.07
  -4  -2  -1  300.72   14.90
  -4  -2  -2   39.33    3.92
  -4  -2  -3  514.15   19.47
  -4  -2  -4  703.35   35.08
  -4  -2  -5   93.10    7.77
   4   2   6   66.31    5.88
  -4  -2  -6   65.85    5.49
   4   2   7 1431.98   64.02
  -4  -2  -7 1397.94   48.34
   4   2   8 1709.24   85.32
  -4  -2  -8 1699.31   83.10
   4   2   9 1020.13   51.74
  -4  -2  -9  972.31   48.67
  -4  -2 -10   27.44    3.40
   4   2  11  390.09   23.32
  -4  -2 -11  384.73   25.48
   4   2  12  215.59   16.53
  -4  -2 -12  211.87   16.33
   4   2  13  687.14   37.89
  -4  -2 -13  694.27   43.18
   4   2  14   11.76    2.16
  -4  -2 -14   11.17    2.94
  -4  -2 -15 2953.39  145.62
   4   2  16   29.86    3.53
  -4  -2 -16   30.57    4.44
   4   2  17   42.73    4.70
  -4  -2 -17   39.66    5.03
   4   2  18  356.05   24.30
  -4  -2 -18  341.09   17.44
   4   2  19 1223.24   69.64
  -4  -2 -19 1235.59   70.03
   4   2  20  128.70   13.52
  -4  -2 -20  130.60    7.77
   4   2  21   81.53    8.36
  -4  -2 -21   85.06    5.88
   4   2  22   21.23    3.33
  -4  -2 -22   20.51    2.68
   4   2  23    9.67    2.03
  -4  -2 -23   13.26    2.87
   4   2  24   70.03    5.49
  -4  -2 -24   66.90    6.53
   4   2  25   23.13    3.27
  -4  -2 -25   24.89    2.61
   4   2  26   47.56    5.49
  -4  -2 -26   55.86    4.64
   4   2  27   52.79    5.75
  -4  -2 -27   49.91    4.31
   4   2  28  426.93   28.68
  -4  -2 -28  438.89   18.75
   4   2  29   20.91    4.38
  -4  -2 -29   20.71    3.01
   4   2  30   37.56    5.42
  -4  -2 -30   34.56    4.38
   4   2  31   28.48    5.36
  -4  -2 -31   25.09    3.85
   4   2  32   -0.26    2.48
  -4  -2 -32   -3.59    2.68
   4   2  33  214.68   16.66
  -4  -2 -33  211.41   12.35
   4   2  34    1.24    4.57
  -4  -2 -34    5.10    1.89
   4   2  35  150.65   10.32
  -4  -2 -35  159.47    8.62
   4   2  36   68.07    7.32
  -4  -2 -36   66.38    5.95
   4   2  37    6.86    4.38
  -4  -2 -37    7.58    3.07
   4   2  38  110.54    9.21
  -4  -2 -38  107.40    8.23
   4   2  39  241.98   21.43
  -4  -2 -39  222.25   11.50
   4   2  40   26.85    5.03
  -4  -2 -40   26.33    5.49
   4   2  41  287.45   17.18
  -4  -2 -41  276.67   13.59
   4   2  42   97.15   10.58
  -4  -2 -42  103.42    7.97
   4   2  43  146.27   14.76
  -4  -2 -43  142.35   13.20
   4   2  44   12.09    7.06
  -4  -2 -44   12.74    4.12
   4   2  45   47.43    7.90
  -4  -2 -45   38.54    4.51
   4   2  46   18.75    5.29
  -4  -2 -46    9.80    5.29
   4   2  47   14.90    9.34
  -4  -2 -47   15.81    3.92
   4   2  48   88.33   11.50
  -4  -2 -48   81.60    6.66
   4   2  49  250.80   16.59
  -4  -2 -49  243.03   17.70
   4   2  50   34.10    9.80
  -4  -2 -50   20.84    4.64
   4   2  51   39.07    8.75
  -4  -2 -51   41.09    6.93
   4   2  52   58.86   12.35
  -4  -2 -52   55.07    6.47
   4   2  53   49.32    8.82
  -4  -2 -53   54.81    6.79
   4   2  54   -1.76    7.97
  -4  -2 -54    0.98    5.49
   4   2  55   47.69   10.78
  -4  -2 -55   32.86    5.16
   4   2  56   19.08    8.43
  -4  -2 -56    9.54    7.06
   4   2  57   -5.10    8.75
  -4  -2 -57    1.24    5.81
   5   3 -56   -2.68    6.66
  -5  -3  56   -2.42   11.63
   5   3 -55   10.78    5.23
  -5  -3  55    6.73   10.84
   5   3 -54   42.07    7.12
  -5  -3  54   29.07    7.12
   5   3 -53    7.84    4.70
  -5  -3  53    3.92    8.88
   5   3 -52    7.45    5.75
  -5  -3  52    3.85    5.03
   5   3 -51   16.59    5.95
  -5  -3  51   19.60    9.21
   5   3 -50   42.60    5.81
  -5  -3  50   34.76    9.02
   5   3 -49  196.97   13.13
  -5  -3  49  205.79   21.17
   5   3 -48   27.96    5.95
  -5  -3  48   25.35    8.04
   5   3 -47    1.18    5.29
  -5  -3  47   -3.14    5.03
   5   3 -46   11.69    4.97
  -5  -3  46    7.19    6.34
   5   3 -45    1.18    3.01
  -5  -3  45    4.18    6.86
   5   3 -44    2.16    3.92
  -5  -3  44    5.68    6.86
   5   3 -43   10.58    4.70
  -5  -3  43    6.01    5.10
   5   3 -42   17.77    4.31
  -5  -3  42   13.00    5.42
   5   3 -41    1.24    2.94
  -5  -3  41   -6.60    5.95
   5   3 -40   16.40    4.51
  -5  -3  40   20.84    4.31
   5   3 -39   29.46    4.05
  -5  -3  39   26.65    6.01
   5   3 -38   -2.09    2.55
  -5  -3  38   -1.96    4.90
   5   3 -37    9.34    3.79
  -5  -3  37    5.29    3.40
   5   3 -36   13.26    3.40
  -5  -3  36   14.37    5.10
   5   3 -35  105.18    9.47
  -5  -3  35  101.65    7.64
   5   3 -34    6.99    3.53
  -5  -3  34   -0.33    4.44
   5   3 -33   52.20    6.27
  -5  -3  33   61.08    8.49
   5   3 -32   11.24    2.87
  -5  -3  32   12.67    2.94
   5   3 -31    0.98    1.83
  -5  -3  31   -1.89    3.53
   5   3 -30  405.57   28.29
  -5  -3  30  373.56   24.04
   5   3 -29   -0.72    3.20
  -5  -3  29   -2.16    2.35
   5   3 -28  290.00   14.57
  -5  -3  28  322.60   25.22
   5   3 -27  227.35   18.68
  -5  -3  27  209.45   16.14
   5   3 -26   68.99    6.60
  -5  -3  26   59.91    7.45
   5   3 -25  178.29    9.86
  -5  -3  25  187.43   16.20
   5   3 -24    6.34    2.03
  -5  -3  24    9.02    2.87
   5   3 -23    9.54    2.35
  -5  -3  23    9.02    2.42
   5   3 -22  122.43   10.19
  -5  -3  22  123.87   10.06
   5   3 -21   15.81    2.42
  -5  -3  21   14.05    2.81
   5   3 -20   12.94    2.55
  -5  -3  20    9.15    2.94
   5   3 -19  195.99   16.86
  -5  -3  19  184.49   12.41
   5   3 -18   15.22    2.94
  -5  -3  18   19.34    3.33
   5   3 -17  236.30   18.49
  -5  -3  17  234.60   16.99
   5   3 -16   92.77    8.56
  -5  -3  16   96.95    9.28
   5   3 -15  549.10   32.86
  -5  -3  15  556.74   37.04
   5   3 -14    6.21    1.70
  -5  -3  14    7.51    2.29
   5   3 -13   28.35    3.72
  -5  -3  13   31.10    3.85
   5   3 -12   77.35    7.45
  -5  -3  12   66.96    6.53
   5   3 -11   22.28    2.94
  -5  -3  11   18.95    2.87
   5   3 -10  179.40   13.52
  -5  -3  10  194.88   13.26
   5   3  -9    1.70    1.31
  -5  -3   9    0.00    1.44
   5   3  -8  305.81   19.73
  -5  -3   8  312.80   18.23
   5   3  -7  212.52   14.90
  -5  -3   7  212.26   13.52
   5   3  -6  317.57   20.78
  -5  -3   6  322.27   21.23
   5   3  -5  152.87   10.32
  -5  -3   5  149.54   10.39
   5   3  -4  458.49   26.33
  -5  -3   4  468.68   23.00
  -5  -3   3   57.95    4.83
  -5  -3   2  115.70    7.51
  -5  -3   1  217.48   11.76
  -5  -3   0    3.66    0.72
  -5  -3  -1  222.45   12.09
  -5  -3  -2  114.07    5.10
  -5  -3  -3   55.07    3.01
  -5  -3  -4  448.10   22.08
  -5  -3  -5  152.68   11.24
  -5  -3  -6  313.32   17.70
  -5  -3  -7  199.32   14.44
   5   3   8  322.73   19.27
  -5  -3  -8  305.68   16.86
   5   3   9   -0.33    1.50
  -5  -3  -9    0.39    1.05
  -5  -3 -10  183.64   14.11
   5   3  11   18.68    3.33
  -5  -3 -11   18.68    2.03
  -5  -3 -12   65.00    5.88
  -5  -3 -13   28.81    3.20
   5   3  14    4.83    1.70
  -5  -3 -14    3.33    1.50
   5   3  15  562.23   31.49
  -5  -3 -15  550.02   32.99
   5   3  16   88.98    7.90
  -5  -3 -16   91.14    7.84
   5   3  17  233.95   16.46
  -5  -3 -17  228.85   11.37
   5   3  18   18.03    2.94
  -5  -3 -18   19.73    2.87
   5   3  19  197.62   14.50
  -5  -3 -19  199.13   14.76
   5   3  20    9.93    2.29
  -5  -3 -20    7.38    1.89
   5   3  21   12.28    2.48
  -5  -3 -21   13.52    1.89
   5   3  22  127.20   11.11
  -5  -3 -22  107.66    6.66
   5   3  23    8.10    2.29
  -5  -3 -23    7.51    2.03
   5   3  24    9.60    1.96
  -5  -3 -24    8.43    2.61
   5   3  25  189.92   13.46
  -5  -3 -25  181.62   13.20
   5   3  26   58.80    6.01
  -5  -3 -26   61.48    4.70
   5   3  27  218.92   15.16
  -5  -3 -27  212.45   11.69
   5   3  28  267.14   17.51
  -5  -3 -28  275.89   12.22
   5   3  29    1.83    3.20
  -5  -3 -29    2.87    2.16
   5   3  30  401.52   26.20
  -5  -3 -30  376.76   14.96
   5   3  31   -2.55    3.92
  -5  -3 -31    0.85    1.83
   5   3  32   10.71    3.46
  -5  -3 -32   13.07    2.87
   5   3  33   52.72    7.45
  -5  -3 -33   52.07    4.12
  -5  -3 -34    3.92    3.07
   5   3  35   98.19    8.43
  -5  -3 -35   88.91    7.90
   5   3  36   17.90    5.55
  -5  -3 -36   11.17    2.94
   5   3  37    4.83    5.10
  -5  -3 -37    5.29    3.07
   5   3  38    2.81    4.77
  -5  -3 -38   -0.39    2.68
  -5  -3 -39   29.27    3.66
   5   3  40   21.69    4.83
  -5  -3 -40   17.51    5.55
   5   3  41    5.29    6.27
  -5  -3 -41   -0.46    2.55
   5   3  42   21.17    6.66
  -5  -3 -42   13.26    3.92
   5   3  43   10.06    4.83
  -5  -3 -43   11.63    4.12
   5   3  44   14.44    7.12
  -5  -3 -44    8.49    3.46
   5   3  45    2.68    5.42
  -5  -3 -45    2.03    3.66
  -5  -3 -46    5.49    2.94
   5   3  47   -0.39    6.73
  -5  -3 -47    3.92    4.83
   5   3  48   21.04    9.21
  -5  -3 -48   30.05    5.49
   5   3  49  196.19   16.33
  -5  -3 -49  191.42   13.85
   5   3  50   32.21    7.45
  -5  -3 -50   36.39    5.68
   5   3  51   22.41    9.80
  -5  -3 -51   16.07    4.38
   5   3  52   12.54    7.19
  -5  -3 -52    4.57    7.51
   5   3  53    1.18    8.62
  -5  -3 -53    4.83    5.49
   5   3  54   42.14    7.58
  -5  -3 -54   42.07    5.68
   5   3  55   15.35    9.47
  -5  -3 -55    4.38    7.12
   5   3  56    8.49   11.04
  -5  -3 -56   -1.44    4.90
   5   3  57   16.46    9.73
   6   4 -55   49.13    8.43
  -6  -4  55   49.85   11.43
   6   4 -54    1.18    7.38
  -6  -4  54    8.04   10.13
   6   4 -53   39.46    6.08
   6   4 -52   18.75    8.49
  -6  -4  52   21.30    8.69
   6   4 -51  122.36   11.37
  -6  -4  51  107.27   12.02
   6   4 -50    7.25    6.01
  -6  -4  50   -4.83    9.08
   6   4 -49    0.20    5.62
  -6  -4  49   -1.31    5.36
   6   4 -48   49.00    5.10
  -6  -4  48   56.25   10.06
   6   4 -47  130.86   10.39
  -6  -4  47  140.72   14.83
   6   4 -46  104.20    9.21
  -6  -4  46  101.52    8.49
   6   4 -45   68.86    6.79
  -6  -4  45   69.97    8.88
   6   4 -44   47.43    5.23
  -6  -4  44   33.71    7.06
   6   4 -43   57.43    5.81
  -6  -4  43   55.86    7.90
   6   4 -42    3.01    4.25
  -6  -4  42   -1.05    4.12
   6   4 -41   96.04    7.51
  -6  -4  41   87.61   12.22
   6   4 -40    0.78    3.27
  -6  -4  40   -0.52    4.25
   6   4 -39   69.32    6.34
  -6  -4  39   69.51    9.34
   6   4 -38   42.60    5.75
  -6  -4  38   34.49    5.03
   6   4 -37   91.99    7.45
  -6  -4  37   95.71    8.75
   6   4 -36    4.83    2.81
  -6  -4  36    9.86    4.97
   6   4 -35   43.64    4.70
  -6  -4  35   35.15    5.49
   6   4 -34   25.02    3.53
  -6  -4  34   30.84    6.21
   6   4 -33  242.44   14.83
  -6  -4  33  245.97   15.74
   6   4 -32   60.37    4.90
  -6  -4  32   62.46    9.21
   6   4 -31  197.36   14.96
  -6  -4  31  231.27   16.40
   6   4 -30  104.14    6.66
  -6  -4  30  111.45    9.34
   6   4 -29   46.91    5.10
  -6  -4  29   51.22    6.66
   6   4 -28   44.23    6.14
  -6  -4  28   63.83    7.12
   6   4 -27   15.42    3.14
  -6  -4  27   17.25    4.12
   6   4 -26  450.26   25.81
   6   4 -25  326.91   18.82
  -6  -4  25  347.10   22.28
   6   4 -24  359.38   18.55
  -6  -4  24  354.68   19.80
   6   4 -23  400.74   16.92
  -6  -4  23  414.26   26.46
   6   4 -22   16.92    3.40
  -6  -4  22   15.16    3.33
   6   4 -21  267.27   16.27
  -6  -4  21  287.71   18.62
   6   4 -20    7.06    2.09
  -6  -4  20    5.62    2.48
   6   4 -19   17.31    2.55
  -6  -4  19   16.86    3.72
   6   4 -18   -0.20    1.96
  -6  -4  18   -0.52    1.83
   6   4 -17  555.18   30.18
  -6  -4  17  558.70   35.87
   6   4 -16    6.27    2.09
  -6  -4  16    7.38    1.96
   6   4 -15    0.59    1.50
  -6  -4  15    0.52    1.83
   6   4 -14   15.22    2.35
  -6  -4  14   14.18    2.55
   6   4 -13  224.41   15.68
  -6  -4  13  236.56   15.35
   6   4 -12    0.46    1.31
  -6  -4  12    3.99    1.63
   6   4 -11  295.62   18.49
  -6  -4  11  312.15   19.60
   6   4 -10   13.52    2.22
  -6  -4  10    9.28    2.29
   6   4  -9  381.01   20.45
  -6  -4   9  383.23   21.30
   6   4  -8  163.33   10.00
  -6  -4   8  164.24   11.89
   6   4  -7   81.47    6.60
  -6  -4   7   86.04    6.53
   6   4  -6  171.36   10.26
  -6  -4   6  174.30    9.93
  -6  -4   5   89.18    5.81
   6   4  -4  184.36   13.46
  -6  -4   4  148.50    9.67
  -6  -4   3  249.37   13.26
  -6  -4   2  563.54   23.85
  -6  -4   1  917.96   34.63
  -6  -4   0    7.97    0.85
  -6  -4  -1  901.95   33.84
  -6  -4  -2  556.81   16.53
  -6  -4  -3  243.81    8.62
  -6  -4  -4  120.14    7.77
  -6  -4  -5   78.92    3.92
  -6  -4  -6  168.68    7.32
  -6  -4  -7   83.88    6.40
  -6  -4  -8  169.40   10.71
  -6  -4  -9  359.58   20.25
   6   4  10    9.60    1.96
  -6  -4 -10    9.73    1.83
  -6  -4 -11  305.48   18.23
  -6  -4 -12    0.78    1.37
   6   4  13  219.71   15.68
  -6  -4 -13  235.91   15.61
  -6  -4 -14   14.63    2.35
   6   4  15   -0.85    1.44
  -6  -4 -15    3.66    1.44
   6   4  16    4.97    1.89
  -6  -4 -16    7.97    1.89
   6   4  17  553.48   32.80
  -6  -4 -17  551.13   28.55
   6   4  18   -0.46    2.03
  -6  -4 -18    1.50    1.63
   6   4  19   17.84    3.20
  -6  -4 -19   19.99    2.74
   6   4  20    5.10    2.74
  -6  -4 -20    7.12    2.22
   6   4  21  277.46   18.55
  -6  -4 -21  272.75   13.00
   6   4  22   15.94    2.87
  -6  -4 -22   15.94    2.55
   6   4  23  377.15   24.83
  -6  -4 -23  377.54   16.01
   6   4  24  345.53   21.23
  -6  -4 -24  351.15   19.01
   6   4  25  316.07   21.30
  -6  -4 -25  327.57   13.59
   6   4  26  439.61   26.79
  -6  -4 -26  463.13   19.08
   6   4  27   14.24    3.99
  -6  -4 -27   18.75    2.55
   6   4  28   45.08    5.49
  -6  -4 -28   45.34    3.66
   6   4  29   48.93    6.40
  -6  -4 -29   48.67    4.57
   6   4  30   93.55   10.58
  -6  -4 -30   99.43    8.95
   6   4  31  199.00   16.20
  -6  -4 -31  177.83    9.80
   6   4  32   63.57    7.84
  -6  -4 -32   63.70    4.77
   6   4  33  235.19   17.25
  -6  -4 -33  230.81   11.17
   6   4  34   27.18    5.62
  -6  -4 -34   26.52    3.40
  -6  -4 -35   35.47    4.25
   6   4  36    5.23    3.27
  -6  -4 -36    4.38    3.46
   6   4  37   82.51   10.06
  -6  -4 -37   85.91    7.38
   6   4  38   36.91    5.88
  -6  -4 -38   37.70    5.23
   6   4  39   61.15    9.41
  -6  -4 -39   75.20    5.95
   6   4  40   -1.24    5.55
  -6  -4 -40    2.09    2.81
  -6  -4 -41   73.56    6.60
   6   4  42    0.00    3.85
  -6  -4 -42    7.51    4.18
   6   4  43   48.74    7.71
  -6  -4 -43   55.01    5.16
   6   4  44   33.65    9.08
  -6  -4 -44   42.46    3.92
   6   4  45   59.78   12.15
  -6  -4 -45   68.60    6.66
   6   4  46  103.55   10.98
  -6  -4 -46  107.21    8.43
   6   4  47  117.01   18.03
  -6  -4 -47  149.93    9.60
   6   4  48   43.64    7.77
  -6  -4 -48   38.87    5.42
   6   4  49   -1.63    5.62
  -6  -4 -49    5.75    5.49
   6   4  50    6.73    8.43
  -6  -4 -50    8.36    4.97
   6   4  51  102.63   14.37
  -6  -4 -51  107.08    8.23
   6   4  52   15.88    8.36
  -6  -4 -52   15.94    7.25
   6   4  53   21.62   13.26
  -6  -4 -53   33.84    5.36
  -6  -4 -54    3.53    5.75
   6   4  55   42.07   13.33
  -6  -4 -55   55.07   10.58
   6   4  56   -5.03   10.71
  -6  -4 -56   10.98    6.53
   7   5 -54   23.19    9.15
  -7  -5  54   15.22    9.28
   7   5 -53    3.92    4.90
  -7  -5  53   -2.42   10.71
   7   5 -52    0.39    6.79
  -7  -5  52    7.25    9.86
   7   5 -51   26.07    8.10
  -7  -5  51    7.71   15.68
   7   5 -50   18.88    5.49
  -7  -5  50   22.73    9.54
   7   5 -49   22.60    4.90
  -7  -5  49   32.21    8.88
   7   5 -48   13.78    6.27
  -7  -5  48    0.33    6.47
   7   5 -47    9.34    6.60
  -7  -5  47   12.28    5.49
   7   5 -46    4.38    3.59
  -7  -5  46   -2.16    7.32
   7   5 -45   23.78    6.14
  -7  -5  45   17.57    5.81
   7   5 -44    0.59    4.05
  -7  -5  44    2.74    5.36
   7   5 -43   83.30    8.04
  -7  -5  43   80.36    8.75
   7   5 -42    2.16    3.01
  -7  -5  42    1.83    6.66
   7   5 -41    6.14    3.14
  -7  -5  41    7.97    4.51
   7   5 -40    0.85    3.66
  -7  -5  40    8.10    6.08
   7   5 -39   15.16    4.77
  -7  -5  39    9.67    4.12
   7   5 -38    2.03    3.53
  -7  -5  38    2.09    4.18
   7   5 -37   16.46    4.57
  -7  -5  37   18.23    5.10
   7   5 -36   12.74    3.99
  -7  -5  36   18.16    5.55
   7   5 -35   20.91    4.05
  -7  -5  35   23.45    4.05
   7   5 -34    7.19    3.40
  -7  -5  34    3.14    4.51
   7   5 -33    7.51    3.79
   7   5 -32   19.93    3.46
  -7  -5  32   23.91    4.90
   7   5 -31   24.11    4.18
  -7  -5  31   19.21    4.51
   7   5 -30   -0.07    2.55
  -7  -5  30    2.87    3.79
   7   5 -29   37.83    5.42
  -7  -5  29   39.39    4.64
   7   5 -28   43.38    5.49
  -7  -5  28   39.20    4.97
   7   5 -27   11.56    2.22
  -7  -5  27    9.34    3.07
   7   5 -26   71.80    5.29
  -7  -5  26   60.17    5.36
   7   5 -25    0.85    2.16
  -7  -5  25   -0.46    2.35
   7   5 -24    2.03    2.68
  -7  -5  24    0.26    2.81
   7   5 -23   50.17    4.77
  -7  -5  23   47.17    5.75
   7   5 -22    7.12    2.16
  -7  -5  22    9.34    3.14
   7   5 -21   81.34    6.40
  -7  -5  21   77.22    8.04
   7   5 -20   55.73    5.23
  -7  -5  20   56.64    6.14
   7   5 -19   82.97    7.06
  -7  -5  19   79.51    6.27
   7   5 -18    2.74    1.89
  -7  -5  18    0.59    2.22
   7   5 -17    6.14    1.83
  -7  -5  17    5.81    1.96
   7   5 -16   60.04    4.70
  -7  -5  16   67.49    6.27
   7   5 -15    7.51    1.76
  -7  -5  15    7.84    2.29
   7   5 -14    1.57    1.50
  -7  -5  14    2.29    1.37
   7   5 -13    0.98    1.70
  -7  -5  13    2.09    1.31
   7   5 -12   70.36    5.29
  -7  -5  12   64.68    5.49
   7   5 -11   12.41    2.29
  -7  -5  11   17.64    2.35
   7   5 -10   83.23    6.47
  -7  -5  10   80.88    6.53
   7   5  -9    2.29    1.18
  -7  -5   9    1.44    0.78
   7   5  -8   17.12    1.83
  -7  -5   8   17.25    1.96
   7   5  -7    3.14    0.98
  -7  -5   7    2.68    0.98
   7   5  -6   43.05    3.59
  -7  -5   6   43.05    3.20
  -7  -5   5   24.11    1.96
  -7  -5  -5   20.84    1.05
  -7  -5  -6   44.03    3.59
  -7  -5  -7    2.68    0.59
  -7  -5  -8   18.42    2.22
  -7  -5  -9    2.42    0.91
  -7  -5 -10   80.94    6.40
  -7  -5 -11   17.12    1.83
  -7  -5 -12   63.96    4.51
   7   5  13    2.03    1.37
  -7  -5 -13    0.00    1.24
  -7  -5 -14    3.27    1.70
   7   5  15    4.57    2.22
  -7  -5 -15    5.75    1.83
   7   5  16   61.35    6.01
  -7  -5 -16   60.04    3.59
   7   5  17    8.49    2.03
  -7  -5 -17    5.95    1.44
  -7  -5 -18    2.81    1.50
   7   5  19   81.14    6.47
  -7  -5 -19   75.98    5.36
   7   5  20   54.35    5.29
  -7  -5 -20   57.36    5.81
   7   5  21   74.41    6.21
  -7  -5 -21   81.34    6.27
   7   5  22    9.80    2.87
  -7  -5 -22   10.58    1.89
   7   5  23   52.66    6.21
  -7  -5 -23   51.48    4.70
   7   5  24    2.42    2.74
  -7  -5 -24    2.74    2.03
   7   5  25    0.65    2.55
  -7  -5 -25    0.91    1.50
   7   5  26   64.61    6.27
  -7  -5 -26   66.24    5.95
   7   5  27   13.98    2.87
  -7  -5 -27    7.32    2.29
   7   5  28   36.98    6.08
  -7  -5 -28   41.88    3.20
   7   5  29   42.20    5.36
  -7  -5 -29   31.36    4.44
  -7  -5 -30    0.65    2.87
   7   5  31   21.56    3.99
  -7  -5 -31   19.40    3.40
   7   5  32   14.05    4.31
  -7  -5 -32   19.99    3.01
   7   5  33    1.76    4.12
  -7  -5 -33    4.57    2.09
   7   5  34    6.01    3.99
  -7  -5 -34    4.18    2.48
   7   5  35   16.46    5.23
  -7  -5 -35   17.05    2.87
   7   5  36    8.88    4.97
  -7  -5 -36   18.29    3.07
   7   5  37   12.74    5.95
  -7  -5 -37   16.66    2.81
   7   5  38    1.18    4.77
  -7  -5 -38   -2.74    3.01
   7   5  39    9.21    6.53
  -7  -5 -39   12.35    2.74
   7   5  40   -0.13    5.75
  -7  -5 -40   -0.39    4.38
   7   5  41    1.57    3.79
  -7  -5 -41    3.53    2.87
   7   5  42    4.38    5.95
  -7  -5 -42    0.65    3.85
   7   5  43   66.64    9.86
  -7  -5 -43   83.36    7.51
   7   5  44    3.14    7.58
  -7  -5 -44    3.66    4.05
   7   5  45   30.57    7.84
  -7  -5 -45   24.50    4.51
  -7  -5 -46    5.10    5.42
   7   5  47   11.76    7.71
  -7  -5 -47   11.76    4.25
   7   5  48    3.07    8.04
  -7  -5 -48    3.20    4.31
   7   5  49   12.09    9.15
  -7  -5 -49   25.48    4.77
   7   5  50    6.60    9.15
  -7  -5 -50   19.27    6.47
   7   5  51   11.89    9.21
  -7  -5 -51   18.75    5.49
   7   5  52    6.34    8.75
  -7  -5 -52    3.79    5.29
   7   5  53   -2.48    6.99
  -7  -5 -53    5.42    7.25
   7   5  54   18.42   12.22
  -7  -5 -54   28.55    6.93
   7   5  55    6.86   11.82
  -7  -5 -55   13.33    6.99
   8   6 -53   14.31    5.42
  -8  -6  53    3.79    9.41
   8   6 -52    0.39    6.40
  -8  -6  52    5.03    9.60
   8   6 -51   45.86    8.17
  -8  -6  51   52.46   11.37
   8   6 -50   -0.72    4.38
  -8  -6  50    0.39    9.47
   8   6 -49    3.33    6.79
  -8  -6  49   -4.31    8.82
   8   6 -48   -3.01    5.03
  -8  -6  48    2.29    6.86
   8   6 -47    1.89    5.81
  -8  -6  47    7.32    8.36
   8   6 -46    4.44    3.85
  -8  -6  46   -1.24    7.25
   8   6 -45   13.92    4.64
  -8  -6  45   10.84    7.38
   8   6 -44    2.48    4.38
  -8  -6  44   -1.31    6.66
   8   6 -43   18.68    6.21
  -8  -6  43   22.67    5.42
   8   6 -42    2.42    4.12
  -8  -6  42   -3.14    6.01
   8   6 -41   35.02    6.34
   8   6 -40   20.19    5.55
  -8  -6  40   35.08    8.17
   8   6 -39    2.48    3.07
  -8  -6  39   -9.08    5.75
   8   6 -38    5.88    3.07
  -8  -6  38    2.87    5.68
   8   6 -37   13.65    3.20
  -8  -6  37   12.22    5.55
   8   6 -36    5.68    2.68
  -8  -6  36    4.97    3.53
   8   6 -35   29.92    5.10
  -8  -6  35   39.07    7.58
   8   6 -34   34.30    5.16
  -8  -6  34   36.72    6.73
   8   6 -33   14.70    3.99
  -8  -6  33    7.19    4.70
   8   6 -32    5.81    3.40
  -8  -6  32    4.57    4.31
   8   6 -31   53.18    6.08
  -8  -6  31   46.45    6.21
   8   6 -30    4.31    2.81
  -8  -6  30    5.49    3.85
   8   6 -29   30.44    4.25
  -8  -6  29   24.83    4.57
   8   6 -28    2.94    2.68
  -8  -6  28    1.89    2.87
   8   6 -27    1.96    1.96
  -8  -6  27    0.13    3.20
   8   6 -26    7.97    3.20
  -8  -6  26    5.62    2.87
   8   6 -25    4.57    2.68
  -8  -6  25    5.29    2.94
   8   6 -24   30.90    3.79
  -8  -6  24   24.43    4.25
   8   6 -23    1.63    2.29
  -8  -6  23   -3.66    3.27
   8   6 -22   -0.33    1.83
  -8  -6  22    2.55    2.16
   8   6 -21   74.61    5.75
  -8  -6  21   68.79    6.99
   8   6 -20   65.46    5.42
  -8  -6  20   61.67    6.34
   8   6 -19   26.65    3.46
  -8  -6  19   23.39    3.53
   8   6 -18   45.40    4.44
  -8  -6  18   42.53    5.16
   8   6 -17   95.32    7.58
  -8  -6  17   86.69    7.51
   8   6 -16    2.55    1.83
  -8  -6  16    0.33    2.03
   8   6 -15    2.61    1.70
  -8  -6  15    4.38    2.09
   8   6 -14    1.05    1.70
  -8  -6  14    0.72    1.31
   8   6 -13    1.24    1.57
  -8  -6  13    3.14    1.63
   8   6 -12   39.85    3.99
  -8  -6  12   44.75    4.05
   8   6 -11   45.08    4.38
  -8  -6  11   46.19    3.85
   8   6 -10    1.70    1.11
  -8  -6   8   -0.46    0.91
  -8  -6  -8   -0.26    0.33
  -8  -6  -9   91.20    3.79
  -8  -6 -10    1.05    0.98
  -8  -6 -11   44.69    4.12
  -8  -6 -12   43.71    3.79
  -8  -6 -13    2.94    1.31
  -8  -6 -14   -0.26    1.31
  -8  -6 -15    3.53    1.57
  -8  -6 -16    0.91    1.37
   8   6  17   88.33    7.51
  -8  -6 -17   93.03    7.45
   8   6  18   44.42    4.64
  -8  -6 -18   40.77    4.12
   8   6  19   25.41    4.18
  -8  -6 -19   21.23    3.40
  -8  -6 -20   62.59    6.08
   8   6  21   65.72    6.47
  -8  -6 -21   73.37    6.86
   8   6  22    3.07    2.42
  -8  -6 -22    3.40    1.57
   8   6  23    1.76    2.16
  -8  -6 -23    2.03    1.89
   8   6  24   35.41    4.64
  -8  -6 -24   30.44    2.68
   8   6  25    6.21    2.68
  -8  -6 -25    6.27    2.22
  -8  -6 -26    7.64    2.35
   8   6  27    1.50    3.01
  -8  -6 -27    0.20    2.48
   8   6  28    2.03    3.01
  -8  -6 -28    0.13    2.16
   8   6  29   26.85    4.51
  -8  -6 -29   25.09    3.14
  -8  -6 -30    4.83    2.81
   8   6  31   47.50    5.49
  -8  -6 -31   44.88    3.79
   8   6  32    3.85    3.79
  -8  -6 -32    3.79    3.14
   8   6  33   11.37    3.99
  -8  -6 -33    7.25    3.27
  -8  -6 -34   34.36    4.77
   8   6  35   30.31    5.68
  -8  -6 -35   31.36    4.38
   8   6  36    3.14    4.77
  -8  -6 -36    5.62    2.94
   8   6  37   10.84    5.42
  -8  -6 -37   13.92    3.46
   8   6  38    5.75    4.83
  -8  -6 -38    7.51    3.33
   8   6  39    5.03    6.79
  -8  -6 -39    1.89    3.33
   8   6  40   23.13    6.53
  -8  -6 -40   29.33    3.79
   8   6  41   40.50    8.36
  -8  -6 -41   39.92    4.77
   8   6  42   -3.20    5.75
  -8  -6 -42   -0.33    3.59
  -8  -6 -43   22.34    5.88
   8   6  44   -3.33    6.01
  -8  -6 -44   -3.66    5.42
   8   6  45   20.38    7.77
  -8  -6 -45   11.76    5.81
   8   6  46   -0.33    6.86
  -8  -6 -46   -0.46    4.44
   8   6  47    1.70    7.71
  -8  -6 -47    4.57    4.83
   8   6  48   -2.22    8.36
  -8  -6 -48    5.16    5.29
   8   6  49    5.88    5.49
  -8  -6 -49    0.72    4.18
   8   6  50   -1.70    9.67
  -8  -6 -50    2.22    7.12
   8   6  51   66.90   16.79
  -8  -6 -51   63.24    7.51
   8   6  52  -14.18   11.24
  -8  -6 -52   -1.83    6.01
   8   6  53   11.50   10.65
  -8  -6 -53   23.98    7.12
   8   6  54    5.23    9.80
  -8  -6 -54    4.51    6.27
   9   7 -52    4.31    4.90
  -9  -7  52    7.32    7.38
   9   7 -51    3.79    8.10
  -9  -7  51    1.76    8.17
   9   7 -50   21.49    8.30
  -9  -7  50    6.73    8.49
   9   7 -49   22.60    8.36
   9   7 -48    2.48    4.57
  -9  -7  48   -5.81    8.49
   9   7 -47    5.23    6.73
  -9  -7  47    0.72    8.04
   9   7 -46    5.88    5.55
  -9  -7  46   -0.07    7.71
   9   7 -45   12.74    5.55
  -9  -7  45   12.94    8.17
   9   7 -44   16.72    6.34
  -9  -7  44   14.83    6.66
   9   7 -43    0.78    5.10
  -9  -7  43   -2.48    7.12
   9   7 -42    2.81    5.16
  -9  -7  42    1.63    7.19
   9   7 -41    0.20    4.57
  -9  -7  41   -0.72    5.81
   9   7 -40    8.36    4.57
  -9  -7  40   10.58    5.95
   9   7 -39   26.00    6.08
  -9  -7  39   42.92    7.77
   9   7 -38   -0.59    4.31
  -9  -7  38   -5.36    5.55
   9   7 -37   37.43    6.08
  -9  -7  37   36.26    7.64
   9   7 -36   34.56    6.34
  -9  -7  36   24.69    6.73
   9   7 -35   45.47    6.66
  -9  -7  35   45.47    7.77
   9   7 -34    0.13    2.61
  -9  -7  34    0.00    4.51
   9   7 -33   50.24    5.49
  -9  -7  33   53.96    7.45
   9   7 -32   15.55    4.12
  -9  -7  32   15.22    4.51
   9   7 -31   26.72    4.31
   9   7 -30   -2.03    2.81
  -9  -7  30   -0.59    3.72
   9   7 -29   44.88    5.55
  -9  -7  29   60.43    8.10
   9   7 -28    8.49    3.59
  -9  -7  28   10.00    4.18
   9   7 -27   23.98    3.59
  -9  -7  27   19.86    4.31
   9   7 -26   16.66    4.18
  -9  -7  26   24.04    3.85
   9   7 -25   22.34    3.79
  -9  -7  25   21.82    4.25
   9   7 -24   10.06    2.87
  -9  -7  24    9.21    3.07
   9   7 -23   55.27    6.08
  -9  -7  23   65.26    7.06
   9   7 -22    4.64    2.16
  -9  -7  22    0.85    2.61
   9   7 -21    5.36    2.35
   9   7 -20  101.78    8.95
  -9  -7  20  101.46    8.43
   9   7 -19   75.78    6.27
   9   7 -18  122.56    8.88
  -9  -7  18  144.97   10.71
   9   7 -17   -2.22    2.42
  -9  -7  17    0.59    2.09
   9   7 -16    4.90    1.63
  -9  -7  16    5.42    2.16
   9   7 -15  120.40    8.04
  -9  -7  15  125.56    9.15
   9   7 -14   69.84    5.36
   9   7 -13   11.89    1.89
   9   7 -12    4.51    1.57
  -9  -7 -12    3.53    0.78
  -9  -7 -13   13.65    1.18
  -9  -7 -14   66.77    5.10
  -9  -7 -15  126.48    8.30
  -9  -7 -16    4.77    1.50
  -9  -7 -17    2.81    1.83
  -9  -7 -18  117.20    7.64
  -9  -7 -19   76.96    6.66
   9   7  20  109.49    8.62
  -9  -7 -20  104.66    8.30
  -9  -7 -21    6.93    2.22
  -9  -7 -22    1.63    2.03
   9   7  23   55.66    5.29
  -9  -7 -23   61.02    5.75
  -9  -7 -24    7.19    2.74
  -9  -7 -25   21.49    3.59
  -9  -7 -26   22.15    3.53
  -9  -7 -27   26.20    3.40
   9   7  28   12.67    3.72
  -9  -7 -28   10.19    2.74
   9   7  29   36.13    5.68
  -9  -7 -29   42.53    3.85
  -9  -7 -30    0.78    2.87
   9   7  31   20.58    4.44
  -9  -7 -31   19.86    3.92
  -9  -7 -32   12.41    3.33
   9   7  33   50.37    5.95
  -9  -7 -33   37.70    5.68
   9   7  34    0.46    4.25
  -9  -7 -34   -0.39    3.33
  -9  -7 -35   37.30    5.49
   9   7  36   21.82    5.75
  -9  -7 -36   28.94    4.97
   9   7  37   36.19    7.38
  -9  -7 -37   31.03    4.25
   9   7  38    1.76    5.23
  -9  -7 -38    0.78    3.01
   9   7  39   24.83    8.49
  -9  -7 -39   32.53    5.95
   9   7  40    5.03    6.60
  -9  -7 -40    7.71    4.64
   9   7  41    2.87    5.49
  -9  -7 -41    4.44    5.29
   9   7  42   -4.31    6.21
  -9  -7 -42    1.11    4.64
   9   7  43    4.51    6.27
  -9  -7 -43    0.65    4.90
   9   7  44    7.38    7.19
  -9  -7 -44   20.45    5.81
   9   7  45    3.72    7.32
  -9  -7 -45   14.63    4.51
   9   7  46    0.26    6.47
  -9  -7 -46    4.70    4.70
   9   7  47    4.44    8.30
  -9  -7 -47    4.83    5.10
   9   7  48   -2.22    8.43
  -9  -7 -48   -2.48    4.77
  -9  -7 -49   25.67    7.19
   9   7  50   19.47   11.24
  -9  -7 -50   12.87    8.62
   9   7  51   -2.81   10.58
  -9  -7 -51    2.35    8.30
   9   7  52    7.58   12.02
  -9  -7 -52   -0.98    5.03
   9   7  53   50.96   13.52
  -9  -7 -53   37.37    7.38
 -10  -8  51   -0.33   10.39
  10   8 -50    2.42    5.49
 -10  -8  50    1.24    9.54
  10   8 -49    5.75    7.25
  10   8 -48   -2.16    7.12
 -10  -8  48   -0.91    8.10
  10   8 -47    9.80    6.93
 -10  -8  47    5.88    8.17
  10   8 -46   -3.27    5.10
 -10  -8  46   -1.57    6.73
  10   8 -45    0.52    4.44
 -10  -8  45   -2.22    6.66
  10   8 -44   -0.07    4.51
 -10  -8  44    2.74    7.32
  10   8 -43    1.57    4.57
  10   8 -42    3.27    4.18
 -10  -8  42    7.19    7.45
  10   8 -41    2.29    4.38
 -10  -8  41    3.01    6.27
  10   8 -40    2.74    5.23
 -10  -8  40    4.05    6.93
  10   8 -39    4.38    4.38
  10   8 -38   -2.42    4.18
 -10  -8  38    1.18    5.62
  10   8 -37   -0.39    4.51
 -10  -8  37   -4.44    5.16
  10   8 -36    8.10    5.36
 -10  -8  36   15.35    5.75
  10   8 -35   15.16    4.97
 -10  -8  35   16.99    5.75
  10   8 -34    5.23    3.53
 -10  -8  34   11.43    5.75
  10   8 -33    0.33    4.38
  10   8 -32    2.35    3.66
  10   8 -31   11.24    4.83
  10   8 -30    5.75    3.85
  10   8 -29    2.09    3.20
 -10  -8  29    0.78    5.03
  10   8 -28    1.63    2.87
 -10  -8  28    1.11    4.38
  10   8 -27   15.88    3.59
 -10  -8  27   14.83    3.92
  10   8 -26   -0.39    2.42
 -10  -8  26    0.78    3.14
  10   8 -25   12.09    2.74
  10   8 -24    1.70    2.42
 -10  -8  24    0.26    3.33
  10   8 -23    2.61    2.55
  10   8 -22    2.81    2.42
 -10  -8  22    1.11    3.20
  10   8 -21   56.97    6.14
 -10  -8  21   64.35    6.08
  10   8 -20    6.08    2.55
 -10  -8  20    7.51    2.74
  10   8 -19    4.05    2.03
 -10  -8  18    2.42    2.22
  10   8 -17    4.18    1.96
  10   8 -16   58.93    5.16
  10   8 -15    0.07    1.50
 -10  -8 -16   53.57    3.07
 -10  -8 -17    5.10    1.11
 -10  -8 -18    2.48    1.44
 -10  -8 -19    3.14    1.24
 -10  -8 -20    5.55    2.16
 -10  -8 -21   72.78    6.53
 -10  -8 -22    4.38    2.16
 -10  -8 -23   -0.59    1.70
 -10  -8 -24    2.68    2.16
 -10  -8 -25    9.67    2.81
 -10  -8 -26   -0.59    2.29
  10   8  27   14.05    3.79
 -10  -8 -27   17.97    3.53
  10   8  28    1.31    3.72
 -10  -8 -28    0.26    2.55
  10   8  29   -0.85    3.53
 -10  -8 -29    2.22    2.61
  10   8  30   17.44    4.97
 -10  -8 -30   18.23    5.16
  10   8  31    6.40    4.05
 -10  -8 -31    9.02    3.33
 -10  -8 -32    3.07    3.27
  10   8  33    1.24    4.38
 -10  -8 -33    0.39    2.81
 -10  -8 -34    7.12    3.85
  10   8  35   25.94    6.08
 -10  -8 -35   12.80    3.59
 -10  -8 -36   13.20    4.83
  10   8  37   -4.90    5.49
 -10  -8 -37   -1.18    3.01
  10   8  38    1.50    5.62
 -10  -8 -38    2.22    3.92
 -10  -8 -39    4.31    4.77
  10   8  40    1.89    6.60
 -10  -8 -40    3.20    4.51
 -10  -8 -41    0.91    3.85
  10   8  42   10.06    5.62
 -10  -8 -42    4.25    3.99
  10   8  43    1.83    5.81
 -10  -8 -43    2.29    3.85
  10   8  44    1.31    5.68
 -10  -8 -44   -0.07    4.57
  10   8  45    0.13    6.21
 -10  -8 -45    0.65    4.77
  10   8  46   -2.03    7.90
 -10  -8 -46    3.59    5.36
  10   8  47    3.40    7.38
 -10  -8 -47    3.20    4.25
  10   8  48    0.33    7.12
 -10  -8 -48    6.79    7.97
  10   8  49    4.83    8.04
 -10  -8 -49    7.45    4.83
 -10  -8 -50   -3.99    7.38
  11   9 -42    1.96    3.72
  11   9 -41    3.33    3.92
  11   9 -40    4.70    4.64
  11   9 -39   -1.83    3.85
  11   9 -38   -0.59    4.31
  11   9 -37    3.53    4.83
  11   9 -36    6.60    4.64
  11   9 -35    4.51    4.90
  11   9 -34   -0.26    3.72
  11   9 -33    5.68    3.72
  11   9 -32    0.07    4.12
 -11  -9  32    0.85    4.57
  11   9 -31   -1.31    3.07
 -11  -9  31    0.20    4.18
  11   9 -30    0.46    2.74
  11   9 -29    1.83    3.33
 -11  -9  29    2.81    4.77
  11   9 -28    0.13    2.87
  11   9 -27    1.11    2.48
 -11  -9  27    4.31    3.92
  11   9 -26    3.33    2.94
  11   9 -25   -0.39    2.42
  11   9 -24    2.09    1.96
  11   9 -23    8.88    2.61
 -11  -9  23   14.37    3.66
  11   9 -22    1.11    1.89
  11   9 -21   14.24    2.94
  11   9 -20   33.58    3.66
  11   9 -19    0.26    1.83
  11   9 -18    2.42    1.24
 -11  -9 -21   14.83    1.83
 -11  -9 -22   -0.20    1.57
 -11  -9 -23   10.32    2.29
 -11  -9 -24   -0.52    1.63
 -11  -9 -25   -0.46    1.70
 -11  -9 -26    0.26    2.29
 -11  -9 -27    5.75    2.81
 -11  -9 -28   -1.31    2.48
 -11  -9 -29    5.23    3.01
 -11  -9 -30   -0.85    2.22
 -11  -9 -31    0.72    2.09
 -11  -9 -32    0.00    2.68
 -11  -9 -33    7.90    3.72
 -11  -9 -34   -1.05    2.94
 -11  -9 -35    2.74    2.74
  11   9  36    0.26    5.42
 -11  -9 -36    1.05    3.33
  11   9  38   -2.16    5.36
  11   9  40    3.72    6.60
 -11  -9 -41    0.07    6.34
 -11  -9 -42    1.70    4.05
 -11  -9 -43    0.78    4.18
  12  10 -35    5.23    3.79
  12  10 -34   -1.76    3.33
 -12 -10  34   -0.91    5.23
  12  10 -33    0.33    3.01
  12  10 -32   -0.98    2.81
  12  10 -31    1.63    3.33
 -12 -10  31    0.20    4.18
  12  10 -30    0.26    3.33
  12  10 -29    1.96    3.07
  12  10 -28    1.70    2.61
  12  10 -27    1.05    2.61
  12  10 -24    2.87    1.96
 -12 -10 -31    2.16    1.50
 -12 -10 -32   -0.72    2.74
 -12 -10 -33   -0.52    2.61
 -12 -10 -34    0.65    2.74
  -9 -12 -38    0.07    3.99
  -9 -12 -37    0.00    4.51
  -9 -12 -36    3.59    4.38
  -9 -12 -35    0.46    3.92
  -9 -12 -34    1.05    3.59
  -9 -12 -33    2.48    3.59
  -9 -12 -32   -1.11    2.87
  -9 -12 -31    0.65    2.81
  -9 -12 -29   -1.05    3.07
  -9 -12 -28    5.81    2.42
  -9 -12 -27    1.24    2.35
   9  12 -21    2.48    1.63
   9  12 -22    1.24    1.63
   9  12 -23    0.59    2.09
   9  12 -24    0.07    2.09
   9  12 -25    3.72    2.81
   9  12 -26   -2.81    2.74
   9  12 -27    1.50    2.74
   9  12 -28    7.45    3.20
   9  12 -29   -0.20    3.07
   9  12 -30    1.24    2.68
   9  12 -31    1.57    3.27
   9  12 -32    0.13    2.61
  -9 -12  35    6.08    6.86
   9  12 -36    2.94    6.99
  -9 -12  38    4.18    6.40
   9  12 -38    0.13    2.48
   9  12 -39   -1.44    2.55
   8  11  45   -0.46    2.74
  -8 -11 -44    2.03    4.57
   8  11  44   -0.98    2.87
  -8 -11 -43    6.40    5.23
  -8 -11 -42    1.96    4.44
   8  11  42    3.40    5.75
  -8 -11 -41    2.22    3.92
   8  11  41    0.85    3.99
  -8 -11 -40    0.91    4.12
   8  11  40   -1.44    4.77
  -8 -11 -39    1.37    4.31
   8  11  39    3.59    5.16
  -8 -11 -38   16.72    4.70
   8  11  38    9.93    5.68
  -8 -11 -37   11.24    4.57
  -8 -11 -36   -1.37    3.85
  -8 -11 -35    8.49    4.77
  -8 -11 -34    8.69    3.53
   8  11  34    7.45    3.92
  -8 -11 -33   -0.52    3.33
   8  11  33    4.38    4.31
  -8 -11 -32   18.03    4.38
   8  11  32   20.51    4.90
  -8 -11 -31    5.29    3.79
   8  11  31    1.63    3.59
  -8 -11 -30   -2.61    3.20
  -8 -11 -29   -0.72    2.61
   8  11  29    2.22    3.46
  -8 -11 -28    7.45    2.87
  -8 -11 -27    3.07    2.55
   8  11  27    1.11    2.74
  -8 -11 -26    9.28    3.14
   8  11  26    7.97    3.53
  -8 -11 -25    1.18    2.35
  -8 -11 -24    7.84    2.61
  -8 -11 -23   -0.46    2.48
  -8 -11 -22    2.48    2.16
  -8 -11 -21    2.55    1.63
   8  11 -16    6.60    1.24
   8  11 -17    2.22    1.57
   8  11 -18    0.26    1.70
   8  11 -19    0.72    1.57
   8  11 -20    0.91    2.09
   8  11 -21    4.05    2.22
   8  11 -22    0.78    1.96
   8  11 -23    0.65    2.22
   8  11 -24   18.75    3.40
   8  11 -25    0.20    2.87
  -8 -11  26    8.04    4.12
   8  11 -26   12.15    3.27
   8  11 -27    1.57    3.14
   8  11 -28    6.93    2.55
   8  11 -29    0.20    2.68
   8  11 -30    1.50    3.46
  -8 -11  31    1.89    5.42
   8  11 -31    1.83    2.81
  -8 -11  32   21.89    5.03
   8  11 -32   20.25    3.79
   8  11 -33    1.63    2.94
  -8 -11  34    8.43    5.03
   8  11 -34    4.18    3.27
   8  11 -35    2.09    2.94
  -8 -11  36   -0.46    5.03
   8  11 -36    3.66    3.99
   8  11 -37   15.81    4.57
   8  11 -38   17.64    5.42
  -8 -11  39    2.42    5.16
   8  11 -39    0.78    4.51
  -8 -11  40    3.20    6.73
   8  11 -40    1.18    3.59
   8  11 -41    2.29    4.83
   8  11 -42    4.12    5.16
   8  11 -43   -0.20    5.68
   8  11 -44    2.29    3.20
  -7 -10 -52    0.33    4.90
   7  10  52   -5.03    8.36
  -7 -10 -51   10.32    6.60
   7  10  51   13.46    8.10
  -7 -10 -50    2.61    7.51
   7  10  50   -0.20    8.10
  -7 -10 -49   -1.18    3.99
   7  10  49    3.07    7.12
  -7 -10 -48    5.88    6.40
   7  10  48    3.59    8.36
  -7 -10 -47   17.51    5.23
   7  10  47   21.95    9.21
  -7 -10 -46   -1.24    6.73
   7  10  46    4.83    7.90
  -7 -10 -45    2.55    5.29
  -7 -10 -44    6.21    4.77
   7  10  44    3.27    6.08
  -7 -10 -43    8.30    5.62
   7  10  43    0.98    5.95
  -7 -10 -42    0.52    5.03
   7  10  42    2.68    5.03
  -7 -10 -41   -0.72    4.05
   7  10  41   -1.24    4.77
  -7 -10 -40    2.55    5.16
   7  10  40    0.26    5.42
  -7 -10 -39    6.14    5.16
  -7 -10 -38    1.24    3.85
   7  10  38   -1.50    4.64
  -7 -10 -37    7.38    4.70
   7  10  37    2.48    5.62
  -7 -10 -36    1.24    3.72
   7  10  36    1.63    4.57
  -7 -10 -35    7.58    3.79
   7  10  35    3.46    4.97
  -7 -10 -34    6.86    4.18
  -7 -10 -33   23.06    4.90
   7  10  33   27.18    5.88
  -7 -10 -32    0.65    3.46
   7  10  32    3.07    4.70
  -7 -10 -31    4.12    3.27
   7  10  31    6.93    4.77
  -7 -10 -30    3.99    3.01
   7  10  30    3.99    5.36
  -7 -10 -29   20.45    3.79
   7  10  29   16.92    4.25
  -7 -10 -28    5.03    2.81
   7  10  28    8.69    3.99
  -7 -10 -27   11.96    3.07
  -7 -10 -26    6.66    2.35
  -7 -10 -25    9.86    3.14
   7  10  25   12.09    3.07
  -7 -10 -24    3.92    1.83
   7  10  24    0.33    2.68
  -7 -10 -23   26.39    3.66
  -7 -10 -22    0.78    2.16
   7  10  22    0.98    2.48
  -7 -10 -21    7.12    2.42
   7  10  21    4.51    2.42
  -7 -10 -20    1.63    1.96
  -7 -10 -19   26.26    4.05
   7  10  19   27.63    3.53
  -7 -10 -18   28.68    3.07
  -7 -10 -17   97.86    6.60
   7  10  17  109.89    7.58
   7  10 -12   39.79    2.81
   7  10 -13   43.77    3.14
   7  10 -14   26.33    2.68
   7  10 -15   10.84    2.29
   7  10 -16    0.52    1.63
   7  10 -17  102.83    8.04
   7  10 -18   28.22    3.46
   7  10 -19   29.73    3.66
   7  10 -20    3.92    2.09
   7  10 -21    4.77    2.48
   7  10 -22   -0.59    2.16
   7  10 -23   30.51    3.59
  -7 -10  24    2.68    3.33
   7  10 -24    3.14    3.07
  -7 -10  25    7.12    4.12
   7  10 -25   10.19    2.61
  -7 -10  26    8.69    4.31
   7  10 -26    8.17    2.74
  -7 -10  27   10.32    4.25
   7  10 -27    8.75    3.27
  -7 -10  28    7.12    3.85
   7  10 -28    9.02    3.14
   7  10 -29   19.01    4.51
  -7 -10  30    7.71    4.90
   7  10 -30    5.95    3.53
  -7 -10  31    2.29    4.05
   7  10 -31    2.35    3.66
  -7 -10  32    0.72    5.88
   7  10 -32   -0.39    3.33
  -7 -10  33   33.84    7.12
   7  10 -33   25.54    5.10
  -7 -10  34    0.59    4.83
   7  10 -34    6.34    3.33
   7  10 -35    7.12    4.12
  -7 -10  36    0.85    5.10
   7  10 -36    5.88    4.18
  -7 -10  37    9.93    5.95
   7  10 -37    6.47    4.38
  -7 -10  38    2.03    6.34
   7  10 -38    2.48    3.59
  -7 -10  39    2.94    6.66
   7  10 -39    4.25    3.72
  -7 -10  40    3.53    6.53
   7  10 -40    1.89    4.70
   7  10 -41    0.46    3.27
   7  10 -42    1.50    5.23
   7  10 -43    5.81    5.49
   7  10 -44    3.33    3.66
  -7 -10  45    0.85    8.10
   7  10 -45    3.92    5.75
  -7 -10  46    6.53    8.88
   7  10 -46    4.05    5.16
  -7 -10  47   22.47    9.93
   7  10 -47   30.51    6.47
  -7 -10  48    4.18    9.80
   7  10 -48   -1.24    5.36
  -7 -10  49   -3.99    9.93
   7  10 -49    5.16    4.44
  -7 -10  50    3.01    9.93
   7  10 -50    8.30    6.86
   7  10 -51   12.94    6.34
  -6  -9 -54   -1.96    8.88
   6   9  54   -1.37   10.98
  -6  -9 -53   49.72    8.49
   6   9  53   52.72   12.41
  -6  -9 -52   -4.97    6.40
   6   9  52   -5.68    9.08
  -6  -9 -51    4.25    7.71
   6   9  51    4.97    9.02
  -6  -9 -50   -2.22    5.68
   6   9  50    4.38    8.95
  -6  -9 -49  103.61   10.78
   6   9  49   94.08   11.89
  -6  -9 -48   -1.44    5.10
   6   9  48    4.97    7.77
  -6  -9 -47    0.98    5.49
   6   9  47   -4.70    6.86
  -6  -9 -46    0.59    5.75
   6   9  46    2.29    6.40
  -6  -9 -45   18.23    6.40
   6   9  45   21.69    6.66
  -6  -9 -44    3.59    5.55
  -6  -9 -43   58.86    6.47
   6   9  43   51.02   11.82
  -6  -9 -42    4.77    5.16
   6   9  42    7.32    5.95
  -6  -9 -41   29.27    4.44
   6   9  41   24.50    7.71
  -6  -9 -40   97.15    8.49
   6   9  40   88.46   11.37
  -6  -9 -39   38.81    5.95
   6   9  39   37.17    7.25
  -6  -9 -38   22.41    4.90
   6   9  38   20.38    6.34
  -6  -9 -37   28.35    5.68
   6   9  37   27.05    6.21
  -6  -9 -36   10.65    4.12
   6   9  36   14.63    6.47
  -6  -9 -35    5.75    3.79
   6   9  35    5.16    4.64
  -6  -9 -34    2.16    2.29
   6   9  34    6.73    4.51
  -6  -9 -33   15.22    4.44
   6   9  33   23.13    4.97
  -6  -9 -32   -0.39    3.01
   6   9  32    6.08    3.72
  -6  -9 -31   14.96    3.20
   6   9  31   17.44    4.57
  -6  -9 -30    4.38    3.07
  -6  -9 -29   58.54    5.95
   6   9  29   44.29    4.90
  -6  -9 -28    0.85    2.55
   6   9  28   -0.78    2.81
  -6  -9 -27   34.36    4.05
   6   9  27   36.65    4.57
  -6  -9 -26   -0.72    2.48
   6   9  26    1.05    2.55
  -6  -9 -25   19.53    3.66
  -6  -9 -24    2.87    2.48
  -6  -9 -23   71.47    5.75
   6   9  23   65.46    6.47
  -6  -9 -22   17.77    3.01
   6   9  22   21.10    4.12
  -6  -9 -21    2.29    2.29
  -6  -9 -20   18.95    2.68
   6   9  20   17.90    3.14
  -6  -9 -19  345.60   20.32
   6   9  19  344.29   20.71
  -6  -9 -18  261.13   15.16
   6   9  18  253.94   16.33
  -6  -9 -17   19.66    2.87
   6   9  17   19.80    3.14
  -6  -9 -16  158.49   10.13
   6   9  16  153.98   10.39
  -6  -9 -15  312.34   16.40
   6   9  15  320.58   19.99
  -6  -9 -14    2.74    1.70
   6   9  14    3.20    1.63
  -6  -9 -13    6.27    1.63
  -6  -9 -12    3.20    1.11
   6   9  -8    0.78    0.46
   6   9  -9   46.12    3.27
   6   9 -10    2.35    1.18
   6   9 -11   45.60    4.25
   6   9 -12    4.25    1.18
   6   9 -13    9.67    2.03
   6   9 -14    1.57    1.18
   6   9 -15  328.74   18.55
   6   9 -16  168.75   12.09
   6   9 -17   20.45    3.14
  -6  -9  18  286.47   19.27
   6   9 -18  279.29   18.88
   6   9 -19  376.24   20.97
   6   9 -20   21.69    3.40
   6   9 -21    9.54    2.61
  -6  -9  22   23.91    3.92
   6   9 -22   19.21    2.94
  -6  -9  23   81.01    7.64
   6   9 -23   78.40    6.21
  -6  -9  24   -0.98    2.87
   6   9 -24    1.11    2.16
  -6  -9  25   19.80    3.92
   6   9 -25   20.38    2.81
   6   9 -26   -1.18    2.29
   6   9 -27   33.12    3.85
  -6  -9  28    4.18    3.59
   6   9 -28   -0.78    2.87
   6   9 -29   62.65    5.95
  -6  -9  30   15.29    4.12
   6   9 -30    4.83    2.81
  -6  -9  31   14.83    4.77
   6   9 -31   15.74    3.40
   6   9 -32    0.85    3.07
  -6  -9  33   20.06    5.68
   6   9 -33   21.56    5.03
  -6  -9  34    2.42    4.97
   6   9 -34    7.58    2.81
  -6  -9  35    5.36    5.36
   6   9 -35    6.47    3.59
  -6  -9  36   12.02    5.68
   6   9 -36   14.57    4.44
   6   9 -37   34.95    4.90
   6   9 -38   20.91    4.97
   6   9 -39   45.40    5.68
   6   9 -40   92.90    9.73
   6   9 -41   32.73    6.21
   6   9 -42   10.65    4.05
   6   9 -43   63.04    7.06
  -6  -9  44    6.21    6.93
   6   9 -44   -0.91    4.38
  -6  -9  45   22.60    8.43
   6   9 -45   31.49    5.23
  -6  -9  46    2.81    7.84
   6   9 -46   -3.53    4.83
  -6  -9  47    5.23    8.69
   6   9 -47   -0.72    5.62
  -6  -9  48   -4.70    8.30
   6   9 -48    5.36    7.32
   6   9 -49  121.25   17.97
  -6  -9  50    2.87    9.67
   6   9 -50   -1.83    6.40
  -6  -9  51   10.52   10.52
   6   9 -51    5.03    5.23
  -6  -9  52    0.91   10.91
   6   9 -52    4.05    7.58
   6   9 -53   57.49   11.17
  -5  -8 -54    2.42    5.23
   5   8  54   -5.42   10.84
  -5  -8 -53   16.72    6.34
   5   8  53   20.06   11.24
  -5  -8 -52   12.54    7.64
   5   8  52   21.43    7.71
  -5  -8 -51   20.64    6.66
   5   8  51   36.13    9.80
  -5  -8 -50    3.07    4.83
   5   8  50    4.25    9.15
  -5  -8 -49    5.75    5.81
   5   8  49    3.40    8.23
  -5  -8 -48   -1.37    6.14
   5   8  48    4.77    8.62
  -5  -8 -47    0.07    4.51
   5   8  47    3.79    7.77
  -5  -8 -46    6.53    3.85
   5   8  46    4.70    5.29
  -5  -8 -45   20.58    4.83
   5   8  45   13.65    7.51
  -5  -8 -44   12.74    5.75
   5   8  44   11.50    4.38
  -5  -8 -43   15.09    4.77
   5   8  43   14.24    6.73
  -5  -8 -42   40.70    6.60
   5   8  42   41.48    7.25
  -5  -8 -41    2.29    3.66
   5   8  41   12.74    6.08
  -5  -8 -40    0.78    4.38
   5   8  40    1.31    5.81
  -5  -8 -39   20.25    4.05
   5   8  39   19.93    6.08
  -5  -8 -38   11.30    4.70
   5   8  38   23.00    5.36
  -5  -8 -37    1.44    3.66
   5   8  37    5.42    5.03
  -5  -8 -36   21.89    4.44
   5   8  36   17.31    5.62
  -5  -8 -35   10.45    4.31
   5   8  35    8.04    4.57
  -5  -8 -34   15.16    4.05
   5   8  34    9.80    4.70
  -5  -8 -33   32.14    4.05
   5   8  33   31.49    4.97
  -5  -8 -32   52.33    4.83
   5   8  32   55.14    7.32
  -5  -8 -31    0.78    2.42
   5   8  31    1.05    3.33
  -5  -8 -30   15.61    3.20
   5   8  30   18.42    4.18
  -5  -8 -29    6.73    3.27
   5   8  29    7.06    3.40
  -5  -8 -28   21.69    3.20
   5   8  28   22.21    3.59
  -5  -8 -27    4.18    2.74
   5   8  27    5.95    3.01
  -5  -8 -26   23.52    3.79
   5   8  26   23.13    3.72
  -5  -8 -25    7.25    2.35
   5   8  25    8.30    2.94
  -5  -8 -24   10.58    2.55
   5   8  24    8.69    2.87
  -5  -8 -23    7.12    2.55
   5   8  23    4.12    2.61
  -5  -8 -22  108.06    7.51
   5   8  22  123.60   10.45
  -5  -8 -21  191.61   11.76
   5   8  21  183.97   12.48
  -5  -8 -20    5.42    1.96
   5   8  20    5.29    2.09
  -5  -8 -19   32.73    3.40
   5   8  19   31.42    3.85
  -5  -8 -18   10.65    2.48
   5   8  18   12.61    2.55
  -5  -8 -17    0.26    1.44
   5   8  17    0.39    1.96
  -5  -8 -16  110.34    7.19
   5   8  16  109.89    9.28
  -5  -8 -15    2.03    1.31
   5   8  15    2.09    1.63
  -5  -8 -14    3.92    1.50
   5   8  14    5.49    2.03
  -5  -8 -13    0.72    1.24
   5   8  13    1.50    1.37
  -5  -8 -12    1.24    1.50
   5   8  12    0.91    1.31
  -5  -8 -11    7.06    1.37
   5   8  11    6.79    1.70
  -5  -8 -10    0.46    1.11
   5   8  10    0.20    0.91
   5   8   9    1.76    0.85
   5   8   8    0.78    0.78
   5   8  -4  123.54    3.59
   5   8  -5    0.85    0.46
   5   8  -6    2.74    0.85
   5   8  -7    0.52    0.65
   5   8  -8    1.05    0.98
   5   8  -9    2.48    1.11
   5   8 -10   -0.20    1.24
   5   8 -11    7.84    1.50
   5   8 -12    0.07    1.18
   5   8 -13    2.48    1.37
   5   8 -14    6.08    1.44
  -5  -8  15    5.75    2.03
   5   8 -15    2.61    1.63
  -5  -8  16  113.54    8.23
   5   8 -16  124.58    8.69
  -5  -8  17    0.26    2.03
   5   8 -17   -0.13    1.63
   5   8 -18   17.05    2.61
  -5  -8  19   33.25    3.72
   5   8 -19   32.73    3.14
  -5  -8  20    5.29    2.94
   5   8 -20    6.40    2.22
  -5  -8  21  198.73   12.15
   5   8 -21  213.30   12.48
  -5  -8  22  109.89    8.30
   5   8 -22  117.79   10.78
  -5  -8  23    6.79    2.48
   5   8 -23    5.16    1.96
  -5  -8  24    6.53    2.61
   5   8 -24    6.73    2.48
   5   8 -25    9.21    3.07
  -5  -8  26   20.06    3.99
   5   8 -26   22.47    3.14
   5   8 -27    8.75    3.01
  -5  -8  28   22.87    4.05
   5   8 -28   22.15    3.59
  -5  -8  29    9.73    3.66
   5   8 -29    9.54    2.22
   5   8 -30   15.61    3.59
  -5  -8  31    2.61    3.79
   5   8 -31    0.00    2.74
  -5  -8  32   54.09    7.19
   5   8 -32   55.20    6.99
  -5  -8  33   38.41    6.34
   5   8 -33   34.76    4.64
  -5  -8  34   19.21    5.29
   5   8 -34   10.45    2.87
  -5  -8  35    3.53    3.85
   5   8 -35   11.11    2.68
  -5  -8  36   18.03    5.75
   5   8 -36   24.63    4.12
  -5  -8  37    7.51    5.68
   5   8 -37    0.52    2.61
  -5  -8  38   12.80    6.14
   5   8 -38   16.01    3.85
  -5  -8  39   22.67    6.27
   5   8 -39   15.55    4.38
  -5  -8  40    1.63    5.68
   5   8 -40   -1.50    3.33
  -5  -8  41    6.86    5.62
   5   8 -41    8.49    4.83
  -5  -8  42   28.22    8.82
   5   8 -42   40.24    5.88
  -5  -8  43   19.01    7.64
   5   8 -43   25.81    5.29
   5   8 -44   18.23    5.75
  -5  -8  45   21.69    8.17
   5   8 -45   19.80    5.16
  -5  -8  46   -4.12    6.93
   5   8 -46    0.98    4.38
  -5  -8  47    0.20    7.51
   5   8 -47    4.25    5.95
  -5  -8  48    2.81    8.23
   5   8 -48   -0.39    5.95
   5   8 -49    2.42    4.12
  -5  -8  50   -5.75    8.69
   5   8 -50    3.01    5.49
  -5  -8  51   28.29   11.11
   5   8 -51   26.20    6.73
  -5  -8  52   19.60    7.19
   5   8 -52   20.38    8.43
  -5  -8  53   31.42   12.87
   5   8 -53   29.86    6.40
  -5  -8  54   -4.83   12.15
   5   8 -54   -2.42    8.36
  -4  -7 -55   51.28    7.32
   4   7  55   64.09   12.74
  -4  -7 -54   58.99    8.95
   4   7  54   48.74   14.05
  -4  -7 -53   30.84    9.15
   4   7  53   43.77    8.95
  -4  -7 -52    7.84    5.23
   4   7  52   19.66    9.47
  -4  -7 -51  108.71   13.72
  -4  -7 -50    2.68    6.53
   4   7  50   18.36   13.98
  -4  -7 -49    8.17    4.12
   4   7  49    8.95    8.30
  -4  -7 -48    5.88    5.68
   4   7  48   12.54    7.71
  -4  -7 -47   29.40    5.42
   4   7  47   36.32    7.71
  -4  -7 -46   39.66    6.08
   4   7  46   38.68    6.60
  -4  -7 -45   47.69    4.97
   4   7  45   38.28    9.02
  -4  -7 -44   -0.13    4.97
  -4  -7 -43  138.04   11.69
   4   7  43  110.93    9.60
  -4  -7 -42    8.75    4.51
   4   7  42    4.18    5.68
  -4  -7 -41   96.82    7.71
   4   7  41   86.76    9.34
  -4  -7 -40    3.33    2.35
   4   7  40    2.29    5.55
  -4  -7 -39   27.70    4.57
   4   7  39   17.38    4.31
  -4  -7 -38    8.56    3.40
   4   7  38    6.86    5.23
  -4  -7 -37   89.11    8.23
   4   7  37   84.21    7.51
  -4  -7 -36    7.32    4.05
   4   7  36   10.26    4.51
  -4  -7 -35   20.19    3.72
   4   7  35   13.98    5.23
  -4  -7 -34   29.99    4.77
   4   7  34   29.86    4.83
  -4  -7 -33   62.26    6.47
   4   7  33   71.67    8.56
  -4  -7 -32   82.90    7.90
   4   7  32   83.69    8.75
  -4  -7 -31   94.27    5.81
   4   7  31   97.73    8.82
  -4  -7 -30   -0.13    1.70
   4   7  30   -0.72    2.29
  -4  -7 -29  143.40   11.24
   4   7  29  142.09   10.98
  -4  -7 -28   26.85    3.66
   4   7  28   28.42    4.05
  -4  -7 -27   68.47    5.03
   4   7  27   67.88    6.66
  -4  -7 -26   23.98    3.66
   4   7  26   24.83    3.79
  -4  -7 -25   68.79    5.81
   4   7  25   67.42    6.21
  -4  -7 -24   61.15    5.55
   4   7  24   65.26    6.01
  -4  -7 -23   54.42    5.29
   4   7  23   43.38    5.29
  -4  -7 -22   -0.46    1.89
   4   7  22    0.65    2.35
  -4  -7 -21  253.61   14.50
   4   7  21  249.56   18.23
  -4  -7 -20    2.35    1.76
   4   7  20    0.46    1.96
  -4  -7 -19  135.56    8.30
   4   7  19  145.69   10.65
  -4  -7 -18  121.25    9.34
   4   7  18  119.62    9.08
  -4  -7 -17  307.84   18.03
   4   7  17  289.87   18.75
  -4  -7 -16    4.25    1.63
   4   7  16    0.91    1.76
  -4  -7 -15    3.66    1.89
   4   7  15    2.22    1.57
  -4  -7 -14    4.90    1.31
   4   7  14    4.31    1.50
  -4  -7 -13  161.43   10.00
   4   7  13  157.38   11.96
  -4  -7 -12   33.45    3.14
   4   7  12   33.32    3.33
  -4  -7 -11  116.16    7.64
   4   7  11  106.42    8.56
  -4  -7 -10   38.22    3.20
   4   7  10   36.32    3.85
  -4  -7  -9  119.36    7.51
   4   7   9  112.30    8.36
   4   7   8  267.20   16.72
  -4  -7  -7  117.86    7.32
   4   7   7  116.61    8.56
  -4  -7  -6   38.94    3.33
   4   7   6   34.69    3.20
   4   7   5  337.89   17.18
   4   7   4   14.83    1.57
   4   7   3  331.68   16.01
   4   7   2  228.33   11.43
   4   7   1  195.47   10.19
   4   7   0 1064.62   30.57
   4   7  -1  194.16    6.93
   4   7  -2  234.67    9.08
   4   7  -3  324.10   11.24
   4   7  -4   16.86    1.31
   4   7  -5  345.99   13.65
   4   7  -6   37.96    2.68
   4   7  -7  119.16    8.69
   4   7  -8  277.92   16.92
   4   7  -9  124.52    9.67
   4   7 -10   39.26    4.31
   4   7 -11  111.65    8.69
   4   7 -12   30.31    3.92
  -4  -7  13  161.10   12.80
   4   7 -13  162.35   11.63
  -4  -7  14    5.49    2.09
   4   7 -14    6.34    1.89
  -4  -7  15    3.40    2.09
   4   7 -15    2.48    1.50
  -4  -7  16    3.92    1.96
   4   7 -16    3.85    1.63
  -4  -7  17  300.72   18.62
   4   7 -17  299.54   18.03
   4   7 -18  121.91   10.32
   4   7 -19  143.01   10.71
   4   7 -20   -0.98    2.03
   4   7 -21  237.80   14.63
  -4  -7  22   -0.13    2.68
   4   7 -22    1.37    1.18
  -4  -7  23   61.80    6.34
   4   7 -23   65.00    7.19
  -4  -7  24   59.25    6.47
   4   7 -24   64.87    6.21
  -4  -7  25   72.26    6.66
   4   7 -25   73.89    6.21
  -4  -7  26   27.96    5.03
   4   7 -26   26.65    2.94
   4   7 -27   76.44    6.40
  -4  -7  28   33.58    4.44
   4   7 -28   23.71    3.79
  -4  -7  29  152.09   11.96
   4   7 -29  116.22    9.60
  -4  -7  30    1.05    3.40
   4   7 -30    0.98    2.48
  -4  -7  31  113.54    9.80
   4   7 -31  105.38    6.40
  -4  -7  32   94.47    9.41
   4   7 -32   89.37    5.62
   4   7 -33   69.18    6.01
   4   7 -34   24.04    3.40
   4   7 -35   19.66    3.33
  -4  -7  36   10.00    6.21
   4   7 -36   15.16    3.01
  -4  -7  37   93.68    9.21
   4   7 -37   97.41    6.93
  -4  -7  38    4.97    5.03
   4   7 -38    6.47    3.01
  -4  -7  39   28.61    6.60
   4   7 -39   28.68    4.51
  -4  -7  40   -0.39    5.55
   4   7 -40    1.24    2.48
  -4  -7  41   88.91   10.00
   4   7 -41   94.01    8.62
  -4  -7  42   12.48    4.44
   4   7 -42    7.77    5.03
   4   7 -43  118.25    8.82
  -4  -7  44    0.65    6.14
   4   7 -44   -0.39    3.99
  -4  -7  45   46.45   11.69
   4   7 -45   46.78    6.66
  -4  -7  46   43.25    8.04
   4   7 -46   38.54    7.64
   4   7 -47   30.77    5.16
  -4  -7  48    7.77    7.38
   4   7 -48    6.79    5.42
  -4  -7  49   -2.29    8.82
   4   7 -49   10.00    6.53
  -4  -7  50    3.46    7.77
   4   7 -50    2.87    6.27
  -4  -7  51  117.92   16.66
   4   7 -51  126.41   10.13
  -4  -7  52   -0.13   10.78
   4   7 -52   12.61    5.42
  -4  -7  53   29.66    8.23
   4   7 -53   26.72    9.15
  -4  -7  54   48.41   12.22
   4   7 -54   70.16    7.45
  -4  -7  55   47.89   13.39
   4   7 -55   57.75   10.65
  -3  -6 -56    5.68    7.19
   3   6  56   -2.68   10.84
  -3  -6 -55   74.48    8.69
   3   6  55   74.15   11.69
  -3  -6 -54   17.57    6.73
   3   6  54   10.98    8.69
  -3  -6 -53   45.27    6.08
   3   6  53   61.80   12.28
  -3  -6 -52    3.27    6.40
   3   6  52    3.20    6.86
  -3  -6 -51    3.66    4.90
   3   6  51   10.91    7.45
  -3  -6 -50   51.74    7.19
   3   6  50   47.30    7.06
  -3  -6 -49  209.32   15.03
   3   6  49  207.49   18.95
  -3  -6 -48   62.85    7.19
   3   6  48   69.58    9.08
  -3  -6 -47    6.60    3.99
   3   6  47    8.88    5.95
  -3  -6 -46   68.47    6.73
   3   6  46   73.50   12.15
  -3  -6 -45   24.56    6.34
   3   6  45   28.22    7.84
  -3  -6 -44   12.22    5.10
   3   6  44   14.05    6.01
  -3  -6 -43   33.84    3.92
   3   6  43   28.75    6.66
  -3  -6 -42   15.55    3.59
   3   6  42   11.82    4.57
  -3  -6 -41   20.45    4.38
   3   6  41   21.89    6.73
  -3  -6 -40    6.86    3.92
   3   6  40    9.60    4.83
  -3  -6 -39   23.39    4.83
   3   6  39   14.70    3.40
  -3  -6 -38   16.27    3.20
   3   6  38   11.17    5.16
  -3  -6 -37   56.38    5.88
   3   6  37   53.18    6.99
  -3  -6 -36    4.05    2.55
   3   6  36    8.43    4.70
  -3  -6 -35   61.02    5.03
   3   6  35   58.80    8.23
  -3  -6 -34  174.95   12.94
   3   6  34  181.55   13.85
  -3  -6 -33  162.41   12.35
   3   6  33  139.55   13.59
  -3  -6 -32   91.99    5.10
   3   6  32  100.74   10.58
  -3  -6 -31  108.84    8.17
   3   6  31   99.56   11.43
  -3  -6 -30   31.29    3.66
   3   6  30   28.35    4.70
  -3  -6 -29    9.67    2.16
   3   6  29    6.47    4.05
  -3  -6 -28   81.07    6.27
   3   6  28   87.02    7.90
  -3  -6 -27   95.64    7.97
   3   6  27   92.70   10.52
  -3  -6 -26  368.27   15.03
   3   6  26  396.95   25.02
  -3  -6 -25  228.33   15.03
   3   6  25  216.18   17.31
  -3  -6 -24  206.71   12.41
   3   6  24  207.62   16.07
  -3  -6 -23   26.72    3.20
   3   6  23   30.90    3.85
  -3  -6 -22   10.39    2.35
   3   6  22    7.12    2.42
  -3  -6 -21    0.26    1.83
   3   6  21    2.03    2.22
  -3  -6 -20   14.83    2.68
   3   6  20   12.28    2.81
  -3  -6 -19  707.72   37.76
   3   6  19  701.78   39.79
  -3  -6 -18    2.68    1.89
   3   6  18    5.23    1.24
  -3  -6 -17  188.87   11.82
   3   6  17  173.91   12.41
  -3  -6 -16   22.28    2.29
   3   6  16   22.80    3.59
  -3  -6 -15  626.52   33.25
   3   6  15  628.09   33.51
  -3  -6 -14   89.05    8.30
   3   6  14   84.41    7.19
  -3  -6 -13    4.25    1.57
   3   6  13    2.29    1.57
  -3  -6 -12   35.08    3.79
   3   6  12   42.40    4.18
  -3  -6 -11  679.70   35.28
   3   6  11  681.59   37.17
  -3  -6 -10   77.68    6.01
   3   6  10   81.27    6.34
  -3  -6  -9  334.75   21.36
   3   6   9  340.31   20.06
  -3  -6  -8    9.60    1.50
   3   6   8    7.64    1.31
  -3  -6  -7    2.42    1.24
   3   6   7    4.64    1.31
   3   6   6  207.16   13.26
  -3  -6  -5  106.82    7.19
   3   6   5  103.55    8.10
   3   6   4  145.29    9.28
   3   6   3  500.76   25.81
   3   6   2  802.97   35.87
   3   6   1    4.51    0.91
   3   6   0   39.39    3.20
   3   6  -1    3.66    0.85
   3   6  -2  807.61   38.15
   3   6  -3  483.51   25.41
   3   6  -4  142.03    6.86
   3   6  -6  195.66   12.41
   3   6  -7    3.27    1.37
  -3  -6   8    7.19    1.89
   3   6  -8    9.93    1.76
  -3  -6   9  343.05   22.08
   3   6  -9  335.21   20.38
   3   6 -10   80.29    7.38
   3   6 -11  669.57   34.43
  -3  -6  12   43.44    3.99
   3   6 -12   44.42    5.10
  -3  -6  13    3.72    1.70
   3   6 -13    2.09    1.57
  -3  -6  14   96.49    8.04
   3   6 -14   92.90    5.75
  -3  -6  15  644.22   35.34
   3   6 -15  646.05   39.46
  -3  -6  16   23.19    3.40
   3   6 -16   20.38    2.68
  -3  -6  17  166.53   12.61
   3   6 -17  173.39    9.21
  -3  -6  18    1.83    2.48
   3   6 -18    4.31    1.63
  -3  -6  19  710.40   41.94
   3   6 -19  697.53   29.01
  -3  -6  20   13.98    3.01
   3   6 -20   15.16    3.01
   3   6 -21   -1.63    1.96
  -3  -6  22   16.46    2.94
   3   6 -22    6.08    1.57
  -3  -6  23   29.40    3.99
   3   6 -23   33.38    4.57
  -3  -6  24  213.89   14.11
   3   6 -24  214.74   14.18
  -3  -6  25  226.63   16.92
   3   6 -25  220.95   10.78
  -3  -6  26  402.04   25.28
   3   6 -26  383.62   19.86
  -3  -6  27  105.84   10.26
   3   6 -27   94.21    7.58
  -3  -6  28  119.16    9.41
   3   6 -28   95.06    9.67
  -3  -6  29    6.01    3.20
   3   6 -29   13.98    3.53
  -3  -6  30   38.02    6.01
   3   6 -30   37.17    3.99
  -3  -6  31  116.16   10.00
   3   6 -31  111.98    6.66
  -3  -6  32  101.26    7.45
   3   6 -32  106.88    7.19
  -3  -6  33  177.89   15.03
   3   6 -33  162.87    8.62
  -3  -6  34  207.29   19.14
   3   6 -34  181.68   11.04
  -3  -6  35   71.80    9.34
   3   6 -35   65.85    7.64
  -3  -6  36    6.34    4.57
   3   6 -36    2.81    1.96
  -3  -6  37   67.42    9.73
   3   6 -37   55.14    6.27
  -3  -6  38   20.51    5.16
   3   6 -38   18.03    4.77
   3   6 -39   18.29    3.14
  -3  -6  40   13.52    5.23
   3   6 -40   10.32    3.46
  -3  -6  41   22.21    7.51
   3   6 -41   24.30    3.40
  -3  -6  42   13.13    6.14
   3   6 -42   13.13    4.70
  -3  -6  43   43.38    6.47
   3   6 -43   42.79    5.88
  -3  -6  44   12.87    8.04
   3   6 -44   15.94    3.53
  -3  -6  45   42.40   10.84
   3   6 -45   31.29    5.23
  -3  -6  46   97.47   11.37
   3   6 -46   80.55    7.38
   3   6 -47    8.30    4.31
  -3  -6  48   79.70   11.30
   3   6 -48   69.51    7.12
  -3  -6  49  206.77   15.94
   3   6 -49  192.27   13.85
  -3  -6  50   73.69    9.02
   3   6 -50   60.63    7.06
  -3  -6  51    2.16    9.08
   3   6 -51    6.60    4.31
  -3  -6  52   15.48    8.69
   3   6 -52    2.03    5.75
  -3  -6  53   28.55   18.10
   3   6 -53   44.29    7.19
  -3  -6  54   16.86   12.87
   3   6 -54   22.21    5.55
  -3  -6  55   61.02   13.46
   3   6 -55   79.70   11.89
  -2  -5 -57    1.31    5.55
   2   5  57    5.42   11.37
  -2  -5 -56   -0.20    7.64
   2   5  56   -3.40    8.23
  -2  -5 -55   -1.96    6.99
   2   5  55   -2.29   11.56
  -2  -5 -54    9.80    4.90
   2   5  54    4.77   10.13
  -2  -5 -53   31.55    8.43
   2   5  53   23.52    5.81
  -2  -5 -52   33.84    5.62
   2   5  52   29.14    9.15
  -2  -5 -51   -1.70    4.64
   2   5  51   10.06    7.45
  -2  -5 -50   47.95    8.95
   2   5  50   38.28    7.06
  -2  -5 -49    1.18    3.20
   2   5  49    2.61    7.12
  -2  -5 -48   24.04    4.64
   2   5  48   16.92    6.93
  -2  -5 -47   20.58    6.53
   2   5  47   19.60    5.29
  -2  -5 -46   43.90    4.77
   2   5  46   33.91    9.02
  -2  -5 -45   21.10    6.21
   2   5  45   27.37    8.43
  -2  -5 -44   40.18    6.14
   2   5  44   47.76    6.14
  -2  -5 -43   27.37    4.57
   2   5  43   24.24    7.25
  -2  -5 -42    0.46    2.87
   2   5  42   -1.11    4.25
  -2  -5 -41   13.59    4.51
   2   5  41    8.10    5.95
  -2  -5 -40   13.26    3.99
   2   5  40   15.42    5.23
  -2  -5 -39   39.07    6.99
   2   5  39   36.72    6.79
  -2  -5 -38   -1.57    3.01
   2   5  38    2.09    4.77
  -2  -5 -37  471.10   22.87
   2   5  37  462.15   31.75
  -2  -5 -36   20.12    3.46
   2   5  36   16.66    4.83
  -2  -5 -35    1.63    2.81
   2   5  35   -0.65    2.55
  -2  -5 -34   11.24    4.90
   2   5  34   25.67    8.10
  -2  -5 -33  211.67   10.65
   2   5  33  188.94   15.48
  -2  -5 -32  175.22   14.83
   2   5  32  173.58   15.03
  -2  -5 -31  157.32   12.80
   2   5  31  157.51   13.33
  -2  -5 -30   78.14    5.62
   2   5  30   80.62    7.25
  -2  -5 -29   39.59    4.25
   2   5  29   24.43    5.23
  -2  -5 -28   -0.26    2.48
   2   5  28    0.39    2.29
  -2  -5 -27  131.84    9.28
   2   5  27  136.21   11.82
  -2  -5 -26  222.12   14.24
   2   5  26  236.04   15.68
  -2  -5 -25   61.35    5.03
   2   5  25   65.79    6.14
  -2  -5 -24   17.97    2.42
   2   5  24   15.94    3.59
  -2  -5 -23    9.67    2.09
   2   5  23    8.23    2.81
  -2  -5 -22   32.67    4.31
   2   5  22   32.01    4.25
  -2  -5 -21    0.78    2.35
   2   5  21    1.89    2.81
  -2  -5 -20  389.83   23.45
   2   5  20  387.08   25.54
  -2  -5 -19   17.05    2.61
   2   5  19   12.80    2.94
  -2  -5 -18   72.84    5.68
   2   5  18   74.08    6.14
  -2  -5 -17   33.19    3.59
   2   5  17   31.10    4.12
  -2  -5 -16    7.51    1.83
   2   5  16    6.60    1.96
  -2  -5 -15  704.46   37.63
   2   5  15  714.71   37.43
  -2  -5 -14  174.95   12.94
   2   5  14  182.66   13.85
  -2  -5 -13  256.81   18.03
   2   5  13  244.53   16.07
  -2  -5 -12   68.20    7.25
   2   5  12   74.54    6.21
  -2  -5 -11 1633.65   85.19
   2   5  11 1599.42   79.51
  -2  -5 -10   30.90    3.66
   2   5  10   27.18    3.20
  -2  -5  -9 1889.81   83.62
   2   5   9 2037.85   97.28
  -2  -5  -8   18.10    2.55
   2   5   8   18.62    2.35
  -2  -5  -7  167.31   11.89
   2   5   7  164.96   12.09
  -2  -5  -6 1015.43   49.65
   2   5   6 1001.97   57.29
  -2  -5  -5  136.34    9.21
   2   5   5  142.49   10.78
  -2  -5  -4  197.04   14.57
   2   5   4  196.97   12.22
  -2  -5  -3   81.66    6.08
   2   5   3   81.14    6.08
   2   5   2   17.12    1.89
   2   5   1  154.57   11.30
   2   5   0 1033.33   50.76
   2   5  -2   19.73    1.96
   2   5  -3   78.59    6.14
   2   5  -4  198.47    9.86
   2   5  -5  137.26   11.04
  -2  -5   6 1030.52   50.37
   2   5  -6  998.51   52.33
  -2  -5   7  163.65   11.30
   2   5  -7  172.47    9.67
  -2  -5   8   19.47    2.81
   2   5  -8   19.53    1.76
   2   5  -9 1923.46   92.77
   2   5 -10   30.05    3.46
  -2  -5  11 1590.14   86.89
   2   5 -11 1633.78   58.08
  -2  -5  12   74.35    6.66
   2   5 -12   74.22    5.10
  -2  -5  13  254.33   18.95
   2   5 -13  258.90   16.27
   2   5 -14  179.72   13.39
  -2  -5  15  730.65   41.48
   2   5 -15  704.72   43.64
  -2  -5  16    1.96    2.29
   2   5 -16    5.23    1.83
  -2  -5  17   29.33    4.44
   2   5 -17   31.23    4.70
  -2  -5  18   74.93    6.08
   2   5 -18   75.78    8.04
  -2  -5  19   13.59    2.48
   2   5 -19   18.29    2.74
  -2  -5  20  410.60   28.94
   2   5 -20  388.39   19.34
  -2  -5  21    6.14    2.61
   2   5 -21    3.99    1.57
  -2  -5  22   30.12    4.18
   2   5 -22   29.40    3.53
   2   5 -23    7.58    2.09
  -2  -5  24   20.71    3.46
   2   5 -24   20.97    3.27
  -2  -5  25   62.06    5.29
   2   5 -25   65.79    6.73
  -2  -5  26  257.34   17.18
   2   5 -26  236.30   13.00
  -2  -5  27  143.01   10.45
   2   5 -27  132.88    8.23
  -2  -5  28    0.59    3.59
   2   5 -28    2.68    1.70
  -2  -5  29   41.29    4.38
   2   5 -29   36.13    3.92
  -2  -5  30   87.22    6.66
   2   5 -30   87.80    6.86
  -2  -5  31  190.24   14.18
   2   5 -31  178.22   10.13
  -2  -5  32  214.61   19.21
   2   5 -32  195.86   10.98
  -2  -5  33  220.29   13.65
   2   5 -33  227.68   11.50
  -2  -5  34    3.27    4.05
   2   5 -34    0.33    2.61
  -2  -5  35    5.29    4.64
   2   5 -35    0.46    2.35
  -2  -5  36   19.60    5.36
   2   5 -36   13.26    3.85
  -2  -5  37  491.41   23.85
   2   5 -37  502.72   31.16
   2   5 -38    2.16    2.61
  -2  -5  39   40.24    7.45
   2   5 -39   40.11    4.64
  -2  -5  40   10.06    5.49
   2   5 -40   14.31    3.85
  -2  -5  41   12.80    5.88
   2   5 -41    5.49    2.74
  -2  -5  42    0.91    4.05
   2   5 -42   -3.01    4.57
  -2  -5  43   37.11    7.19
   2   5 -43   39.13    4.31
  -2  -5  44   38.87    8.62
   2   5 -44   48.08    6.21
  -2  -5  45   27.44    5.16
   2   5 -45   20.06    5.75
  -2  -5  46   36.98    7.71
   2   5 -46   34.69    5.36
  -2  -5  47   10.00    7.90
   2   5 -47   10.39    3.59
  -2  -5  48   16.01    6.14
   2   5 -48   25.87    6.40
  -2  -5  49    0.98    7.58
   2   5 -49    3.66    3.20
  -2  -5  50   44.10   12.48
   2   5 -50   47.82    6.60
  -2  -5  51   -0.46    5.36
   2   5 -51    4.70    4.83
  -2  -5  52   34.63   11.30
   2   5 -52   26.33    4.57
  -2  -5  53   18.03    9.41
   2   5 -53   19.86    7.64
  -2  -5  54    8.10    7.25
   2   5 -54    7.45    5.55
  -2  -5  55   -3.85   10.45
   2   5 -55   -1.50    4.44
  -2  -5  56   -2.94    7.32
   2   5 -56   -2.94    7.38
  -1  -4 -57    3.59    4.18
   1   4  57    4.90    6.93
  -1  -4 -56    3.27    6.01
   1   4  56    4.18    8.36
  -1  -4 -55    7.71    5.03
   1   4  55    6.79    7.06
  -1  -4 -54   -0.85    6.53
   1   4  54   -1.05    5.55
  -1  -4 -53   53.64    7.25
   1   4  53   35.80   10.13
  -1  -4 -52   13.20    4.97
   1   4  52    3.01    6.27
  -1  -4 -51   -4.31    5.10
   1   4  51    2.55    6.27
  -1  -4 -50   -0.33    3.85
   1   4  50    2.22    6.53
  -1  -4 -49  119.55   11.96
   1   4  49  126.48   11.56
  -1  -4 -48   42.66    7.45
   1   4  48   34.69    7.12
  -1  -4 -47   29.59    4.77
   1   4  47   30.05    8.23
  -1  -4 -46  138.50   11.96
   1   4  46  154.70   13.72
  -1  -4 -45   96.82    9.21
   1   4  45  103.22    9.73
  -1  -4 -44   14.50    3.53
   1   4  44    2.22    5.95
  -1  -4 -43   61.87    7.64
   1   4  43   57.82    6.66
  -1  -4 -42   27.05    5.23
   1   4  42   29.92    5.29
  -1  -4 -41   66.44    6.34
   1   4  41   75.98   10.32
  -1  -4 -40  142.94   12.02
   1   4  40  137.98   12.41
  -1  -4 -39  160.84   14.44
   1   4  39  175.22   13.20
  -1  -4 -38    1.63    3.07
   1   4  38   -0.52    3.85
  -1  -4 -37  254.79   12.35
   1   4  37  241.92   16.72
  -1  -4 -36   70.10    6.14
   1   4  36   68.92    8.17
  -1  -4 -35  300.32   22.21
   1   4  35  288.83   21.69
  -1  -4 -34  544.01   23.26
   1   4  34  525.39   29.99
  -1  -4 -33   18.16    3.53
   1   4  33   13.33    3.85
  -1  -4 -32  271.77   17.12
   1   4  32  259.43   15.03
  -1  -4 -31    1.57    2.81
   1   4  31   -2.87    2.68
  -1  -4 -30  105.57   10.13
   1   4  30  110.73   10.98
  -1  -4 -29   89.89    6.73
   1   4  29   85.58    9.08
  -1  -4 -28    5.03    2.22
   1   4  28    3.99    3.27
  -1  -4 -27  105.57    6.21
   1   4  27  108.91    7.45
  -1  -4 -26   30.12    4.18
   1   4  26   32.93    4.05
  -1  -4 -25   59.52    6.14
   1   4  25   56.45    5.36
  -1  -4 -24    2.35    2.16
   1   4  24    3.59    2.22
  -1  -4 -23   65.59    5.62
   1   4  23   64.68    6.99
  -1  -4 -22   57.36    5.75
   1   4  22   58.27    6.73
  -1  -4 -21  145.03   12.15
   1   4  21  136.93   13.07
  -1  -4 -20  474.49   21.95
   1   4  20  506.96   33.45
  -1  -4 -19  190.24   15.55
   1   4  19  195.40   16.07
  -1  -4 -18    7.06    1.83
   1   4  18    6.21    1.57
  -1  -4 -17    2.35    1.37
   1   4  17    0.91    1.63
  -1  -4 -16   50.43    5.36
   1   4  16   46.71    4.51
  -1  -4 -15 2959.46  145.43
   1   4  15 3222.55  142.68
  -1  -4 -14  180.64   15.42
   1   4  14  185.47   15.94
  -1  -4 -13 1859.63   98.52
   1   4  13 1895.82   92.90
  -1  -4 -12  469.01   28.42
   1   4  12  500.82   34.36
  -1  -4 -11  143.53   11.63
   1   4  11  140.33   11.24
  -1  -4 -10   65.40    6.08
   1   4  10   65.92    8.04
  -1  -4  -9  270.21   19.34
   1   4   9  271.38   19.14
  -1  -4  -8  507.36   30.64
   1   4   8  518.33   35.67
  -1  -4  -7 2386.25  101.00
   1   4   7 2424.93  115.50
  -1  -4  -6   31.95    3.46
   1   4   6   30.77    3.46
  -1  -4  -5   17.38    2.35
   1   4   5   17.25    2.42
  -1  -4  -4  354.87   23.06
   1   4   4  347.36   19.47
  -1  -4  -3  275.50   16.33
   1   4   3  286.60   16.53
  -1  -4  -2 3602.64  145.49
   1   4   2 3766.95  158.10
  -1  -4  -1    2.61    1.18
   1   4   1    0.46    0.91
  -1  -4   3  283.86   19.73
   1   4  -3  285.04   12.22
   1   4  -4  337.37   23.52
   1   4  -5   15.88    2.03
  -1  -4   7 2321.38  114.39
   1   4  -7 2366.00   80.49
  -1  -4   8  501.48   20.64
   1   4  -8  527.15   34.49
  -1  -4   9  273.86   13.07
   1   4  -9  270.01   19.34
   1   4 -10   70.36    6.79
  -1  -4  11  134.65   10.00
   1   4 -11  136.67   10.65
  -1  -4  12  505.20   35.47
   1   4 -12  453.52   26.46
  -1  -4  13 1902.55   85.97
   1   4 -13 1837.48   62.59
  -1  -4  14  193.97   12.02
   1   4 -14  196.97   15.88
  -1  -4  15 3110.18  132.10
   1   4 -15 3112.14  157.51
   1   4 -16   49.65    6.21
  -1  -4  17    0.52    2.03
   1   4 -17    1.44    1.89
  -1  -4  18    6.73    2.22
   1   4 -18    8.49    1.96
  -1  -4  19  216.18   17.44
   1   4 -19  195.47   16.79
   1   4 -20  520.62   33.06
  -1  -4  21  143.47   12.02
   1   4 -21  143.27   11.50
  -1  -4  22   60.43    6.86
   1   4 -22   57.95    5.29
  -1  -4  23   59.71    6.08
   1   4 -23   64.74    6.01
  -1  -4  24    3.07    2.22
   1   4 -24    3.40    2.03
  -1  -4  25   62.52    6.14
   1   4 -25   53.64    4.90
  -1  -4  26   31.03    5.62
   1   4 -26   29.53    4.18
  -1  -4  27  116.61    9.21
   1   4 -27  113.94    8.10
  -1  -4  28    4.38    2.87
   1   4 -28    3.59    2.29
  -1  -4  29   87.87    6.86
   1   4 -29   90.29    6.40
  -1  -4  30  103.68    9.86
   1   4 -30  113.94    8.49
  -1  -4  31    0.07    3.40
   1   4 -31    0.20    1.70
  -1  -4  32  292.29   20.45
   1   4 -32  239.24   17.44
  -1  -4  33   24.83    3.72
   1   4 -33   19.47    3.92
  -1  -4  34  560.73   29.07
   1   4 -34  561.19   32.53
   1   4 -35  293.01   15.55
  -1  -4  36   60.95    8.04
   1   4 -36   67.75    5.23
  -1  -4  37  264.91   18.03
   1   4 -37  270.21   15.22
  -1  -4  38   -0.91    2.94
   1   4 -38   -3.59    3.72
  -1  -4  39  159.14   14.44
   1   4 -39  179.92   14.50
  -1  -4  40  137.19   15.16
   1   4 -40  160.78    9.86
  -1  -4  41   62.19    8.23
   1   4 -41   65.79    5.95
  -1  -4  42   30.18    5.68
   1   4 -42   25.35    3.79
   1   4 -43   71.86    5.88
  -1  -4  44   14.90    6.14
   1   4 -44   13.00    4.12
  -1  -4  45   97.02   10.71
   1   4 -45  106.62    9.02
  -1  -4  46  136.61   11.56
   1   4 -46  142.09    9.60
  -1  -4  47   21.17    7.71
   1   4 -47   29.46    4.83
  -1  -4  48   47.89    9.60
   1   4 -48   45.14    7.77
   1   4 -49  115.18    7.84
  -1  -4  50    4.05    7.38
   1   4 -50   -1.96    4.05
  -1  -4  51    5.75    6.79
   1   4 -51    0.07    3.46
  -1  -4  52    0.13    8.49
   1   4 -52   10.91    4.38
  -1  -4  53   44.03    9.67
   1   4 -53   57.95    9.73
  -1  -4  54   -0.26    6.47
   1   4 -54    0.46    3.66
  -1  -4  55   12.94   11.63
   1   4 -55   11.30    5.23
  -1  -4  56   -1.37    7.06
   1   4 -56    1.24    6.47
  -1  -4  57    2.48   10.58
   1   4 -57    8.43    4.51
   0  -3 -57    1.11    5.49
   0   3  57    0.46    9.47
   0  -3 -56    6.14    4.05
   0   3  56    5.49   10.98
   0  -3 -55    8.43    6.79
   0   3  55    1.83    6.40
   0  -3 -54    6.08    4.18
   0   3  54   -1.76    8.49
   0  -3 -53    0.52    5.10
   0   3  53    1.50    7.38
   0  -3 -52    0.26    4.18
   0   3  52   -1.31    5.75
   0  -3 -51   -0.78    4.38
   0   3  51    0.65    8.10
   0  -3 -50   93.88    7.51
   0   3  50   73.30   10.65
   0  -3 -49   -3.66    3.85
   0   3  49    5.88    5.16
   0  -3 -48    4.51    4.12
   0   3  48   13.20    5.68
   0  -3 -47   -2.16    4.25
   0   3  47    0.91    6.60
   0  -3 -46   18.23    4.83
   0   3  46   17.38    5.29
   0  -3 -45    1.76    4.18
   0   3  45    3.85    3.59
   0  -3 -44  178.42   10.52
   0   3  44  182.27   18.88
   0  -3 -43    0.33    2.48
   0   3  43    0.13    5.62
   0  -3 -42   76.18    8.82
   0   3  42   67.88    6.79
   0  -3 -41   -0.78    3.40
   0   3  41   -1.57    4.18
   0  -3 -40   24.89    3.66
   0   3  40   25.81    5.95
   0  -3 -39    0.26    3.20
   0   3  39    2.55    3.99
   0  -3 -38   44.36    5.75
   0   3  38   43.25    6.27
   0  -3 -37    0.20    2.94
   0   3  37    1.11    4.44
   0  -3 -36    0.26    1.96
   0   3  36   -1.18    4.57
   0  -3 -35   -0.26    1.96
   0   3  35    2.22    2.81
   0  -3 -34  495.73   31.10
   0   3  34  547.99   26.98
   0  -3 -33    0.20    2.81
   0   3  33    0.85    3.33
   0  -3 -32 1563.35   61.15
   0   3  32 1658.41   60.04
   0  -3 -31   -0.52    2.68
   0   3  31   -0.85    3.20
   0  -3 -30   12.94    2.68
   0   3  30    9.41    4.51
   0  -3 -29    0.33    1.63
   0   3  29   -2.48    2.48
   0  -3 -28  138.17   10.32
   0   3  28  133.27   13.46
   0  -3 -27   -0.46    1.57
   0   3  27   -1.37    2.09
   0  -3 -26    3.72    2.09
   0   3  26    4.44    2.16
   0  -3 -25   -0.91    1.57
   0   3  25   -2.55    2.16
   0  -3 -24    3.92    2.74
   0   3  24    4.18    1.37
   0  -3 -23    0.98    2.16
   0   3  23   -0.46    1.44
   0  -3 -22  354.61   27.63
   0   3  22  356.12   25.81
   0  -3 -21   -0.33    1.37
   0   3  21   -0.07    2.35
   0  -3 -20  385.06   20.32
   0   3  20  363.43   16.33
   0  -3 -19    0.13    1.24
   0   3  19   -0.07    1.83
   0  -3 -18   27.96    4.12
   0   3  18   26.07    3.66
   0  -3 -17    1.89    1.37
   0   3  17    0.39    2.42
   0  -3 -16  269.75   17.90
   0   3  16  275.56   19.40
   0  -3 -15   -0.78    1.24
   0   3  15   -1.44    1.63
   0  -3 -14 1565.58   74.54
   0   3  14 1558.06   91.20
   0  -3 -13   -2.61    1.83
   0   3  13   -1.24    1.37
   0  -3 -12 1462.88   77.42
   0   3  12 1519.52   79.77
   0  -3 -11    0.26    1.37
   0   3  11    0.46    1.70
   0  -3 -10 1886.80   68.34
   0   3  10 1964.16   93.03
   0  -3  -9   -0.65    1.18
   0   3   9   -1.18    1.24
   0  -3  -7    0.46    1.31
   0   3   7    1.37    1.05
   0  -3  -6 1325.88   60.76
   0   3   6 1399.05   76.50
   0  -3  -5   -1.05    1.37
   0   3   5    0.00    1.24
   0  -3  -4 1155.37   56.12
   0   3   4 1175.03   52.85
   0  -3  -3    2.81    1.31
   0   3   3    1.50    1.37
   0  -3  -2  305.62   18.95
   0   3   2  307.58   19.60
   0  -3  -1    2.16    1.24
   0   3   1    1.96    0.85
   0  -3   1    0.78    1.31
   0   3  -1    0.26    1.11
   0   3  -2  304.11   14.24
   0   3  -3    1.44    1.37
   0  -3   4 1171.44   42.14
   0   3  -4 1172.29   40.05
   0  -3   5   -0.46    1.05
   0   3  -5   -0.52    1.05
   0  -3   6 1271.65   44.36
   0   3  -6 1260.68   69.51
   0  -3   7   -0.59    1.63
   0   3  -7   -0.98    1.11
   0  -3   9   -3.59    2.74
   0   3  -9   -0.33    1.50
   0  -3  10 1966.57   65.26
   0   3 -10 1870.93   88.52
   0  -3  11    1.31    1.63
   0   3 -11   -2.48    1.31
   0  -3  12 1560.55   57.62
   0   3 -12 1491.95   77.81
   0  -3  13   -0.72    1.83
   0   3 -13   -0.13    1.37
   0  -3  14 1602.88   58.86
   0   3 -14 1485.42   78.00
   0  -3  15   -0.46    1.31
   0   3 -15   -0.85    1.89
   0  -3  16  257.21   17.77
   0   3 -16  243.81   17.38
   0  -3  17    1.44    2.16
   0   3 -17    0.72    1.37
   0  -3  18   27.11    3.92
   0   3 -18   29.40    3.07
   0  -3  19    2.42    4.18
   0   3 -19   -0.59    1.96
   0  -3  20  385.71   25.48
   0   3 -20  372.45   27.90
   0  -3  21   -1.44    2.29
   0   3 -21    0.39    1.37
   0  -3  22  366.31   28.16
   0   3 -22  363.04   20.45
   0  -3  23    0.07    1.89
   0   3 -23    1.31    2.22
   0  -3  24    8.30    3.01
   0   3 -24    5.49    2.42
   0  -3  25   -0.13    2.61
   0   3 -25    0.39    1.70
   0  -3  26    2.22    3.01
   0   3 -26    2.42    2.09
   0  -3  27   -3.01    3.20
   0   3 -27   -2.09    2.09
   0  -3  28  140.85   12.22
   0   3 -28  120.40    8.43
   0  -3  29    0.52    2.94
   0   3 -29   -0.07    1.63
   0  -3  30   14.37    4.83
   0   3 -30   13.26    2.68
   0  -3  31   10.26    8.30
   0   3 -31    2.55    3.46
   0  -3  32 1587.40   62.98
   0   3 -32 1645.28   89.96
   0  -3  33    1.11    2.87
   0   3 -33   -0.98    3.72
   0   3 -34  533.36   26.85
   0  -3  35   -1.11    4.70
   0   3 -35   -1.89    2.35
   0  -3  36    2.87    4.83
   0   3 -36    3.14    2.81
   0  -3  37   -3.27    3.85
   0   3 -37    0.46    3.46
   0  -3  38   46.71    5.55
   0   3 -38   49.26    7.12
   0  -3  39    0.33    5.49
   0   3 -39    1.70    2.61
   0  -3  40   22.21    5.95
   0   3 -40   20.06    3.79
   0  -3  41    2.61    4.38
   0   3 -41   -3.72    3.85
   0  -3  42   89.24   10.58
   0   3 -42   68.07    6.14
   0  -3  43    0.39    5.55
   0   3 -43    0.00    2.94
   0  -3  44  175.80   13.13
   0   3 -44  186.65   15.81
   0  -3  45    3.14    3.72
   0   3 -45    0.72    3.20
   0  -3  46   26.00    8.49
   0   3 -46   21.49    3.85
   0  -3  47    2.42    5.95
   0   3 -47   -0.26    4.18
   0   3 -48   13.78    4.64
   0  -3  49    3.40    6.99
   0   3 -49   -2.87    2.94
   0  -3  50   80.36    9.02
   0   3 -50   85.13    9.73
   0  -3  51    4.31    8.69
   0   3 -51   -0.20    3.99
   0  -3  52    4.25    8.04
   0   3 -52    2.48    4.05
   0  -3  53   -0.78    6.01
   0   3 -53   -6.08    5.29
   0  -3  54    3.99    7.97
   0   3 -54    1.89    5.16
   0  -3  55   -0.07    6.21
   0   3 -55    1.70    3.72
   0  -3  56    8.17    8.62
   0   3 -56    7.19    5.49
   0  -3  57   -2.61    8.43
   0   3 -57   -1.63    5.75
   1  -2 -57   15.81    5.10
  -1   2  57   21.49   10.52
   1  -2 -56   44.29    8.95
  -1   2  56   35.93    8.69
   1  -2 -55   22.15    5.75
  -1   2  55   31.16   11.04
   1  -2 -54    7.19    5.55
  -1   2  54    9.80    7.58
   1  -2 -53  201.48   14.44
  -1   2  53  176.20   16.27
   1  -2 -52   29.27    5.42
  -1   2  52   31.16    9.41
   1  -2 -51   79.38    8.23
  -1   2  51   64.02    9.28
   1  -2 -50   87.74    8.30
  -1   2  50   97.41   12.22
   1  -2 -49   49.85    6.86
  -1   2  49   58.41    8.75
   1  -2 -48   -2.55    4.05
  -1   2  48    5.81    7.84
   1  -2 -47   38.22    6.34
  -1   2  47   34.43    6.79
   1  -2 -46    2.87    3.85
  -1   2  46   -3.59    5.62
   1  -2 -45    6.66    3.14
  -1   2  45    2.74    5.68
   1  -2 -44   37.04    5.49
  -1   2  44   37.56    7.58
   1  -2 -43  146.99   11.37
  -1   2  43  125.89    9.60
   1  -2 -42   87.93    6.60
  -1   2  42   95.71   11.50
   1  -2 -41    3.85    2.42
  -1   2  41    7.64    5.68
   1  -2 -40    4.77    3.79
  -1   2  40    4.38    3.40
   1  -2 -39   30.97    9.15
  -1   2  39   53.70   15.03
   1  -2 -38    2.22    2.29
  -1   2  38    5.95    5.81
   1  -2 -37  260.60   15.55
  -1   2  37  278.37   20.71
   1  -2 -36  144.58   11.63
  -1   2  36  161.76   11.24
   1  -2 -35  850.40   45.73
  -1   2  35  865.76   42.07
   1  -2 -34    4.77    2.48
  -1   2  34    4.44    4.77
   1  -2 -33  238.19   14.50
  -1   2  33  231.14   16.53
   1  -2 -32   59.19    5.75
  -1   2  32   61.21    7.58
   1  -2 -31   62.19    7.45
  -1   2  31   66.51    8.04
   1  -2 -30  102.37    9.73
  -1   2  30  102.83    7.90
   1  -2 -29    4.25    2.68
  -1   2  29    5.36    2.22
   1  -2 -28   57.29    5.29
  -1   2  28   52.13    4.31
   1  -2 -27  242.38   15.88
  -1   2  27  264.39   14.63
   1  -2 -26    3.79    2.22
  -1   2  26    3.14    1.70
   1  -2 -25  180.25   13.13
  -1   2  25  157.38    8.95
   1  -2 -24  531.85   31.55
  -1   2  24  555.31   26.07
   1  -2 -23   42.14    5.23
  -1   2  23   38.87    4.31
   1  -2 -22  364.09   26.85
  -1   2  22  377.87   26.00
   1  -2 -21    0.39    1.76
  -1   2  21   -0.59    2.68
   1  -2 -20  103.48   11.50
  -1   2  20  111.26    8.36
   1  -2 -19 1911.70   95.90
  -1   2  19 2027.20  102.57
   1  -2 -18   28.42    2.55
  -1   2  18   26.85    2.87
   1  -2 -17    0.91    1.44
  -1   2  17    1.83    1.37
   1  -2 -16  604.76   29.20
  -1   2  16  602.08   34.95
   1  -2 -15   10.71    2.22
  -1   2  15    7.32    2.35
   1  -2 -14  222.25   12.41
  -1   2  14  239.83   16.20
   1  -2 -13   26.39    2.68
  -1   2  13   29.14    3.99
   1  -2 -12  232.97   15.35
  -1   2  12  247.93   13.39
   1  -2 -11  597.77   26.72
  -1   2  11  595.29   36.85
   1  -2 -10 3147.42  133.67
  -1   2  10 3285.46  103.22
   1  -2  -9   36.45    4.12
  -1   2   9   32.27    3.79
   1  -2  -8  320.71   24.83
  -1   2   8  318.68   23.65
   1  -2  -7  136.61   10.39
  -1   2   7  140.59   10.45
   1  -2  -6 3446.76  154.83
  -1   2   6 3450.68  142.75
   1  -2  -5   32.40    3.20
  -1   2   5   33.06    4.12
   1  -2  -4  114.52    9.34
  -1   2   4  115.44    8.56
   1  -2  -3 3719.45  150.19
  -1   2   3 3589.25  107.40
   1  -2  -2 1213.05   58.27
  -1   2   2 1236.57   57.16
   1  -2  -1 1793.38   83.95
  -1   2   1 1777.11   83.75
  -1   2   0  403.48   17.64
   1  -2   1 1799.72   87.54
  -1   2  -1 1815.46   79.31
   1  -2   2 1148.96   55.92
  -1   2  -2 1202.14   39.39
  -1   2  -3 3498.57  102.44
  -1   2  -4  120.86    9.08
  -1   2  -5   32.93    2.29
   1  -2   6 3470.48  156.40
  -1   2  -6 3495.63  106.75
   1  -2   7  141.96   10.13
  -1   2  -7  136.28    6.86
   1  -2   8  315.02   24.89
  -1   2  -8  320.64   21.36
  -1   2  -9   31.42    3.07
  -1   2 -10 3165.32  151.83
  -1   2 -11  561.58   35.87
   1  -2  12  245.64   18.36
  -1   2 -12  241.33   18.62
  -1   2 -13   28.42    3.20
  -1   2 -14  216.64   11.89
  -1   2 -15    6.93    1.70
   1  -2  16  633.64   47.23
  -1   2 -16  601.95   27.57
  -1   2 -17    6.79    2.29
   1  -2  18   28.03    5.68
  -1   2 -18   22.54    2.81
  -1   2 -19 1873.74   64.94
   1  -2  20   99.04   11.24
  -1   2 -20   99.37    6.66
  -1   2 -21    2.29    1.89
  -1   2 -22  360.62   18.42
  -1   2 -23   40.44    3.33
  -1   2 -24  561.32   26.00
   1  -2  25  171.62   14.18
  -1   2 -25  168.68   10.39
   1  -2  26   -2.35    5.68
  -1   2 -26    3.53    1.96
  -1   2 -27  219.12   16.14
  -1   2 -28   57.75    4.77
  -1   2 -29    3.14    2.55
   1  -2  30   -5.88    3.46
  -1   2 -30  103.81    7.97
   1  -2  31   -6.53    3.72
  -1   2 -31   59.32    4.57
  -1   2 -32   60.17    5.75
   1  -2  33  263.02   28.42
  -1   2 -33  241.07   15.94
   1  -2  34    6.40    7.32
  -1   2 -34    6.60    3.59
   1  -2  35  848.12   57.49
  -1   2 -35  817.61   45.93
  -1   2 -36  149.41   11.76
  -1   2 -37  278.31   17.12
   1  -2  38    7.32   10.58
  -1   2 -38   -1.05    3.59
   1  -2  39   31.23    8.82
  -1   2 -39   27.44    5.88
  -1   2 -40    2.74    2.48
  -1   2 -41    2.81    2.61
   1  -2  42   91.27   14.90
  -1   2 -42   76.50    8.30
  -1   2 -43  128.96    8.82
  -1   2 -44   37.17    4.57
   1  -2  45   12.41   10.98
  -1   2 -45   10.58    5.36
   1  -2  46    7.97   12.09
  -1   2 -46    3.92    3.85
  -1   2 -47   40.05    4.57
  -1   2 -48    0.20    5.16
   1  -2  49   32.86   14.50
  -1   2 -49   59.32    6.40
  -1   2 -50   93.03    8.36
  -1   2 -51   73.30    9.08
   1  -2  52   30.64   16.53
  -1   2 -52   29.53    4.97
  -1   2 -53  198.34   15.09
  -1   2 -54   15.48    4.83
   1  -2  55    3.27   14.70
  -1   2 -55   26.26    7.25
  -1   2 -56   45.08    6.93
  -1   2 -57    5.16    5.42
   2  -1 -57   17.12    6.14
   2  -1 -56   48.28    8.82
  -2   1  56   15.09   18.75
   2  -1 -55   25.94    5.95
   2  -1 -54   12.80    6.79
  -2   1  54   21.30   14.44
   2  -1 -53  196.38   15.48
   2  -1 -52   34.49    5.68
   2  -1 -51   71.93    7.97
  -2   1  51   78.07   17.77
   2  -1 -50   72.91    7.25
   2  -1 -49   54.16    7.58
  -2   1  49   60.43   15.48
   2  -1 -48    1.37    3.85
   2  -1 -47   34.69    5.42
   2  -1 -46    1.11    4.18
  -2   1  46    7.25   10.91
   2  -1 -45    6.79    3.92
   2  -1 -44   36.52    4.31
   2  -1 -43  133.93   10.78
  -2   1  43  144.12   18.75
   2  -1 -42   98.78    7.97
   2  -1 -41    0.13    2.16
   2  -1 -40    1.50    4.05
  -2   1  40   -1.76    9.67
   2  -1 -39   30.90    4.90
  -2   1  39   34.63    9.21
   2  -1 -38    1.83    2.48
   2  -1 -37  263.09   14.83
   2  -1 -36  148.95   12.22
  -2   1  36  150.26   17.51
   2  -1 -35  869.09   45.34
  -2   1  35  807.48   55.01
   2  -1 -34    6.34    3.99
   2  -1 -33  249.43   15.35
   2  -1 -32   62.33    5.88
   2  -1 -31   55.60    5.16
   2  -1 -30   95.71    7.58
  -2   1  30   83.62   10.13
   2  -1 -29    2.35    2.29
  -2   1  29    5.62    5.29
   2  -1 -28   59.84    5.55
  -2   1  28   63.83    8.43
   2  -1 -27  233.16   16.53
  -2   1  27  243.75   18.62
   2  -1 -26    7.12    2.29
  -2   1  26    4.64    4.77
   2  -1 -25  165.42   13.72
  -2   1  25  166.59   15.09
   2  -1 -24  557.07   36.39
  -2   1  24   -3.20    2.03
   2  -1 -23   38.81    3.53
  -2   1  23   -4.77    2.68
   2  -1 -22  362.98   19.01
  -2   1  22   -6.08    2.74
   2  -1 -21    1.83    2.03
  -2   1  21   -7.58    4.70
   2  -1 -20  108.84   11.37
   2  -1 -19 1912.09   97.21
   2  -1 -18   28.35    3.20
  -2   1  18   22.28    4.70
   2  -1 -17    1.24    2.16
   2  -1 -16  618.09   43.64
   2  -1 -15   11.63    1.76
   2  -1 -14  214.68   11.89
   2  -1 -13   22.15    2.48
   2  -1 -12  236.17   16.14
  -2   1  12  243.55   16.59
   2  -1 -11  577.19   24.69
  -2   1  11  595.29   35.93
   2  -1 -10 3131.28   99.89
  -2   1  10 3202.56  145.43
   2  -1  -9   33.06    3.01
   2  -1  -8  325.74   24.69
  -2   1   8  313.85   24.30
   2  -1  -7  131.77    7.58
   2  -1  -6 3378.56  159.41
   2  -1  -5   32.80    2.68
   2  -1  -4  119.03    6.40
  -2   1   4  116.09   10.19
   2  -1  -3 3512.81  107.60
   2  -1  -2 1153.34   51.68
  -2   1   2 1173.20   56.18
   2  -1  -1 1771.95   55.27
  -2   1   1 1743.14   82.58
   2  -1   1 1801.74   84.41
  -2   1  -1 1794.04   86.11
   2  -1   2 1181.30   39.33
   2  -1   3 3662.55  153.40
  -2   1  -3 3435.59  149.21
  -2   1  -4  112.37    9.67
   2  -1   5   33.71    2.61
  -2   1  -5   31.49    3.33
   2  -1   6 3432.78  107.34
  -2   1  -6 3386.92  158.16
   2  -1   7  134.45    6.73
  -2   1  -7  133.60    9.73
   2  -1   8  324.82   16.79
  -2   1  -8  303.92   21.30
   2  -1   9   38.61    3.14
  -2   1  -9   36.98    4.64
   2  -1  10 3248.88  102.37
  -2   1 -10 3218.11  137.78
   2  -1  11  602.41   24.56
  -2   1 -11  587.58   31.42
   2  -1  12  247.21   15.35
  -2   1 -12  239.04   18.55
   2  -1  13   28.42    3.40
  -2   1 -13   29.66    3.99
   2  -1  14  219.05   11.69
  -2   1 -14  212.06   17.12
   2  -1  15    9.67    2.09
  -2   1 -15    6.66    2.55
   2  -1  16  617.89   26.13
  -2   1 -16  610.90   42.33
   2  -1  17    1.70    2.48
  -2   1 -17    1.70    1.31
   2  -1  18   24.17    2.94
  -2   1 -18   28.22    2.68
   2  -1  19 1994.60  108.58
  -2   1 -19 1898.69   88.39
   2  -1  20  106.95    7.77
  -2   1 -20  105.38    7.90
   2  -1  21    0.13    2.42
  -2   1 -21   -0.59    1.76
   2  -1  22  377.02   19.47
  -2   1 -22  357.23   31.62
   2  -1  23   40.77    5.23
  -2   1 -23   50.17    5.62
   2  -1  24  576.67   36.58
  -2   1 -24  533.81   24.30
   2  -1  25  175.09   13.92
  -2   1 -25  167.44    8.75
   2  -1  26    7.38    3.07
  -2   1 -26    4.97    1.89
   2  -1  27  260.34   19.80
  -2   1 -27  260.47   13.52
   2  -1  28   54.49    6.66
  -2   1 -28   60.69    4.97
   2  -1  29   -2.94    3.33
  -2   1 -29    1.89    1.83
   2  -1  30  106.49   10.19
  -2   1 -30   92.31    7.12
   2  -1  31   55.73    7.71
  -2   1 -31   63.31    5.81
   2  -1  32   57.95    6.14
  -2   1 -32   57.95    6.34
   2  -1  33  266.48   14.90
  -2   1 -33  245.32   19.47
   2  -1  34    6.99    3.01
  -2   1 -34    7.77    3.99
   2  -1  35  913.32   60.56
  -2   1 -35  839.43   36.58
   2  -1  36  167.57   15.55
  -2   1 -36  135.17    9.60
   2  -1  37  274.26   16.72
  -2   1 -37  266.61   16.66
   2  -1  38    2.09    3.20
  -2   1 -38   -3.20    3.53
   2  -1  39   27.90    6.21
  -2   1 -39   28.16    3.66
   2  -1  40    6.66    5.75
  -2   1 -40    4.57    2.68
   2  -1  41    2.03    4.12
  -2   1 -41    5.49    4.51
   2  -1  42   90.68    8.69
  -2   1 -42   87.35    7.71
   2  -1  43  118.12   14.18
  -2   1 -43  145.69    9.54
   2  -1  44   32.67    8.17
  -2   1 -44   41.55    4.90
   2  -1  45    2.29    4.31
  -2   1 -45    2.16    4.64
   2  -1  46    2.35    5.62
  -2   1 -46    2.22    3.66
   2  -1  47   47.43    9.02
  -2   1 -47   45.40    5.75
   2  -1  48    7.97    5.49
  -2   1 -48    1.83    4.83
   2  -1  49   47.95    8.62
  -2   1 -49   50.17    5.36
   2  -1  50   79.12    9.34
  -2   1 -50   95.84    8.95
   2  -1  51   86.50   13.07
  -2   1 -51   71.47    6.79
   2  -1  52   18.55    8.10
  -2   1 -52   25.48    5.42
   2  -1  53  179.46   15.16
  -2   1 -53  192.07   15.48
   2  -1  54   27.37   10.52
  -2   1 -54   11.76    5.42
   2  -1  55   26.65    7.06
  -2   1 -55   22.67    6.79
   2  -1  56   53.05   11.69
  -2   1 -56   41.16    5.75
   2  -1  57   10.65   12.09
  -2   1 -57   20.06    7.71
   3   0 -57    2.35    7.25
  -3   0  57    2.29    7.84
   3   0 -56    5.23    4.51
  -3   0  56    5.42    6.14
  -3   0  55   50.96   12.80
   3   0 -54    6.27    4.70
  -3   0  54    6.40    8.88
   3   0 -53    1.89    6.40
  -3   0  53    0.52    5.29
   3   0 -52   -1.76    4.77
  -3   0  52    0.00    8.36
   3   0 -51    5.49    4.57
  -3   0  51    2.61    8.43
   3   0 -50   97.67   11.56
  -3   0  50   90.81    9.02
   3   0 -49   -1.50    3.20
  -3   0  49   -3.99    7.12
   3   0 -48    8.56    5.42
  -3   0  48    7.38    8.10
   3   0 -47    0.26    4.83
  -3   0  47    0.72    4.70
   3   0 -46   23.71    4.05
  -3   0  46   23.39    7.71
   3   0 -45   -2.03    3.27
  -3   0  45    2.42    6.21
   3   0 -44  170.05   14.70
  -3   0  44  185.15   13.00
   3   0 -43    0.13    2.87
  -3   0  43    1.18    4.18
   3   0 -42   76.83    6.66
  -3   0  42   73.50   10.52
   3   0 -41   -2.81    4.05
  -3   0  41    2.48    4.77
   3   0 -40   22.67    5.62
  -3   0  40   22.54    5.62
   3   0 -39   -1.24    2.29
  -3   0  39    7.84    5.42
   3   0 -38   45.47    5.68
  -3   0  38   50.96    7.77
   3   0 -37    0.46    3.40
  -3   0  37    2.87    3.72
   3   0 -36    3.33    3.66
  -3   0  36    3.66    3.59
   3   0 -35    1.18    2.22
  -3   0  35    3.20    4.64
   3   0 -34  541.26   24.17
  -3   0  34  563.93   36.52
   3   0 -33   -4.38    2.81
  -3   0  33   -4.70    4.05
   3   0 -32 1625.55   85.13
  -3   0  32 1625.55   60.95
   3   0 -31    0.46    2.94
  -3   0  31   -3.66    2.68
   3   0 -30    8.23    2.74
  -3   0  30    9.67    2.61
   3   0 -29   -0.59    2.55
  -3   0  29   -1.50    2.61
   3   0 -28  148.04    9.41
  -3   0  28  143.73   14.05
   3   0 -27   -1.63    1.89
  -3   0  27    0.13    3.27
   3   0 -26    1.76    2.22
  -3   0  26   -1.31    2.55
   3   0 -25   -1.57    1.89
  -3   0  25   -1.57    2.03
   3   0 -24    2.09    2.03
  -3   0  24    1.96    2.42
   3   0 -23   -0.39    1.89
  -3   0  23    2.22    2.74
   3   0 -22  341.87   27.83
  -3   0  22  361.73   24.30
   3   0 -21    0.85    1.96
  -3   0  21   -2.09    1.83
   3   0 -20  372.97   25.67
  -3   0  20  380.22   24.24
   3   0 -19    2.03    1.76
  -3   0  19    1.18    2.16
   3   0 -18   26.39    3.79
  -3   0  18   25.15    3.33
   3   0 -17    0.98    1.57
  -3   0  17   -0.13    1.76
   3   0 -16  294.51   18.68
  -3   0  16  278.76   20.32
   3   0 -15    0.98    1.37
  -3   0  15    0.91    2.09
   3   0 -14 1548.07   57.23
  -3   0  14 1602.68   75.65
   3   0 -13   -0.72    1.96
  -3   0  13   -3.40    1.63
   3   0 -12 1497.57   83.69
  -3   0  12 1531.54   77.16
   3   0 -11    0.20    0.98
  -3   0  11   -0.52    1.76
   3   0 -10 1993.69   89.50
  -3   0  10 1966.25   89.24
   3   0  -9   -1.63    1.63
  -3   0   9   -1.37    1.05
   3   0  -8 9344.19  409.29
  -3   0   8 9913.55  426.02
   3   0  -7    0.46    0.78
  -3   0   7    1.11    1.50
   3   0  -6 1331.04   75.33
  -3   0   6 1348.48   70.62
   3   0  -5    1.11    0.91
  -3   0   5   -0.13    0.91
   3   0  -4 1178.95   56.18
  -3   0   4 1169.67   58.01
   3   0  -3    0.78    1.18
  -3   0   3    1.96    1.24
   3   0  -2  301.50   18.49
  -3   0   2  303.39   13.00
   3   0  -1    1.24    1.24
  -3   0   1    0.72    0.59
   3   0   1    0.91    1.24
  -3   0  -1    0.26    0.65
   3   0   2  298.56   18.95
  -3   0  -2  311.76   19.66
   3   0   3    0.78    0.98
  -3   0  -3    0.78    0.85
   3   0   4 1123.68   37.04
  -3   0  -4 1141.45   41.09
   3   0   5   -0.07    1.11
  -3   0  -5    0.72    1.05
   3   0   6 1321.11   67.49
  -3   0  -6 1303.01   45.73
   3   0   7   -0.26    1.31
  -3   0  -7   -0.46    1.44
   3   0   8 9999.00  440.52
  -3   0  -8 9895.78  374.93
   3   0   9   -0.59    1.37
  -3   0  -9    0.13    1.37
   3   0  10 2006.29   98.06
  -3   0 -10 1924.76   66.44
   3   0  11   -2.61    1.50
  -3   0 -11    0.26    1.24
   3   0  12 1511.87   79.90
  -3   0 -12 1547.48   58.99
   3   0  13   -0.78    1.24
  -3   0 -13    1.76    1.18
   3   0  14 1561.26   85.45
  -3   0 -14 1539.31   56.84
   3   0  15   -2.03    1.96
  -3   0 -15   -1.11    1.24
   3   0  16  289.74   19.66
  -3   0 -16  262.69   12.94
   3   0  17   -0.13    2.03
  -3   0 -17    1.44    1.76
   3   0  18   26.65    4.97
  -3   0 -18   24.50    2.87
   3   0  19   -0.78    2.29
  -3   0 -19    1.11    1.50
   3   0  20  381.66   27.44
  -3   0 -20  351.41   27.05
   3   0  21   -2.29    2.74
  -3   0 -21   -0.46    1.18
   3   0  22  377.87   20.06
  -3   0 -22  360.23   26.92
   3   0  23   -1.31    1.76
  -3   0 -23   -0.59    2.09
   3   0  24    5.68    2.48
  -3   0 -24    4.83    2.09
   3   0  25   -2.87    2.42
  -3   0 -25   -0.91    1.89
   3   0  26    0.26    2.68
  -3   0 -26    4.70    1.96
   3   0  27   -0.78    2.81
  -3   0 -27    1.24    2.03
   3   0  28  144.58    9.47
  -3   0 -28  135.89    8.43
   3   0  29    0.78    3.01
  -3   0 -29    2.22    2.29
   3   0  30   12.09    3.79
  -3   0 -30   13.39    2.87
   3   0  31   -1.44    3.92
  -3   0 -31   -0.72    2.48
   3   0  32 1642.60   83.75
  -3   0 -32 1546.83   61.54
  -3   0 -33    1.70    2.22
   3   0  34  537.28   26.52
  -3   0 -34  519.38   34.76
   3   0  35    1.11    2.68
  -3   0 -35   -2.81    3.53
   3   0  36    0.85    4.25
  -3   0 -36    3.53    2.81
   3   0  37    2.22    4.51
  -3   0 -37    2.09    1.96
   3   0  38   43.38    6.73
  -3   0 -38   44.36    4.57
   3   0  39   -1.37    3.14
  -3   0 -39   -1.44    3.59
   3   0  40   27.24    5.29
  -3   0 -40   28.55    4.44
   3   0  41   -0.85    5.55
  -3   0 -41    3.46    2.61
   3   0  42   74.54    8.10
  -3   0 -42   82.12    8.04
   3   0  43    1.50    3.72
  -3   0 -43    0.33    3.46
   3   0  44  172.99   19.21
  -3   0 -44  169.86   10.45
   3   0  45   -2.68    6.66
  -3   0 -45   -1.05    2.74
   3   0  46   28.81    5.29
  -3   0 -46   14.57    5.23
   3   0  47   -5.62    6.01
  -3   0 -47   -0.07    3.92
   3   0  48   18.62    7.58
  -3   0 -48   15.88    3.66
   3   0  49   -1.11    5.16
  -3   0 -49   -1.63    5.55
   3   0  50   66.31   11.63
  -3   0 -50   93.62    7.71
   3   0  51   -1.50    5.95
  -3   0 -51    3.40    4.31
   3   0  52    7.38    7.58
  -3   0 -52    2.35    3.99
   3   0  53    1.11    8.04
  -3   0 -53    0.65    4.64
   3   0  54    7.58    7.64
  -3   0 -54    2.61    4.64
   3   0  55   21.89   10.52
  -3   0 -55   14.83    6.79
   3   0  56    1.18    5.42
  -3   0 -56    4.51    7.38
   3   0  57    0.85   10.19
  -3   0 -57   -0.07    4.51
   4   1 -57    0.07    4.57
  -4  -1  57   12.48   11.63
   4   1 -56    3.53    7.51
  -4  -1  56    6.60    8.56
   4   1 -55   11.24    7.38
  -4  -1  55    7.32    6.60
   4   1 -54    1.50    4.97
  -4  -1  54   -2.35    8.82
   4   1 -53   54.62    9.54
  -4  -1  53   48.80    9.41
   4   1 -52   14.31    4.83
  -4  -1  52    0.52    6.34
   4   1 -51   -1.57    5.10
  -4  -1  51   -7.45    7.06
   4   1 -50   -5.23    5.10
  -4  -1  50   -3.33    6.60
   4   1 -49  119.82   10.52
  -4  -1  49  125.11   11.76
   4   1 -48   38.94    6.27
  -4  -1  48   29.07    6.34
   4   1 -47   24.37    5.68
  -4  -1  47   32.14    6.99
   4   1 -46  130.86   12.09
  -4  -1  46  123.74   11.30
   4   1 -45  106.75    7.71
  -4  -1  45  105.18    9.21
   4   1 -44   13.52    4.57
  -4  -1  44   11.30    5.68
   4   1 -43   72.19    6.99
  -4  -1  43   95.06    9.21
   4   1 -42   30.44    5.29
  -4  -1  42   29.73    7.25
   4   1 -41   60.04    5.95
  -4  -1  41   71.34    7.77
   4   1 -40  151.37   17.25
  -4  -1  40  137.72   13.52
   4   1 -39  174.24   15.03
  -4  -1  39  162.28   14.70
   4   1 -38    0.72    3.20
  -4  -1  38    1.76    4.77
   4   1 -37  250.08   14.05
  -4  -1  37  281.05   16.86
   4   1 -36   65.92    6.99
  -4  -1  36   71.67    6.79
   4   1 -35  302.15   21.36
  -4  -1  35  315.09   22.80
   4   1 -34  529.70   23.45
  -4  -1  34  597.18   41.75
   4   1 -33   18.42    2.81
  -4  -1  33   19.53    4.38
   4   1 -32  271.64   21.10
  -4  -1  32  266.68   19.47
   4   1 -31   -2.22    3.01
  -4  -1  31    1.83    2.03
   4   1 -30  113.48   11.69
  -4  -1  30  104.66   10.13
   4   1 -29   90.22    6.99
  -4  -1  29   91.72   10.39
   4   1 -28    2.09    2.29
  -4  -1  28    8.17    3.33
   4   1 -27  112.56    8.75
  -4  -1  27  109.49   10.84
   4   1 -26   31.29    3.66
  -4  -1  26   32.86    4.97
   4   1 -25   59.32    5.55
  -4  -1  25   51.28    5.23
   4   1 -24    4.12    2.42
  -4  -1  24    3.40    2.48
   4   1 -23   68.53    6.73
  -4  -1  23   68.92    6.01
   4   1 -22   54.68    4.97
  -4  -1  22   57.95    7.38
   4   1 -21  143.20    9.86
  -4  -1  21  144.51   13.98
   4   1 -20  521.99   30.12
  -4  -1  20  525.78   25.35
   4   1 -19  197.75   13.46
  -4  -1  19  209.64   14.70
   4   1 -18   10.58    2.55
  -4  -1  18    7.25    2.22
   4   1 -17    1.18    1.63
  -4  -1  17    0.46    1.76
  -4  -1  16   44.49    5.10
   4   1 -15 3181.06  141.51
  -4  -1  15 3305.19  110.67
   4   1 -14  190.44   11.76
  -4  -1  14  200.17   16.01
   4   1 -13 1851.33   91.07
  -4  -1  13 1939.53   86.11
   4   1 -12  480.83   30.05
  -4  -1  12  498.99   29.33
   4   1 -11  148.76   12.61
  -4  -1  11  138.89   10.98
   4   1 -10   68.79    6.40
  -4  -1  10   75.13    6.60
   4   1  -9  285.75   19.40
  -4  -1   9  270.40   19.14
   4   1  -8  510.62   32.99
  -4  -1   8  511.86   27.70
   4   1  -7 2368.75  106.95
  -4  -1   7 2379.40  118.97
   4   1  -6   30.77    3.92
  -4  -1   6   29.73    3.20
   4   1  -5   14.76    2.29
  -4  -1   5   14.70    2.35
   4   1  -4  340.24   23.13
  -4  -1   4  330.18   21.30
   4   1  -3  282.88   19.34
  -4  -1   3  287.06   18.16
  -4  -1   2 3635.57  145.88
   4   1  -1    1.57    1.18
  -4  -1  -1    2.87    1.05
  -4  -1  -2 3557.76  140.46
  -4  -1  -3  283.73   12.61
  -4  -1  -4  353.57   21.95
  -4  -1  -5   14.44    2.29
   4   1   6   31.23    3.59
   4   1   7 2358.29  109.75
  -4  -1  -7 2358.95  100.02
   4   1   8  484.82   30.31
  -4  -1  -8  510.03   28.35
   4   1   9  270.40   18.10
  -4  -1  -9  265.11   13.72
   4   1  10   66.38    7.12
  -4  -1 -10   62.59    4.44
   4   1  11  136.02   10.84
  -4  -1 -11  139.68   10.06
   4   1  12  484.29   30.12
  -4  -1 -12  474.36   28.55
   4   1  13 1870.28   87.54
  -4  -1 -13 1800.76   62.46
   4   1  14  195.66   14.44
  -4  -1 -14  190.90   10.65
   4   1  15 3237.97  149.87
  -4  -1 -15 3151.08  104.79
   4   1  17    0.33    1.70
  -4  -1 -17    1.24    1.37
   4   1  18    3.92    2.42
  -4  -1 -18    8.10    1.89
   4   1  19  208.60   15.88
  -4  -1 -19  195.08   10.71
   4   1  20  520.94   35.54
  -4  -1 -20  503.04   31.23
   4   1  21  135.43    9.73
  -4  -1 -21  133.27    7.84
   4   1  22   63.83    7.32
  -4  -1 -22   56.25    6.79
   4   1  23   60.37    7.58
  -4  -1 -23   64.35    6.40
   4   1  24    5.23    3.01
  -4  -1 -24    3.14    1.76
   4   1  25   59.39    6.93
  -4  -1 -25   57.82    4.44
   4   1  26   31.69    5.23
  -4  -1 -26   26.39    3.59
   4   1  27  111.06   11.56
  -4  -1 -27  124.58   11.37
   4   1  28    4.25    3.14
  -4  -1 -28    3.99    2.42
   4   1  29   94.27    7.97
  -4  -1 -29   84.99    8.23
   4   1  30  109.49    8.23
  -4  -1 -30  114.98   10.58
   4   1  31    0.00    2.68
  -4  -1 -31   -0.91    2.81
   4   1  32  239.44   18.75
  -4  -1 -32  271.32   20.97
   4   1  33   15.29    4.25
  -4  -1 -33   23.39    3.66
   4   1  34  576.87   32.99
  -4  -1 -34  529.70   24.76
   4   1  35  308.36   17.77
  -4  -1 -35  308.23   14.05
   4   1  36   77.48    8.82
  -4  -1 -36   74.87    5.49
  -4  -1 -37  257.73   13.26
   4   1  38    0.78    3.72
  -4  -1 -38    1.96    3.40
   4   1  39  158.43    9.67
  -4  -1 -39  168.81   13.07
   4   1  40  133.34   14.11
  -4  -1 -40  134.71    9.73
   4   1  41   68.53    9.67
  -4  -1 -41   72.97    5.29
   4   1  42   24.83    5.16
  -4  -1 -42   24.76    5.03
   4   1  43   70.82    8.69
  -4  -1 -43   68.92    5.81
   4   1  44   15.48    6.99
  -4  -1 -44   11.56    3.07
   4   1  45   91.66   10.45
  -4  -1 -45  113.28   10.71
   4   1  46  131.12   11.50
  -4  -1 -46  155.81   13.20
   4   1  47   37.70   10.00
  -4  -1 -47   28.48    4.51
  -4  -1 -48   33.25    7.19
   4   1  49  122.95   10.91
  -4  -1 -49   98.13   10.19
   4   1  50   -0.33    7.12
  -4  -1 -50    1.11    3.72
   4   1  51   -0.78    5.55
  -4  -1 -51    5.29    5.29
   4   1  52    6.47    7.58
  -4  -1 -52   11.89    5.10
   4   1  53   39.85   10.58
  -4  -1 -53   60.04    6.08
   4   1  54    2.16    5.95
  -4  -1 -54   -0.33    5.81
   4   1  55   15.48    8.36
  -4  -1 -55   11.82    5.88
   4   1  56   -8.10    7.25
  -4  -1 -56   -2.35    5.10
   4   1  57    8.30   12.28
  -4  -1 -57    4.12    6.66
   5   2 -56   -4.18    5.36
  -5  -2  56    4.64   10.32
   5   2 -55   -0.98    7.19
  -5  -2  55    6.47    6.60
   5   2 -54    1.37    4.57
  -5  -2  54    5.36    9.73
   5   2 -53   29.33    7.71
  -5  -2  53   24.63    8.49
   5   2 -52   31.29    7.45
  -5  -2  52   43.51    7.51
   5   2 -51    3.46    3.66
  -5  -2  51    0.33    9.02
   5   2 -50   58.60    9.73
  -5  -2  50   43.84    8.49
   5   2 -49   -1.18    5.16
  -5  -2  49   -1.24    5.29
   5   2 -48   23.45    5.23
  -5  -2  48   25.48    8.23
   5   2 -47   12.22    5.75
  -5  -2  47   13.52    6.73
   5   2 -46   42.20    6.93
  -5  -2  46   46.25    8.04
   5   2 -45   26.07    4.44
  -5  -2  45   35.61    9.34
   5   2 -44   61.41    7.58
  -5  -2  44   52.66    7.97
   5   2 -43   34.36    6.40
  -5  -2  43   29.53    5.23
   5   2 -42   -0.59    3.46
  -5  -2  42    7.25    5.62
   5   2 -41   12.22    3.40
  -5  -2  41   12.15    5.95
   5   2 -40   16.66    5.29
  -5  -2  40   13.78    4.64
   5   2 -39   42.53    5.16
  -5  -2  39   41.62    5.55
   5   2 -38    1.31    3.72
  -5  -2  38   -4.12    4.18
   5   2 -37  480.50   26.65
  -5  -2  37  494.35   32.67
   5   2 -36   12.35    3.07
  -5  -2  36    7.45    5.62
   5   2 -35    0.72    2.29
  -5  -2  35    1.37    4.44
   5   2 -34   -0.33    2.94
  -5  -2  34    1.83    2.68
   5   2 -33  216.57   13.98
  -5  -2  33  240.94   18.16
   5   2 -32  198.15   11.04
  -5  -2  32  215.52   16.66
   5   2 -31  165.61   14.63
  -5  -2  31  176.00   13.52
   5   2 -30   75.59    7.58
  -5  -2  30   85.26    9.21
   5   2 -29   35.47    4.57
  -5  -2  29   36.26    5.16
   5   2 -28    2.42    2.68
   5   2 -27  127.33    7.77
  -5  -2  27  133.54   11.56
   5   2 -26  227.48   12.41
  -5  -2  26  242.05   18.49
   5   2 -25   56.97    5.23
  -5  -2  25   65.40    6.93
   5   2 -24   14.83    2.87
  -5  -2  24   20.71    3.20
   5   2 -23    4.83    1.89
  -5  -2  23    8.95    3.14
   5   2 -22   36.00    4.12
  -5  -2  22   36.26    4.83
   5   2 -21    5.42    2.55
  -5  -2  21    3.40    2.81
   5   2 -20  384.27   22.73
  -5  -2  20  380.75   25.35
   5   2 -19   12.15    1.96
  -5  -2  19   17.97    2.81
   5   2 -18   80.03    8.23
  -5  -2  18   74.87    6.93
   5   2 -17   29.07    3.72
  -5  -2  17   32.14    4.05
   5   2 -16    6.86    1.96
  -5  -2  16    7.19    2.35
   5   2 -15  684.66   38.41
  -5  -2  15  737.19   46.06
   5   2 -14  177.31   13.20
  -5  -2  14  178.29   12.67
   5   2 -13  258.38   20.38
  -5  -2  13  254.66   19.08
   5   2 -12   67.62    6.60
  -5  -2  12   70.16    7.06
   5   2 -11 1612.61   77.94
  -5  -2  11 1700.68   80.88
   5   2 -10   32.14    3.79
  -5  -2  10   30.05    3.66
   5   2  -9 1855.25   83.95
  -5  -2   9 1963.44   82.77
   5   2  -8   19.53    2.16
  -5  -2   8   17.51    2.55
   5   2  -7  173.19   12.41
  -5  -2   7  175.74   12.48
   5   2  -6 1001.64   51.61
  -5  -2   6 1044.83   48.54
   5   2  -5  136.15    9.54
  -5  -2   5  141.64    9.93
   5   2  -4  196.64   13.46
  -5  -2   4  205.46   14.83
   5   2  -3   77.94    6.27
  -5  -2   3   84.41    6.66
  -5  -2   2   15.74    2.03
   5   2  -1  154.57   10.45
  -5  -2   1  146.21    9.21
   5   2   0 1007.72   48.61
  -5  -2   0  998.70   46.58
  -5  -2  -1  144.58    9.08
  -5  -2  -2   17.05    2.29
  -5  -2  -3   78.00    4.18
  -5  -2  -4  189.98   13.26
  -5  -2  -6  998.70   47.23
  -5  -2  -7  171.23   12.67
   5   2   8   16.66    2.09
  -5  -2  -8   15.48    1.50
   5   2   9 1700.74   73.17
  -5  -2  -9 1938.94   92.44
   5   2  10   34.76    4.25
  -5  -2 -10   30.05    2.48
   5   2  11 1597.65   74.54
  -5  -2 -11 1594.97   52.26
  -5  -2 -12   68.40    6.27
  -5  -2 -13  251.26   16.99
   5   2  14  173.58   14.31
  -5  -2 -14  171.69   12.61
   5   2  15  722.03   39.39
  -5  -2 -15  684.66   28.29
   5   2  16    8.36    2.22
  -5  -2 -16    9.47    1.96
   5   2  17   36.45    4.18
  -5  -2 -17   29.86    3.72
   5   2  18   73.50    7.12
  -5  -2 -18   79.57    7.71
   5   2  19   13.65    2.94
  -5  -2 -19   14.31    2.35
   5   2  20  385.12   25.67
  -5  -2 -20  382.18   19.86
   5   2  21    3.53    2.74
  -5  -2 -21    3.66    1.76
   5   2  22   28.88    3.92
  -5  -2 -22   33.12    4.12
   5   2  23   11.04    3.27
  -5  -2 -23    9.80    1.83
   5   2  24   23.78    3.59
  -5  -2 -24   18.75    2.42
   5   2  25   69.05    7.45
  -5  -2 -25   64.74    6.86
   5   2  26  239.83   18.68
  -5  -2 -26  240.35   12.67
   5   2  27  139.87   12.09
  -5  -2 -27  136.15    7.77
   5   2  28   -0.91    3.20
  -5  -2 -28    1.83    1.96
   5   2  29   36.00    4.83
  -5  -2 -29   39.85    4.25
   5   2  30   83.56    7.77
  -5  -2 -30   75.72    7.58
   5   2  31  171.88   13.26
  -5  -2 -31  188.41   14.44
   5   2  32  200.50   16.79
  -5  -2 -32  181.23   15.09
   5   2  33  202.07   11.89
  -5  -2 -33  223.82   12.87
   5   2  34    3.40    4.83
  -5  -2 -34    6.27    2.81
   5   2  35    0.65    4.05
  -5  -2 -35    0.46    2.09
   5   2  36   18.68    5.68
  -5  -2 -36   15.61    3.59
   5   2  37  453.13   23.71
  -5  -2 -37  486.32   20.25
   5   2  38    2.16    5.16
  -5  -2 -38    0.20    2.29
   5   2  39   46.84    6.21
  -5  -2 -39   47.43    5.81
   5   2  40   24.30    4.77
  -5  -2 -40   15.16    4.38
   5   2  41    4.18    6.21
  -5  -2 -41   10.78    3.66
   5   2  42    4.25    5.95
  -5  -2 -42    0.85    2.68
   5   2  43   28.48    6.34
  -5  -2 -43   32.53    6.01
   5   2  44   40.70    6.73
  -5  -2 -44   40.70    6.40
   5   2  45   24.83    6.34
  -5  -2 -45   24.83    4.51
   5   2  46   37.11    8.82
  -5  -2 -46   43.44    5.75
   5   2  47    8.75    5.10
  -5  -2 -47   10.52    5.29
   5   2  48   29.40    9.47
  -5  -2 -48   31.88    4.83
   5   2  49   -3.01    6.66
  -5  -2 -49    3.27    3.85
   5   2  50   48.93    6.66
  -5  -2 -50   44.03    8.23
   5   2  51   -2.48    8.82
  -5  -2 -51   -2.42    4.25
   5   2  52   37.70    8.56
  -5  -2 -52   27.90    6.08
   5   2  53   23.39    7.97
  -5  -2 -53   22.21    7.71
   5   2  54    1.89    9.86
  -5  -2 -54   10.91    4.77
   5   2  55    1.89    8.88
  -5  -2 -55   -3.27    5.62
   5   2  56   -2.03   11.96
  -5  -2 -56   -4.05    7.32
   5   2  57    0.85   12.28
  -5  -2 -57    3.33    6.27
   6   3 -55   85.19    8.49
  -6  -3  55   65.46   13.20
   6   3 -54   13.39    7.77
  -6  -3  54   14.76    9.28
   6   3 -53   37.56    8.10
  -6  -3  53   33.45    9.93
   6   3 -52    3.07    4.44
  -6  -3  52    1.63    9.02
   6   3 -51    2.48    6.66
  -6  -3  51    1.18    5.29
   6   3 -50   66.96    7.19
  -6  -3  50   67.03   10.58
   6   3 -49  199.39   13.72
  -6  -3  49  184.43   21.75
   6   3 -48   80.23    8.30
  -6  -3  48   76.31    8.17
   6   3 -47    3.01    4.44
  -6  -3  47    6.34    6.27
   6   3 -46   75.20    8.04
  -6  -3  46   69.12   11.43
   6   3 -45   31.95    5.62
  -6  -3  45   25.22    5.88
   6   3 -44   11.30    3.99
  -6  -3  44   13.72    5.95
   6   3 -43   29.86    5.42
  -6  -3  43   44.29    6.66
   6   3 -42   11.04    4.57
   6   3 -41   31.88    4.12
  -6  -3  41   19.53    6.86
   6   3 -40    9.47    4.97
  -6  -3  40   14.70    5.36
   6   3 -39   27.83    4.05
  -6  -3  39   14.31    5.03
   6   3 -38   18.55    3.72
  -6  -3  38   17.97    4.70
   6   3 -37   68.47    6.66
  -6  -3  37   49.00    6.66
   6   3 -36    4.97    3.14
  -6  -3  36    3.14    4.38
   6   3 -35   62.33    7.38
  -6  -3  35   65.13    9.21
   6   3 -34  187.50   14.44
  -6  -3  34  192.07   15.48
   6   3 -33  168.55   13.33
  -6  -3  33  158.43   10.84
   6   3 -32  102.63    6.93
  -6  -3  32  110.80   10.58
   6   3 -31  108.97    9.41
  -6  -3  31  119.36   12.54
   6   3 -30   24.83    4.51
  -6  -3  30   30.31    4.51
   6   3 -29    7.12    2.22
  -6  -3  29   11.30    4.18
   6   3 -28   78.40    8.43
  -6  -3  28   93.36    6.73
   6   3 -27  100.54    8.43
  -6  -3  27   98.26    8.82
   6   3 -26  394.86   24.24
  -6  -3  26  386.56   22.02
   6   3 -25  240.42   17.51
  -6  -3  25  224.67   16.01
   6   3 -24  193.90   12.94
  -6  -3  24  196.38   16.14
   6   3 -23   29.14    3.33
  -6  -3  23   32.80    4.18
   6   3 -22    7.77    2.48
  -6  -3  22    8.23    3.20
   6   3 -21    2.94    2.09
  -6  -3  21   -0.98    2.48
   6   3 -20   16.72    2.35
  -6  -3  20   15.81    2.81
   6   3 -19  730.39   41.62
  -6  -3  19  688.91   39.92
   6   3 -18    3.85    2.16
  -6  -3  18    3.27    1.50
   6   3 -17  172.47   13.78
  -6  -3  17  179.53   14.37
   6   3 -16   20.06    3.40
  -6  -3  16   23.78    3.33
   6   3 -15  638.15   33.97
  -6  -3  15  628.74   37.50
   6   3 -14   92.25    8.36
  -6  -3  14   96.43    8.10
   6   3 -13    2.74    1.57
  -6  -3  13    4.57    1.57
   6   3 -12   44.03    4.05
  -6  -3  12   43.97    5.29
   6   3 -11  667.48   37.50
  -6  -3  11  688.71   35.74
   6   3 -10   79.25    6.73
  -6  -3  10   84.21    6.93
   6   3  -9  355.53   20.32
  -6  -3   9  345.40   22.08
   6   3  -8   10.98    1.70
  -6  -3   8    7.90    1.63
   6   3  -7    5.03    1.11
  -6  -3   7    4.44    1.31
   6   3  -6  204.55   12.28
  -6  -3   6  205.07   12.35
   6   3  -5  102.96    7.64
  -6  -3   5  106.29    7.97
   6   3  -4  145.43    9.93
  -6  -3   4  145.82    9.15
  -6  -3   3  488.61   23.19
  -6  -3   2  826.82   36.45
   6   3  -1    4.31    0.98
  -6  -3   1    4.90    1.11
  -6  -3   0   38.35    3.20
  -6  -3  -1    4.77    0.98
  -6  -3  -2  770.24   38.09
  -6  -3  -3  479.20   23.58
  -6  -3  -4  149.67    8.56
  -6  -3  -5  104.01    7.58
  -6  -3  -6  197.10    8.88
  -6  -3  -7    3.40    0.85
  -6  -3  -8    8.56    1.50
   6   3   9  344.16   21.17
  -6  -3  -9  340.83   20.32
   6   3  10   86.04    8.10
   6   3  11  663.36   34.95
  -6  -3 -11  647.55   37.17
   6   3  12   46.25    4.90
  -6  -3 -12   44.75    3.07
  -6  -3 -13    2.94    1.31
   6   3  14   86.11    8.56
  -6  -3 -14   86.37    7.25
  -6  -3 -15  663.76   34.17
   6   3  16   26.13    3.27
  -6  -3 -16   22.73    3.01
  -6  -3 -17  179.14   13.78
   6   3  18    0.65    2.61
  -6  -3 -18    3.72    1.63
   6   3  19  731.37   43.71
  -6  -3 -19  711.19   28.61
   6   3  20   13.85    3.20
  -6  -3 -20   14.18    2.09
   6   3  21   -0.26    2.03
  -6  -3 -21    1.24    1.96
   6   3  22    6.79    2.42
  -6  -3 -22   10.00    1.70
   6   3  23   33.38    5.03
  -6  -3 -23   28.94    2.94
  -6  -3 -24  206.25   14.70
   6   3  25  215.46   15.22
  -6  -3 -25  225.39   10.98
   6   3  26  389.76   17.05
  -6  -3 -26  394.46   22.41
   6   3  27   92.31    8.56
  -6  -3 -27  103.09    8.17
   6   3  28   85.91    8.82
  -6  -3 -28   95.97    5.36
   6   3  29    4.51    3.59
  -6  -3 -29    6.93    2.61
   6   3  30   33.32    5.88
  -6  -3 -30   33.06    4.31
   6   3  31  111.32    9.28
  -6  -3 -31  107.93    9.15
   6   3  32  103.03    9.21
  -6  -3 -32  107.80    7.58
   6   3  33  157.84   12.35
  -6  -3 -33  159.99   10.84
   6   3  34  178.03   10.06
  -6  -3 -34  177.89   10.32
   6   3  35   64.15    7.32
  -6  -3 -35   54.88    5.95
   6   3  36    2.74    3.40
  -6  -3 -36    4.38    3.46
   6   3  37   53.57    6.08
  -6  -3 -37   51.15    5.49
   6   3  38   19.66    5.62
  -6  -3 -38   17.12    4.44
   6   3  39   14.50    5.75
  -6  -3 -39   23.71    3.72
   6   3  40    9.21    4.70
  -6  -3 -40    7.12    3.20
   6   3  41   24.04    6.66
  -6  -3 -41   23.13    3.66
  -6  -3 -42   10.98    3.59
   6   3  43   38.87    6.01
  -6  -3 -43   35.28    5.62
   6   3  44   24.76    6.73
  -6  -3 -44   15.22    4.25
   6   3  45   16.01    6.53
  -6  -3 -45   26.00    4.38
   6   3  46   66.70   10.78
  -6  -3 -46   74.54    6.99
   6   3  47   13.26    6.27
  -6  -3 -47    7.64    3.85
   6   3  48   68.99   11.82
  -6  -3 -48   68.60    7.64
   6   3  49  203.18   23.26
  -6  -3 -49  207.62   11.82
  -6  -3 -50   59.91    5.49
   6   3  51    4.51    7.64
  -6  -3 -51    7.38    5.75
   6   3  52    3.59    9.93
  -6  -3 -52    1.37    5.36
  -6  -3 -53   45.54    6.47
   6   3  54   30.77   10.26
  -6  -3 -54   13.20    7.71
   6   3  55   64.02   15.88
  -6  -3 -55   84.67    8.56
   6   3  56   -0.72    7.51
  -6  -3 -56    6.53    7.38
   7   4 -55   62.59    9.21
   7   4 -54   61.80   10.98
  -7  -4  54   43.51   14.50
   7   4 -53   34.17    8.75
  -7  -4  53   28.48    8.95
   7   4 -52    6.66    4.64
  -7  -4  52    6.73   10.78
   7   4 -51  136.34   14.37
  -7  -4  51  113.09   14.18
   7   4 -50    2.68    5.81
  -7  -4  50    7.45   14.44
   7   4 -49   13.33    5.36
  -7  -4  49   11.63    8.75
   7   4 -48    5.81    3.66
  -7  -4  48    5.29    5.36
   7   4 -47   33.32    6.40
  -7  -4  47   17.77    8.04
   7   4 -46   37.63    6.73
  -7  -4  46   48.61   10.45
   7   4 -45   50.11    6.53
   7   4 -44    3.33    3.59
  -7  -4  44    0.91    6.53
   7   4 -43  120.99    9.34
  -7  -4  43  120.99   10.78
   7   4 -42    1.11    3.72
  -7  -4  42    9.41    5.03
   7   4 -41   91.72    9.54
  -7  -4  41   92.12    7.97
   7   4 -40   -1.76    4.05
  -7  -4  40   -3.27    6.93
   7   4 -39   29.92    4.44
  -7  -4  39   20.32    6.21
   7   4 -38    6.86    2.61
  -7  -4  38   12.74    4.38
   7   4 -37   86.43    5.42
  -7  -4  37   78.46    9.73
   7   4 -36   12.67    3.01
  -7  -4  36    4.70    5.03
   7   4 -35   17.05    3.33
  -7  -4  35   16.66    5.49
   7   4 -34   29.53    3.99
  -7  -4  34   22.73    5.29
   7   4 -33   73.37    6.79
  -7  -4  33   71.14    7.58
   7   4 -32   94.40    6.34
  -7  -4  32   86.95    8.04
   7   4 -31  105.25    9.02
  -7  -4  31  111.65    8.95
   7   4 -30    2.61    2.61
  -7  -4  30    1.05    2.35
   7   4 -29  120.47    7.58
  -7  -4  29  144.77   13.92
   7   4 -28   33.45    4.25
  -7  -4  28   40.64    5.88
   7   4 -27   75.26    7.38
  -7  -4  27   71.34    6.93
   7   4 -26   25.81    3.46
  -7  -4  26   28.55    5.23
   7   4 -25   76.89    5.68
  -7  -4  25   75.98    7.32
   7   4 -24   62.33    5.36
  -7  -4  24   60.43    6.14
   7   4 -23   65.00    5.62
  -7  -4  23   62.65    7.12
   7   4 -22   -0.26    1.57
  -7  -4  22    2.35    2.87
   7   4 -21  254.53   15.09
  -7  -4  21  251.20   17.12
   7   4 -20    1.37    1.96
  -7  -4  20   -0.85    2.22
   7   4 -19  129.94    8.82
  -7  -4  19  146.14   12.28
   7   4 -18  113.28    8.30
  -7  -4  18  120.67   10.58
   7   4 -17  301.76   18.62
  -7  -4  17  296.21   18.49
   7   4 -16    1.44    1.83
  -7  -4  16    0.59    2.48
   7   4 -15    2.55    1.76
  -7  -4  15    3.20    1.89
   7   4 -14    5.29    1.44
  -7  -4  14    6.21    1.57
   7   4 -13  158.75   11.82
  -7  -4  13  159.93   11.82
   7   4 -12   36.52    3.59
  -7  -4  12   32.21    3.59
   7   4 -11  111.26    8.17
  -7  -4  11  117.01    8.75
   7   4 -10   35.61    3.20
  -7  -4  10   39.26    3.46
   7   4  -9  124.13    9.02
  -7  -4   9  125.37    8.88
  -7  -4   8  277.72   16.40
   7   4  -7  119.75    7.51
  -7  -4   7  121.32    9.08
   7   4  -6   36.52    3.33
  -7  -4   6   36.91    3.53
  -7  -4   5  328.74   18.68
  -7  -4   4   18.03    1.96
  -7  -4   3  319.14   14.83
  -7  -4   2  231.01   12.48
  -7  -4   1  198.15   10.19
  -7  -4   0 1054.89   43.44
  -7  -4  -1  197.75   10.52
  -7  -4  -2  236.82   12.22
  -7  -4  -3  330.11   11.50
  -7  -4  -4   16.07    1.31
  -7  -4  -5  343.31   12.87
  -7  -4  -6   36.00    2.09
  -7  -4  -7  113.41    5.75
  -7  -4  -8  267.33   11.82
  -7  -4  -9  119.62    9.08
  -7  -4 -10   38.74    2.68
  -7  -4 -11  109.89    5.88
   7   4  12   32.60    3.92
  -7  -4 -12   32.60    3.66
   7   4  13  155.68   11.11
  -7  -4 -13  163.52   12.35
  -7  -4 -14    3.14    1.89
   7   4  15    5.55    2.29
  -7  -4 -15    4.77    1.89
   7   4  16    1.31    1.96
  -7  -4 -16    2.55    1.70
  -7  -4 -17  298.04   18.49
   7   4  18  127.13   10.06
  -7  -4 -18  102.31    7.77
  -7  -4 -19  134.84   10.39
  -7  -4 -20   -1.24    2.09
   7   4  21  236.30   16.46
  -7  -4 -21  266.68   16.46
  -7  -4 -22    0.33    2.03
   7   4  23   58.99    5.29
  -7  -4 -23   59.97    5.68
   7   4  24   68.66    6.60
  -7  -4 -24   64.42    4.38
   7   4  25   64.55    6.99
  -7  -4 -25   90.74    7.06
   7   4  26   27.90    4.44
  -7  -4 -26   28.35    4.12
   7   4  27   59.91    5.36
  -7  -4 -27   77.94    7.71
   7   4  28   24.96    3.99
  -7  -4 -28   30.25    3.07
   7   4  29  124.00   10.39
  -7  -4 -29  138.89   10.45
  -7  -4 -30    0.85    2.74
   7   4  31  101.59    9.54
  -7  -4 -31  104.33    6.08
   7   4  32   90.48    9.73
  -7  -4 -32   92.44    6.08
   7   4  33   63.89    7.19
  -7  -4 -33   59.91    7.25
   7   4  34   30.84    6.14
  -7  -4 -34   21.36    3.85
   7   4  35   15.88    4.90
  -7  -4 -35   15.88    3.33
   7   4  36   14.44    4.97
  -7  -4 -36    3.20    3.27
   7   4  37   83.23    8.82
  -7  -4 -37   88.26    7.25
   7   4  38    8.10    4.90
  -7  -4 -38   10.26    4.25
   7   4  39   32.14    6.40
  -7  -4 -39   30.77    4.77
   7   4  40   -0.07    5.29
  -7  -4 -40    3.14    3.40
   7   4  41   88.52   13.07
  -7  -4 -41   97.86    7.06
   7   4  42    4.83    7.25
  -7  -4 -42    3.85    3.66
   7   4  43  114.92   13.33
  -7  -4 -43  109.95    8.04
  -7  -4 -44    0.98    4.64
   7   4  45   41.09    9.54
  -7  -4 -45   43.90    5.81
   7   4  46   35.28    9.28
  -7  -4 -46   41.81    6.21
   7   4  47   34.82    9.86
  -7  -4 -47   30.31    5.29
   7   4  48    0.39    7.58
  -7  -4 -48    8.10    4.57
   7   4  49    3.92    5.36
  -7  -4 -49    9.73    5.75
   7   4  50    2.68    9.02
  -7  -4 -50   -1.05    4.25
   7   4  51   81.14   17.97
  -7  -4 -51  107.40    9.67
  -7  -4 -52    3.66    5.68
   7   4  53   34.10   12.22
  -7  -4 -53   16.40    8.04
   7   4  54   58.27   12.35
  -7  -4 -54   49.00    7.77
  -7  -4 -55   66.51    7.38
   8   5 -54    0.26    6.27
   8   5 -53   14.05    5.81
  -8  -5  53   21.69   12.54
   8   5 -52   17.51    7.25
  -8  -5  52    5.95    9.15
   8   5 -51   30.12    7.71
   8   5 -50    0.59    3.85
  -8  -5  50    6.93    9.54
   8   5 -49    4.38    6.40
  -8  -5  49   -1.70    5.55
   8   5 -48    1.63    5.03
  -8  -5  48   -5.68    6.99
   8   5 -47    2.61    5.62
  -8  -5  47   -4.12    8.10
   8   5 -46    2.09    4.05
  -8  -5  46    4.18    8.49
   8   5 -45   22.08    5.29
  -8  -5  45   21.62    7.90
   8   5 -44   15.74    4.51
  -8  -5  44   15.16    7.38
   8   5 -43   19.86    6.01
  -8  -5  43   23.26    7.97
   8   5 -42   35.08    6.99
   8   5 -41    7.84    4.31
  -8  -5  41    6.79    5.23
   8   5 -40    0.07    4.12
  -8  -5  40    0.98    4.77
   8   5 -39   19.86    5.23
  -8  -5  39   20.19    6.40
   8   5 -38   17.70    4.57
  -8  -5  38   14.90    4.51
   8   5 -37   -0.39    3.33
  -8  -5  37    5.23    5.62
   8   5 -36   29.14    5.75
  -8  -5  36   17.31    5.29
   8   5 -35    9.73    3.40
  -8  -5  35   12.67    5.68
   8   5 -34   13.52    3.92
  -8  -5  34   14.90    4.70
   8   5 -33   37.83    5.42
  -8  -5  33   41.35    6.14
   8   5 -32   61.93    5.16
  -8  -5  32   50.17    6.27
   8   5 -31   -0.13    3.27
  -8  -5  31    1.18    3.92
   8   5 -30   17.57    3.66
  -8  -5  30   17.25    4.31
   8   5 -29   10.52    3.46
  -8  -5  29   15.68    3.79
   8   5 -28   18.55    3.40
  -8  -5  28   19.21    4.83
   8   5 -27   10.45    2.81
  -8  -5  27    8.75    4.25
   8   5 -26   22.93    3.07
  -8  -5  26   22.60    3.46
   8   5 -25    4.31    2.61
  -8  -5  25    4.90    3.01
   8   5 -24    6.47    2.55
  -8  -5  24    6.34    3.07
   8   5 -23    4.97    2.16
  -8  -5  23    4.51    2.55
   8   5 -22  109.82    8.69
  -8  -5  22  104.01    8.69
   8   5 -21  202.00   12.80
  -8  -5  21  190.05   15.09
   8   5 -20    4.38    2.22
  -8  -5  20    4.51    2.68
   8   5 -19   36.85    4.25
  -8  -5  19   33.25    4.05
   8   5 -18   12.48    2.55
  -8  -5  18   15.81    2.61
   8   5 -17    2.81    1.70
  -8  -5  17   -0.91    2.22
   8   5 -16  118.51    8.17
  -8  -5  16  122.30    9.93
   8   5 -15    0.65    1.70
  -8  -5  15    2.22    2.03
   8   5 -14    4.97    1.70
  -8  -5  14    3.33    1.83
   8   5 -13    1.63    1.96
  -8  -5  13    0.85    1.76
   8   5 -12    0.20    1.44
  -8  -5  12   -1.31    1.44
   8   5 -11    7.06    1.83
  -8  -5  11    7.58    1.96
   8   5 -10   -0.72    1.37
  -8  -5  10    0.46    1.24
   8   5  -9    0.85    1.31
  -8  -5   9    2.61    1.44
   8   5  -8   -0.46    1.24
  -8  -5   7   -0.33    0.98
  -8  -5   6    3.99    1.24
  -8  -5   5    1.18    0.91
  -8  -5   4  124.19    7.51
  -8  -5   3   24.63    2.09
  -8  -5   2    0.91    0.65
  -8  -5  -3   24.69    1.11
  -8  -5  -4  124.65    4.51
  -8  -5  -5    0.98    0.52
  -8  -5  -6    2.48    0.59
  -8  -5  -7    0.46    0.59
  -8  -5  -8    0.07    0.72
  -8  -5  -9    1.05    0.72
  -8  -5 -10    0.98    0.98
  -8  -5 -11    7.25    1.18
  -8  -5 -12   -0.33    1.11
  -8  -5 -13    1.18    1.63
  -8  -5 -14    6.14    1.44
  -8  -5 -15    1.70    1.63
  -8  -5 -16  117.40    8.30
   8   5  17   -1.44    2.03
  -8  -5 -17    1.18    1.50
   8   5  18   15.55    3.40
  -8  -5 -18   13.78    2.35
  -8  -5 -19   33.51    3.14
   8   5  20    4.97    2.29
  -8  -5 -20    6.40    1.63
  -8  -5 -21  194.23   11.24
  -8  -5 -22  110.41    9.02
  -8  -5 -23    6.99    2.42
  -8  -5 -24    8.56    1.96
  -8  -5 -25    3.85    2.29
   8   5  26   24.69    4.05
  -8  -5 -26   25.22    3.72
   8   5  27   12.41    3.99
  -8  -5 -27    3.53    2.61
   8   5  28   22.02    4.38
  -8  -5 -28   21.36    3.59
   8   5  29    9.60    3.46
  -8  -5 -29    5.95    2.81
   8   5  30   17.31    4.44
  -8  -5 -30   13.07    3.01
  -8  -5 -31    0.33    2.74
   8   5  32   51.55    6.60
  -8  -5 -32   50.37    3.72
   8   5  33   31.49    5.75
  -8  -5 -33   31.95    3.92
   8   5  34   11.96    5.16
  -8  -5 -34   10.98    3.72
   8   5  35   13.52    5.10
  -8  -5 -35    7.90    3.66
  -8  -5 -36   17.70    3.53
  -8  -5 -37   -1.31    3.92
   8   5  38   19.99    5.62
  -8  -5 -38   16.66    3.66
   8   5  39   21.17    6.79
  -8  -5 -39   15.61    3.53
   8   5  40   -3.27    5.49
  -8  -5 -40   -0.91    2.61
  -8  -5 -41   14.11    5.16
  -8  -5 -42   20.58    5.62
  -8  -5 -43   17.44    5.55
   8   5  44   21.30    7.84
  -8  -5 -44   16.53    5.62
   8   5  45   14.37    6.79
  -8  -5 -45   23.71    6.14
   8   5  46   -0.39    7.19
  -8  -5 -46   -1.83    4.05
   8   5  47   -4.77    7.90
  -8  -5 -47   -1.57    3.59
   8   5  48    6.60    8.56
  -8  -5 -48    2.61    4.83
  -8  -5 -49    5.16    4.70
   8   5  50    8.82    8.56
  -8  -5 -50   -0.07    6.01
   8   5  51   22.08   10.91
  -8  -5 -51   30.18    6.27
   8   5  52   24.37   10.52
  -8  -5 -52   25.48    6.79
  -8  -5 -53   19.73    8.36
   8   5  54  -10.45   11.76
  -8  -5 -54    2.74    6.01
   9   6 -52   -0.33    6.40
  -9  -6  52   -4.83   10.39
   9   6 -51    4.90    7.64
  -9  -6  51    1.63    6.66
   9   6 -50    0.13    6.01
  -9  -6  50   -1.89   10.19
   9   6 -49  125.50   11.56
  -9  -6  49   97.02   12.74
   9   6 -48    4.51    5.42
  -9  -6  48   -3.46    9.60
   9   6 -47    0.78    5.55
  -9  -6  47    1.89    8.88
   9   6 -46    0.13    4.90
  -9  -6  46    1.70    7.64
   9   6 -45   24.24    7.38
  -9  -6  45   18.29    8.10
   9   6 -44    7.84    4.64
  -9  -6  44    3.27    6.86
   9   6 -43   50.96    6.99
  -9  -6  43   71.41    8.10
   9   6 -42   14.70    4.51
  -9  -6  42    8.23    7.06
   9   6 -41   30.97    5.95
  -9  -6  41   23.06    6.27
   9   6 -40   98.71    9.41
  -9  -6  40   81.07   11.37
   9   6 -39   41.03    6.47
   9   6 -38   27.57    5.49
  -9  -6  38   15.09    6.93
   9   6 -37   30.84    6.01
  -9  -6  37   37.56    7.90
   9   6 -36   11.24    4.51
  -9  -6  36   13.72    6.14
   9   6 -35   12.48    4.18
  -9  -6  35    3.79    5.36
   9   6 -34    1.11    2.81
  -9  -6  34    7.90    5.42
   9   6 -33   20.25    3.99
  -9  -6  33   22.15    6.40
   9   6 -32    1.31    3.46
   9   6 -31   15.55    3.40
  -9  -6  31   17.44    4.51
   9   6 -30   10.84    3.85
  -9  -6  30   14.37    4.83
   9   6 -29   56.97    5.10
  -9  -6  29   62.46    6.79
   9   6 -28   -3.27    3.14
  -9  -6  28    1.76    3.40
   9   6 -27   34.56    3.85
  -9  -6  27   42.46    6.34
   9   6 -26   -2.48    2.48
  -9  -6  26   -0.39    2.55
   9   6 -25   17.77    3.40
  -9  -6  25   23.00    4.57
   9   6 -24    1.50    2.35
  -9  -6  24    0.78    3.14
   9   6 -23   70.69    6.60
  -9  -6  23   66.18    7.19
   9   6 -22   21.69    3.01
  -9  -6  22   16.86    3.40
   9   6 -21    4.38    2.16
  -9  -6  21    3.66    2.74
   9   6 -20   24.76    3.53
  -9  -6  20   14.83    3.46
   9   6 -19  353.44   20.78
  -9  -6  19  334.03   20.64
   9   6 -18  275.89   17.38
  -9  -6  18  266.74   17.44
   9   6 -17   21.10    3.07
   9   6 -16  161.30   11.50
   9   6 -15  312.02   16.79
  -9  -6  15  321.49   18.88
   9   6 -14    3.46    2.09
  -9  -6  14    1.63    1.89
   9   6 -13    5.36    1.50
  -9  -6  13   10.06    1.76
   9   6 -12    2.55    1.44
   9   6 -11   40.24    3.79
  -9  -6  11   36.85    3.85
  -9  -6  10    3.27    1.31
   9   6  -9   49.72    3.53
  -9  -6   9   43.84    3.40
  -9  -6   8   -0.85    0.91
  -9  -6  -8    0.33    0.39
  -9  -6  -9   45.73    2.22
  -9  -6 -10    2.74    0.91
  -9  -6 -11   40.31    2.29
  -9  -6 -12    2.68    1.11
  -9  -6 -13    7.12    1.05
  -9  -6 -14    2.29    1.31
  -9  -6 -15  332.79   17.84
  -9  -6 -16  155.81    9.08
  -9  -6 -17   19.99    2.48
  -9  -6 -18  285.69   15.48
   9   6  19  368.07   26.65
  -9  -6 -19  367.68   17.97
   9   6  20   21.17    4.12
  -9  -6 -20   19.53    3.33
  -9  -6 -21    1.76    1.63
   9   6  22   20.38    3.20
  -9  -6 -22   18.75    2.03
  -9  -6 -23   76.76    6.86
   9   6  24   -0.72    3.01
  -9  -6 -24    0.13    2.16
   9   6  25   21.04    4.44
  -9  -6 -25   21.04    3.14
   9   6  26   -0.46    3.27
  -9  -6 -26    0.13    2.22
   9   6  27   33.38    5.10
  -9  -6 -27   41.03    4.44
  -9  -6 -28    0.39    2.35
   9   6  29   65.07    8.43
  -9  -6 -29   57.43    5.29
   9   6  30    9.28    4.25
  -9  -6 -30    7.90    2.81
   9   6  31   19.53    4.31
  -9  -6 -31   12.94    3.59
   9   6  32   -2.09    4.83
  -9  -6 -32    5.36    3.33
   9   6  33   29.59    5.95
  -9  -6 -33   16.86    3.79
  -9  -6 -34   -0.85    3.85
   9   6  35   10.13    5.03
  -9  -6 -35    4.64    3.72
   9   6  36    8.30    4.97
  -9  -6 -36    8.17    3.46
   9   6  37   37.50    7.77
  -9  -6 -37   37.24    5.88
   9   6  38   24.50    6.66
  -9  -6 -38   21.30    4.77
  -9  -6 -39   41.42    6.01
  -9  -6 -40  106.36    9.67
  -9  -6 -41   22.21    5.81
  -9  -6 -42   12.61    4.57
  -9  -6 -43   68.27    7.97
  -9  -6 -44   -1.50    4.90
  -9  -6 -45   20.78    6.47
   9   6  46    0.52    7.71
  -9  -6 -46    1.96    5.55
   9   6  47   -0.65    7.97
  -9  -6 -47   -5.36    5.75
   9   6  48   -4.70    8.75
  -9  -6 -48    1.18    6.47
   9   6  49   92.12   19.34
  -9  -6 -49   99.43    9.08
   9   6  50   -2.03   10.52
  -9  -6 -50   -1.63    5.49
  -9  -6 -51   10.71    7.71
  -9  -6 -52   -1.11    7.51
   9   6  53   56.64   16.53
  -9  -6 -53   62.33   10.06
   9   6  54   -6.40   14.11
  10   7 -51   10.32    5.49
  10   7 -50    5.75    7.77
 -10  -7  50    9.80    8.30
  10   7 -49    8.17    7.84
 -10  -7  49   -3.01    7.97
  10   7 -48    1.31    7.58
  10   7 -47   26.07    8.49
 -10  -7  47    9.86    9.28
  10   7 -46    5.16    7.45
 -10  -7  46    7.64    8.88
  10   7 -45   -0.33    6.34
 -10  -7  45   -0.33    8.69
  10   7 -44    2.61    5.10
 -10  -7  44    5.95    7.25
  10   7 -43    8.82    6.08
 -10  -7  43    4.64    7.25
  10   7 -42    5.68    6.08
 -10  -7  42   -0.52    7.51
  10   7 -41   -0.52    5.75
  10   7 -40   -2.61    5.10
 -10  -7  40   -2.55    5.81
  10   7 -39    4.38    5.42
 -10  -7  39   -0.07    6.01
  10   7 -38    2.29    4.90
  10   7 -37    4.12    4.97
 -10  -7  37    6.79    5.81
  10   7 -36    1.37    4.70
 -10  -7  36    6.86    5.36
  10   7 -35    1.96    5.03
  10   7 -34    5.42    5.10
 -10  -7  34   -2.48    5.16
  10   7 -33   30.31    5.95
 -10  -7  33   35.28    7.19
  10   7 -32    2.68    3.27
 -10  -7  32   -1.83    4.57
  10   7 -31    0.39    3.20
  10   7 -30    6.34    3.99
 -10  -7  30    3.66    3.59
  10   7 -29   18.23    4.12
 -10  -7  29   15.22    3.99
  10   7 -28   10.78    3.46
 -10  -7  28    6.53    3.40
  10   7 -27   10.78    3.40
 -10  -7  27    8.88    3.59
  10   7 -26    7.51    2.87
 -10  -7  26    7.77    4.44
  10   7 -25    9.60    3.01
 -10  -7  25    4.70    3.99
  10   7 -24   -0.46    2.55
 -10  -7  24    2.94    3.79
  10   7 -23   27.50    3.59
 -10  -7  23   24.50    4.12
  10   7 -22    1.37    2.35
 -10  -7  22    3.99    3.40
  10   7 -21    4.90    2.87
 -10  -7  21    4.12    3.46
  10   7 -20    1.76    2.55
 -10  -7  20    2.68    2.35
  10   7 -19   37.76    4.18
 -10  -7  19   25.09    3.59
  10   7 -18   27.70    3.59
 -10  -7  18   29.53    3.72
  10   7 -17  106.16    7.45
 -10  -7  17  106.82    7.58
  10   7 -15    9.73    2.09
  10   7 -14   23.91    3.14
 -10  -7  14   24.04    2.81
  10   7 -13   48.15    3.92
 -10  -7  13   45.34    3.20
  10   7 -12   38.87    3.72
 -10  -7 -13   42.86    2.94
 -10  -7 -14   22.28    2.48
 -10  -7 -15   13.07    1.89
 -10  -7 -16    1.44    1.18
 -10  -7 -17  104.40    6.21
 -10  -7 -18   26.92    3.27
 -10  -7 -19   30.57    2.61
 -10  -7 -20    3.66    2.03
 -10  -7 -21    6.21    2.09
 -10  -7 -22    0.33    2.48
 -10  -7 -23   25.54    4.18
 -10  -7 -24    2.35    1.89
  10   7  25   11.04    3.72
 -10  -7 -25   12.22    3.27
 -10  -7 -26    9.08    2.68
 -10  -7 -27   13.13    2.42
 -10  -7 -28    9.02    2.94
 -10  -7 -29   21.36    2.55
  10   7  30    5.36    3.72
 -10  -7 -30    2.22    2.61
  10   7  31   -0.85    4.05
 -10  -7 -31    3.14    3.20
 -10  -7 -32   -1.63    3.20
  10   7  33   24.89    6.08
 -10  -7 -33   32.60    4.57
 -10  -7 -34    6.34    3.99
  10   7  35    4.18    5.29
 -10  -7 -35    5.95    3.07
 -10  -7 -36    0.59    3.72
  10   7  37    5.23    5.62
 -10  -7 -37    3.92    4.38
  10   7  38   -2.48    5.68
 -10  -7 -38   -0.78    3.20
 -10  -7 -39   -1.96    4.57
  10   7  41    0.91    5.75
 -10  -7 -41    0.85    4.64
  10   7  42    1.24    6.08
 -10  -7 -42   -2.42    3.92
 -10  -7 -43    7.90    3.99
 -10  -7 -44    5.23    4.25
 -10  -7 -45    1.05    4.25
  10   7  46    7.38    7.51
 -10  -7 -46    1.70    4.83
  10   7  47   28.68    9.47
 -10  -7 -47   26.13    5.42
  10   7  48    4.90    8.62
 -10  -7 -48    4.38    5.23
  10   7  49   -1.05    9.28
 -10  -7 -49    2.35    5.62
  10   7  50    4.05   10.39
 -10  -7 -50    8.88    6.08
 -10  -7 -51   22.02    9.02
 -10  -7 -52    7.90    7.25
 -10  -7 -53    4.18    7.84
  11   8 -48    1.50    3.59
 -11  -8  48   32.01   15.09
  11   8 -43    8.82    4.97
 -11  -8  43   -0.20    5.23
  11   8 -42   -2.42    4.51
 -11  -8  42    1.50    5.03
  11   8 -41    1.76    4.38
  11   8 -40    0.78    4.77
 -11  -8  40    1.96    6.27
  11   8 -39    2.61    4.83
 -11  -8  39    0.20    5.62
  11   8 -38   17.12    5.68
 -11  -8  38   15.35    6.01
  11   8 -37   15.03    5.55
  11   8 -36   -1.05    4.77
  11   8 -35    3.46    4.25
 -11  -8  35   -0.98    5.10
  11   8 -34    7.84    4.57
 -11  -8  34    7.64    5.62
  11   8 -33    0.98    3.79
 -11  -8  33    3.27    4.38
  11   8 -32   17.18    4.83
 -11  -8  32   21.82    5.62
  11   8 -31    6.53    3.72
 -11  -8  31    7.19    4.90
  11   8 -30    2.42    3.85
 -11  -8  30   -1.31    3.53
  11   8 -29    3.40    3.92
 -11  -8  29   -1.37    3.46
  11   8 -28    6.60    3.79
 -11  -8  28    7.25    4.05
  11   8 -27    1.89    2.61
  11   8 -26   11.82    3.46
 -11  -8  26   15.94    4.18
  11   8 -25   -0.33    3.01
 -11  -8  25   -0.98    3.40
  11   8 -24   10.65    2.87
  11   8 -23   -1.89    2.16
 -11  -8  23    1.18    2.74
  11   8 -22   -1.24    1.89
  11   8 -21    3.14    2.35
 -11  -8  19   -0.46    2.42
  11   8 -18   -0.20    1.96
  11   8 -17   -0.26    1.89
  11   8 -16    7.84    1.83
 -11  -8 -18   -0.46    0.85
 -11  -8 -19   -0.07    1.24
 -11  -8 -20   -1.05    1.63
 -11  -8 -21    3.99    1.96
 -11  -8 -22   -0.85    1.57
 -11  -8 -23    1.57    1.63
 -11  -8 -24   11.17    2.55
 -11  -8 -25    0.85    1.76
 -11  -8 -26   14.63    3.66
 -11  -8 -27    0.13    2.29
 -11  -8 -28    6.79    2.55
 -11  -8 -29    0.78    3.14
  11   8  30    0.20    3.33
 -11  -8 -30    1.50    2.74
  11   8  31    8.95    4.70
 -11  -8 -31    6.79    3.07
  11   8  32   21.49    5.36
 -11  -8 -32   19.80    4.25
 -11  -8 -33    2.61    3.59
 -11  -8 -34    7.84    4.12
 -11  -8 -35    3.72    3.27
 -11  -8 -36    1.76    4.05
 -11  -8 -37   17.38    4.77
 -11  -8 -38   16.66    4.83
  11   8  39    1.37    5.23
 -11  -8 -39    5.68    4.25
 -11  -8 -40    1.83    4.38
  11   8  41    3.20    6.79
 -11  -8 -41    2.42    4.83
  11   8  42    0.85    5.88
 -11  -8 -42    1.89    4.64
  11   8  43   -0.07    4.90
 -11  -8 -43   -1.83    4.57
 -11  -8 -44    1.57    4.64
 -11  -8 -45   -0.26    3.46
  12   9 -40   -1.83    3.53
  12   9 -39    3.40    4.12
  12   9 -38   -0.72    4.70
  12   9 -37    0.20    3.99
  12   9 -36    4.18    4.25
  12   9 -35    5.62    4.97
  12   9 -34    1.44    4.44
  12   9 -33    0.26    3.33
  12   9 -32    1.31    2.87
 -12  -9  32    1.24    4.12
  12   9 -31    1.11    2.61
  12   9 -30   -0.46    3.85
 -12  -9  30   -2.81    4.38
  12   9 -29    2.61    3.72
  12   9 -28    6.21    3.53
 -12  -9  28   14.76    4.25
  12   9 -27   -0.26    2.68
  12   9 -26    3.40    3.27
  12   9 -24   -2.09    2.42
  12   9 -23   -0.46    2.61
  12   9 -22   -0.33    2.29
  12   9 -21    1.11    1.96
 -12  -9 -23    0.39    1.24
 -12  -9 -24    0.65    1.76
 -12  -9 -25    5.10    2.09
 -12  -9 -26   -1.05    2.16
 -12  -9 -27   -1.37    2.55
 -12  -9 -28    6.66    2.35
 -12  -9 -29    1.50    1.96
 -12  -9 -30    0.07    2.09
 -12  -9 -31    1.05    1.96
 -12  -9 -32    0.59    2.55
 -12  -9 -33    2.03    2.68
 -12  -9 -34    1.89    2.35
 -12  -9 -35    9.02    5.10
 -12  -9 -36    5.42    5.68
 -12  -9 -37   -0.33    3.40
 -12  -9 -38   -0.39    3.79
  -9 -13 -33   -0.39    2.55
  -9 -13 -32    0.07    2.74
  -9 -13 -30   -1.44    1.96
  -9 -13 -29   -0.72    2.16
   9  13 -23   -0.13    1.50
   9  13 -24    0.65    1.70
   9  13 -25    0.65    2.09
   9  13 -26    2.42    2.03
   9  13 -27   -0.26    2.03
   9  13 -28    0.33    1.76
   9  13 -29    0.20    2.03
   9  13 -30    4.05    3.14
   9  13 -31   -2.42    3.20
   9  13 -32    1.50    3.46
  -8 -12 -42   -0.98    3.92
  -8 -12 -41    3.92    5.16
  -8 -12 -40    2.16    4.12
  -8 -12 -39    1.05    4.77
   8  12  39    1.31    5.49
  -8 -12 -38    2.03    4.64
   8  12  38    0.98    5.16
  -8 -12 -37   -1.83    4.90
   8  12  37   -0.07    5.49
  -8 -12 -36   18.36    5.10
   8  12  36   19.34    6.47
  -8 -12 -35   14.57    4.44
   8  12  35   13.59    5.42
  -8 -12 -34    1.50    3.53
  -8 -12 -33    5.36    3.14
  -8 -12 -32   17.57    4.05
  -8 -12 -31    0.98    2.74
   8  12  31   -4.18    3.72
  -8 -12 -30    7.06    3.59
  -8 -12 -29    2.09    2.55
   8  12  29    1.70    3.27
  -8 -12 -28    9.28    3.14
  -8 -12 -27    5.10    2.68
   8  12  26   25.35    4.25
  -8 -12 -25    6.47    2.35
   8  12  25    2.87    2.68
  -8 -12 -24    4.18    2.35
   8  12 -17    5.03    0.78
   8  12 -18    1.44    1.31
   8  12 -19    0.00    1.63
   8  12 -20   28.29    3.33
   8  12 -21   -0.39    1.50
   8  12 -22    5.88    1.96
   8  12 -23   13.26    2.48
   8  12 -24    4.51    2.61
   8  12 -25    3.07    2.22
   8  12 -26   17.31    3.99
   8  12 -27    2.22    1.89
   8  12 -28   12.74    3.79
   8  12 -29    1.18    3.27
   8  12 -30    4.18    3.27
  -8 -12  34   -3.33    6.21
   8  12 -35   14.37    6.93
  -8 -12  37    1.96    5.23
   8  12 -37   -2.03    6.34
   8  12 -38    2.29    4.70
   8  12 -39    0.72    4.97
   8  12 -40    3.27    4.77
   8  12 -41    3.33    5.23
   8  12 -42    1.31    3.46
  -7 -11 -49    1.11    4.70
   7  11  49    3.79    8.62
  -7 -11 -48   11.37    4.90
  -7 -11 -47    1.44    7.12
  -7 -11 -46    0.26    4.38
  -7 -11 -45    0.13    3.92
  -7 -11 -44    2.16    5.75
  -7 -11 -43   -1.44    5.55
  -7 -11 -42    1.96    5.03
  -7 -11 -41    1.63    4.64
   7  11  41    3.72    4.90
  -7 -11 -40    8.88    4.83
   7  11  40    3.07    5.42
  -7 -11 -39   10.32    4.90
   7  11  39    5.88    6.14
  -7 -11 -38    7.32    4.57
   7  11  38   12.35    5.62
  -7 -11 -37    3.92    5.03
   7  11  37    2.22    4.83
  -7 -11 -36    4.05    4.05
   7  11  36   -3.01    4.83
  -7 -11 -35   11.37    4.38
  -7 -11 -34   12.09    4.25
   7  11  34   15.35    5.62
  -7 -11 -33    4.12    3.53
   7  11  33    0.98    3.79
  -7 -11 -32    2.42    3.14
   7  11  32    3.99    3.92
  -7 -11 -31    0.72    3.20
   7  11  31    2.94    3.40
  -7 -11 -30    1.70    2.87
   7  11  30    0.52    3.33
  -7 -11 -29   -0.46    3.07
   7  11  29    6.34    3.66
   7  11  28   15.81    4.25
  -7 -11 -27    0.85    2.87
   7  11  27    0.20    3.53
  -7 -11 -26    7.12    2.61
   7  11  26    7.84    3.20
  -7 -11 -25    0.46    2.42
  -7 -11 -24    1.18    2.35
   7  11  24    1.57    2.74
  -7 -11 -23    1.31    2.48
   7  11  23    1.05    2.94
  -7 -11 -22    3.85    2.42
   7  11  22    1.96    2.29
  -7 -11 -21    3.85    2.35
  -7 -11 -20   -0.59    1.70
  -7 -11 -19    0.00    2.03
  -7 -11 -18   42.92    4.38
   7  11 -13   38.22    2.81
   7  11 -14   -0.85    1.24
   7  11 -15    0.26    1.18
   7  11 -16   10.78    2.22
   7  11 -17    1.05    1.50
   7  11 -18   36.98    4.97
   7  11 -19    0.72    1.83
   7  11 -20   -0.59    2.35
   7  11 -21    2.94    2.22
   7  11 -22    5.49    2.74
   7  11 -23    1.63    2.35
   7  11 -24    4.77    2.42
  -7 -11  25    3.79    3.85
   7  11 -25   -0.20    2.48
   7  11 -26    6.08    3.59
   7  11 -27    0.52    3.07
   7  11 -28   19.01    4.31
   7  11 -29    4.05    3.53
[truncated: 1,959,267 more chars]
