# Supplementary material for: π-Stacks of radical-anionic naphthalenediimides in a metal-organic framework
Source: Sci Adv. 2022 Dec 23;8(51):eade1383. doi: 10.1126/sciadv.ade1383 (PMC9788762; doi:10.1126/sciadv.ade1383)
Supplement: Supplementary file 2 — Data S1 to S5 [file sciadv.ade1383_data_s1_to_s5.zip › sciadv.ade1383_data_s4.cif]

data_p_sqd
_audit_creation_date               2020-09-22
_audit_creation_method
;
Olex2 1.3-alpha
(compiled 2019.04.25 svn.r3594 for OlexSys, GUI svn.r5751)
;
_shelx_SHELXL_version_number       '2018/3'
_audit_contact_author_address      ?
_audit_contact_author_email        ?
_audit_contact_author_name         ''
_audit_contact_author_phone        ?
_publ_contact_author_id_orcid      ?
_publ_section_references
;
Dolomanov, O.V., Bourhis, L.J., Gildea, R.J, Howard, J.A.K. & Puschmann, H.
 (2009), J. Appl. Cryst. 42, 339-341.

Sheldrick, G.M. (2015). Acta Cryst. C71, 3-8.
;
_chemical_name_common              ?
_chemical_name_systematic          ?
_chemical_formula_moiety           '0.5(C224 H96 Ca8 N16 O90)'
_chemical_formula_sum              'C112 H48 Ca4 N8 O45'
_chemical_formula_weight           2385.90
_chemical_melting_point            ?
loop_
  _atom_type_symbol
  _atom_type_description
  _atom_type_scat_dispersion_real
  _atom_type_scat_dispersion_imag
  _atom_type_scat_source
 'C' 'C' 0.0033 0.0016 'International Tables Vol C Tables 4.2.6.8 and 6.1.1.4'
 'H' 'H' 0.0000 0.0000 'International Tables Vol C Tables 4.2.6.8 and 6.1.1.4'
 'Ca' 'Ca' 0.2262 0.3064 'International Tables Vol C Tables 4.2.6.8 and 6.1.1.4'
 'N' 'N' 0.0061 0.0033 'International Tables Vol C Tables 4.2.6.8 and 6.1.1.4'
 'O' 'O' 0.0106 0.0060 'International Tables Vol C Tables 4.2.6.8 and 6.1.1.4'

_shelx_space_group_comment
;
The symmetry employed for this shelxl refinement is uniquely defined
by the following loop, which should always be used as a source of
symmetry information in preference to the above space-group names.
They are only intended as comments.
;
_space_group_crystal_system        'tetragonal'
_space_group_IT_number             124
_space_group_name_H-M_alt          'P 4/m c c'
_space_group_name_Hall             '-P 4 2c'
loop_
  _space_group_symop_operation_xyz
 'x, y, z'
 '-x, -y, z'
 '-y, x, z'
 'y, -x, z'
 '-x, y, -z+1/2'
 'x, -y, -z+1/2'
 'y, x, -z+1/2'
 '-y, -x, -z+1/2'
 '-x, -y, -z'
 'x, y, -z'
 'y, -x, -z'
 '-y, x, -z'
 'x, -y, z-1/2'
 '-x, y, z-1/2'
 '-y, -x, z-1/2'
 'y, x, z-1/2'

_cell_length_a                     13.1220(19)
_cell_length_b                     13.1220(19)
_cell_length_c                     41.484(8)
_cell_angle_alpha                  90
_cell_angle_beta                   90
_cell_angle_gamma                  90
_cell_volume                       7143(3)
_cell_formula_units_Z              2
_cell_measurement_reflns_used      101878
_cell_measurement_temperature      100(2)
_cell_measurement_theta_max       33.749
_cell_measurement_theta_min        0.401
_shelx_estimated_absorpt_T_max     ?
_shelx_estimated_absorpt_T_min   ?
_exptl_absorpt_coefficient_mu      0.227
_exptl_absorpt_correction_T_max    1.000
_exptl_absorpt_correction_T_min    0.979
_exptl_absorpt_correction_type     'empirical'
_exptl_absorpt_process_details     ?
_exptl_absorpt_special_details     ?
_exptl_crystal_colour               'dark yellow'
_exptl_crystal_density_diffrn      1.109
_exptl_crystal_density_meas        ?
_exptl_crystal_density_method      ?
_exptl_crystal_description         'cubic'
_exptl_crystal_F_000               2432
_exptl_crystal_size_max            0.077
_exptl_crystal_size_mid            0.067
_exptl_crystal_size_min            0.062
_exptl_transmission_factor_max     ?
_exptl_transmission_factor_min     ?
_diffrn_reflns_av_R_equivalents    0.0929
_diffrn_reflns_av_unetI/netI       0.0513
_diffrn_reflns_Laue_measured_fraction_full  0.998
_diffrn_reflns_Laue_measured_fraction_max  0.865
_diffrn_reflns_limit_h_max         19
_diffrn_reflns_limit_h_min         -19
_diffrn_reflns_limit_k_max         18
_diffrn_reflns_limit_k_min         -18
_diffrn_reflns_limit_l_max         61
_diffrn_reflns_limit_l_min         -61
_diffrn_reflns_number              64741
_diffrn_reflns_point_group_measured_fraction_full  0.998
_diffrn_reflns_point_group_measured_fraction_max  0.865
_diffrn_reflns_theta_full          25.242
_diffrn_reflns_theta_max           33.965
_diffrn_reflns_theta_min           1.836
_diffrn_ambient_temperature        100(2)
_diffrn_detector_area_resol_mean   ?
_diffrn_measured_fraction_theta_full  0.998
_diffrn_measured_fraction_theta_max  0.865
_diffrn_measurement_device_type     'Rayonix MX225HS CCD area detector'
_diffrn_measurement_method         ?
_diffrn_radiation_type             MoK\a
_diffrn_radiation_wavelength       0.71073
_diffrn_source                     ?
_reflns_Friedel_coverage           0.000
_reflns_Friedel_fraction_full      .
_reflns_Friedel_fraction_max       .
_reflns_number_gt                  3405
_reflns_number_total               6384
_reflns_special_details
;
 Reflections were merged by SHELXL according to the crystal
 class for the calculation of statistics and refinement.
 
 _reflns_Friedel_fraction is defined as the number of unique
 Friedel pairs measured divided by the number that would be
 possible theoretically, ignoring centric projections and
 systematic absences.
;
_reflns_threshold_expression       'I > 2\s(I)'
_computing_cell_refinement         ?
_computing_data_collection         ?
_computing_data_reduction          ?
_computing_molecular_graphics      'Olex2 (Dolomanov et al., 2009)'
_computing_publication_material    'Olex2 (Dolomanov et al., 2009)'
_computing_structure_refinement    'ShelXL (Sheldrick, 2015)'
_computing_structure_solution      ?
_refine_diff_density_max           0.448
_refine_diff_density_min           -0.317
_refine_diff_density_rms           0.067
_refine_ls_extinction_coef         .
_refine_ls_extinction_method       none
_refine_ls_goodness_of_fit_ref     1.008
_refine_ls_hydrogen_treatment      constr
_refine_ls_matrix_type             full
_refine_ls_number_parameters       203
_refine_ls_number_reflns           6384
_refine_ls_number_restraints       6
_refine_ls_R_factor_all            0.1157
_refine_ls_R_factor_gt             0.0666
_refine_ls_restrained_S_all        1.010
_refine_ls_shift/su_max            0.000
_refine_ls_shift/su_mean           0.000
_refine_ls_structure_factor_coef   Fsqd
_refine_ls_weighting_details      
 'w=1/[\s^2^(Fo^2^)+(0.1449P)^2^] where P=(Fo^2^+2Fc^2^)/3'
_refine_ls_weighting_scheme        calc
_refine_ls_wR_factor_gt            0.2246
_refine_ls_wR_factor_ref           0.2442
_refine_special_details            ?
_olex2_refinement_description
;
1. Fixed Uiso
 At 1.2 times of:
  All C(H) groups
 At 1.5 times of:
  All O(H) groups
2. Uiso/Uaniso restraints and constraints
Uanis(Ca2) \\sim Ueq: with sigma of 0.01 and sigma for terminal atoms of 0.02
3. Others
 Sof(Ca2)=0.5*(1-FVAR(2))
 Sof(Ca1)=0.5*FVAR(2)
4.a Aromatic/amide H refined with riding coordinates:
 C7(H7), C14(H14), C13(H13), C3(H3A), C4(H4)
4.b Idealised tetrahedral OH refined as rotating group:
 O3(H3)
;
_atom_sites_solution_hydrogens     geom
_atom_sites_solution_primary       ?
_atom_sites_solution_secondary     ?
loop_
  _atom_site_label
  _atom_site_type_symbol
  _atom_site_fract_x
  _atom_site_fract_y
  _atom_site_fract_z
  _atom_site_U_iso_or_equiv
  _atom_site_adp_type
  _atom_site_occupancy
  _atom_site_site_symmetry_order
  _atom_site_calc_flag
  _atom_site_refinement_flags_posn
  _atom_site_refinement_flags_adp
  _atom_site_refinement_flags_occupancy
  _atom_site_disorder_assembly
  _atom_site_disorder_group
 Ca1 Ca -0.31340(7) 0.54420(5) -0.500000 0.0419(3) Uani 0.871(3) 2 d S T P A 1
 Ca2 Ca -0.2363(6) 0.5285(5) -0.500000 0.063(3) Uani 0.129(3) 2 d S TU P A 2
 O7 O -0.500000 0.500000 -0.500000 0.0547(10) Uani 1 8 d S T P . .
 O2 O -0.34961(14) 0.24798(13) -0.45655(3) 0.0641(5) Uani 1 1 d . . . . .
 O1 O -0.33589(14) 0.41244(14) -0.46328(3) 0.0687(5) Uani 1 1 d . . . . .
 O5 O -0.27309(16) 0.3737(2) -0.30163(4) 0.0910(7) Uani 1 1 d . . . . .
 O4 O 0.03456(15) 0.35093(18) -0.35030(3) 0.0839(6) Uani 1 1 d . . . . .
 N1 N -0.11900(17) 0.36679(17) -0.32594(4) 0.0650(6) Uani 1 1 d . . . . .
 C2 C -0.26590(18) 0.34293(18) -0.41556(4) 0.0555(5) Uani 1 1 d . . . . .
 C10 C -0.02469(19) 0.36609(18) -0.26534(4) 0.0582(6) Uani 1 1 d . . . . .
 C5 C -0.1682(2) 0.3599(2) -0.35699(5) 0.0636(6) Uani 1 1 d . . . . .
 O6 O -0.1429(2) 0.4867(3) -0.500000 0.0948(9) Uani 1 2 d S T P . .
 C8 C -0.0135(2) 0.3605(2) -0.32537(5) 0.0643(7) Uani 1 1 d . . . . .
 O3 O -0.1874(2) 0.18543(17) -0.34736(5) 0.0991(8) Uani 1 1 d . . . . .
 H3 H -0.209439 0.133697 -0.355987 0.149 Uiso 1 1 calc GR . . . .
 C7 C -0.2521(2) 0.25800(19) -0.39669(5) 0.0646(6) Uani 1 1 d . . . . .
 H7 H -0.276285 0.195119 -0.403667 0.078 Uiso 1 1 calc R . . . .
 C1 C -0.31931(17) 0.33309(18) -0.44748(4) 0.0517(5) Uani 1 1 d . . . . .
 C11 C -0.1319(2) 0.3695(2) -0.26679(5) 0.0632(6) Uani 1 1 d . . . . .
 C9 C -0.0367(2) 0.36562(18) -0.20665(4) 0.0614(6) Uani 1 1 d . . . . .
 C12 C -0.1833(2) 0.3711(2) -0.29869(5) 0.0681(7) Uani 1 1 d . . . . .
 C14 C -0.1408(2) 0.3692(2) -0.20876(5) 0.0708(7) Uani 1 1 d . . . . .
 H14 H -0.180327 0.369527 -0.190162 0.085 Uiso 1 1 calc R . . . .
 C13 C -0.1875(2) 0.3724(2) -0.23933(5) 0.0731(7) Uani 1 1 d . . . . .
 H13 H -0.258129 0.376669 -0.240660 0.088 Uiso 1 1 calc R . . . .
 C3 C -0.2306(2) 0.4367(2) -0.40529(6) 0.0795(9) Uani 1 1 d . . . . .
 H3A H -0.238744 0.494050 -0.418214 0.095 Uiso 1 1 calc R . . . .
 C6 C -0.2020(2) 0.2657(2) -0.36702(5) 0.0689(7) Uani 1 1 d . . . . .
 C4 C -0.1826(3) 0.4446(2) -0.37534(6) 0.0868(10) Uani 1 1 d . . . . .
 H4 H -0.160563 0.507772 -0.367942 0.104 Uiso 1 1 calc R . . . .

loop_
  _atom_site_aniso_label
  _atom_site_aniso_U_11
  _atom_site_aniso_U_22
  _atom_site_aniso_U_33
  _atom_site_aniso_U_23
  _atom_site_aniso_U_13
  _atom_site_aniso_U_12
 Ca1 0.0581(6) 0.0574(4) 0.0101(2) 0.000 0.000 0.0027(3)
 Ca2 0.085(6) 0.087(4) 0.0183(17) 0.000 0.000 -0.022(3)
 O7 0.0608(15) 0.0608(15) 0.042(2) 0.000 0.000 0.000
 O2 0.0875(12) 0.0759(11) 0.0289(7) -0.0008(7) -0.0157(7) 0.0004(8)
 O1 0.0921(13) 0.0865(12) 0.0275(6) 0.0188(7) -0.0211(7) -0.0161(9)
 O5 0.0871(14) 0.154(2) 0.0324(8) 0.0018(10) -0.0211(8) 0.0179(12)
 O4 0.0922(14) 0.1381(17) 0.0214(6) 0.0051(8) -0.0138(7) -0.0073(11)
 N1 0.0871(15) 0.0853(14) 0.0227(7) 0.0051(8) -0.0187(8) -0.0028(11)
 C2 0.0711(14) 0.0752(14) 0.0202(7) 0.0073(8) -0.0074(8) -0.0011(10)
 C10 0.0809(16) 0.0707(14) 0.0230(8) 0.0012(8) -0.0146(9) -0.0014(11)
 C5 0.0853(17) 0.0830(16) 0.0227(8) 0.0069(9) -0.0207(9) -0.0051(12)
 O6 0.077(2) 0.117(3) 0.090(2) 0.000 0.000 0.0025(17)
 C8 0.0849(17) 0.0827(16) 0.0253(8) 0.0058(9) -0.0168(9) -0.0053(12)
 O3 0.160(2) 0.0897(15) 0.0479(10) 0.0184(10) -0.0374(12) 0.0008(13)
 C7 0.0954(18) 0.0723(15) 0.0263(8) 0.0057(9) -0.0173(10) -0.0078(12)
 C1 0.0607(13) 0.0757(15) 0.0187(7) 0.0053(8) -0.0039(7) -0.0028(10)
 C11 0.0857(17) 0.0784(16) 0.0255(8) 0.0002(9) -0.0186(9) 0.0048(12)
 C9 0.0899(18) 0.0726(15) 0.0218(8) -0.0028(8) -0.0168(9) 0.0032(12)
 C12 0.0875(19) 0.0903(18) 0.0265(9) 0.0030(10) -0.0201(10) 0.0036(13)
 C14 0.0854(18) 0.101(2) 0.0257(9) -0.0017(10) -0.0131(10) 0.0078(14)
 C13 0.0809(17) 0.109(2) 0.0291(9) -0.0005(11) -0.0170(10) 0.0055(14)
 C3 0.125(2) 0.0753(16) 0.0384(11) 0.0150(10) -0.0400(13) -0.0154(15)
 C6 0.1015(18) 0.0776(16) 0.0278(9) 0.0087(9) -0.0180(10) 0.0050(14)
 C4 0.142(3) 0.0760(17) 0.0425(13) 0.0086(11) -0.0447(15) -0.0152(16)

_geom_special_details
;
 All esds (except the esd in the dihedral angle between two l.s. planes)
 are estimated using the full covariance matrix.  The cell esds are taken
 into account individually in the estimation of esds in distances, angles
 and torsion angles; correlations between esds in cell parameters are only
 used when they are defined by crystal symmetry.  An approximate (isotropic)
 treatment of cell esds is used for estimating esds involving l.s. planes.
;
loop_
  _geom_bond_atom_site_label_1
  _geom_bond_atom_site_label_2
  _geom_bond_distance
  _geom_bond_site_symmetry_2
  _geom_bond_publ_flag
 Ca1 Ca1 3.5586(14) 11_454 ?
 Ca1 Ca1 3.5586(14) 3_565 ?
 Ca1 O7 2.5163(10) . ?
 Ca1 O2 2.4346(16) 3_565 ?
 Ca1 O2 2.4346(16) 12_564 ?
 Ca1 O1 2.3232(16) 10_554 ?
 Ca1 O1 2.5467(17) 12_564 ?
 Ca1 O1 2.3231(16) . ?
 Ca1 O1 2.5467(17) 3_565 ?
 Ca1 O6 2.360(3) . ?
 Ca1 C1 2.832(2) 3_565 ?
 Ca1 C1 2.832(2) 12_564 ?
 Ca2 O2 2.415(5) 3_565 ?
 Ca2 O2 2.415(5) 12_564 ?
 Ca2 O1 2.519(5) 10_554 ?
 Ca2 O1 2.519(5) . ?
 Ca2 O6 1.343(9) . ?
 Ca2 C1 3.217(6) 12_564 ?
 Ca2 C1 3.217(6) 3_565 ?
 O2 C1 1.244(3) . ?
 O1 C1 1.249(3) . ?
 O5 C12 1.185(3) . ?
 O4 C8 1.218(3) . ?
 N1 C5 1.443(2) . ?
 N1 C8 1.387(3) . ?
 N1 C12 1.412(3) . ?
 C2 C7 1.374(3) . ?
 C2 C1 1.504(3) . ?
 C2 C3 1.382(4) . ?
 C10 C10 1.428(3) 5_554 ?
 C10 C11 1.408(4) . ?
 C10 C9 1.414(3) 5_554 ?
 C5 C6 1.378(4) . ?
 C5 C4 1.361(4) . ?
 C8 C9 1.484(3) 5_554 ?
 O3 C6 1.345(3) . ?
 C7 C6 1.400(3) . ?
 C11 C12 1.486(3) . ?
 C11 C13 1.354(3) . ?
 C9 C14 1.369(4) . ?
 C14 C13 1.409(3) . ?
 C3 C4 1.397(3) . ?

loop_
  _geom_angle_atom_site_label_1
  _geom_angle_atom_site_label_2
  _geom_angle_atom_site_label_3
  _geom_angle
  _geom_angle_site_symmetry_1
  _geom_angle_site_symmetry_3
  _geom_angle_publ_flag
 Ca1 Ca1 Ca1 90.0 3_565 11_454 ?
 O7 Ca1 Ca1 45.0 . 11_454 ?
 O7 Ca1 Ca1 45.0 . 3_565 ?
 O7 Ca1 O1 69.26(5) . 12_564 ?
 O7 Ca1 O1 69.26(5) . 3_565 ?
 O7 Ca1 C1 93.26(5) . 12_564 ?
 O7 Ca1 C1 93.26(5) . 3_565 ?
 O2 Ca1 Ca1 132.24(4) 12_564 11_454 ?
 O2 Ca1 Ca1 89.97(5) 12_564 3_565 ?
 O2 Ca1 Ca1 132.24(4) 3_565 11_454 ?
 O2 Ca1 Ca1 89.97(5) 3_565 3_565 ?
 O2 Ca1 O7 118.36(5) 12_564 . ?
 O2 Ca1 O7 118.36(5) 3_565 . ?
 O2 Ca1 O2 95.51(9) 3_565 12_564 ?
 O2 Ca1 O1 105.61(7) 3_565 12_564 ?
 O2 Ca1 O1 51.94(6) 3_565 3_565 ?
 O2 Ca1 O1 105.61(7) 12_564 3_565 ?
 O2 Ca1 O1 51.94(6) 12_564 12_564 ?
 O2 Ca1 C1 25.94(6) 3_565 3_565 ?
 O2 Ca1 C1 103.87(7) 12_564 3_565 ?
 O2 Ca1 C1 103.87(7) 3_565 12_564 ?
 O2 Ca1 C1 25.94(6) 12_564 12_564 ?
 O1 Ca1 Ca1 104.94(5) 12_564 11_454 ?
 O1 Ca1 Ca1 45.57(4) 10_554 11_454 ?
 O1 Ca1 Ca1 45.57(4) . 11_454 ?
 O1 Ca1 Ca1 106.42(5) . 3_565 ?
 O1 Ca1 Ca1 106.42(5) 10_554 3_565 ?
 O1 Ca1 Ca1 40.65(4) 12_564 3_565 ?
 O1 Ca1 Ca1 40.65(4) 3_565 3_565 ?
 O1 Ca1 Ca1 104.94(5) 3_565 11_454 ?
 O1 Ca1 O7 72.83(5) . . ?
 O1 Ca1 O7 72.83(5) 10_554 . ?
 O1 Ca1 O2 162.98(7) . 12_564 ?
 O1 Ca1 O2 162.98(7) 10_554 3_565 ?
 O1 Ca1 O2 89.16(6) . 3_565 ?
 O1 Ca1 O2 89.16(6) 10_554 12_564 ?
 O1 Ca1 O1 81.95(9) . 10_554 ?
 O1 Ca1 O1 141.93(9) . 12_564 ?
 O1 Ca1 O1 90.16(9) 10_554 12_564 ?
 O1 Ca1 O1 90.16(9) . 3_565 ?
 O1 Ca1 O1 73.48(7) 3_565 12_564 ?
 O1 Ca1 O1 141.93(9) 10_554 3_565 ?
 O1 Ca1 O6 83.26(8) 10_554 . ?
 O1 Ca1 O6 83.26(8) . . ?
 O1 Ca1 C1 87.40(6) 10_554 12_564 ?
 O1 Ca1 C1 91.31(6) 3_565 12_564 ?
 O1 Ca1 C1 164.47(7) . 12_564 ?
 O1 Ca1 C1 26.17(6) 12_564 12_564 ?
 O1 Ca1 C1 164.47(7) 10_554 3_565 ?
 O1 Ca1 C1 87.40(6) . 3_565 ?
 O1 Ca1 C1 91.31(6) 12_564 3_565 ?
 O1 Ca1 C1 26.17(6) 3_565 3_565 ?
 O6 Ca1 Ca1 103.05(9) . 11_454 ?
 O6 Ca1 Ca1 166.95(9) . 3_565 ?
 O6 Ca1 O7 148.05(9) . . ?
 O6 Ca1 O2 81.30(8) . 12_564 ?
 O6 Ca1 O2 81.30(8) . 3_565 ?
 O6 Ca1 O1 132.92(7) . 12_564 ?
 O6 Ca1 O1 132.92(7) . 3_565 ?
 O6 Ca1 C1 106.77(8) . 3_565 ?
 O6 Ca1 C1 106.77(8) . 12_564 ?
 C1 Ca1 Ca1 65.81(5) 3_565 3_565 ?
 C1 Ca1 Ca1 119.36(5) 3_565 11_454 ?
 C1 Ca1 Ca1 119.36(5) 12_564 11_454 ?
 C1 Ca1 Ca1 65.81(5) 12_564 3_565 ?
 C1 Ca1 C1 100.57(9) 3_565 12_564 ?
 O2 Ca2 O2 96.6(2) 3_565 12_564 ?
 O2 Ca2 O1 145.0(4) 3_565 10_554 ?
 O2 Ca2 O1 85.20(12) 12_564 10_554 ?
 O2 Ca2 O1 85.20(12) 3_565 . ?
 O2 Ca2 O1 145.0(4) 12_564 . ?
 O2 Ca2 C1 19.64(9) 3_565 3_565 ?
 O2 Ca2 C1 19.64(9) 12_564 12_564 ?
 O2 Ca2 C1 94.0(2) 12_564 3_565 ?
 O2 Ca2 C1 94.0(2) 3_565 12_564 ?
 O1 Ca2 O1 74.42(17) . 10_554 ?
 O1 Ca2 C1 76.18(14) . 3_565 ?
 O1 Ca2 C1 76.18(14) 10_554 12_564 ?
 O1 Ca2 C1 125.5(3) 10_554 3_565 ?
 O1 Ca2 C1 125.5(3) . 12_564 ?
 O6 Ca2 O2 109.2(3) . 12_564 ?
 O6 Ca2 O2 109.2(3) . 3_565 ?
 O6 Ca2 O1 103.1(3) . 10_554 ?
 O6 Ca2 O1 103.1(3) . . ?
 O6 Ca2 C1 127.9(2) . 12_564 ?
 O6 Ca2 C1 127.9(2) . 3_565 ?
 C1 Ca2 C1 85.3(2) 3_565 12_564 ?
 Ca1 O7 Ca1 90.0 9_464 3_565 ?
 Ca1 O7 Ca1 90.0 9_464 11_454 ?
 Ca1 O7 Ca1 90.0 11_454 . ?
 Ca1 O7 Ca1 90.0 3_565 . ?
 Ca1 O7 Ca1 180.0 9_464 . ?
 Ca1 O7 Ca1 180.0 11_454 3_565 ?
 Ca2 O2 Ca1 24.57(19) 11_454 11_454 ?
 C1 O2 Ca1 95.18(13) . 11_454 ?
 C1 O2 Ca2 119.6(2) . 11_454 ?
 Ca1 O1 Ca1 93.79(6) . 11_454 ?
 Ca2 O1 Ca1 105.49(11) . 11_454 ?
 C1 O1 Ca1 160.40(17) . . ?
 C1 O1 Ca1 89.77(14) . 11_454 ?
 C1 O1 Ca2 136.9(3) . . ?
 C8 N1 C5 117.25(19) . . ?
 C8 N1 C12 125.81(17) . . ?
 C12 N1 C5 116.7(2) . . ?
 C7 C2 C1 119.6(2) . . ?
 C7 C2 C3 120.18(19) . . ?
 C3 C2 C1 120.26(19) . . ?
 C11 C10 C10 119.4(3) . 5_554 ?
 C11 C10 C9 122.27(17) . 5_554 ?
 C9 C10 C10 118.3(3) 5_554 5_554 ?
 C6 C5 N1 118.0(2) . . ?
 C4 C5 N1 120.7(2) . . ?
 C4 C5 C6 121.3(2) . . ?
 O4 C8 N1 120.56(18) . . ?
 O4 C8 C9 122.3(2) . 5_554 ?
 N1 C8 C9 117.1(2) . 5_554 ?
 C2 C7 C6 120.3(2) . . ?
 Ca1 C1 Ca2 18.25(12) 11_454 11_454 ?
 O2 C1 Ca1 58.88(10) . 11_454 ?
 O2 C1 Ca2 40.73(16) . 11_454 ?
 O2 C1 O1 122.28(18) . . ?
 O2 C1 C2 119.50(19) . . ?
 O1 C1 Ca1 64.06(11) . 11_454 ?
 O1 C1 Ca2 82.28(18) . 11_454 ?
 O1 C1 C2 118.1(2) . . ?
 C2 C1 Ca1 168.50(15) . 11_454 ?
 C2 C1 Ca2 156.87(19) . 11_454 ?
 C10 C11 C12 119.5(2) . . ?
 C13 C11 C10 120.23(19) . . ?
 C13 C11 C12 120.3(2) . . ?
 C10 C9 C8 118.9(2) 5_554 5_554 ?
 C14 C9 C10 121.02(18) . 5_554 ?
 C14 C9 C8 120.1(2) . 5_554 ?
 O5 C12 N1 120.87(19) . . ?
 O5 C12 C11 122.9(2) . . ?
 N1 C12 C11 116.2(2) . . ?
 C9 C14 C13 119.5(2) . . ?
 C11 C13 C14 121.4(3) . . ?
 C2 C3 C4 119.4(2) . . ?
 C5 C6 C7 118.8(2) . . ?
 O3 C6 C5 118.3(2) . . ?
 O3 C6 C7 122.9(2) . . ?
 C5 C4 C3 120.0(3) . . ?

_shelx_res_file
;
TITL p_a.res in P4/mcc
    p_sqd.res
    created by SHELXL-2018/3 at 15:19:37 on 22-Sep-2020
REM Old TITL P in P4/mcc
REM SHELXT solution in P4/mcc: R1 0.323, Rweak 0.007, Alpha 0.041
REM <I/s> 0.423 for 571 systematic absences, Orientation as input
REM Formula found by SHELXT: C124 N18 O25 Ca4
CELL 0.71073 13.122 13.122 41.484 90 90 90
ZERR 2 0.0019 0.0019 0.0083 0 0 0
LATT 1
SYMM -X,-Y,+Z
SYMM -Y,+X,+Z
SYMM +Y,-X,+Z
SYMM -X,+Y,0.5-Z
SYMM +X,-Y,0.5-Z
SYMM +Y,+X,0.5-Z
SYMM -Y,-X,0.5-Z
SFAC C H Ca N O
UNIT 224 96 8 16 90
ISOR 0.01 0.02 Ca2

L.S. 20 0 53
PLAN  50
list 4
fmap 2 53
acta
REM <olex2.extras>
REM <HklSrc "%.\\p_sqd.hkl">
REM </olex2.extras>

WGHT    0.144900
FVAR       3.35293   0.87053
PART 1
CA1   3   -0.313397    0.544195   -0.500000    20.50000    0.05811    0.05737 =
         0.01007    0.00000    0.00000    0.00274
PART 0
PART 2
CA2   3   -0.236343    0.528501   -0.500000   -20.50000    0.08463    0.08657 =
         0.01826    0.00000    0.00000   -0.02230
PART 0
O7    5   -0.500000    0.500000   -0.500000    10.12500    0.06083    0.06083 =
         0.04247    0.00000    0.00000    0.00000
O2    5   -0.349609    0.247977   -0.456554    11.00000    0.08751    0.07586 =
         0.02890   -0.00081   -0.01569    0.00038
O1    5   -0.335888    0.412441   -0.463278    11.00000    0.09209    0.08651 =
         0.02755    0.01878   -0.02110   -0.01611
O5    5   -0.273087    0.373723   -0.301631    11.00000    0.08711    0.15362 =
         0.03241    0.00181   -0.02112    0.01794
O4    5    0.034558    0.350932   -0.350298    11.00000    0.09218    0.13810 =
         0.02140    0.00511   -0.01381   -0.00726
N1    4   -0.118995    0.366793   -0.325941    11.00000    0.08710    0.08527 =
         0.02269    0.00513   -0.01867   -0.00277
C2    1   -0.265896    0.342929   -0.415560    11.00000    0.07106    0.07519 =
         0.02018    0.00730   -0.00741   -0.00114
C10   1   -0.024689    0.366091   -0.265342    11.00000    0.08085    0.07074 =
         0.02303    0.00125   -0.01464   -0.00136
C5    1   -0.168181    0.359883   -0.356987    11.00000    0.08526    0.08296 =
         0.02269    0.00686   -0.02068   -0.00513
O6    5   -0.142934    0.486738   -0.500000    10.50000    0.07744    0.11679 =
         0.09014    0.00000    0.00000    0.00249
C8    1   -0.013524    0.360471   -0.325365    11.00000    0.08487    0.08266 =
         0.02526    0.00584   -0.01683   -0.00533
O3    5   -0.187441    0.185434   -0.347356    11.00000    0.15959    0.08974 =
         0.04787    0.01836   -0.03738    0.00082
AFIX 147
H3    2   -0.209439    0.133697   -0.355987    11.00000   -1.50000
AFIX   0
C7    1   -0.252143    0.257998   -0.396691    11.00000    0.09537    0.07228 =
         0.02629    0.00575   -0.01728   -0.00776
AFIX  43
H7    2   -0.276285    0.195119   -0.403667    11.00000   -1.20000
AFIX   0
C1    1   -0.319307    0.333095   -0.447485    11.00000    0.06066    0.07574 =
         0.01868    0.00534   -0.00390   -0.00278
C11   1   -0.131869    0.369530   -0.266790    11.00000    0.08567    0.07836 =
         0.02553    0.00017   -0.01856    0.00484
C9    1   -0.036684    0.365622   -0.206649    11.00000    0.08990    0.07261 =
         0.02182   -0.00284   -0.01681    0.00317
C12   1   -0.183304    0.371093   -0.298691    11.00000    0.08745    0.09027 =
         0.02653    0.00299   -0.02012    0.00356
C14   1   -0.140773    0.369218   -0.208764    11.00000    0.08543    0.10126 =
         0.02568   -0.00175   -0.01314    0.00779
AFIX  43
H14   2   -0.180327    0.369527   -0.190162    11.00000   -1.20000
AFIX   0
C13   1   -0.187508    0.372445   -0.239326    11.00000    0.08089    0.10937 =
         0.02912   -0.00049   -0.01697    0.00553
AFIX  43
H13   2   -0.258129    0.376669   -0.240660    11.00000   -1.20000
AFIX   0
C3    1   -0.230611    0.436706   -0.405293    11.00000    0.12479    0.07530 =
         0.03842    0.01500   -0.04004   -0.01536
AFIX  43
H3A   2   -0.238744    0.494050   -0.418214    11.00000   -1.20000
AFIX   0
C6    1   -0.201965    0.265666   -0.367017    11.00000    0.10145    0.07758 =
         0.02778    0.00874   -0.01800    0.00499
C4    1   -0.182630    0.444613   -0.375340    11.00000    0.14185    0.07599 =
         0.04254    0.00857   -0.04470   -0.01515
AFIX  43
H4    2   -0.160563    0.507772   -0.367942    11.00000   -1.20000
AFIX   0
HKLF 4


REM  p_a.res in P4/mcc
REM wR2 = 0.2442, GooF = S = 1.008, Restrained GooF = 1.010 for all data
REM R1 = 0.0666 for 3405 Fo > 4sig(Fo) and 0.1157 for all 6384 data
REM 203 parameters refined using 6 restraints

END

WGHT      0.1449      0.0000

REM Highest difference peak  0.448,  deepest hole -0.317,  1-sigma level  0.067
Q1    1  -0.1004  0.4349 -0.4782  11.00000  0.05    0.45
Q2    1  -0.5000  0.5000 -0.4665  10.25000  0.05    0.36
Q3    1  -0.3135  0.4775 -0.5000  10.50000  0.05    0.28
Q4    1  -0.1624  0.1809 -0.3194  11.00000  0.05    0.28
Q5    1  -0.2819  0.4169 -0.3986  11.00000  0.05    0.24
Q6    1  -0.1657  0.3886 -0.2180  11.00000  0.05    0.23
Q7    1   0.0150  0.3477 -0.2770  11.00000  0.05    0.23
Q8    1  -0.0996  0.1909 -0.3563  11.00000  0.05    0.23
Q9    1  -0.3490  0.3490 -0.2500  10.50000  0.05    0.22
Q10   1   0.0180  0.3922 -0.3459  11.00000  0.05    0.22
Q11   1  -0.3209  0.6140 -0.5000  10.50000  0.05    0.21
Q12   1  -0.3009  0.4186 -0.2410  11.00000  0.05    0.21
Q13   1  -0.3063  0.2775 -0.5000  10.50000  0.05    0.20
Q14   1  -0.1952  0.5019 -0.4218  11.00000  0.05    0.20
Q15   1  -0.2645  0.5854 -0.5000  10.50000  0.05    0.19
Q16   1  -0.1368  0.3819 -0.3323  11.00000  0.05    0.19
Q17   1  -0.2409  0.3538 -0.2400  11.00000  0.05    0.19
Q18   1  -0.1593  0.3471 -0.2779  11.00000  0.05    0.18
Q19   1  -0.2230  0.4777 -0.1968  11.00000  0.05    0.18
Q20   1  -0.1018  0.4030 -0.3235  11.00000  0.05    0.18
Q21   1  -0.1742  0.3159 -0.3591  11.00000  0.05    0.17
Q22   1  -0.1489  0.3005 -0.3617  11.00000  0.05    0.16
Q23   1  -0.2790  0.2161 -0.3999  11.00000  0.05    0.16
Q24   1  -0.1573  0.3904 -0.2810  11.00000  0.05    0.16
Q25   1  -0.3561  0.2368 -0.4867  11.00000  0.05    0.16
Q26   1  -0.2150  0.3953 -0.3612  11.00000  0.05    0.16
Q27   1  -0.2496  0.3211 -0.4072  11.00000  0.05    0.16
Q28   1  -0.0421  0.2804 -0.3631  11.00000  0.05    0.15
Q29   1  -0.2801  0.3908 -0.4776  11.00000  0.05    0.14
Q30   1  -0.2148  0.3393 -0.2982  11.00000  0.05    0.14
Q31   1  -0.2294  0.3413 -0.4113  11.00000  0.05    0.13
Q32   1  -0.2977  0.3081 -0.3941  11.00000  0.05    0.13
Q33   1  -0.2993  0.3804 -0.2950  11.00000  0.05    0.13
Q34   1  -0.2630  0.3051 -0.2988  11.00000  0.05    0.13
Q35   1  -0.2355  0.2635 -0.3813  11.00000  0.05    0.13
Q36   1  -0.3872  0.4582 -0.4412  11.00000  0.05    0.13
Q37   1  -0.3490  0.4922 -0.4597  11.00000  0.05    0.13
Q38   1  -0.4535  0.3736 -0.4413  11.00000  0.05    0.12
Q39   1   0.0000  0.2884 -0.2500  10.50000  0.05    0.12
Q40   1  -0.1906  0.2045 -0.4209  11.00000  0.05    0.12
Q41   1   0.0000  0.0000 -0.5000  10.12500  0.05    0.12
Q42   1  -0.3595  0.4182 -0.4591  11.00000  0.05    0.12
Q43   1  -0.3359  0.4895 -0.4522  11.00000  0.05    0.12
Q44   1  -0.4232  0.2644 -0.4634  11.00000  0.05    0.11
Q45   1  -0.2824  0.5187 -0.5240  11.00000  0.05    0.11
Q46   1  -0.3573  0.2387 -0.3945  11.00000  0.05    0.11
Q47   1  -0.1199  0.4643 -0.4185  11.00000  0.05    0.11
Q48   1  -0.2988  0.4845 -0.2967  11.00000  0.05    0.11
Q49   1  -0.0960  0.3634 -0.2654  11.00000  0.05    0.11
Q50   1   0.0000  0.5000 -0.3624  10.50000  0.05    0.10
;
_shelx_res_checksum                82984
_shelx_hkl_file
;
   0   0  -4   28762   10482                                                      236460   94.03    0.00  1.0000
   0   0   8  168683    3612                                                       48063  -56.85    0.00  1.0000
   0   0  -8  162662    2849                                                       44874  -56.85    0.00  1.0000
   0   0  10    7737    1990                                                       27426  -23.14    0.00  1.0000
   0   0 -10    8387    2263                                                       28639  -23.14    0.00  1.0000
   0   0  12   19027    5548                                                      102970  -54.34    0.00  1.0000
   0   0 -12   15704    5425                                                       95023  -54.34    0.00  1.0000
   0   0  14  227587   20924                                                      310163   23.70    0.00  1.0000
   0   0 -14  226887   16398                                                      309346   23.70    0.00  1.0000
   0   0  16   51689    1963                                                       19697   26.19    0.00  1.0000
   0   0 -16   50674    1772                                                       19070   26.19    0.00  1.0000
   0   0  18   16980     927                                                       10537    8.26    0.00  1.0000
   0   0 -18   18082    1404                                                       11409    8.26    0.00  1.0000
   0   0  22  745098   32824                                                      671662  -12.95    0.00  1.0000
   0   0 -22  728080   21674                                                      655509  -12.95    0.00  1.0000
   0   0  24  466838   21592                                                      482475    3.37    0.00  1.0000
   0   0 -24  498785   18143                                                      514944    3.37    0.00  1.0000
   0   0  26  260342   17298                                                      313121   14.64    0.00  1.0000
   0   0 -26  232421   11000                                                      282424   14.64    0.00  1.0000
   0   0  28   58097    4825                                                       75462   10.00    0.00  1.0000
   0   0 -28   51507    3667                                                       67924   10.00    0.00  1.0000
   0   0  30  361239   13236                                                      332805   -7.16    0.00  1.0000
   0   0 -30  337761   11041                                                      310286   -7.16    0.00  1.0000
   0   0  32   74171    4853                                                      107127  -16.31    0.00  1.0000
   0   0 -32   70730    4962                                                      102983  -16.31    0.00  1.0000
   0   0  34  598750   18443                                                      607636    1.70    0.00  1.0000
   0   0 -34  570026   17979                                                      578697    1.70    0.00  1.0000
   0   0  36   60062    3231                                                       60618   -0.34    0.00  1.0000
   0   0 -36   57050    2740                                                       57592   -0.34    0.00  1.0000
   0   0  38   46750    2944                                                       56010    6.07    0.00  1.0000
   0   0 -38   42413    2903                                                       51253    6.07    0.00  1.0000
   0   0  40  184895    7511                                                      191981    2.42    0.00  1.0000
   0   0 -40  181752    7593                                                      188778    2.42    0.00  1.0000
   0   0  42    2604     709                                                        4021    3.72    0.00  1.0000
   0   0 -42    3146     804                                                        4689    3.72    0.00  1.0000
   0   0  44     161     586                                                         245   -0.94    0.00  1.0000
   0   0 -44     730     777                                                         900   -0.94    0.00  1.0000
   0   0  46  141733    8247                                                      146549    1.88    0.00  1.0000
   0   0 -46  129819    6911                                                      134430    1.88    0.00  1.0000
   0   0  48   30011    2617                                                       29143   -0.75    0.00  1.0000
   0   0 -48   35210    2822                                                       34269   -0.75    0.00  1.0000
   0   0  50   21052    1840                                                       17734   -3.54    0.00  1.0000
   0   0 -50   17967    1022                                                       14912   -3.54    0.00  1.0000
   0   0 -52   48075    2794                                                       48377    0.20    0.00  1.0000
   0   0  54   17156    1568                                                       17107   -0.06    0.00  1.0000
   0   0 -54   15095    1431                                                       15049   -0.06    0.00  1.0000
   0   0  56   22007    1772                                                       23309    1.28    0.00  1.0000
   0   0 -56   20141    2113                                                       21387    1.28    0.00  1.0000
   0   0  58   47597    3176                                                       45242   -1.62    0.00  1.0000
   0   0 -58   43344    2372                                                       41098   -1.62    0.00  1.0000
   0   0  60   26659    2931                                                       23977   -2.50    0.00  1.0000
   0   1 -60    6875    1186                                                        7497   -1.09    0.00  1.0000
   0  -1  60    8380    1322                                                        9065   -1.09    0.00  1.0000
   0   1 -58    7475    1118                                                        6802    1.18    0.00  1.0000
   0  -1  58    8088    1690                                                        7388    1.18    0.00  1.0000
   0   1 -56   16986    2808                                                       16058    1.07    0.00  1.0000
   0  -1  56   20207    2385                                                       19193    1.07    0.00  1.0000
   0   1 -54   18307    1718                                                       16126    2.47    0.00  1.0000
   0  -1  54   13166    1622                                                       11327    2.47    0.00  1.0000
   0   1 -52    4376     641                                                        4062    0.72    0.00  1.0000
   0  -1  52    4955    1227                                                        4621    0.72    0.00  1.0000
   0   1 -50   25355    2004                                                       26117   -0.70    0.00  1.0000
   0  -1  50   31229    3203                                                       32074   -0.70    0.00  1.0000
   0   1 -48    8086    1131                                                        9624   -2.43    0.00  1.0000
   0  -1  48    7798    1390                                                        9310   -2.43    0.00  1.0000
   0   1 -46    6899     886                                                        6666    0.42    0.00  1.0000
   0  -1  46    7329    1118                                                        7088    0.42    0.00  1.0000
   0   1 -44    8640     886                                                        6870    2.99    0.00  1.0000
   0  -1  44   11279    1077                                                        9242    2.99    0.00  1.0000
   0   1 -42   11445    1581                                                       10700    1.05    0.00  1.0000
   0  -1  42   13107    1200                                                       12309    1.05    0.00  1.0000
   0   1 -40    8241     927                                                       10305   -3.19    0.00  1.0000
   0  -1  40   10178     913                                                       12459   -3.19    0.00  1.0000
   0   1 -38    4640     613                                                        4416    0.49    0.00  1.0000
   0  -1  38    5742     763                                                        5493    0.49    0.00  1.0000
   0   1 -36   34637    1977                                                       31979    2.16    0.00  1.0000
   0  -1  36   39071    3421                                                       36245    2.16    0.00  1.0000
   0   1 -34    9984     845                                                       11532   -2.22    0.00  1.0000
   0  -1  34    9287    1200                                                       10782   -2.22    0.00  1.0000
   0   1 -32   15705    1840                                                       15131    0.69    0.00  1.0000
   0  -1  32   22179    1908                                                       21496    0.69    0.00  1.0000
   0   1 -30   89270    6393                                                       77779    5.90    0.00  1.0000
   0  -1  30   86771    5984                                                       75448    5.90    0.00  1.0000
   0   1 -28   15871    1050                                                       15744    0.15    0.00  1.0000
   0  -1  28   17856    1663                                                       17721    0.15    0.00  1.0000
   0   1 -26   80162    4539                                                       88725   -4.37    0.00  1.0000
   0  -1  26   85803    4853                                                       94655   -4.37    0.00  1.0000
   0   1 -24  230918    7879                                                      200460    9.74    0.00  1.0000
   0  -1  24  240815   11682                                                      209688    9.74    0.00  1.0000
   0   1 -22  172563   12541                                                      221970  -16.54    0.00  1.0000
   0  -1  22  171626    9092                                                      220907  -16.54    0.00  1.0000
   0   1 -20  169205    6011                                                      128147   15.84    0.00  1.0000
   0  -1  20  176008    7647                                                      134076   15.84    0.00  1.0000
   0   1 -18    8152     273                                                         204   22.71    0.00  1.0000
   0  -1  18    8694     273                                                         300   22.71    0.00  1.0000
   0   1 -16   78578    4512                                                       52344   15.30    0.00  1.0000
   0  -1  16   81694    3435                                                       54893   15.30    0.00  1.0000
   0   1 -14    7254     245                                                        1268  -15.09    0.00  1.0000
   0  -1  14    7442     327                                                        1349  -15.09    0.00  1.0000
   0   1 -12   25994     995                                                       14435  -83.47    0.00  1.0000
   0  -1  12   26679    1090                                                       13931  -83.47    0.00  1.0000
   0   1 -10  237461     436                                                        3244  127.81    0.00  1.0000
   0  -1  10  237350     463                                                        3231  127.81    0.00  1.0000
   0   1  -8    1072    2767                                                       36586  -47.17    0.00  1.0000
   0   1  -6    7703    1090                                                       20515   16.51    0.00  1.0000
   0  -1   6    8038    1690                                                       21060   16.51    0.00  1.0000
   0  -1  -2  960941   18429                                                      424965   97.46    0.00  1.0000
   0  -1  -4  564759   14313                                                      288354   63.67    0.00  1.0000
   0   1   6    7252    1540                                                       19779   16.51    0.00  1.0000
   0  -1  -6    7825    1704                                                       20719   16.51    0.00  1.0000
   0   1   8    1585    2958                                                       39353  -47.16    0.00  1.0000
   0  -1  -8    1343    2890                                                       38099  -47.16    0.00  1.0000
   0   1  10  240251     463                                                        3585  127.79    0.00  1.0000
   0  -1 -10  233951     436                                                        2849  127.79    0.00  1.0000
   0   1  12   24633    1758                                                       15485  -83.48    0.00  1.0000
   0  -1 -12   26401    1404                                                       14136  -83.48    0.00  1.0000
   0   1  14    6138     532                                                         818  -15.09    0.00  1.0000
   0  -1 -14    7415     463                                                        1336  -15.09    0.00  1.0000
   0   1  16   80449    4171                                                       53870   15.30    0.00  1.0000
   0  -1 -16   83906    3599                                                       56706   15.30    0.00  1.0000
   0   1  18    9158     314                                                         395   22.70    0.00  1.0000
   0  -1 -18    5848     286                                                        -204   22.70    0.00  1.0000
   0   1  20  188615   11300                                                      145090   15.85    0.00  1.0000
   0  -1 -20  170492    9555                                                      129251   15.85    0.00  1.0000
   0   1  22  175465    8997                                                      225187  -16.52    0.00  1.0000
   0  -1 -22  167834    8042                                                      216531  -16.52    0.00  1.0000
   0   1  24  242629    7770                                                      211338    9.75    0.00  1.0000
   0  -1 -24  234094    8151                                                      203377    9.75    0.00  1.0000
   0   1  26   90854    5180                                                       99985   -4.39    0.00  1.0000
   0  -1 -26   84336    4226                                                       93142   -4.39    0.00  1.0000
   0   1  28   17267     995                                                       17134    0.15    0.00  1.0000
   0  -1 -28   15857    1295                                                       15730    0.15    0.00  1.0000
   0   1  30   85060    5848                                                       73826    5.92    0.00  1.0000
   0  -1 -30   86874    5970                                                       75517    5.92    0.00  1.0000
   0   1  32   23074    2685                                                       22369    0.69    0.00  1.0000
   0  -1 -32   21842    2017                                                       21156    0.69    0.00  1.0000
   0   1  34   12742    1227                                                       14490   -2.23    0.00  1.0000
   0  -1 -34   11351    1363                                                       13004   -2.23    0.00  1.0000
   0   1  36   35029    1867                                                       32333    2.18    0.00  1.0000
   0  -1 -36   35923    2863                                                       33192    2.18    0.00  1.0000
   0   1  38    5594     791                                                        5330    0.53    0.00  1.0000
   0  -1 -38    6960     968                                                        6666    0.53    0.00  1.0000
   0   1  40    9494    1227                                                       11682   -3.16    0.00  1.0000
   0  -1 -40    8330    1363                                                       10387   -3.16    0.00  1.0000
   0   1  42   13846    1881                                                       13031    1.04    0.00  1.0000
   0  -1 -42   11454    1513                                                       10714    1.04    0.00  1.0000
   0   1  44   10178    1131                                                        8247    2.99    0.00  1.0000
   0  -1 -44    9556    1309                                                        7688    2.99    0.00  1.0000
   0   1  46    8107    1309                                                        7865    0.40    0.00  1.0000
   0  -1 -46    7498    1050                                                        7265    0.40    0.00  1.0000
   0   1  48    8404     913                                                        9964   -2.42    0.00  1.0000
   0  -1 -48    7568    1486                                                        9051   -2.42    0.00  1.0000
   0   1  50   33624    2413                                                       34487   -0.69    0.00  1.0000
   0  -1 -50   25366    2876                                                       26117   -0.69    0.00  1.0000
   0   1  52    5103     777                                                        4757    0.73    0.00  1.0000
   0  -1 -52    4028    1063                                                        3721    0.73    0.00  1.0000
   0   1  54   17159    1663                                                       15035    2.49    0.00  1.0000
   0  -1 -54   16401    2004                                                       14326    2.49    0.00  1.0000
   0  -1 -56   21558    1540                                                       20515    1.07    0.00  1.0000
   0   1  58    8048    1472                                                        7347    1.19    0.00  1.0000
   0  -1 -58    7033    1145                                                        6379    1.19    0.00  1.0000
   0   2 -60    2732    1009                                                        2767   -0.10    0.00  1.0000
   0  -2  60    2217    1581                                                        2249   -0.10    0.00  1.0000
   0   2 -58     232    1363                                                         232    0.00    0.00  1.0000
   0  -2  58     519     872                                                         518    0.00    0.00  1.0000
   0   2 -56     661     791                                                         709    0.27    0.00  1.0000
   0  -2  56    1828    1213                                                        1908    0.27    0.00  1.0000
   0   2 -54    1637     804                                                        1363   -1.05    0.00  1.0000
   0  -2  54    1890     981                                                        1595   -1.05    0.00  1.0000
   0   2 -52    6346     872                                                        5575   -1.48    0.00  1.0000
   0   2 -50    2713     859                                                        3449   -1.97    0.00  1.0000
   0  -2  50    2652     913                                                        3381   -1.97    0.00  1.0000
   0   2 -48    1248     668                                                        1295    0.20    0.00  1.0000
   0  -2  48    1596     941                                                        1649    0.20    0.00  1.0000
   0   2 -46    3261     545                                                        2549    1.96    0.00  1.0000
   0  -2  46    3996     941                                                        3203    1.96    0.00  1.0000
   0   2 -44     284     491                                                         573    2.10    0.00  1.0000
   0  -2  44     705     750                                                        1131    2.10    0.00  1.0000
   0   2 -42    8772    1240                                                       10864    3.14    0.00  1.0000
   0  -2  42   10358     995                                                       12622    3.14    0.00  1.0000
   0   2 -40     261     627                                                         177    0.85    0.00  1.0000
   0  -2  40     211     409                                                         136    0.85    0.00  1.0000
   0   2 -38    2116     463                                                        1963    0.50    0.00  1.0000
   0  -2  38    2723     504                                                        2549    0.50    0.00  1.0000
   0   2 -36     797     409                                                        1581   -3.42    0.00  1.0000
   0  -2  36     885     436                                                        1704   -3.42    0.00  1.0000
   0   2 -34   39349    3299                                                       35482   -2.97    0.00  1.0000
   0  -2  34   41715    2358                                                       37731   -2.97    0.00  1.0000
   0   2 -32   13460     900                                                        6488  -10.53    0.00  1.0000
   0  -2  32   16155    1036                                                        8397  -10.53    0.00  1.0000
   0   2 -30     137     395                                                        1527   -8.13    0.00  1.0000
   0  -2  30     128     354                                                        1499   -8.13    0.00  1.0000
   0   2 -28   25078    2113                                                       30902    5.17    0.00  1.0000
   0  -2  28   25004    1949                                                       30820    5.17    0.00  1.0000
   0   2 -26     110     436                                                        1145    6.93    0.00  1.0000
   0  -2  26     220     450                                                        1459    6.93    0.00  1.0000
   0   2 -24     102     286                                                         450    3.30    0.00  1.0000
   0  -2  24     179     259                                                         600    3.30    0.00  1.0000
   0   2 -22   13307    1718                                                       15022   -2.14    0.00  1.0000
   0  -2  22   13422    1867                                                       15144   -2.14    0.00  1.0000
   0   2 -20  194333    6148                                                      143618   18.36    0.00  1.0000
   0  -2  20  188888    8547                                                      138942   18.36    0.00  1.0000
   0   2 -18  141902    5575                                                      126334   -6.31    0.00  1.0000
   0  -2  18  140630    7565                                                      125134   -6.31    0.00  1.0000
   0   2 -16   35310    3285                                                       42911    5.71    0.00  1.0000
   0  -2  16   39376    3994                                                       47382    5.71    0.00  1.0000
   0   2 -14   33400    2713                                                       52534   13.78    0.00  1.0000
   0  -2  14   33858    2931                                                       53107   13.78    0.00  1.0000
   0   2 -12  175868    8874                                                      155532   -7.42    0.00  1.0000
   0  -2  12  144388    8233                                                      126020   -7.42    0.00  1.0000
   0   2 -10   21435     518                                                        6802  -18.97    0.00  1.0000
   0  -2  10   22941     913                                                        7661  -18.97    0.00  1.0000
   0   2  -8   28057     709                                                        6747  -25.33    0.00  1.0000
   0  -2   8   29619     763                                                        7524  -25.33    0.00  1.0000
   0   2  -6  164264    4021                                                       69423  -42.09    0.00  1.0000
   0  -2   6  175198    4607                                                       76593  -42.09    0.00  1.0000
   0   2  -4  378623   11518                                                      290603  -22.63    0.00  1.0000
   0   2  -2    8108    1636                                                       27426  -22.43    0.00  1.0000
   0  -2   2    8571    1527                                                       28271  -22.43    0.00  1.0000
   0  -2   0 1952210    4975                                                      151033  299.33    0.00  1.0000
   0   2   2    8873    2086                                                       28830  -22.44    0.00  1.0000
   0   2   4  396875   15335                                                      306606  -22.63    0.00  1.0000
   0  -2  -4  408494   17025                                                      316829  -22.63    0.00  1.0000
   0   2   6  175842    4648                                                       76948  -42.13    0.00  1.0000
   0  -2  -6  177571    4021                                                       78093  -42.13    0.00  1.0000
   0   2   8   27761     832                                                        6611  -25.32    0.00  1.0000
   0  -2  -8   28318     654                                                        6884  -25.32    0.00  1.0000
   0   2  10   23260     736                                                        7852  -18.96    0.00  1.0000
   0  -2 -10   22384     668                                                        7347  -18.96    0.00  1.0000
   0   2  12  176605    7156                                                      156268   -7.40    0.00  1.0000
   0  -2 -12  181631    6734                                                      160998   -7.40    0.00  1.0000
   0   2  14   37795    3081                                                       58055   13.81    0.00  1.0000
   0  -2 -14   33780    3694                                                       53052   13.81    0.00  1.0000
   0   2  16   37658    3326                                                       45487    5.70    0.00  1.0000
   0  -2 -16   37708    4158                                                       45542    5.70    0.00  1.0000
   0  -2 -18  125431    6720                                                      110808   -6.32    0.00  1.0000
   0   2  20  195182    9269                                                      144381   18.35    0.00  1.0000
   0  -2 -20  181958    8315                                                      133040   18.35    0.00  1.0000
   0  -2 -22   14723    1336                                                       16548   -2.17    0.00  1.0000
   0   2  24      77     327                                                         395    3.30    0.00  1.0000
   0  -2 -24      65     395                                                         368    3.30    0.00  1.0000
   0   2  26     412     586                                                        1908    6.94    0.00  1.0000
   0  -2 -26     135     382                                                        1227    6.94    0.00  1.0000
   0   2  28   26740    2958                                                       32756    5.18    0.00  1.0000
   0  -2 -28   23988    2263                                                       29702    5.18    0.00  1.0000
   0   2  30     145     463                                                        1554   -8.13    0.00  1.0000
   0  -2 -30     162     491                                                        1608   -8.13    0.00  1.0000
   0   2  32   15376     791                                                        7838  -10.53    0.00  1.0000
   0  -2 -32   17282     886                                                        9215  -10.53    0.00  1.0000
   0   2  34   45764    2617                                                       41589   -2.97    0.00  1.0000
   0  -2 -34   45348    2440                                                       41193   -2.97    0.00  1.0000
   0   2  36     845     600                                                        1649   -3.43    0.00  1.0000
   0  -2 -36    1496     641                                                        2522   -3.43    0.00  1.0000
   0   2  38    3257    1036                                                        3067    0.50    0.00  1.0000
   0  -2 -38    2892     491                                                        2713    0.50    0.00  1.0000
   0   2  40     822     573                                                         668    0.84    0.00  1.0000
   0  -2 -40       8     532                                                        -627    0.84    0.00  1.0000
   0   2  42   13104    1349                                                       15649    3.15    0.00  1.0000
   0  -2 -42   10571    1540                                                       12868    3.15    0.00  1.0000
   0   2  44     379     450                                                         709    2.12    0.00  1.0000
   0  -2 -44    1153     845                                                        1690    2.12    0.00  1.0000
   0   2  46    5128     804                                                        4226    1.96    0.00  1.0000
   0  -2 -46    3551    1213                                                        2808    1.96    0.00  1.0000
   0   2  48    1554     886                                                        1608    0.20    0.00  1.0000
   0  -2 -48    1594     832                                                        1649    0.20    0.00  1.0000
   0   2  50    2588    1131                                                        3312   -1.98    0.00  1.0000
   0  -2 -50    1943     709                                                        2576   -1.98    0.00  1.0000
   0   2  52    8841     872                                                        7933   -1.47    0.00  1.0000
   0  -2 -52    7847    1445                                                        6993   -1.47    0.00  1.0000
   0   2  54    1861     641                                                        1568   -1.05    0.00  1.0000
   0  -2 -54    3732    1377                                                        3312   -1.05    0.00  1.0000
   0   2  56    1202     722                                                        1268    0.28    0.00  1.0000
   0  -2 -56     594    1213                                                         641    0.28    0.00  1.0000
   0  -2 -58     438     709                                                         436    0.01    0.00  1.0000
   0   3 -60    3845     927                                                        2944   -2.30    0.00  1.0000
   0  -3  60      60    1568                                                         -95   -2.30    0.00  1.0000
   0   3 -58    5164    1377                                                        5793    1.26    0.00  1.0000
   0  -3  58    2476     954                                                        2917    1.26    0.00  1.0000
   0   3 -56    1539     722                                                        1745    0.75    0.00  1.0000
   0  -3  56     942     886                                                        1104    0.75    0.00  1.0000
   0   3 -54      12     682                                                         286    4.00    0.00  1.0000
   0  -3  54       4     709                                                         232    4.00    0.00  1.0000
   0   3 -52     365     913                                                         368    0.02    0.00  1.0000
   0  -3  52     488     559                                                         491    0.02    0.00  1.0000
   0   3 -50    1905     845                                                        2549   -2.03    0.00  1.0000
   0  -3  50    1940     709                                                        2590   -2.03    0.00  1.0000
   0   3 -48      69     627                                                        -504   -2.47    0.00  1.0000
   0  -3  48      69     559                                                        -354   -2.47    0.00  1.0000
   0   3 -46    1387     545                                                        1254   -0.54    0.00  1.0000
   0   3 -44    4647     641                                                        4880   -0.50    0.00  1.0000
   0  -3  44    4886    1036                                                        5125   -0.50    0.00  1.0000
   0   3 -42    4312     491                                                        3926    0.89    0.00  1.0000
   0  -3  42    3926     872                                                        3558    0.89    0.00  1.0000
   0   3 -40     222     395                                                         164   -0.62    0.00  1.0000
   0  -3  40     189     600                                                         136   -0.62    0.00  1.0000
   0   3 -38     544     586                                                         941   -2.18    0.00  1.0000
   0  -3  38     788     368                                                        1254   -2.18    0.00  1.0000
   0   3 -36       0     286                                                         177   -3.92    0.00  1.0000
   0  -3  36     121     545                                                         586   -3.92    0.00  1.0000
   0   3 -34   31804    1867                                                       30043   -1.49    0.00  1.0000
   0  -3  34   32434    2331                                                       30656   -1.49    0.00  1.0000
   0   3 -32  119416    8097                                                      118305    0.48    0.00  1.0000
   0  -3  32  116019    4839                                                      114924    0.48    0.00  1.0000
   0   3 -30      38     273                                                         314    7.08    0.00  1.0000
   0  -3  30     569     463                                                        -368    7.08    0.00  1.0000
   0   3 -28      26     368                                                        -150    1.50    0.00  1.0000
   0   3 -26     717     314                                                         327   -2.58    0.00  1.0000
   0  -3  26    1722     300                                                        1077   -2.58    0.00  1.0000
   0   3 -24    5635     722                                                        3967   -3.59    0.00  1.0000
   0  -3  24    6153     586                                                        4403   -3.59    0.00  1.0000
   0   3 -22    4124     300                                                        1649   -7.01    0.00  1.0000
   0  -3  22    3551     314                                                        1295   -7.01    0.00  1.0000
   0   3 -20   26442    1213                                                       22301   -3.94    0.00  1.0000
   0  -3  20   26338    1786                                                       22205   -3.94    0.00  1.0000
   0   3 -18    1461     204                                                         300   16.48    0.00  1.0000
   0  -3  18    1349     273                                                         354   16.48    0.00  1.0000
   0   3 -16   71514    3176                                                       47505   14.68    0.00  1.0000
   0   3 -14  135991    8710                                                      152533   -6.47    0.00  1.0000
   0   3 -12  114976    7524                                                      146876  -13.11    0.00  1.0000
   0  -3  12  125021    7511                                                      158203  -13.11    0.00  1.0000
   0   3 -10  121408    5957                                                       95445   11.72    0.00  1.0000
   0  -3  10  133165    6584                                                      105900   11.72    0.00  1.0000
   0   3  -6   68503    6597                                                      114979  -22.96    0.00  1.0000
   0  -3   6   63818    5671                                                      108886  -22.96    0.00  1.0000
   0  -3   4  272298   12636                                                      293533    5.93    0.00  1.0000
   0  -3   2   75338     218                                                        1949   68.36    0.00  1.0000
   0   3   2   75232     300                                                        1936   68.35    0.00  1.0000
   0  -3  -2   75057     245                                                        1908   68.35    0.00  1.0000
   0   3   4  288042   14463                                                      309850    5.92    0.00  1.0000
   0   3   6   79527    7852                                                      129182  -22.98    0.00  1.0000
   0  -3  -6   77093    4989                                                      126075  -22.98    0.00  1.0000
   0   3  10  131646    6788                                                      104565   11.71    0.00  1.0000
   0  -3 -10  132089    4512                                                      104960   11.71    0.00  1.0000
   0   3  12  124958    6693                                                      158149  -13.11    0.00  1.0000
   0  -3 -12  126267    6707                                                      159621  -13.11    0.00  1.0000
   0   3  14  142072    7443                                                      158980   -6.47    0.00  1.0000
   0  -3 -14  142227    6652                                                      159144   -6.47    0.00  1.0000
   0   3  16   71251    2563                                                       47327   14.66    0.00  1.0000
   0  -3 -16   70431    3926                                                       46659   14.66    0.00  1.0000
   0   3  18    1928     327                                                         136   16.49    0.00  1.0000
   0  -3 -18    3088     232                                                        -123   16.49    0.00  1.0000
   0   3  20   28941    1827                                                       24604   -3.94    0.00  1.0000
   0  -3 -20   30212    2481                                                       25777   -3.94    0.00  1.0000
   0   3  22    3518     423                                                        1281   -6.98    0.00  1.0000
   0  -3 -22    3853     477                                                        1486   -6.98    0.00  1.0000
   0   3  24    5286     463                                                        3667   -3.61    0.00  1.0000
   0  -3 -24    4892     450                                                        3340   -3.61    0.00  1.0000
   0   3  26    1623     395                                                         995   -2.60    0.00  1.0000
   0  -3 -26    1814     382                                                        1145   -2.60    0.00  1.0000
   0   3  28     142     341                                                         286    1.49    0.00  1.0000
   0  -3 -28      25     504                                                         -68    1.49    0.00  1.0000
   0   3  30      91     423                                                         204    7.07    0.00  1.0000
   0  -3 -30     568     532                                                        -791    7.07    0.00  1.0000
   0  -3 -32  133041    6120                                                      131868    0.48    0.00  1.0000
   0   3  34   42544    3285                                                       40539   -1.46    0.00  1.0000
   0  -3 -34   40212    2290                                                       38263   -1.46    0.00  1.0000
   0   3  36      74     382                                                         477   -3.92    0.00  1.0000
   0  -3 -36     175     695                                                        -177   -3.92    0.00  1.0000
   0   3  38     738     327                                                        1186   -2.16    0.00  1.0000
   0  -3 -38     475     600                                                         845   -2.16    0.00  1.0000
   0   3  40     796     859                                                         682   -0.62    0.00  1.0000
   0  -3 -40     437     341                                                         354   -0.62    0.00  1.0000
   0   3  42    5242    1227                                                        4825    0.87    0.00  1.0000
   0  -3 -42    4787     709                                                        4389    0.87    0.00  1.0000
   0   3  44    5738     791                                                        5998   -0.50    0.00  1.0000
   0  -3 -44    4379     763                                                        4607   -0.50    0.00  1.0000
   0   3  46    1205     763                                                        1077   -0.56    0.00  1.0000
   0  -3 -46    1436     654                                                        1295   -0.56    0.00  1.0000
   0   3  48     714    1240                                                        1200   -2.48    0.00  1.0000
   0  -3 -48      70     504                                                        -654   -2.48    0.00  1.0000
   0   3  50    3103    1104                                                        3912   -2.03    0.00  1.0000
   0  -3 -50    3676    1090                                                        4553   -2.03    0.00  1.0000
   0   3  52     958     573                                                         968    0.05    0.00  1.0000
   0  -3 -52    1406    1213                                                        1418    0.05    0.00  1.0000
   0   3  54     184     654                                                        -164    4.03    0.00  1.0000
   0  -3 -54     184     995                                                        -586    4.03    0.00  1.0000
   0   3  56     914     695                                                        1077    0.77    0.00  1.0000
   0  -3 -56    1445    1268                                                        1649    0.77    0.00  1.0000
   0   3  58    2500     804                                                        2931    1.23    0.00  1.0000
   0  -3 -58    3603    1336                                                        4117    1.23    0.00  1.0000
   0   4 -60    3950    1118                                                        4239    0.67    0.00  1.0000
   0  -4  60    7324    1540                                                        7715    0.67    0.00  1.0000
   0   4 -58     126    1104                                                         204    0.91    0.00  1.0000
   0  -4  58       9    1200                                                         -68    0.91    0.00  1.0000
   0   4 -56    2026     818                                                        1758    0.92    0.00  1.0000
   0  -4  56    1453    1118                                                        1227    0.92    0.00  1.0000
   0   4 -54     219     682                                                         354    1.20    0.00  1.0000
   0  -4  54     126     832                                                         232    1.20    0.00  1.0000
   0   4 -52       2     818                                                        -232    0.42    0.00  1.0000
   0  -4  52     304     573                                                         354    0.42    0.00  1.0000
   0   4 -50    3462    1009                                                        3026   -1.14    0.00  1.0000
   0  -4  50    1601     668                                                        1309   -1.14    0.00  1.0000
   0   4 -48    2583     600                                                        2372   -0.63    0.00  1.0000
   0  -4  48    3122     613                                                        2890   -0.63    0.00  1.0000
   0   4 -46    7598    1186                                                        7892    0.50    0.00  1.0000
   0   4 -44    5292     804                                                        5766    0.95    0.00  1.0000
   0  -4  44    6561    1063                                                        7088    0.95    0.00  1.0000
   0   4 -42      23     436                                                         -82    1.44    0.00  1.0000
   0  -4  42      23     573                                                        -218    1.44    0.00  1.0000
   0   4 -40    5616    1036                                                        6720    2.09    0.00  1.0000
   0  -4  40    6204    1118                                                        7361    2.09    0.00  1.0000
   0   4 -38   17038    1349                                                       18607    1.74    0.00  1.0000
   0  -4  38   16529    1608                                                       18075    1.74    0.00  1.0000
   0   4 -36   15754    1213                                                       17625    2.15    0.00  1.0000
   0  -4  36   15935    1009                                                       17816    2.15    0.00  1.0000
   0   4 -34   85375    5125                                                       88671   -1.66    0.00  1.0000
   0  -4  34   75576    5343                                                       78679   -1.66    0.00  1.0000
   0   4 -32   85218    3680                                                       76035   -4.80    0.00  1.0000
   0  -4  32   92611    4062                                                       83027   -4.80    0.00  1.0000
   0   4 -30    1708     450                                                         300   -7.13    0.00  1.0000
   0  -4  30    1834     273                                                         354   -7.13    0.00  1.0000
   0   4 -28     120     259                                                         204    1.00    0.00  1.0000
   0  -4  28     131     300                                                         218    1.00    0.00  1.0000
   0   4 -26    1025     395                                                        1472    1.89    0.00  1.0000
   0  -4  26    1003     368                                                        1445    1.89    0.00  1.0000
   0   4 -24     847     245                                                         259    3.93    0.00  1.0000
   0  -4  24     175     259                                                        -204    3.93    0.00  1.0000
   0   4 -22   11085    1499                                                       17462    7.97    0.00  1.0000
   0  -4  22   13177    1527                                                       20065    7.97    0.00  1.0000
   0   4 -20   27346    3299                                                       47886   15.87    0.00  1.0000
   0  -4  20   28824    2644                                                       49836   15.87    0.00  1.0000
   0   4 -18   10667    1813                                                       21564   12.93    0.00  1.0000
   0  -4  18   11226    1390                                                       22355   12.93    0.00  1.0000
   0   4 -16   14495    2167                                                       22069    8.36    0.00  1.0000
   0   4 -14    5325     286                                                         954  -12.50    0.00  1.0000
   0  -4  14    6328     286                                                        1404  -12.50    0.00  1.0000
   0   4 -12   75584    3149                                                       57578  -10.38    0.00  1.0000
   0  -4  12   83521    4185                                                       64530  -10.38    0.00  1.0000
   0   4 -10  234892    8097                                                      135535  -34.58    0.00  1.0000
   0  -4  10  238817    8042                                                      138520  -34.58    0.00  1.0000
   0  -4   8  183870    5548                                                      126456  -21.72    0.00  1.0000
   0   4  -6   35287    3694                                                       79347  -27.85    0.00  1.0000
   0  -4   6   34353    4948                                                       77943  -27.85    0.00  1.0000
   0  -4   0  419688    8983                                                      174274   68.37    0.00  1.0000
   0   4   4  297522   17380                                                      383158  -21.83    0.00  1.0000
   0  -4  -4  306659   20569                                                      393518  -21.83    0.00  1.0000
   0  -4  -6   41254    6079                                                       88234  -27.88    0.00  1.0000
   0   4   8  185555    8819                                                      127860  -21.72    0.00  1.0000
   0  -4  -8  198941    7756                                                      139011  -21.72    0.00  1.0000
   0   4  10  246983    6216                                                      144831  -34.55    0.00  1.0000
   0  -4 -10  248601    8479                                                      146071  -34.55    0.00  1.0000
   0   4  12   85440    5357                                                       66220  -10.38    0.00  1.0000
   0  -4 -12   77954    4253                                                       59650  -10.38    0.00  1.0000
   0   4  14    6687     368                                                        1581  -12.48    0.00  1.0000
   0  -4 -14    6632     314                                                        1554  -12.48    0.00  1.0000
   0   4  16   15363    2331                                                       23132    8.35    0.00  1.0000
   0  -4 -16   14853    1758                                                       22505    8.35    0.00  1.0000
   0   4  18   13704    1922                                                       25804   12.93    0.00  1.0000
   0  -4 -18   12833    1431                                                       24604   12.93    0.00  1.0000
   0   4  20   30349    2944                                                       51798   15.84    0.00  1.0000
   0  -4 -20   29964    2385                                                       51294   15.84    0.00  1.0000
   0   4  22   15000    1977                                                       22301    7.97    0.00  1.0000
   0  -4 -22   13011    1581                                                       19861    7.97    0.00  1.0000
   0   4  24     667     286                                                         164    3.92    0.00  1.0000
   0  -4 -24     720     300                                                         191    3.92    0.00  1.0000
   0   4  26    2030     654                                                        2644    1.89    0.00  1.0000
   0  -4 -26    1150     395                                                        1622    1.89    0.00  1.0000
   0   4  28      34     341                                                          82    0.99    0.00  1.0000
   0  -4 -28     486     382                                                         641    0.99    0.00  1.0000
   0   4  30    1267     436                                                         136   -7.11    0.00  1.0000
   0  -4 -30    2397     354                                                         627   -7.11    0.00  1.0000
   0   4  32  115663    8247                                                      104933   -4.80    0.00  1.0000
   0  -4 -32  106178    6338                                                       95909   -4.80    0.00  1.0000
   0   4  34  104831    5125                                                      108477   -1.66    0.00  1.0000
   0  -4 -34  104201    5180                                                      107836   -1.66    0.00  1.0000
   0   4  36   21923    1568                                                       24100    2.13    0.00  1.0000
   0  -4 -36   20416    1990                                                       22519    2.13    0.00  1.0000
   0   4  38   23654    2631                                                       25504    1.75    0.00  1.0000
   0  -4 -38   22407    1977                                                       24209    1.75    0.00  1.0000
   0   4  40   10130    1690                                                       11586    2.08    0.00  1.0000
   0  -4 -40    9227    1309                                                       10619    2.08    0.00  1.0000
   0   4  42      71    1050                                                         164    1.44    0.00  1.0000
   0  -4 -42      71     900                                                         164    1.44    0.00  1.0000
   0   4  44    7593    1499                                                        8165    0.96    0.00  1.0000
   0  -4 -44    7369    1377                                                        7933    0.96    0.00  1.0000
   0   4  46   12800    1172                                                       13181    0.50    0.00  1.0000
   0  -4 -46    8441     968                                                        8751    0.50    0.00  1.0000
   0   4  48    4675    1159                                                        4389   -0.63    0.00  1.0000
   0  -4 -48    4295     750                                                        4021   -0.63    0.00  1.0000
   0   4  50    4134    1295                                                        3653   -1.14    0.00  1.0000
   0  -4 -50    2791     872                                                        2399   -1.14    0.00  1.0000
   0   4  52     510     695                                                         573    0.41    0.00  1.0000
   0  -4 -52       2     722                                                        -245    0.41    0.00  1.0000
   0   4  54      16     968                                                        -477    1.18    0.00  1.0000
   0  -4 -54     157     763                                                         273    1.18    0.00  1.0000
   0   4  56    1098    1322                                                         900    0.93    0.00  1.0000
   0  -4 -56    2397     791                                                        2099    0.93    0.00  1.0000
   0   5 -60    4958    1404                                                        5425   -0.96    0.00  1.0000
   0  -5  60    5860    1486                                                        6366   -0.96    0.00  1.0000
   0   5 -58    5623     954                                                        5343    0.56    0.00  1.0000
   0  -5  58    6056    1649                                                        5766    0.56    0.00  1.0000
   0   5 -56    8294    1200                                                        7361    1.57    0.00  1.0000
   0  -5  56   10097    1799                                                        9065    1.57    0.00  1.0000
   0   5 -54      25     913                                                         -14    1.50    0.00  1.0000
   0  -5  54      25     995                                                        -286    1.50    0.00  1.0000
   0   5 -52    1463     709                                                        1254    0.84    0.00  1.0000
   0  -5  52    1329    1077                                                        1131    0.84    0.00  1.0000
   0   5 -50    2181     859                                                        2863   -2.02    0.00  1.0000
   0  -5  50    2732     709                                                        3490   -2.02    0.00  1.0000
   0   5 -48    8843     954                                                        9664   -1.27    0.00  1.0000
   0  -5  48   10411    1486                                                       11300   -1.27    0.00  1.0000
   0   5 -46     170     559                                                         -82    3.87    0.00  1.0000
   0  -5  46     170     532                                                        -409    3.87    0.00  1.0000
   0   5 -44    5922     682                                                        4607    2.70    0.00  1.0000
   0  -5  44    6247     654                                                        4894    2.70    0.00  1.0000
   0   5 -42    6041     504                                                        4894    2.31    0.00  1.0000
   0  -5  42    7680    1090                                                        6379    2.31    0.00  1.0000
   0   5 -40    5389    1240                                                        6325   -1.82    0.00  1.0000
   0  -5  40    5175    1050                                                        6093   -1.82    0.00  1.0000
   0   5 -38    9726    1172                                                       10823   -1.61    0.00  1.0000
   0  -5  38    9429    1309                                                       10510   -1.61    0.00  1.0000
   0   5 -36   84221    4035                                                       93292   -4.52    0.00  1.0000
   0  -5  36   92286    5234                                                      101770   -4.52    0.00  1.0000
   0   5 -34    3447     545                                                        2222   -3.44    0.00  1.0000
   0  -5  34    2636     368                                                        1581   -3.44    0.00  1.0000
   0   5 -32    9109     695                                                       11150   -3.01    0.00  1.0000
   0  -5  32   11562     995                                                       13849   -3.01    0.00  1.0000
   0   5 -30     885     395                                                         232    4.36    0.00  1.0000
   0  -5  30    1604     450                                                         654    4.36    0.00  1.0000
   0   5 -28   17948    1608                                                       15035    3.37    0.00  1.0000
   0   5 -26     823     327                                                          68    6.45    0.00  1.0000
   0  -5  26     975     286                                                         123    6.45    0.00  1.0000
   0   5 -24   23151    1649                                                       28448   -4.90    0.00  1.0000
   0  -5  24   26123    2590                                                       31733   -4.90    0.00  1.0000
   0   5 -22   46676    4389                                                       61681   -9.59    0.00  1.0000
   0  -5  22   52568    4212                                                       68428   -9.59    0.00  1.0000
   0   5 -20     365     273                                                         341    0.19    0.00  1.0000
   0   5 -18  120221    5698                                                      101157    8.51    0.00  1.0000
   0  -5  18  123563    6707                                                      104224    8.51    0.00  1.0000
   0   5 -16  104020    5780                                                       89639    6.86    0.00  1.0000
   0  -5  16  110283    5234                                                       95459    6.86    0.00  1.0000
   0   5 -14    8597    1431                                                       20474  -14.95    0.00  1.0000
   0  -5  14    7532    1349                                                       18811  -14.95    0.00  1.0000
   0  -5  12   30082    3340                                                       43756  -10.61    0.00  1.0000
   0   5 -10  146718    8847                                                      190223  -15.76    0.00  1.0000
   0  -5  10  169963    9487                                                      216572  -15.76    0.00  1.0000
   0   5  -6     117     981                                                        9883  -26.38    0.00  1.0000
   0  -5   6      73     763                                                        9419  -26.38    0.00  1.0000
   0  -5   4  102220    6366                                                      136884  -14.92    0.00  1.0000
   0  -5   2  694952   23173                                                      567397   23.86    0.00  1.0000
   0  -5   0  356029   12527                                                      414646   14.02    0.00  1.0000
   0   5   2  714300   28012                                                      584777   23.88    0.00  1.0000
   0   5   4  108963    8288                                                      144613  -14.89    0.00  1.0000
   0  -5  -4   99761    6652                                                      133981  -14.89    0.00  1.0000
   0  -5  -6     138     941                                                       10087  -26.40    0.00  1.0000
   0   5   8    7763     995                                                        7797   -0.06    0.00  1.0000
   0  -5  -8    8130     859                                                        8165   -0.06    0.00  1.0000
   0   5  10  183043   13713                                                      231334  -15.77    0.00  1.0000
   0  -5 -10  174917   13045                                                      222188  -15.77    0.00  1.0000
   0   5  12   27566    2549                                                       40689  -10.59    0.00  1.0000
   0  -5 -12   31369    3939                                                       45283  -10.59    0.00  1.0000
   0   5  14    8793    1472                                                       20774  -14.95    0.00  1.0000
   0  -5 -14    8925    1595                                                       20978  -14.95    0.00  1.0000
   0   5  16  116016    4267                                                      100802    6.86    0.00  1.0000
   0  -5 -16  123582    6529                                                      107863    6.86    0.00  1.0000
   0   5  18  132094    6625                                                      112116    8.49    0.00  1.0000
   0  -5 -18  122580    6338                                                      103365    8.49    0.00  1.0000
   0   5  20       1     463                                                        -232    0.21    0.00  1.0000
   0  -5 -20     733     354                                                         695    0.21    0.00  1.0000
   0   5  22   54962    3162                                                       71182   -9.60    0.00  1.0000
   0  -5 -22   55369    3421                                                       71645   -9.60    0.00  1.0000
   0   5  24   28213    2863                                                       34023   -4.89    0.00  1.0000
   0  -5 -24   26614    2985                                                       32265   -4.89    0.00  1.0000
   0   5  26     475     409                                                        -177    6.47    0.00  1.0000
   0  -5 -26     824     327                                                          68    6.47    0.00  1.0000
   0   5  28   20619    1131                                                       17489    3.37    0.00  1.0000
   0  -5 -28   19611     954                                                       16562    3.37    0.00  1.0000
   0  -5 -30    1842     395                                                         818    4.32    0.00  1.0000
   0   5  32   16278    1377                                                       18975   -3.02    0.00  1.0000
   0  -5 -32   13422    2086                                                       15880   -3.02    0.00  1.0000
   0   5  34    4570     722                                                        3149   -3.41    0.00  1.0000
   0  -5 -34    4864     545                                                        3394   -3.41    0.00  1.0000
   0   5  36  139681    8819                                                      151279   -4.51    0.00  1.0000
   0  -5 -36  139314    9337                                                      150897   -4.51    0.00  1.0000
   0   5  38   14981    1758                                                       16344   -1.62    0.00  1.0000
   0  -5 -38   14250    1472                                                       15580   -1.62    0.00  1.0000
   0   5  40    7372     886                                                        8465   -1.82    0.00  1.0000
   0  -5 -40    8507     886                                                        9678   -1.82    0.00  1.0000
   0   5  42   11003    1022                                                        9433    2.31    0.00  1.0000
   0  -5 -42    7935    1268                                                        6611    2.31    0.00  1.0000
   0   5  44    9819    1459                                                        8097    2.70    0.00  1.0000
   0  -5 -44   10957     900                                                        9133    2.70    0.00  1.0000
   0   5  46     171     900                                                        -354    3.88    0.00  1.0000
   0  -5 -46      43     477                                                         286    3.88    0.00  1.0000
   0   5  48   13760    1431                                                       14790   -1.28    0.00  1.0000
   0  -5 -48   13628    1881                                                       14653   -1.28    0.00  1.0000
   0   5  50    3259     872                                                        4076   -2.01    0.00  1.0000
   0  -5 -50    1925    1022                                                        2563   -2.01    0.00  1.0000
   0   5  52    2058    1445                                                        1813    0.83    0.00  1.0000
   0  -5 -52    2477     900                                                        2208    0.83    0.00  1.0000
   0  -5 -54      25     750                                                         -95    1.49    0.00  1.0000
   0   5  56    8851    2304                                                        7879    1.58    0.00  1.0000
   0  -5 -56    2095     968                                                        1636    1.58    0.00  1.0000
   0   6 -60     355     586                                                         341   -0.11    0.00  1.0000
   0  -6  60     535    1336                                                         518   -0.11    0.00  1.0000
   0   6 -58    3159    1254                                                        2604   -1.54    0.00  1.0000
   0  -6  58    4749    1404                                                        4062   -1.54    0.00  1.0000
   0   6 -56    3234     859                                                        3271    0.10    0.00  1.0000
   0  -6  56    2937    1145                                                        2972    0.10    0.00  1.0000
   0   6 -54    2445     804                                                        2385   -0.18    0.00  1.0000
   0  -6  54    3534     845                                                        3462   -0.18    0.00  1.0000
   0   6 -52    1431     941                                                        1186   -1.01    0.00  1.0000
   0  -6  52      12     927                                                        -368   -1.01    0.00  1.0000
   0   6 -50       5     559                                                         123   -2.63    0.00  1.0000
   0  -6  50     245     750                                                         600   -2.63    0.00  1.0000
   0   6 -48       6     668                                                         -82   -0.73    0.00  1.0000
   0  -6  48       6     750                                                        -164   -0.73    0.00  1.0000
   0   6 -46     738     395                                                         722   -0.09    0.00  1.0000
   0  -6  46     504     791                                                         491   -0.09    0.00  1.0000
   0   6 -44     142     436                                                         123    0.25    0.00  1.0000
   0  -6  44      52     450                                                          41    0.25    0.00  1.0000
   0   6 -42    3081     709                                                        3381    0.78    0.00  1.0000
   0  -6  42    2950     613                                                        3244    0.78    0.00  1.0000
   0   6 -40    6917     654                                                        6816   -0.18    0.00  1.0000
   0  -6  40    5542     845                                                        5452   -0.18    0.00  1.0000
   0   6 -38    3645     750                                                        3939    0.71    0.00  1.0000
   0   6 -36     550     463                                                         695   -0.89    0.00  1.0000
   0  -6  36     394     354                                                         518   -0.89    0.00  1.0000
   0   6 -34   74130    4962                                                       70746   -1.87    0.00  1.0000
   0  -6  34   71297    4566                                                       67979   -1.87    0.00  1.0000
   0   6 -32    2057     409                                                        2835   -2.34    0.00  1.0000
   0  -6  32    2491     763                                                        3340   -2.34    0.00  1.0000
   0   6 -30    6705     818                                                        8410   -2.92    0.00  1.0000
   0  -6  30    5603     927                                                        7170   -2.92    0.00  1.0000
   0   6 -28    3005     532                                                        2604   -1.13    0.00  1.0000
   0  -6  28    3370     436                                                        2944   -1.13    0.00  1.0000
   0   6 -26   17728    1363                                                       14163   -4.20    0.00  1.0000
   0  -6  26   20174    1540                                                       16357   -4.20    0.00  1.0000
   0   6 -24    4796     518                                                        3421   -3.20    0.00  1.0000
   0  -6  24    4958     491                                                        3558   -3.20    0.00  1.0000
   0   6 -22    5270     463                                                        3435   -4.15    0.00  1.0000
   0  -6  22    6356     695                                                        4321   -4.15    0.00  1.0000
   0   6 -20   27615    2631                                                       32987    4.58    0.00  1.0000
   0  -6  20   28390    2345                                                       33833    4.58    0.00  1.0000
   0   6 -18   10661    1581                                                       19479   10.78    0.00  1.0000
   0  -6  18   10229    1254                                                       18893   10.78    0.00  1.0000
   0   6 -16   18193    2863                                                       36054   16.32    0.00  1.0000
   0  -6  16   18668    2113                                                       36722   16.32    0.00  1.0000
   0  -6  14  157505    7252                                                      148484   -3.42    0.00  1.0000
   0   6 -12   16266     763                                                        9896   -8.33    0.00  1.0000
   0  -6  12   18105    1036                                                       11341   -8.33    0.00  1.0000
   0   6 -10  129833    6516                                                      125052    1.99    0.00  1.0000
   0  -6  10  133555    6611                                                      128705    1.99    0.00  1.0000
   0   6  -8    8101     245                                                        2140  -12.99    0.00  1.0000
   0  -6   8    8546     259                                                        2372  -12.99    0.00  1.0000
   0  -6   6  174874    6543                                                      139638  -13.21    0.00  1.0000
   0  -6   4   56720    1663                                                       32020  -17.58    0.00  1.0000
   0  -6   2   26744     981                                                       14940   12.26    0.00  1.0000
   0  -6   0  442796   16766                                                      569932   26.57    0.00  1.0000
   0  -6  -2   29630    1240                                                       17121   12.25    0.00  1.0000
   0  -6  -4   58721    2058                                                       33519  -17.58    0.00  1.0000
   0   6   6  170240    7184                                                      135507  -13.20    0.00  1.0000
   0  -6  -6  181099    6039                                                      145213  -13.20    0.00  1.0000
   0   6   8    9386     354                                                        2835  -12.96    0.00  1.0000
   0  -6  -8    8655     286                                                        2440  -12.96    0.00  1.0000
   0   6  10  139280    8519                                                      134321    1.99    0.00  1.0000
   0  -6 -10  134990    7811                                                      130109    1.99    0.00  1.0000
   0   6  12   18837    1390                                                       11914   -8.34    0.00  1.0000
   0  -6 -12   19248     941                                                       12241   -8.34    0.00  1.0000
   0   6  14  161090    5943                                                      151906   -3.45    0.00  1.0000
   0  -6 -14  167124    5807                                                      157767   -3.45    0.00  1.0000
   0   6  16   22788    3599                                                       42407   16.32    0.00  1.0000
   0  -6 -16   20890    3162                                                       39803   16.32    0.00  1.0000
   0   6  18   12651    2017                                                       22123   10.76    0.00  1.0000
   0  -6 -18   12095    2276                                                       21387   10.76    0.00  1.0000
   0   6  20   32856    1963                                                       38726    4.61    0.00  1.0000
   0  -6 -20   33119    2440                                                       39012    4.61    0.00  1.0000
   0   6  22    7640     832                                                        5398   -4.14    0.00  1.0000
   0  -6 -22    5583     477                                                        3694   -4.14    0.00  1.0000
   0   6  24    7090     504                                                        5398   -3.19    0.00  1.0000
   0  -6 -24    5561     954                                                        4076   -3.19    0.00  1.0000
   0   6  26   22943    1445                                                       18852   -4.20    0.00  1.0000
   0  -6 -26   22913    1418                                                       18825   -4.20    0.00  1.0000
   0   6  28    4158     573                                                        3680   -1.13    0.00  1.0000
   0  -6 -28    4057     491                                                        3585   -1.13    0.00  1.0000
   0   6  30    9882    1309                                                       11927   -2.91    0.00  1.0000
   0  -6 -30    9349     954                                                       11341   -2.91    0.00  1.0000
   0   6  32    4394     913                                                        5507   -2.35    0.00  1.0000
   0  -6 -32    3594     586                                                        4607   -2.35    0.00  1.0000
   0   6  34  116399    8356                                                      112103   -1.89    0.00  1.0000
   0  -6 -34  115815    7497                                                      111530   -1.89    0.00  1.0000
   0   6  36     419     504                                                         545   -0.87    0.00  1.0000
   0  -6 -36     835     573                                                        1009   -0.87    0.00  1.0000
   0   6  38    6520     791                                                        6911    0.71    0.00  1.0000
   0  -6 -38    6758     832                                                        7156    0.71    0.00  1.0000
   0   6  40   12032    1867                                                       11900   -0.18    0.00  1.0000
   0  -6 -40    8851     777                                                        8738   -0.18    0.00  1.0000
   0   6  42    4684     832                                                        5057    0.79    0.00  1.0000
   0  -6 -42    4684    1159                                                        5057    0.79    0.00  1.0000
   0   6  44       1     682                                                        -300    0.26    0.00  1.0000
   0  -6 -44     273     545                                                         245    0.26    0.00  1.0000
   0   6  46    1709     968                                                        1690   -0.07    0.00  1.0000
   0  -6 -46    2052    1172                                                        2031   -0.07    0.00  1.0000
   0  -6 -48    1006     654                                                         859   -0.73    0.00  1.0000
   0   6  50     371    1159                                                         791   -2.64    0.00  1.0000
   0  -6 -50     476     613                                                         941   -2.64    0.00  1.0000
   0   6  52     797     981                                                         613   -1.03    0.00  1.0000
   0  -6 -52     593     804                                                         436   -1.03    0.00  1.0000
   0   6  54    4553    1431                                                        4471   -0.18    0.00  1.0000
   0  -6 -54    4402    1704                                                        4321   -0.18    0.00  1.0000
   0   7 -60     491     586                                                         327   -1.21    0.00  1.0000
   0  -7  60      17    1090                                                        -573   -1.21    0.00  1.0000
   0   7 -58      20    1145                                                         -82   -1.32    0.00  1.0000
   0  -7  58     853    1200                                                         613   -1.32    0.00  1.0000
   0   7 -56    3455     927                                                        3530    0.19    0.00  1.0000
   0  -7  56    3779    1200                                                        3858    0.19    0.00  1.0000
   0   7 -54     126    1022                                                         259   -1.44    0.00  1.0000
   0   7 -52     657     832                                                         695    0.22    0.00  1.0000
   0  -7  52     432     613                                                         463    0.22    0.00  1.0000
   0   7 -50     873     545                                                         286   -3.75    0.00  1.0000
   0  -7  50    1294     832                                                         545   -3.75    0.00  1.0000
   0   7 -48     869     791                                                         613   -1.40    0.00  1.0000
   0  -7  48     520     559                                                         327   -1.40    0.00  1.0000
   0   7 -46      31     436                                                         -55    1.64    0.00  1.0000
   0  -7  46     348     613                                                         177    1.64    0.00  1.0000
   0   7 -44      37     559                                                         382    4.00    0.00  1.0000
   0   7 -42     771     641                                                        1486    3.20    0.00  1.0000
   0  -7  42    1259     573                                                        2140    3.20    0.00  1.0000
   0   7 -40     521     477                                                         273   -1.88    0.00  1.0000
   0  -7  40     539     586                                                         286   -1.88    0.00  1.0000
   0   7 -38     751     477                                                         900    0.77    0.00  1.0000
   0  -7  38       7     463                                                         -27    0.77    0.00  1.0000
   0   7 -36    7202     832                                                        5930   -2.33    0.00  1.0000
   0  -7  36    7906     818                                                        6570   -2.33    0.00  1.0000
   0   7 -34     987     409                                                        1268   -1.24    0.00  1.0000
   0  -7  34     963     477                                                        1240   -1.24    0.00  1.0000
   0   7 -32   14777    1240                                                       14258   -0.64    0.00  1.0000
   0  -7  32   13347    1418                                                       12854   -0.64    0.00  1.0000
   0   7 -30    2454     409                                                        1854   -1.92    0.00  1.0000
   0  -7  30    2828     491                                                        2181   -1.92    0.00  1.0000
   0   7 -28    2730     436                                                        2944    0.60    0.00  1.0000
   0  -7  28    2809     463                                                        3026    0.60    0.00  1.0000
   0   7 -26     173     300                                                         314    1.37    0.00  1.0000
   0  -7  26      35     314                                                         109    1.37    0.00  1.0000
   0   7 -24     134     300                                                          55   -1.37    0.00  1.0000
   0  -7  24      21     273                                                        -136   -1.37    0.00  1.0000
   0   7 -22     799     300                                                         232   -3.91    0.00  1.0000
   0  -7  22     669     232                                                         164   -3.91    0.00  1.0000
   0   7 -20    6033     327                                                        2399    8.52    0.00  1.0000
   0   7 -18    5716    1145                                                       12895   11.26    0.00  1.0000
   0  -7  16    9953    1145                                                       13781    5.23    0.00  1.0000
   0  -7  14     521     273                                                         845   -1.86    0.00  1.0000
   0   7 -12     693     177                                                          68  -10.22    0.00  1.0000
   0  -7  12    1186     164                                                        -164  -10.22    0.00  1.0000
   0  -7  10   62911    2822                                                       56678   -3.78    0.00  1.0000
   0  -7   8   18557    1172                                                       16794   -1.97    0.00  1.0000
   0  -7   6     165     136                                                         695   -4.01    0.00  1.0000
   0  -7   4      41     136                                                         736   -6.19    0.00  1.0000
   0  -7   2   25694    1608                                                       27576    1.71    0.00  1.0000
   0  -7   0   60678    2167                                                       49699    6.94    0.00  1.0000
   0  -7  -4      45     177                                                         750   -6.17    0.00  1.0000
   0  -7  -6     128     273                                                         613   -3.99    0.00  1.0000
   0  -7  -8   20465    1895                                                       18579   -2.00    0.00  1.0000
   0  -7 -10   66577    3026                                                       60182   -3.77    0.00  1.0000
   0   7  12    1189     354                                                         -41  -10.23    0.00  1.0000
   0  -7 -12    1189     354                                                        -150  -10.23    0.00  1.0000
   0  -7 -14     215     341                                                         436   -1.86    0.00  1.0000
   0   7  16    9942     913                                                       13754    5.21    0.00  1.0000
   0  -7 -16   10709    1254                                                       14653    5.21    0.00  1.0000
   0  -7 -18    6741    1077                                                       14435   11.29    0.00  1.0000
   0   7  20    6549     545                                                        2740    8.49    0.00  1.0000
   0  -7 -20    5930     409                                                        2345    8.49    0.00  1.0000
   0   7  22     872     573                                                         273   -3.91    0.00  1.0000
   0  -7 -22    1278     327                                                         518   -3.91    0.00  1.0000
   0   7  24      21     327                                                         -82   -1.35    0.00  1.0000
   0  -7 -24     230     450                                                         123   -1.35    0.00  1.0000
   0   7  26      51     545                                                         136    1.37    0.00  1.0000
   0  -7 -26      59     327                                                         150    1.37    0.00  1.0000
   0   7  28    4078     845                                                        4335    0.59    0.00  1.0000
   0  -7 -28    5005     845                                                        5289    0.59    0.00  1.0000
   0   7  30    2956     559                                                        2290   -1.93    0.00  1.0000
   0  -7 -30    2940     654                                                        2276   -1.93    0.00  1.0000
   0   7  32   23034    1963                                                       22396   -0.63    0.00  1.0000
   0  -7 -32   24168    1459                                                       23514   -0.63    0.00  1.0000
   0   7  34    2405     777                                                        2835   -1.25    0.00  1.0000
   0  -7 -34    1180     395                                                        1486   -1.25    0.00  1.0000
   0   7  36   12082    1050                                                       10428   -2.32    0.00  1.0000
   0  -7 -36    9310     845                                                        7865   -2.32    0.00  1.0000
   0   7  38      32     491                                                          68    0.77    0.00  1.0000
   0  -7 -38     467     832                                                         586    0.77    0.00  1.0000
   0   7  40      40     900                                                        -109   -1.87    0.00  1.0000
   0  -7 -40    1116     641                                                         736   -1.87    0.00  1.0000
   0   7  42    1101     900                                                        1936    3.21    0.00  1.0000
   0  -7 -42    1724     954                                                        2740    3.21    0.00  1.0000
   0   7  44     309     900                                                         968    4.03    0.00  1.0000
   0  -7 -44     428     763                                                        1172    4.03    0.00  1.0000
   0   7  46    1379     654                                                        1009    1.67    0.00  1.0000
   0  -7 -46     443    1050                                                         245    1.67    0.00  1.0000
   0   7  48    2027     886                                                        1622   -1.41    0.00  1.0000
   0  -7 -48    1535     682                                                        1186   -1.41    0.00  1.0000
   0   7  50     698    1213                                                         191   -3.74    0.00  1.0000
   0  -7 -50     775     532                                                         232   -3.74    0.00  1.0000
   0   7  52    1124     736                                                        1172    0.21    0.00  1.0000
   0  -7 -52    2774    1363                                                        2849    0.21    0.00  1.0000
   0   7  54    1387    1131                                                        1772   -1.44    0.00  1.0000
   0  -7 -54     156     968                                                         300   -1.44    0.00  1.0000
   0   8 -58    2087     954                                                        2263   -0.56    0.00  1.0000
   0  -8  58    2717    1159                                                        2917   -0.56    0.00  1.0000
   0   8 -56    2118    1227                                                        1813    1.02    0.00  1.0000
   0  -8  56    2397    1104                                                        2072    1.02    0.00  1.0000
   0   8 -54   25526    1704                                                       25490    0.03    0.00  1.0000
   0  -8  54   29428    2508                                                       29389    0.03    0.00  1.0000
   0   8 -52       1     818                                                         -55    0.36    0.00  1.0000
   0   8 -50    2361     627                                                        2426   -0.20    0.00  1.0000
   0  -8  50    2401     750                                                        2467   -0.20    0.00  1.0000
   0   8 -48       4     695                                                          27   -2.10    0.00  1.0000
   0  -8  48      50     654                                                         -95   -2.10    0.00  1.0000
   0   8 -46     259     654                                                         818   -3.91    0.00  1.0000
   0  -8  46     173     654                                                        -859   -3.91    0.00  1.0000
   0   8 -44    3233     504                                                        2917    0.85    0.00  1.0000
   0  -8  44    3906     804                                                        3558    0.85    0.00  1.0000
   0   8 -42    3356     750                                                        2644    1.93    0.00  1.0000
   0   8 -40    4971     532                                                        4607    0.78    0.00  1.0000
   0  -8  40    4178     682                                                        3844    0.78    0.00  1.0000
   0   8 -38    2433     532                                                        2249    0.57    0.00  1.0000
   0   8 -36    8039     968                                                       10251   -3.44    0.00  1.0000
   0  -8  36    9105    1145                                                       11450   -3.44    0.00  1.0000
   0   8 -34     571     423                                                         736   -0.96    0.00  1.0000
   0   8 -32   70367    4675                                                       74767   -2.42    0.00  1.0000
   0  -8  32   71121    4594                                                       75544   -2.42    0.00  1.0000
   0   8 -30    2951     477                                                        2045   -2.70    0.00  1.0000
   0  -8  30    3082     477                                                        2154   -2.70    0.00  1.0000
   0   8 -28      59     341                                                         191    2.04    0.00  1.0000
   0   8 -26   13919    1050                                                       14899   -1.21    0.00  1.0000
   0  -8  26   13721    1322                                                       14694   -1.21    0.00  1.0000
   0   8 -24    4483     532                                                        3994    1.12    0.00  1.0000
   0  -8  24    4873     559                                                        4362    1.12    0.00  1.0000
   0   8 -22      74     191                                                         109    0.82    0.00  1.0000
   0  -8  22       8     259                                                        -150    0.82    0.00  1.0000
   0   8 -20   18091    1581                                                       21346   -3.44    0.00  1.0000
   0  -8  20   16238    2099                                                       19329   -3.44    0.00  1.0000
   0   8 -18      55     218                                                         354    6.14    0.00  1.0000
   0  -8  18      61     218                                                         286    6.14    0.00  1.0000
   0   8 -16   10458     695                                                        7279    5.03    0.00  1.0000
   0  -8  16   12161     832                                                        8710    5.03    0.00  1.0000
   0  -8  14   40780    2290                                                       36532    3.21    0.00  1.0000
   0  -8  12     237     177                                                         532   -2.30    0.00  1.0000
   0  -8  10    8382     654                                                        8888    0.81    0.00  1.0000
   0  -8   8   43565    2467                                                       50612   -4.82    0.00  1.0000
   0  -8   6   12950    1268                                                       22737  -10.98    0.00  1.0000
   0  -8   4    5300     300                                                        3776   -3.37    0.00  1.0000
   0  -8   2  129008    4130                                                      126115    1.20    0.00  1.0000
   0  -8   0   59099    3967                                                      100625   22.00    0.00  1.0000
   0   8   2  127212    6897                                                      124275    1.23    0.00  1.0000
   0  -8  -4    6103     382                                                        4471   -3.34    0.00  1.0000
   0  -8  -6   14700    1677                                                       25027  -10.97    0.00  1.0000
   0  -8  -8   47650    3953                                                       55002   -4.82    0.00  1.0000
   0  -8 -10    8779    1131                                                        9296    0.81    0.00  1.0000
   0   8  12     309     354                                                         641   -2.31    0.00  1.0000
   0  -8 -12     526     273                                                         941   -2.31    0.00  1.0000
   0   8  14   47201    2426                                                       42611    3.22    0.00  1.0000
   0  -8 -14   47244    3203                                                       42652    3.22    0.00  1.0000
   0   8  16   12220    1077                                                        8751    5.05    0.00  1.0000
   0  -8 -16   12927     913                                                        9351    5.05    0.00  1.0000
   0   8  18      97     368                                                         164    6.13    0.00  1.0000
   0  -8 -18      80     314                                                         204    6.13    0.00  1.0000
   0   8  20   21247    1690                                                       24781   -3.46    0.00  1.0000
   0  -8 -20   22018    1322                                                       25613   -3.46    0.00  1.0000
   0   8  22      63     341                                                          95    0.83    0.00  1.0000
   0  -8 -22     201     354                                                         259    0.83    0.00  1.0000
   0   8  24    5463     750                                                        4921    1.12    0.00  1.0000
   0   8  26   20477    2331                                                       21646   -1.20    0.00  1.0000
   0  -8 -26   19881    1363                                                       21033   -1.20    0.00  1.0000
   0   8  28      47     504                                                        -150    2.04    0.00  1.0000
   0  -8 -28      46     722                                                         164    2.04    0.00  1.0000
   0   8  30    3478     477                                                        2481   -2.72    0.00  1.0000
   0  -8 -30    4198     777                                                        3094   -2.72    0.00  1.0000
   0   8  32  106590    7443                                                      112021   -2.44    0.00  1.0000
   0  -8 -32   99825    6461                                                      105083   -2.44    0.00  1.0000
   0   8  34     300     586                                                         423   -0.97    0.00  1.0000
   0  -8 -34     368     586                                                         504   -0.97    0.00  1.0000
   0   8  36   16833    1322                                                       19970   -3.44    0.00  1.0000
   0  -8 -36   15184    1827                                                       18170   -3.44    0.00  1.0000
   0   8  38    3425     777                                                        3203    0.57    0.00  1.0000
   0  -8 -38    3862     613                                                        3626    0.57    0.00  1.0000
   0   8  40    8324    1295                                                        7852    0.78    0.00  1.0000
   0  -8 -40    7214     832                                                        6775    0.78    0.00  1.0000
   0   8  42    5875    1118                                                        4921    1.93    0.00  1.0000
   0  -8 -42    5532     900                                                        4607    1.93    0.00  1.0000
   0   8  44    5750     954                                                        5330    0.84    0.00  1.0000
   0  -8 -44    4558     954                                                        4185    0.84    0.00  1.0000
   0   8  46     172     682                                                        -191   -3.90    0.00  1.0000
   0  -8 -46     223    1172                                                         750   -3.90    0.00  1.0000
   0   8  48      49     722                                                         -68   -2.08    0.00  1.0000
   0  -8 -48     280     736                                                         559   -2.08    0.00  1.0000
   0   8  50    5341    1459                                                        5425   -0.17    0.00  1.0000
   0  -8 -50    4421     845                                                        4498   -0.17    0.00  1.0000
   0   8  52     323    1459                                                         368    0.38    0.00  1.0000
   0  -8 -52       2    1349                                                        -954    0.38    0.00  1.0000
   0   9 -56    1054     682                                                        1213    0.70    0.00  1.0000
   0  -9  56    2147     818                                                        2372    0.70    0.00  1.0000
   0   9 -52   12168    1622                                                       11968   -0.27    0.00  1.0000
   0  -9  52   12429    1499                                                       12227   -0.27    0.00  1.0000
   0   9 -50      11     736                                                         -41   -0.98    0.00  1.0000
   0  -9  50     184     954                                                         177   -0.98    0.00  1.0000
   0   9 -48     932     804                                                         927   -0.02    0.00  1.0000
   0  -9  48     617     695                                                         613   -0.02    0.00  1.0000
   0   9 -46     299     436                                                         123   -1.85    0.00  1.0000
   0  -9  46    1276     695                                                         872   -1.85    0.00  1.0000
   0   9 -44    1376     641                                                        1554    0.69    0.00  1.0000
   0   9 -42    3862     859                                                        4008    0.34    0.00  1.0000
   0  -9  42    4183     791                                                        4335    0.34    0.00  1.0000
   0  -9  40    2050     641                                                        1949   -0.34    0.00  1.0000
   0   9 -38    1463     518                                                        1568    0.40    0.00  1.0000
   0  -9  38    1753     532                                                        1867    0.40    0.00  1.0000
   0   9 -36    1847     395                                                        1186   -2.54    0.00  1.0000
   0  -9  36    2016     491                                                        1322   -2.54    0.00  1.0000
   0   9 -34     184     423                                                         136   -0.58    0.00  1.0000
   0  -9  34     262     382                                                         204   -0.58    0.00  1.0000
   0   9 -32    8949    1104                                                        9569    0.96    0.00  1.0000
   0  -9  32    9080     845                                                        9705    0.96    0.00  1.0000
   0   9 -30      42     286                                                         -41   -1.93    0.00  1.0000
   0  -9  30      42     314                                                        -245   -1.93    0.00  1.0000
   0   9 -28    1645     395                                                        1690    0.16    0.00  1.0000
   0   9 -26     179     259                                                           0   -3.97    0.00  1.0000
   0  -9  26      36     368                                                         204   -3.97    0.00  1.0000
   0   9 -24   12549     804                                                       11668   -1.19    0.00  1.0000
   0  -9  24   12054     886                                                       11191   -1.19    0.00  1.0000
   0   9 -22   39212    2140                                                       36722   -1.90    0.00  1.0000
   0   9 -20    1071     232                                                         668    2.05    0.00  1.0000
   0  -9  20    1001     286                                                         613    2.05    0.00  1.0000
   0   9 -18   35726    2467                                                       44574    6.56    0.00  1.0000
   0  -9  18   36275    2331                                                       45187    6.56    0.00  1.0000
   0   9 -14    4755     327                                                        4267    1.08    0.00  1.0000
   0  -9  14    4783     423                                                        4294    1.08    0.00  1.0000
   0  -9  12   10021     586                                                        6884   -5.09    0.00  1.0000
   0  -9  10    1738     382                                                        3708   -5.71    0.00  1.0000
   0  -9   8      34     164                                                           0   -1.74    0.00  1.0000
   0  -9   6    1127     164                                                         518   -3.38    0.00  1.0000
   0  -9   4    2811     382                                                        3626    2.14    0.00  1.0000
   0  -9   2   84142    3299                                                       88398    2.15    0.00  1.0000
   0  -9   0    1111     259                                                        1854    2.89    0.00  1.0000
   0  -9  -2   85341    3626                                                       89611    2.14    0.00  1.0000
   0  -9  -4    2753     341                                                        3530    2.06    0.00  1.0000
   0  -9  -6     772     232                                                         286   -3.38    0.00  1.0000
   0  -9  -8     109     232                                                         259   -1.73    0.00  1.0000
   0   9  10    1884     354                                                        3926   -5.72    0.00  1.0000
   0  -9 -10    2247     463                                                        4444   -5.72    0.00  1.0000
   0   9  12   12697    1022                                                        9133   -5.08    0.00  1.0000
   0  -9 -12   11777     777                                                        8356   -5.08    0.00  1.0000
   0   9  14    5507     436                                                        4989    1.06    0.00  1.0000
   0  -9 -14    5936     395                                                        5398    1.06    0.00  1.0000
   0   9  16      24     395                                                         123    1.87    0.00  1.0000
   0  -9 -16      40     259                                                         -14    1.87    0.00  1.0000
   0   9  18   45484    2508                                                       55383    6.55    0.00  1.0000
   0  -9 -18   45324    2249                                                       55206    6.55    0.00  1.0000
   0   9  20     789     518                                                         450    2.05    0.00  1.0000
   0  -9 -20    1208     504                                                         777    2.05    0.00  1.0000
   0   9  22   48652    2808                                                       45869   -1.90    0.00  1.0000
   0  -9 -22   41244    2713                                                       38685   -1.90    0.00  1.0000
   0   9  24   16541    1077                                                       15499   -1.22    0.00  1.0000
   0  -9 -24   16892     927                                                       15839   -1.22    0.00  1.0000
   0   9  26     181     586                                                        -286   -3.99    0.00  1.0000
   0  -9 -26      70     382                                                         341   -3.99    0.00  1.0000
   0   9  28    1918     695                                                        1963    0.15    0.00  1.0000
   0  -9 -28    2012     504                                                        2058    0.15    0.00  1.0000
   0   9  30      41     409                                                        -354   -1.90    0.00  1.0000
   0  -9 -30     324     491                                                         136   -1.90    0.00  1.0000
   0   9  32   11786    1349                                                       12513    0.98    0.00  1.0000
   0  -9 -32   15352    1131                                                       16180    0.98    0.00  1.0000
   0   9  34       4     518                                                           0   -0.60    0.00  1.0000
   0  -9 -34       4     518                                                        -273   -0.60    0.00  1.0000
   0  -9 -36    2250     504                                                        1513   -2.54    0.00  1.0000
   0   9  38    2008     613                                                        2126    0.38    0.00  1.0000
   0  -9 -38    2526     736                                                        2658    0.38    0.00  1.0000
   0   9  40    4984    1159                                                        4825   -0.34    0.00  1.0000
   0  -9 -40    2595     900                                                        2481   -0.34    0.00  1.0000
   0   9  42    7089    1227                                                        7293    0.36    0.00  1.0000
   0  -9 -42    6686     995                                                        6884    0.36    0.00  1.0000
   0   9  44    2603    1281                                                        2849    0.70    0.00  1.0000
   0  -9 -44    3676     804                                                        3967    0.70    0.00  1.0000
   0   9  46    1584    1145                                                        1131   -1.84    0.00  1.0000
   0  -9 -46     837    1063                                                         518   -1.84    0.00  1.0000
   0   9  48     921    1227                                                         913   -0.04    0.00  1.0000
   0  -9 -48     592     654                                                         586   -0.04    0.00  1.0000
   0   9  50      11    1363                                                        -641   -0.99    0.00  1.0000
   0  -9 -50      11     900                                                         -82   -0.99    0.00  1.0000
   0  -9 -52   22705    2767                                                       22410   -0.29    0.00  1.0000
   0 -10  54     379     968                                                         327   -0.41    0.00  1.0000
   0  10 -52     384     804                                                         463    0.57    0.00  1.0000
   0  10 -50    2509    1009                                                        2454    0.17    0.00  1.0000
   0 -10  50    2137     750                                                        2086    0.17    0.00  1.0000
   0  10 -48    4336     954                                                        4839   -1.10    0.00  1.0000
   0  10 -46      71     573                                                        -191   -2.51    0.00  1.0000
   0 -10  46      24     600                                                         177   -2.51    0.00  1.0000
   0  10 -44     227     545                                                         395    1.43    0.00  1.0000
   0 -10  44     388     627                                                         600    1.43    0.00  1.0000
   0  10 -40     355     491                                                         395   -0.31    0.00  1.0000
   0 -10  40     342     518                                                         382   -0.31    0.00  1.0000
   0  10 -38     328     450                                                         423    0.73    0.00  1.0000
   0 -10  38     129     532                                                         191    0.73    0.00  1.0000
   0  10 -34       0     368                                                        -150    0.18    0.00  1.0000
   0 -10  34      19     463                                                          14    0.18    0.00  1.0000
   0  10 -32    2684     382                                                        2249   -1.30    0.00  1.0000
   0  10 -30      27     286                                                         -27   -1.55    0.00  1.0000
   0 -10  30       0     409                                                          27   -1.55    0.00  1.0000
   0  10 -28    1731     368                                                        1854   -0.43    0.00  1.0000
   0  10 -26     179     273                                                         245   -0.67    0.00  1.0000
   0 -10  26       2     273                                                          14   -0.67    0.00  1.0000
   0  10 -24     842     314                                                        1090   -1.19    0.00  1.0000
   0 -10  24     489     273                                                         682   -1.19    0.00  1.0000
   0  10 -22    6722     559                                                        5357    2.61    0.00  1.0000
   0 -10  22    6890     573                                                        5507    2.61    0.00  1.0000
   0  10 -20   10521     900                                                       11900   -1.93    0.00  1.0000
   0 -10  20   11445     954                                                       12881   -1.93    0.00  1.0000
   0  10 -18      16     204                                                         218    3.20    0.00  1.0000
   0 -10  18      64     218                                                         354    3.20    0.00  1.0000
   0 -10  16     340     232                                                         463    0.92    0.00  1.0000
   0 -10  12    3978     273                                                        2631   -3.50    0.00  1.0000
   0 -10  10    1742     286                                                        1949   -0.72    0.00  1.0000
   0 -10   8      11     150                                                          41   -2.82    0.00  1.0000
   0 -10   6    3876     177                                                        2208   -4.53    0.00  1.0000
   0 -10   4     298     177                                                         450    1.17    0.00  1.0000
   0 -10   0   67791    2236                                                       53857    8.40    0.00  1.0000
   0 -10  -2    1783     232                                                         695    4.71    0.00  1.0000
   0 -10  -4     697     300                                                         927    1.20    0.00  1.0000
   0 -10  -6    4113     450                                                        2399   -4.50    0.00  1.0000
   0  10   8      34     368                                                          14   -2.84    0.00  1.0000
   0 -10  -8      91     259                                                           0   -2.84    0.00  1.0000
   0  10  10    2034     477                                                        2276   -0.77    0.00  1.0000
   0 -10 -10    1790     259                                                        2017   -0.77    0.00  1.0000
   0 -10 -12    3818     559                                                        2495   -3.51    0.00  1.0000
   0 -10 -14     506     382                                                         872    2.09    0.00  1.0000
   0  10  16      19     504                                                          55    0.92    0.00  1.0000
   0 -10 -16     225     300                                                         327    0.92    0.00  1.0000
   0 -10 -18     140     341                                                         504    3.15    0.00  1.0000
   0  10  20   12804    1322                                                       14313   -1.92    0.00  1.0000
   0 -10 -20   12598    1336                                                       14095   -1.92    0.00  1.0000
   0 -10 -22    7016     913                                                        5616    2.62    0.00  1.0000
   0  10  24    1556     777                                                        1881   -1.16    0.00  1.0000
   0 -10 -24    1444     518                                                        1758   -1.16    0.00  1.0000
   0  10  26     291     382                                                         368   -0.63    0.00  1.0000
   0 -10 -26    1070     804                                                        1213   -0.63    0.00  1.0000
   0  10  28    2284     886                                                        2426   -0.44    0.00  1.0000
   0 -10 -28    3451     600                                                        3626   -0.44    0.00  1.0000
   0  10  30      28     668                                                        -164   -1.57    0.00  1.0000
   0 -10 -30      28     627                                                         -41   -1.57    0.00  1.0000
   0 -10 -32    5169     532                                                        4553   -1.31    0.00  1.0000
   0  10  34     505     750                                                         477    0.19    0.00  1.0000
   0 -10 -34     743     559                                                         709    0.19    0.00  1.0000
   0  10  36    1248     613                                                        1036   -0.93    0.00  1.0000
   0 -10 -36    1649     504                                                        1404   -0.93    0.00  1.0000
   0  10  38     184     641                                                         259    0.76    0.00  1.0000
   0 -10 -38       7     600                                                        -177    0.76    0.00  1.0000
   0  10  40       1     954                                                         -68   -0.31    0.00  1.0000
   0 -10 -40     785     641                                                         845   -0.31    0.00  1.0000
   0 -10 -42    1600     791                                                        1486    0.43    0.00  1.0000
   0  10  44      23     900                                                        -232    1.41    0.00  1.0000
   0 -10 -44      56     763                                                         150    1.41    0.00  1.0000
   0  10  46     415    1063                                                         832   -2.51    0.00  1.0000
   0 -10 -46     424     804                                                         845   -2.51    0.00  1.0000
   0  10  48   11253    1322                                                       12050   -1.10    0.00  1.0000
   0 -10 -48    9858    1649                                                       10605   -1.10    0.00  1.0000
   0  10  50    3747    1118                                                        3667    0.20    0.00  1.0000
   0 -10 -50    4354     927                                                        4267    0.20    0.00  1.0000
   0  11 -50     288     613                                                         259   -0.26    0.00  1.0000
   0 -11  50     201     709                                                         177   -0.26    0.00  1.0000
   0  11 -48     565     668                                                         709    0.85    0.00  1.0000
   0  11 -46    4308     791                                                        3871   -1.01    0.00  1.0000
   0 -11  46    3818     818                                                        3408   -1.01    0.00  1.0000
   0  11 -44      96     545                                                          55    0.71    0.00  1.0000
   0 -11  44      38     586                                                          14    0.71    0.00  1.0000
   0  11 -42     804     477                                                         573    1.31    0.00  1.0000
   0  11 -40     670     532                                                        1009    1.74    0.00  1.0000
   0  11 -38     196     423                                                         368   -1.54    0.00  1.0000
   0 -11  38     246     504                                                         436   -1.54    0.00  1.0000
   0  11 -36     207     423                                                         395   -1.63    0.00  1.0000
   0 -11  36     512     463                                                         791   -1.63    0.00  1.0000
   0  11 -34     383     341                                                         123   -2.52    0.00  1.0000
   0  11 -32    2753     477                                                        3053   -0.83    0.00  1.0000
   0  11 -30    1054     409                                                         818   -1.15    0.00  1.0000
   0 -11  30    1038     354                                                         804   -1.15    0.00  1.0000
   0  11 -28    1497     409                                                        1159    1.38    0.00  1.0000
   0 -11  28    1481     395                                                        1145    1.38    0.00  1.0000
   0  11 -26      33     259                                                        -273   -1.69    0.00  1.0000
   0 -11  20      78     191                                                           0    2.62    0.00  1.0000
   0 -11   8     163     123                                                          95   -0.90    0.00  1.0000
   0 -11   6     168     150                                                         136   -0.39    0.00  1.0000
   0 -11   4    6671     341                                                        6148    0.97    0.00  1.0000
   0 -11   2   27092    1459                                                       23541    3.31    0.00  1.0000
   0 -11   0   25087    1813                                                       31188    5.41    0.00  1.0000
   0 -11  -2   27342    1118                                                       23827    3.26    0.00  1.0000
   0 -11  -4    6955     463                                                        6420    0.97    0.00  1.0000
   0 -11  -6     320     300                                                         273   -0.41    0.00  1.0000
   0  11   8      10     354                                                         -41   -0.92    0.00  1.0000
   0 -11  -8     433     259                                                         314   -0.92    0.00  1.0000
   0 -11 -10      88     286                                                          14   -1.67    0.00  1.0000
   0  11  12     435     382                                                         395   -0.29    0.00  1.0000
   0 -11 -12      22     259                                                          14   -0.29    0.00  1.0000
   0  11  14     265     423                                                         177   -0.88    0.00  1.0000
   0 -11 -14       9     286                                                           0   -0.88    0.00  1.0000
   0 -11 -16       0     395                                                          55    2.11    0.00  1.0000
   0  11  20       0     586                                                          82    2.61    0.00  1.0000
   0 -11 -20      77     504                                                        -314    2.61    0.00  1.0000
   0  11  22     426     368                                                         613   -1.23    0.00  1.0000
   0 -11 -22    1209     423                                                        1513   -1.23    0.00  1.0000
   0  11  24     238     368                                                         177    0.63    0.00  1.0000
   0 -11 -24     455     354                                                         368    0.63    0.00  1.0000
   0  11  26      16     463                                                          95   -1.71    0.00  1.0000
   0 -11 -26     171     436                                                         354   -1.71    0.00  1.0000
   0 -11 -28    2064     409                                                        1663    1.38    0.00  1.0000
   0  11  30    1041     709                                                         818   -1.09    0.00  1.0000
   0 -11 -30    1421     532                                                        1159   -1.09    0.00  1.0000
   0 -11 -32    5785     668                                                        6216   -0.83    0.00  1.0000
   0  11  34      74     763                                                        -586   -2.55    0.00  1.0000
   0 -11 -34     792     477                                                         382   -2.55    0.00  1.0000
   0  11  36    1163     859                                                        1568   -1.63    0.00  1.0000
   0 -11 -36    1046     573                                                        1431   -1.63    0.00  1.0000
   0  11  38     472     750                                                         722   -1.53    0.00  1.0000
   0 -11 -38    1606     682                                                        2045   -1.53    0.00  1.0000
   0  11  40    1487     886                                                        1977    1.75    0.00  1.0000
   0 -11 -40    1463     763                                                        1949    1.75    0.00  1.0000
   0  11  42      21     777                                                           0    1.35    0.00  1.0000
   0 -11 -42     646     736                                                         436    1.35    0.00  1.0000
   0  11  44    2144    1200                                                        1922    0.73    0.00  1.0000
   0 -11 -44     453     791                                                         354    0.73    0.00  1.0000
   0  11  46    5854    1063                                                        5343   -1.01    0.00  1.0000
   0 -11 -46    8596    1513                                                        7974   -1.01    0.00  1.0000
   0  11  48     471    1336                                                         600    0.83    0.00  1.0000
   0 -11 -48     257     818                                                         354    0.83    0.00  1.0000
   0  12 -46      97     463                                                         177   -1.03    0.00  1.0000
   0 -12  44    1407     532                                                         927    2.10    0.00  1.0000
   0 -12  42       9     504                                                        -273    0.88    0.00  1.0000
   0  12 -40      32     273                                                          55   -0.51    0.00  1.0000
   0 -12  40       3     504                                                        -218   -0.51    0.00  1.0000
   0  12 -38    2219     436                                                        1663    1.88    0.00  1.0000
   0 -12  38    2796     573                                                        2167    1.88    0.00  1.0000
   0  12 -36    1093     450                                                        1063   -0.14    0.00  1.0000
   0 -12  36    1190     463                                                        1159   -0.14    0.00  1.0000
   0  12 -34    7455     872                                                        7006    0.78    0.00  1.0000
   0 -12  34    8088     818                                                        7620    0.78    0.00  1.0000
   0  12 -30    2250     477                                                        2290   -0.12    0.00  1.0000
   0  12 -28      30     259                                                          27   -0.09    0.00  1.0000
   0 -12   6    3058     341                                                        3653   -1.52    0.00  1.0000
   0 -12   4    2717     327                                                        2972   -0.71    0.00  1.0000
   0 -12   2   17643    1390                                                       19806    2.35    0.00  1.0000
   0 -12   0    1013     204                                                        1186   -0.77    0.00  1.0000
   0 -12  -2   19741    1459                                                       22028    2.35    0.00  1.0000
   0 -12  -4    3460     518                                                        3735   -0.68    0.00  1.0000
   0 -12  -6    3437     382                                                        4062   -1.52    0.00  1.0000
   0  12   8    2935     613                                                        3558   -1.63    0.00  1.0000
   0 -12  -8    2392     518                                                        2958   -1.63    0.00  1.0000
   0 -12 -10    3693     586                                                        4062   -0.88    0.00  1.0000
   0 -12 -12    2967     409                                                        4294   -3.28    0.00  1.0000
   0  12  16    3151     559                                                        2808    0.93    0.00  1.0000
   0 -12 -16    2267     341                                                        1977    0.93    0.00  1.0000
   0 -12 -18    1072     573                                                         968    0.48    0.00  1.0000
   0  12  20       1     532                                                        -273    0.34    0.00  1.0000
   0 -12 -20       1     450                                                         -14    0.34    0.00  1.0000
   0  12  22       2     586                                                          41    1.54    0.00  1.0000
   0 -12 -22     309     354                                                         518    1.54    0.00  1.0000
   0  12  24      27     654                                                          27    0.01    0.00  1.0000
   0 -12 -24     464     341                                                         463    0.01    0.00  1.0000
   0  12  26     332     654                                                         395    0.49    0.00  1.0000
   0 -12 -26     283     477                                                         341    0.49    0.00  1.0000
   0  12  28       0     763                                                        -136   -0.11    0.00  1.0000
   0 -12 -28      74     382                                                          68   -0.11    0.00  1.0000
   0  12  30    5226    1050                                                        5289   -0.13    0.00  1.0000
   0 -12 -30    5307     668                                                        5371   -0.13    0.00  1.0000
   0  12  32      17     804                                                        -150   -1.24    0.00  1.0000
   0 -12 -32     410     709                                                         259   -1.24    0.00  1.0000
   0  12  34   12234    1295                                                       11641    0.81    0.00  1.0000
   0 -12 -34   13868    1254                                                       13236    0.81    0.00  1.0000
   0  12  36    1911    1104                                                        1867   -0.15    0.00  1.0000
   0 -12 -36    1966     668                                                        1922   -0.15    0.00  1.0000
   0  12  38    4162     818                                                        3381    1.89    0.00  1.0000
   0 -12 -38    3339    1077                                                        2644    1.89    0.00  1.0000
   0  12  40     880     845                                                         981   -0.49    0.00  1.0000
   0 -12 -40    1806    1009                                                        1949   -0.49    0.00  1.0000
   0  12  42     230     872                                                         150    0.87    0.00  1.0000
   0 -12 -42    2447    1377                                                        2167    0.87    0.00  1.0000
   0  12  44    5730    1227                                                        4716    2.08    0.00  1.0000
   0 -12 -44    5641    1077                                                        4635    2.08    0.00  1.0000
   0  12  46    2471    1050                                                        2835   -1.05    0.00  1.0000
   0 -12 -46    1675     954                                                        1977   -1.05    0.00  1.0000
   0  13 -42    1702     491                                                        1799    0.34    0.00  1.0000
   0  13 -40     714     450                                                         750    0.20    0.00  1.0000
   0  13 -38     627     286                                                         395   -1.53    0.00  1.0000
   0 -13   4    6826     327                                                        6884    0.10    0.00  1.0000
   0 -13   2    2044     204                                                        2126    0.27    0.00  1.0000
   0 -13   0    3235     341                                                        2495    2.06    0.00  1.0000
   0 -13  -2    1799     368                                                        1881    0.28    0.00  1.0000
   0 -13  -4    7543     818                                                        7606    0.11    0.00  1.0000
   0 -13  -6    2266     423                                                        1922   -1.12    0.00  1.0000
   0 -13 -10    4853     423                                                        4498   -0.77    0.00  1.0000
   0 -13 -12    2419     641                                                        2631    0.63    0.00  1.0000
   0  13  14    2740     641                                                        2467   -0.79    0.00  1.0000
   0 -13 -14    2395     327                                                        2140   -0.79    0.00  1.0000
   0 -13 -16    7965     559                                                        6734   -2.13    0.00  1.0000
   0  13  18    7321     995                                                        6652   -1.19    0.00  1.0000
   0 -13 -18    7807     600                                                        7115   -1.19    0.00  1.0000
   0  13  20     324     559                                                         341    0.14    0.00  1.0000
   0 -13 -20     351     395                                                         368    0.14    0.00  1.0000
   0  13  22    1006     573                                                         927   -0.38    0.00  1.0000
   0 -13 -22     693     395                                                         627   -0.38    0.00  1.0000
   0  13  24     230     709                                                         368    1.19    0.00  1.0000
   0 -13 -24     454     600                                                         641    1.19    0.00  1.0000
   0 -13 -26       1     709                                                        -668   -0.23    0.00  1.0000
   0 -13 -28    1700     682                                                        2058    1.23    0.00  1.0000
   0  13  30    2478     627                                                        2276   -0.62    0.00  1.0000
   0 -13 -30    3103     845                                                        2876   -0.62    0.00  1.0000
   0  13  32    3366     791                                                        3244   -0.32    0.00  1.0000
   0 -13 -32    3977     736                                                        3844   -0.32    0.00  1.0000
   0  13  34    1710    1090                                                        1745    0.12    0.00  1.0000
   0 -13 -34    1292     872                                                        1322    0.12    0.00  1.0000
   0  13  36    3556     832                                                        3231   -0.83    0.00  1.0000
   0 -13 -36    3913     750                                                        3571   -0.83    0.00  1.0000
   0  13  38    2571     927                                                        2072   -1.54    0.00  1.0000
   0 -13 -38    3100     777                                                        2549   -1.54    0.00  1.0000
   0  13  40    4082     941                                                        4158    0.18    0.00  1.0000
   0 -13 -40    3636    1390                                                        3708    0.18    0.00  1.0000
   0  13  42   11097    1390                                                       11355    0.36    0.00  1.0000
   0 -13 -42   10490    2413                                                       10741    0.36    0.00  1.0000
   0  13  44    5183    1050                                                        4594   -1.25    0.00  1.0000
   0 -13 -44    2845    1459                                                        2413   -1.25    0.00  1.0000
   0 -14   2    2255     191                                                        1895    1.17    0.00  1.0000
   0 -14   0    1104     177                                                         559    2.85    0.00  1.0000
   0 -14  -2    2328     259                                                        1990    1.08    0.00  1.0000
   0 -14  -4     591     191                                                         450    0.92    0.00  1.0000
   0 -14  -6     501     232                                                         695   -1.18    0.00  1.0000
   0 -14  -8     929     273                                                        1009   -0.38    0.00  1.0000
   0 -14 -10      11     245                                                          95   -2.00    0.00  1.0000
   0 -14 -12     384     327                                                         382    0.01    0.00  1.0000
   0  14  14     333     532                                                         409   -0.59    0.00  1.0000
   0 -14 -14      83     286                                                         123   -0.59    0.00  1.0000
   0  14  16     856     613                                                         968   -0.55    0.00  1.0000
   0 -14 -16     437     368                                                         518   -0.55    0.00  1.0000
   0 -14 -18    1682     559                                                        1854   -0.61    0.00  1.0000
   0  14  20    3859     845                                                        4021   -0.38    0.00  1.0000
   0 -14 -20    3058     463                                                        3203   -0.38    0.00  1.0000
   0 -14 -22     195     341                                                         204   -0.09    0.00  1.0000
   0 -14 -24     367     613                                                         300    0.57    0.00  1.0000
   0 -14 -26    1528     518                                                        1568   -0.15    0.00  1.0000
   0  14  28    1860     872                                                        1881   -0.07    0.00  1.0000
   0 -14 -28    1102     559                                                        1118   -0.07    0.00  1.0000
   0  14  30      32     941                                                        -750    1.68    0.00  1.0000
   0 -14 -30     503     477                                                         286    1.68    0.00  1.0000
   0 -14 -32    1531     600                                                        1472    0.23    0.00  1.0000
   0  14  34       7     995                                                        -109    0.79    0.00  1.0000
   0 -14 -34       7     477                                                         -55    0.79    0.00  1.0000
   0 -14 -36     765     668                                                         927   -0.83    0.00  1.0000
   0  14  38    2733    1431                                                        3353   -1.67    0.00  1.0000
   0 -14 -38    2328     859                                                        2903   -1.67    0.00  1.0000
   0  14  40    3167    1622                                                        4212   -2.56    0.00  1.0000
   0 -14 -40    3594    1690                                                        4703   -2.56    0.00  1.0000
   0  14  42       3    1377                                                        -191   -0.54    0.00  1.0000
   0 -14 -42    1219    1295                                                        1349   -0.54    0.00  1.0000
   0 -15   0      57     150                                                         -55    2.24    0.00  1.0000
   0 -15  -2    1268     245                                                        1268    0.00    0.00  1.0000
   0 -15  -4      73     204                                                          82   -0.15    0.00  1.0000
   0 -15  -6      56     218                                                         109   -0.88    0.00  1.0000
   0 -15  -8       8     204                                                         136   -2.63    0.00  1.0000
   0 -15 -10      47     273                                                         -95   -2.05    0.00  1.0000
   0 -15 -12      20     259                                                         -14   -1.31    0.00  1.0000
   0  15  14     244     518                                                         409   -1.37    0.00  1.0000
   0 -15 -14      94     314                                                         204   -1.37    0.00  1.0000
   0 -15 -16     112     382                                                         136    0.32    0.00  1.0000
   0  15  18     693     627                                                         777    0.46    0.00  1.0000
   0 -15 -18       2     368                                                        -232    0.46    0.00  1.0000
   0 -15 -20     425     600                                                         341    0.63    0.00  1.0000
   0 -15 -22     233     518                                                         532    2.31    0.00  1.0000
   0  15  24     855     627                                                        1090    1.12    0.00  1.0000
   0 -15 -24      13     436                                                          55    1.12    0.00  1.0000
   0 -15 -26     249     409                                                         409    1.32    0.00  1.0000
   0  15  28       0     573                                                         -82    0.03    0.00  1.0000
   0 -15 -28     606     409                                                         600    0.03    0.00  1.0000
   0  15  30      10     545                                                          55    1.26    0.00  1.0000
   0 -15 -30      18     518                                                         -14    1.26    0.00  1.0000
   0  15  32     978     968                                                         859   -0.58    0.00  1.0000
   0 -15 -32     448     477                                                         368   -0.58    0.00  1.0000
   0 -15 -34     897     682                                                         872    0.13    0.00  1.0000
   0  15  36    1169    1077                                                        1390    0.92    0.00  1.0000
   0 -15 -36     995     709                                                        1200    0.92    0.00  1.0000
   0  15  38    1698    1281                                                        1704    0.02    0.00  1.0000
   0 -15 -38     882     791                                                         886    0.02    0.00  1.0000
   0  15  40       7    1295                                                        -368    0.77    0.00  1.0000
   0 -15 -40       7     736                                                        -191    0.77    0.00  1.0000
   0 -16  -2       2     204                                                        -123    0.39    0.00  1.0000
   0 -16  -4      27     164                                                          82    1.14    0.00  1.0000
   0 -16  -6      49     218                                                          68    0.38    0.00  1.0000
   0 -16  -8     174     232                                                         191    0.19    0.00  1.0000
   0 -16 -10     110     354                                                        -164   -3.11    0.00  1.0000
   0 -16 -12     194     314                                                         136   -0.67    0.00  1.0000
   0 -16 -18     619     423                                                         859    1.32    0.00  1.0000
   0 -16 -22     112     532                                                         341    2.34    0.00  1.0000
   0 -16 -24      11     382                                                         -68    1.00    0.00  1.0000
   0 -16 -26      57     654                                                         -82    2.25    0.00  1.0000
   0 -16 -28      40     586                                                          55   -0.33    0.00  1.0000
   0 -16 -30       0     654                                                         -55   -0.10    0.00  1.0000
   0 -16 -32     140     586                                                         164    0.29    0.00  1.0000
   0  16  34       1     518                                                        -218   -0.23    0.00  1.0000
   0 -16 -34     555     900                                                         518   -0.23    0.00  1.0000
   0 -16 -36     350     872                                                         136    2.10    0.00  1.0000
   0 -17  -4       0     218                                                         150    3.81    0.00  1.0000
   0 -17 -10     139     300                                                         177   -0.45    0.00  1.0000
   0 -17 -12      53     409                                                         150   -1.47    0.00  1.0000
   0 -17 -14       2     395                                                          41   -1.45    0.00  1.0000
   0 -17 -16     458     450                                                         354    0.77    0.00  1.0000
   0 -17 -18       0     436                                                        -368    0.03    0.00  1.0000
   0 -18 -14      39     300                                                        -123    1.86    0.00  1.0000
   0 -18 -22       2     395                                                        -218    0.38    0.00  1.0000
   1 -17 -17       0     436                                                         -82    0.03    0.00  1.0000
   1 -17 -16      99     341                                                         109    0.15    0.00  1.0000
   1 -17 -15       4     382                                                           0   -0.56    0.00  1.0000
   1 -17 -14     233     382                                                         177   -0.58    0.00  1.0000
   1 -17 -13     369     354                                                         259   -0.93    0.00  1.0000
   1 -17 -12     548     395                                                         832    1.61    0.00  1.0000
   1 -17 -11       0     286                                                        -123   -0.11    0.00  1.0000
   1 -17 -10       4     245                                                           0   -0.59    0.00  1.0000
   1 -17  -9       0     286                                                           0    0.14    0.00  1.0000
   1 -17  -8      28     204                                                          41    0.34    0.00  1.0000
   1 -17  -7      55     164                                                          68    0.26    0.00  1.0000
   1 -17  -6     124     150                                                          82   -0.62    0.00  1.0000
   1 -16 -38      27     600                                                        -314    1.54    0.00  1.0000
  -1  16  36      38    1200                                                        -627    1.83    0.00  1.0000
   1 -16 -35     721     763                                                         859   -0.73    0.00  1.0000
  -1  16  35     352    1131                                                         450   -0.73    0.00  1.0000
   1 -16 -34      14     627                                                           0   -1.10    0.00  1.0000
   1 -16 -33      59     586                                                          41    0.38    0.00  1.0000
  -1  16  33       2     886                                                         -55    0.38    0.00  1.0000
   1 -16 -32      46     477                                                         164   -1.79    0.00  1.0000
  -1  16  32      46     886                                                         164   -1.79    0.00  1.0000
   1 -16 -31      80     627                                                          41    0.76    0.00  1.0000
   1 -16 -30       3     463                                                         -27    0.51    0.00  1.0000
   1 -16 -29       4     682                                                        -218   -0.59    0.00  1.0000
   1 -16 -28     114     409                                                         191   -0.93    0.00  1.0000
   1 -16 -27     926     436                                                         613    1.69    0.00  1.0000
   1 -16 -26      73     600                                                          41    0.64    0.00  1.0000
   1 -16 -25     725     559                                                         750   -0.14    0.00  1.0000
   1 -16 -24     557     600                                                         545    0.08    0.00  1.0000
   1 -16 -23     642     709                                                         613    0.17    0.00  1.0000
   1 -16 -22     566     600                                                         409    1.06    0.00  1.0000
   1 -16 -21      10     491                                                          27   -0.60    0.00  1.0000
   1 -16 -20       0     586                                                        -245   -0.15    0.00  1.0000
   1 -16 -19       4     573                                                        -600   -0.58    0.00  1.0000
   1 -16 -18     291     259                                                         218    0.68    0.00  1.0000
   1 -16 -17       0     341                                                         -41    0.07    0.00  1.0000
   1 -16 -16     552     491                                                         423    0.87    0.00  1.0000
   1 -16 -14       3     314                                                        -191   -0.49    0.00  1.0000
   1 -16 -12     486     314                                                         436    0.35    0.00  1.0000
   1 -16 -10      19     204                                                         -14    1.30    0.00  1.0000
   1 -16  -9     251     300                                                         273   -0.20    0.00  1.0000
   1 -16  -8     114     204                                                          41    1.27    0.00  1.0000
   1 -16  -7       0     300                                                           0    0.17    0.00  1.0000
   1 -16  -6      80     273                                                          55    0.45    0.00  1.0000
   1 -16  -5     263     177                                                         259    0.04    0.00  1.0000
   1 -16  -4      39     177                                                          27    0.32    0.00  1.0000
   1 -15 -41      74     709                                                         273   -2.36    0.00  1.0000
  -1  15  41      14    1281                                                         136   -2.36    0.00  1.0000
   1 -15 -40       0     736                                                         -55    0.02    0.00  1.0000
   1 -15 -39      26     941                                                        -491   -1.50    0.00  1.0000
  -1  15  38       3     995                                                         -55    0.55    0.00  1.0000
   1 -15 -37    1023     750                                                         981   -0.19    0.00  1.0000
   1 -15 -36      18     682                                                         -95    1.25    0.00  1.0000
   1 -15 -35     815     682                                                         791   -0.12    0.00  1.0000
  -1  15  35     370     722                                                         354   -0.12    0.00  1.0000
   1 -15 -34     582     627                                                         709   -0.74    0.00  1.0000
   1 -15 -33     152     586                                                         273    1.24    0.00  1.0000
  -1  15  33     469     750                                                         668    1.24    0.00  1.0000
   1 -15 -32    1260     559                                                         995   -1.17    0.00  1.0000
  -1  15  32     535     573                                                         368   -1.17    0.00  1.0000
   1 -15 -31      12     750                                                        -177    1.03    0.00  1.0000
   1 -15 -30     543     518                                                         613   -0.43    0.00  1.0000
  -1  15  30     140     954                                                         177   -0.43    0.00  1.0000
   1 -15 -29      35     641                                                        -218    1.76    0.00  1.0000
   1 -15 -28       8     354                                                        -123   -0.83    0.00  1.0000
  -1  15  28       8     804                                                        -341   -0.83    0.00  1.0000
   1 -15 -27      11     409                                                         -95    1.01    0.00  1.0000
   1 -15 -26       3     395                                                           0    0.52    0.00  1.0000
  -1  15  26     606     722                                                         695    0.52    0.00  1.0000
   1 -15 -25      15     395                                                          41    0.76    0.00  1.0000
  -1  15  25     277     504                                                         368    0.76    0.00  1.0000
   1 -15 -24     350     600                                                         395   -0.35    0.00  1.0000
   1 -15 -23     803     504                                                         791   -0.06    0.00  1.0000
   1 -15 -22     204     491                                                         204    0.00    0.00  1.0000
   1 -15 -21     106     736                                                         164   -0.75    0.00  1.0000
   1 -15 -20      59     518                                                         109    0.83    0.00  1.0000
   1 -15 -19     405     409                                                         259   -1.20    0.00  1.0000
   1 -15 -18      32     395                                                        -204    1.67    0.00  1.0000
   1 -15 -17     123     300                                                         150    0.34    0.00  1.0000
   1 -15 -16      34     368                                                        -123    1.73    0.00  1.0000
   1 -15 -15     824     477                                                         832    0.04    0.00  1.0000
   1 -15 -14     257     286                                                         204   -0.52    0.00  1.0000
  -1  15  14     100     450                                                          68   -0.52    0.00  1.0000
   1 -15 -13     574     286                                                         532   -0.26    0.00  1.0000
   1 -15 -12     145     273                                                         232    0.95    0.00  1.0000
   1 -15 -11     376     232                                                         532    1.09    0.00  1.0000
   1 -15 -10       5     232                                                         -41   -0.64    0.00  1.0000
   1 -15  -9     148     232                                                         136   -0.15    0.00  1.0000
   1 -15  -8       8     314                                                          27    0.71    0.00  1.0000
   1 -15  -7      11     218                                                         -41    0.99    0.00  1.0000
   1 -15  -6     143     164                                                          55   -1.34    0.00  1.0000
   1 -15  -5     108     177                                                         123    0.20    0.00  1.0000
   1 -15  -4     160     191                                                         354   -1.84    0.00  1.0000
   1 -15  -3      57     218                                                          82    0.44    0.00  1.0000
   1 -15  -2     349     109                                                         164   -1.74    0.00  1.0000
  -1  14  44     182    1336                                                         545   -2.94    0.00  1.0000
   1 -14 -43     368    1240                                                         382   -0.11    0.00  1.0000
  -1  14  43    1174    1131                                                        1200   -0.11    0.00  1.0000
   1 -14 -42     583     763                                                         423   -1.06    0.00  1.0000
  -1  14  42     865     900                                                         668   -1.06    0.00  1.0000
   1 -14 -41      61     545                                                         136   -1.15    0.00  1.0000
  -1  14  41      15    1377                                                        -382   -1.15    0.00  1.0000
   1 -14 -40    1536     872                                                        1336   -0.78    0.00  1.0000
  -1  14  40       7    1254                                                         -41   -0.78    0.00  1.0000
   1 -14 -39       3     763                                                        -109   -0.48    0.00  1.0000
  -1  14  39      13    1240                                                          27   -0.48    0.00  1.0000
   1 -14 -38     610     763                                                         463   -0.94    0.00  1.0000
  -1  14  38     150    1009                                                          82   -0.94    0.00  1.0000
   1 -14 -37    1836     777                                                        2276   -1.44    0.00  1.0000
  -1  14  37    1255     859                                                        1622   -1.44    0.00  1.0000
   1 -14 -36     126     545                                                         109   -0.23    0.00  1.0000
   1 -14 -35      30     668                                                        -259   -1.64    0.00  1.0000
   1 -14 -34    1542     682                                                        1404   -0.53    0.00  1.0000
  -1  14  34    2409    1172                                                        2236   -0.53    0.00  1.0000
   1 -14 -33     355     545                                                         259    0.81    0.00  1.0000
  -1  14  33     274     995                                                         191    0.81    0.00  1.0000
   1 -14 -32      16     627                                                         -95   -1.21    0.00  1.0000
  -1  14  32      16     859                                                        -545   -1.21    0.00  1.0000
   1 -14 -31       2     682                                                         -55    0.45    0.00  1.0000
  -1  14  31       2     832                                                        -218    0.45    0.00  1.0000
   1 -14 -30     437     559                                                         436   -0.01    0.00  1.0000
  -1  14  30      27     777                                                          27   -0.01    0.00  1.0000
   1 -14 -29     361     709                                                         191    1.54    0.00  1.0000
   1 -14 -28     579     504                                                         573   -0.03    0.00  1.0000
  -1  14  28       0     736                                                        -177   -0.03    0.00  1.0000
   1 -14 -27     352     750                                                         177    1.63    0.00  1.0000
   1 -14 -26     724     504                                                         709   -0.08    0.00  1.0000
  -1  14  26     944     750                                                         927   -0.08    0.00  1.0000
   1 -14 -25     300     573                                                         491    1.44    0.00  1.0000
   1 -14 -24       6     368                                                         -82   -0.72    0.00  1.0000
  -1  14  24     664     818                                                         545   -0.72    0.00  1.0000
   1 -14 -23      44     382                                                          55   -0.24    0.00  1.0000
  -1  14  23       1     518                                                        -450   -0.24    0.00  1.0000
   1 -14 -22      59     409                                                          68    0.16    0.00  1.0000
  -1  14  22     693     600                                                         722    0.16    0.00  1.0000
   1 -14 -21     512     450                                                         695   -1.11    0.00  1.0000
   1 -14 -20    1201     518                                                        1336    0.56    0.00  1.0000
   1 -14 -19      56     436                                                         136   -1.25    0.00  1.0000
   1 -14 -18     190     341                                                         259    0.68    0.00  1.0000
   1 -14 -17     478     341                                                         423    0.38    0.00  1.0000
  -1  14  17       2     586                                                        -150    0.38    0.00  1.0000
   1 -14 -16       1     613                                                        -573   -0.36    0.00  1.0000
   1 -14 -15     290     341                                                         273    0.15    0.00  1.0000
   1 -14 -14       0     450                                                        -232    0.02    0.00  1.0000
   1 -14 -13     594     327                                                         668   -0.44    0.00  1.0000
   1 -14 -12     294     327                                                         382    0.71    0.00  1.0000
   1 -14 -11       2     368                                                        -382    0.44    0.00  1.0000
   1 -14 -10      21     232                                                          95    1.59    0.00  1.0000
   1 -14  -9      72     259                                                          68    0.07    0.00  1.0000
   1 -14  -8      17     341                                                          82    1.47    0.00  1.0000
   1 -14  -7     135     204                                                          82    0.76    0.00  1.0000
   1 -14  -6     301     273                                                         613    2.20    0.00  1.0000
   1 -14  -5      10     218                                                           0   -0.96    0.00  1.0000
   1 -14  -4     275     164                                                         273   -0.01    0.00  1.0000
   1 -14  -3     862     164                                                         872   -0.05    0.00  1.0000
   1 -14  -2       1     177                                                          82   -2.66    0.00  1.0000
   1 -14  -1     256     123                                                         177    0.80    0.00  1.0000
  -1  13  46     265    1418                                                         463   -1.56    0.00  1.0000
   1 -13 -45    2236    1063                                                        2058   -0.57    0.00  1.0000
  -1  13  45     416    1472                                                         341   -0.57    0.00  1.0000
   1 -13 -44    2189     736                                                        2481   -0.90    0.00  1.0000
  -1  13  44     581    1649                                                         736   -0.90    0.00  1.0000
   1 -13 -43     644     845                                                         627   -0.10    0.00  1.0000
  -1  13  43    1554    1404                                                        1527   -0.10    0.00  1.0000
   1 -13 -42    1865    1309                                                        2276   -1.34    0.00  1.0000
  -1  13  42    2638    1486                                                        3122   -1.34    0.00  1.0000
   1 -13 -41      16    1172                                                         -95   -1.19    0.00  1.0000
  -1  13  41     476    1172                                                         668   -1.19    0.00  1.0000
   1 -13 -40    2109    1186                                                        2604   -1.52    0.00  1.0000
  -1  13  40    1549    1036                                                        1977   -1.52    0.00  1.0000
   1 -13 -39    1277    1009                                                        1363    0.35    0.00  1.0000
  -1  13  39       1    1118                                                        -382    0.35    0.00  1.0000
   1 -13 -38    1428     968                                                        1200    0.94    0.00  1.0000
  -1  13  38     562     818                                                         423    0.94    0.00  1.0000
   1 -13 -37    1596     627                                                        1718    0.44    0.00  1.0000
  -1  13  37    1111    1295                                                        1213    0.44    0.00  1.0000
   1 -13 -36    1185     722                                                        1172    0.06    0.00  1.0000
  -1  13  36    1610     750                                                        1595    0.06    0.00  1.0000
   1 -13 -35     587     545                                                         709   -0.71    0.00  1.0000
  -1  13  35     488     968                                                         600   -0.71    0.00  1.0000
   1 -13 -34     170     573                                                          95    0.98    0.00  1.0000
  -1  13  34      11     968                                                        -395    0.98    0.00  1.0000
   1 -13 -33      49     900                                                          27   -0.53    0.00  1.0000
  -1  13  33     410     832                                                         341   -0.53    0.00  1.0000
   1 -13 -32    2342     791                                                        2890   -1.59    0.00  1.0000
  -1  13  32    2342     941                                                        2890   -1.59    0.00  1.0000
   1 -13 -31       4     436                                                        -164   -0.56    0.00  1.0000
  -1  13  31       4     804                                                        -613   -0.56    0.00  1.0000
   1 -13 -30    1177     600                                                        1186   -0.04    0.00  1.0000
  -1  13  30     675     791                                                         682   -0.04    0.00  1.0000
   1 -13 -29       0     736                                                        -886    0.19    0.00  1.0000
   1 -13 -28    1795     477                                                        1895   -0.35    0.00  1.0000
  -1  13  28    1081     491                                                        1159   -0.35    0.00  1.0000
   1 -13 -27     672     532                                                         791    0.66    0.00  1.0000
   1 -13 -26     102     382                                                          82    0.32    0.00  1.0000
  -1  13  26       1     600                                                        -136    0.32    0.00  1.0000
   1 -13 -25     726     409                                                         981    1.30    0.00  1.0000
  -1  13  25     820     668                                                        1090    1.30    0.00  1.0000
   1 -13 -24     295     341                                                         232    0.58    0.00  1.0000
  -1  13  24       4     532                                                         -55    0.58    0.00  1.0000
   1 -13 -23     899     532                                                         927    0.14    0.00  1.0000
   1 -13 -22    1584     450                                                        1499    0.32    0.00  1.0000
   1 -13 -21     568     368                                                         477   -0.59    0.00  1.0000
  -1  13  21      33     450                                                          14   -0.59    0.00  1.0000
   1 -13 -20     674     354                                                         750   -0.42    0.00  1.0000
  -1  13  20     972     586                                                        1063   -0.42    0.00  1.0000
   1 -13 -19     585     314                                                         518   -0.42    0.00  1.0000
  -1  13  19     440     491                                                         382   -0.42    0.00  1.0000
   1 -13 -18    2466     450                                                        2617   -0.44    0.00  1.0000
  -1  13  18    2532     695                                                        2685   -0.44    0.00  1.0000
   1 -13 -17      92     314                                                          82   -0.15    0.00  1.0000
  -1  13  17     148     477                                                         136   -0.15    0.00  1.0000
   1 -13 -16    1343     300                                                        1281    0.25    0.00  1.0000
   1 -13 -15       4     504                                                        -654   -0.56    0.00  1.0000
   1 -13 -14    1794     300                                                        1336    1.72    0.00  1.0000
  -1  13  14    1873     586                                                        1404    1.72    0.00  1.0000
   1 -13 -13     190     204                                                         123   -0.80    0.00  1.0000
   1 -13 -12    2399     463                                                        2181    0.68    0.00  1.0000
   1 -13 -11      24     327                                                          55   -0.76    0.00  1.0000
   1 -13 -10     694     259                                                         613    0.47    0.00  1.0000
   1 -13  -9     311     354                                                         300   -0.10    0.00  1.0000
  -1  13   9      45     327                                                          41   -0.10    0.00  1.0000
   1 -13  -8    2630     327                                                        2385    0.73    0.00  1.0000
   1 -13  -7     213     191                                                         354    1.26    0.00  1.0000
   1 -13  -6    2208     450                                                        2481   -0.84    0.00  1.0000
   1 -13  -5     722     259                                                         532   -1.13    0.00  1.0000
   1 -13  -4      50     204                                                          82   -0.59    0.00  1.0000
   1 -13  -3    2869     286                                                        2835   -0.10    0.00  1.0000
   1 -13  -2    2597     273                                                        2849   -0.72    0.00  1.0000
   1 -13  -1     449     136                                                         395   -0.39    0.00  1.0000
   1 -13   0      11     164                                                         -27   -0.97    0.00  1.0000
   1 -13   1     259     136                                                         218   -0.40    0.00  1.0000
   1 -12 -47    1464     968                                                        1595   -0.50    0.00  1.0000
  -1  12  47     546    1390                                                         627   -0.50    0.00  1.0000
   1 -12 -46     163     682                                                          68   -1.34    0.00  1.0000
  -1  12  46    3189    1622                                                        2699   -1.34    0.00  1.0000
   1 -12 -45      60     900                                                          95   -0.59    0.00  1.0000
  -1  12  45     860     941                                                         981   -0.59    0.00  1.0000
   1 -12 -44     301     600                                                         136   -1.69    0.00  1.0000
  -1  12  44     705    1336                                                         436   -1.69    0.00  1.0000
   1 -12 -43      14     832                                                          55   -1.11    0.00  1.0000
  -1  12  43     142     872                                                         245   -1.11    0.00  1.0000
   1 -12 -42       2     995                                                        -941   -0.42    0.00  1.0000
  -1  12  42       2    1036                                                         -27   -0.42    0.00  1.0000
   1 -12 -41      14    1159                                                         -68    1.11    0.00  1.0000
  -1  12  41     273     804                                                         409    1.11    0.00  1.0000
   1 -12 -40      42     777                                                         109    1.17    0.00  1.0000
  -1  12  40      26     804                                                          82    1.17    0.00  1.0000
   1 -12 -39       2     968                                                         -27    0.40    0.00  1.0000
  -1  12  39       2     750                                                        -204    0.40    0.00  1.0000
   1 -12 -38     516     995                                                         641    0.77    0.00  1.0000
  -1  12  38     182     777                                                         259    0.77    0.00  1.0000
   1 -12 -37      59     791                                                          68    0.16    0.00  1.0000
  -1  12  37     560     791                                                         586    0.16    0.00  1.0000
   1 -12 -36      36     859                                                       -1322    1.79    0.00  1.0000
  -1  12  36      68     545                                                         204    1.79    0.00  1.0000
   1 -12 -35    1074     954                                                        1240   -0.72    0.00  1.0000
  -1  12  35     572     900                                                         695   -0.72    0.00  1.0000
   1 -12 -34       6     545                                                         -68    0.70    0.00  1.0000
  -1  12  34     490     613                                                         600    0.70    0.00  1.0000
   1 -12 -33       2     436                                                         -27   -0.41    0.00  1.0000
  -1  12  33     467     722                                                         409   -0.41    0.00  1.0000
   1 -12 -32     600     477                                                         763    0.93    0.00  1.0000
  -1  12  32     362     941                                                         491    0.93    0.00  1.0000
   1 -12 -31      13     518                                                        -177   -1.09    0.00  1.0000
   1 -12 -30       0     763                                                        -695   -0.03    0.00  1.0000
  -1  12  30       0     832                                                        -395   -0.03    0.00  1.0000
   1 -12 -29     235     668                                                         232    0.03    0.00  1.0000
  -1  12  29      57     450                                                          55    0.03    0.00  1.0000
   1 -12 -28      36     395                                                         -55    1.77    0.00  1.0000
  -1  12  28     262     450                                                         491    1.77    0.00  1.0000
   1 -12 -27     464     613                                                         450    0.10    0.00  1.0000
   1 -12 -26     130     395                                                         218   -1.00    0.00  1.0000
  -1  12  26     217     682                                                         327   -1.00    0.00  1.0000
   1 -12 -25    3673     545                                                        3108    1.44    0.00  1.0000
  -1  12  25    2988     845                                                        2481    1.44    0.00  1.0000
   1 -12 -24       3     532                                                        -314    0.49    0.00  1.0000
  -1  12  24     114     600                                                          82    0.49    0.00  1.0000
   1 -12 -23     534     532                                                         586   -0.33    0.00  1.0000
   1 -12 -22      25     368                                                          68   -0.96    0.00  1.0000
  -1  12  22     277     491                                                         395   -0.96    0.00  1.0000
   1 -12 -21     273     586                                                         273    0.00    0.00  1.0000
   1 -12 -20     166     532                                                         409    2.19    0.00  1.0000
   1 -12 -19     368     327                                                         368    0.00    0.00  1.0000
  -1  12  19     654     586                                                         654    0.00    0.00  1.0000
   1 -12 -18     139     354                                                         314    1.77    0.00  1.0000
  -1  12  18      62     559                                                         191    1.77    0.00  1.0000
   1 -12 -17      88     314                                                         232    1.76    0.00  1.0000
  -1  12  17      35     532                                                        -191    1.76    0.00  1.0000
   1 -12 -16       0     423                                                         -41    0.01    0.00  1.0000
   1 -12 -15     608     409                                                         573    0.21    0.00  1.0000
   1 -12 -14    2274     259                                                        1649   -2.10    0.00  1.0000
  -1  12  14    2066     423                                                        1472   -2.10    0.00  1.0000
   1 -12 -13     577     368                                                         559   -0.11    0.00  1.0000
   1 -12 -12     821     245                                                         791   -0.16    0.00  1.0000
  -1  12  12    1140     436                                                        1104   -0.16    0.00  1.0000
   1 -12 -11    1136     259                                                         954    0.84    0.00  1.0000
   1 -12 -10     858     286                                                        1063    0.98    0.00  1.0000
   1 -12  -9     145     286                                                          95    0.69    0.00  1.0000
   1 -12  -8     675     382                                                        1063    1.96    0.00  1.0000
   1 -12  -7     197     191                                                         314    1.09    0.00  1.0000
   1 -12  -6     189     218                                                         409    1.92    0.00  1.0000
   1 -12  -5    5276     668                                                        5657   -0.76    0.00  1.0000
   1 -12  -4      46     191                                                          82   -0.67    0.00  1.0000
   1 -12  -3    1720     354                                                        1663    0.21    0.00  1.0000
   1 -12  -2      19     164                                                         164   -2.51    0.00  1.0000
   1 -12  -1      51     136                                                         109    0.99    0.00  1.0000
   1 -12   0    5331     368                                                        6434   -2.14    0.00  1.0000
   1 -12   1      17      95                                                          55    0.99    0.00  1.0000
   1 -12   2       0      82                                                          82   -2.50    0.00  1.0000
  -1  12 -32     224     245                                                         327    0.93    0.00  1.0000
  -1  12 -34       6     286                                                         -27    0.70    0.00  1.0000
  -1  12 -35     354     314                                                         450   -0.71    0.00  1.0000
  -1  12 -37     190     314                                                         204    0.15    0.00  1.0000
  -1  12 -39     170     314                                                         136    0.40    0.00  1.0000
   1 -12  42     111     477                                                          82   -0.44    0.00  1.0000
  -1  12 -44      32     354                                                        -123   -1.68    0.00  1.0000
  -1  12 -45     140     450                                                         191   -0.59    0.00  1.0000
  -1  12 -46      21     382                                                        -123   -1.35    0.00  1.0000
   1 -11 -49     616     845                                                         682    0.39    0.00  1.0000
  -1  11  49       2    1540                                                        -777    0.39    0.00  1.0000
   1 -11 -48       3     859                                                        -654    0.51    0.00  1.0000
  -1  11  48       3    1022                                                        -245    0.51    0.00  1.0000
   1 -11 -47     185    1281                                                         314   -1.23    0.00  1.0000
  -1  11  47      17    1459                                                         -41   -1.23    0.00  1.0000
   1 -11 -46     272    1363                                                         477   -1.60    0.00  1.0000
  -1  11  46      20    1050                                                          95   -1.60    0.00  1.0000
   1 -11 -45     173     832                                                         218   -0.47    0.00  1.0000
   1 -11 -44     156     845                                                         232    0.81    0.00  1.0000
  -1  11  44     437     777                                                         559    0.81    0.00  1.0000
   1 -11 -43     568     736                                                         750   -1.06    0.00  1.0000
  -1  11  43      38     995                                                          95   -1.06    0.00  1.0000
   1 -11 -42     382     722                                                         341   -0.32    0.00  1.0000
  -1  11  42      23     750                                                          14   -0.32    0.00  1.0000
   1 -11 -41     339     777                                                         354    0.12    0.00  1.0000
  -1  11  41     407     995                                                         423    0.12    0.00  1.0000
   1 -11 -40     794     913                                                         545   -1.44    0.00  1.0000
  -1  11  40     794     695                                                         545   -1.44    0.00  1.0000
   1 -11 -39     964    1036                                                         941    0.11    0.00  1.0000
  -1  11  39       0     995                                                         -55    0.11    0.00  1.0000
   1 -11 -38    3190     981                                                        3571    0.97    0.00  1.0000
  -1  11  38    4096     886                                                        4526    0.97    0.00  1.0000
   1 -11 -37      23     791                                                        -177    1.43    0.00  1.0000
  -1  11  37     843    1022                                                        1145    1.43    0.00  1.0000
   1 -11 -36    1956     763                                                        1990   -0.11    0.00  1.0000
  -1  11  36     890     668                                                         913   -0.11    0.00  1.0000
   1 -11 -35      92     736                                                          55    0.64    0.00  1.0000
  -1  11  35     455     750                                                         368    0.64    0.00  1.0000
   1 -11 -34   10740    1309                                                       11450    1.00    0.00  1.0000
  -1  11  34   10344    1050                                                       11041    1.00    0.00  1.0000
   1 -11 -33      14     423                                                        -218   -1.10    0.00  1.0000
  -1  11  33      14     845                                                        -204   -1.10    0.00  1.0000
   1 -11 -32     277     695                                                         314   -0.32    0.00  1.0000
  -1  11  32       1     450                                                        -354   -0.32    0.00  1.0000
   1 -11 -31       2     368                                                         -27    0.44    0.00  1.0000
  -1  11  31     214     777                                                         259    0.44    0.00  1.0000
   1 -11 -30     985     532                                                         968   -0.08    0.00  1.0000
  -1  11  30    1342     695                                                        1322   -0.08    0.00  1.0000
   1 -11 -29       4     450                                                         -68   -0.60    0.00  1.0000
  -1  11  29     127     682                                                         177   -0.60    0.00  1.0000
   1 -11 -28    3691     777                                                        3830    0.34    0.00  1.0000
   1 -11 -27    3216     791                                                        3381    0.43    0.00  1.0000
  -1  11  27    4201     613                                                        4389    0.43    0.00  1.0000
   1 -11 -26     526     314                                                         709    1.10    0.00  1.0000
  -1  11  26      37     573                                                          95    1.10    0.00  1.0000
   1 -11 -25       0     368                                                        -300    0.20    0.00  1.0000
   1 -11 -24     856     627                                                         804   -0.27    0.00  1.0000
  -1  11  24     715     491                                                         668   -0.27    0.00  1.0000
   1 -11 -23    3375     518                                                        4008   -1.55    0.00  1.0000
  -1  11  23    3852     954                                                        4526   -1.55    0.00  1.0000
   1 -11 -22    3798     763                                                        4635    1.92    0.00  1.0000
  -1  11  22    2878     600                                                        3612    1.92    0.00  1.0000
   1 -11 -21       6     382                                                        -245   -0.75    0.00  1.0000
   1 -11 -20    1211     327                                                         777   -2.06    0.00  1.0000
  -1  11  20    1923     573                                                        1363   -2.06    0.00  1.0000
   1 -11 -19       0     436                                                        -150    0.17    0.00  1.0000
  -1  11  19     412     477                                                         436    0.17    0.00  1.0000
   1 -11 -18    3068     518                                                        2903   -0.45    0.00  1.0000
   1 -11 -17    1302     450                                                        1090    0.91    0.00  1.0000
   1 -11 -16       0     368                                                        -327    0.08    0.00  1.0000
   1 -11 -15     250     382                                                         368    1.00    0.00  1.0000
   1 -11 -14    1247     327                                                        1963    2.67    0.00  1.0000
  -1  11  14    1236     504                                                        1949    2.67    0.00  1.0000
   1 -11 -13       7     327                                                         -68    0.81    0.00  1.0000
  -1  11  13       7     409                                                        -245    0.81    0.00  1.0000
   1 -11 -12     239     286                                                         218   -0.21    0.00  1.0000
  -1  11  12     239     382                                                         218   -0.21    0.00  1.0000
   1 -11 -11      10     327                                                         -27   -0.92    0.00  1.0000
   1 -11 -10      39     273                                                          41    3.71    0.00  1.0000
   1 -11  -9      37     314                                                        -368    1.82    0.00  1.0000
   1 -11  -8    1303     327                                                        1445    0.57    0.00  1.0000
   1 -11  -7     450     314                                                         736    1.76    0.00  1.0000
   1 -11  -6    2900     314                                                        2590   -0.88    0.00  1.0000
   1 -11  -5    1206     204                                                        1009   -0.88    0.00  1.0000
   1 -11  -4    3822     409                                                        3517   -0.75    0.00  1.0000
   1 -11  -3     419     259                                                         327   -0.71    0.00  1.0000
   1 -11  -2     113     164                                                        -164    3.16    0.00  1.0000
   1 -11  -1    1519     245                                                        1377    0.55    0.00  1.0000
   1 -11   0   26915    1649                                                       28475    1.39    0.00  1.0000
   1 -11   1    1251     136                                                        1118    0.57    0.00  1.0000
   1 -11   2      29      95                                                          27    3.13    0.00  1.0000
   1 -11   3     277     123                                                         204   -0.70    0.00  1.0000
  -1  11 -27    2301     314                                                        2440    0.42    0.00  1.0000
  -1  11 -28    1770     341                                                        1867    0.34    0.00  1.0000
  -1  11 -29       4     218                                                         -14   -0.59    0.00  1.0000
  -1  11 -30     861     286                                                         845   -0.08    0.00  1.0000
  -1  11 -31     103     204                                                         136    0.45    0.00  1.0000
  -1  11 -32       1     245                                                        -150   -0.34    0.00  1.0000
  -1  11 -33      14     300                                                        -136   -1.11    0.00  1.0000
  -1  11 -34    5298     682                                                        5821    1.04    0.00  1.0000
  -1  11 -35       4     341                                                         -68    0.62    0.00  1.0000
  -1  11 -36     903     382                                                         927   -0.12    0.00  1.0000
   1 -11  37      23     395                                                        -423    1.43    0.00  1.0000
  -1  11 -37      32     382                                                         109    1.43    0.00  1.0000
   1 -11  38    1358     491                                                        1608    0.97    0.00  1.0000
  -1  11 -38    1459     436                                                        1718    0.97    0.00  1.0000
  -1  11 -40     494     436                                                         300   -1.46    0.00  1.0000
   1 -11  41     286     504                                                         300    0.12    0.00  1.0000
  -1  11 -41       0     450                                                        -109    0.12    0.00  1.0000
  -1  11 -42     396     450                                                         354   -0.32    0.00  1.0000
   1 -11  43      31     586                                                          82   -1.04    0.00  1.0000
  -1  11 -43      66     491                                                         136   -1.04    0.00  1.0000
  -1  11 -44     101     463                                                         164    0.83    0.00  1.0000
   1 -11  46      30     668                                                        -273   -1.61    0.00  1.0000
  -1  11 -46       3     559                                                          14   -1.61    0.00  1.0000
   1 -11  48       3     750                                                        -123    0.50    0.00  1.0000
   1 -11  50     520     818                                                         545   -0.16    0.00  1.0000
   1 -10 -50     509     995                                                         600    0.57    0.00  1.0000
  -1  10  50     622    1349                                                         722    0.57    0.00  1.0000
   1 -10 -49    4354     968                                                        4158   -0.45    0.00  1.0000
  -1  10  49    3879    1063                                                        3694   -0.45    0.00  1.0000
   1 -10 -48     136    1186                                                         204    0.78    0.00  1.0000
  -1  10  48       7     804                                                         -55    0.78    0.00  1.0000
   1 -10 -47    1659     791                                                        1527   -0.49    0.00  1.0000
   1 -10 -46     659     941                                                         981   -1.68    0.00  1.0000
  -1  10  46     473     886                                                         750   -1.68    0.00  1.0000
   1 -10 -45     864     600                                                        1036    0.83    0.00  1.0000
  -1  10  45     292    1213                                                         395    0.83    0.00  1.0000
   1 -10 -44      23     968                                                        -722   -1.43    0.00  1.0000
  -1  10  44      23     941                                                        -750   -1.43    0.00  1.0000
   1 -10 -43     700     641                                                         559   -0.84    0.00  1.0000
   1 -10 -42     195     722                                                         409   -1.86    0.00  1.0000
  -1  10  42     414     722                                                         709   -1.86    0.00  1.0000
   1 -10 -41    1051     518                                                        1186    0.60    0.00  1.0000
  -1  10  41     974    1118                                                        1104    0.60    0.00  1.0000
   1 -10 -40    1675     668                                                        1786   -0.40    0.00  1.0000
  -1  10  40    2244     859                                                        2372   -0.40    0.00  1.0000
   1 -10 -39     342     463                                                         314    0.23    0.00  1.0000
  -1  10  39     126     886                                                         109    0.23    0.00  1.0000
   1 -10 -38       0     722                                                        -750   -0.18    0.00  1.0000
  -1  10  38     175     654                                                         191   -0.18    0.00  1.0000
   1 -10 -37    1639     613                                                        1677    0.14    0.00  1.0000
  -1  10  37     805    1022                                                         832    0.14    0.00  1.0000
   1 -10 -36     469     832                                                         463    0.04    0.00  1.0000
  -1  10  36     510     559                                                         504    0.04    0.00  1.0000
   1 -10 -35      67     586                                                          82    0.26    0.00  1.0000
  -1  10  35     440     491                                                         477    0.26    0.00  1.0000
   1 -10 -34    2637     804                                                        2276    1.08    0.00  1.0000
  -1  10  34    1495     954                                                        1227    1.08    0.00  1.0000
   1 -10 -33    2563     654                                                        2576    0.04    0.00  1.0000
   1 -10 -32       2     668                                                         123    2.89    0.00  1.0000
  -1  10  32      58     450                                                         300    2.89    0.00  1.0000
   1 -10 -31      53     750                                                         109    0.96    0.00  1.0000
  -1  10  31     268     845                                                         382    0.96    0.00  1.0000
   1 -10 -30    2174     627                                                        1799    1.25    0.00  1.0000
  -1  10  30    1494     654                                                        1186    1.25    0.00  1.0000
   1 -10 -29     604     641                                                         436    1.10    0.00  1.0000
  -1  10  29    1027     436                                                         804    1.10    0.00  1.0000
   1 -10 -28      40     382                                                         191    2.24    0.00  1.0000
  -1  10  28      57     627                                                        -504    2.24    0.00  1.0000
   1 -10 -27    1239     436                                                        1349    0.45    0.00  1.0000
  -1  10  27    1501     545                                                        1622    0.45    0.00  1.0000
   1 -10 -26    1850     477                                                        1336   -1.92    0.00  1.0000
  -1  10  26    1721     654                                                        1227   -1.92    0.00  1.0000
   1 -10 -25    6025     995                                                        6161    0.26    0.00  1.0000
  -1  10  25    4530     586                                                        4648    0.26    0.00  1.0000
   1 -10 -24     205     300                                                         191    0.15    0.00  1.0000
  -1  10  24       0     532                                                        -382    0.15    0.00  1.0000
   1 -10 -23     825     395                                                         395   -2.63    0.00  1.0000
  -1  10  23    1185     491                                                         654   -2.63    0.00  1.0000
   1 -10 -22      47     586                                                        -204   -2.03    0.00  1.0000
  -1  10  22     321     504                                                         613   -2.03    0.00  1.0000
   1 -10 -21     120     354                                                        -218   -3.25    0.00  1.0000
  -1  10  21     120     504                                                           0   -3.25    0.00  1.0000
   1 -10 -20    3762     559                                                        3462   -0.74    0.00  1.0000
  -1  10  20    2792     436                                                        2535   -0.74    0.00  1.0000
   1 -10 -19    8299     573                                                        7702   -0.99    0.00  1.0000
   1 -10 -18     341     286                                                         423   -0.62    0.00  1.0000
  -1  10  18     817     436                                                         941   -0.62    0.00  1.0000
   1 -10 -17    8752     872                                                        7511    2.04    0.00  1.0000
  -1  10  17    8058     791                                                        6870    2.04    0.00  1.0000
   1 -10 -16     249     450                                                         477   -1.80    0.00  1.0000
  -1  10  16     391     341                                                         668   -1.80    0.00  1.0000
   1 -10 -15    8648     900                                                        8983    0.53    0.00  1.0000
  -1  10  15    7552     750                                                        7865    0.53    0.00  1.0000
   1 -10 -14     277     423                                                         436   -1.27    0.00  1.0000
  -1  10  14      38     382                                                         109   -1.27    0.00  1.0000
   1 -10 -13       7     245                                                         -14   -0.76    0.00  1.0000
  -1  10  13       7     354                                                        -191   -0.76    0.00  1.0000
   1 -10 -12    1229     354                                                        1036    0.85    0.00  1.0000
   1 -10 -11    1600     300                                                        2167    1.94    0.00  1.0000
  -1  10  11    1413     423                                                        1949    1.94    0.00  1.0000
   1 -10 -10      14     341                                                         136    2.35    0.00  1.0000
   1 -10  -9    2177     545                                                        2549    1.14    0.00  1.0000
   1 -10  -8     944     177                                                         191    5.02    0.00  1.0000
  -1  10   8     674     341                                                          82    5.02    0.00  1.0000
   1 -10  -7      37     259                                                          95   -1.10    0.00  1.0000
   1 -10  -6    1202     204                                                         845    1.66    0.00  1.0000
   1 -10  -5      32     164                                                         -68   -1.68    0.00  1.0000
   1 -10  -3    2728     259                                                        1922   -2.49    0.00  1.0000
   1 -10  -2    3423     245                                                        2672   -2.02    0.00  1.0000
   1 -10  -1    1623     204                                                        1867    0.87    0.00  1.0000
   1 -10   0    1489     314                                                        2086   -2.10    0.00  1.0000
   1 -10   1    1688     232                                                        1936    0.87    0.00  1.0000
   1 -10   2    3179     245                                                        2454   -2.03    0.00  1.0000
   1 -10   3    2772     204                                                        1949   -2.52    0.00  1.0000
   1 -10   4       2      55                                                          41    1.49    0.00  1.0000
  -1  10 -21      28     136                                                          41   -3.26    0.00  1.0000
  -1  10 -22       5     204                                                          82   -2.04    0.00  1.0000
  -1  10 -23    1128     218                                                         613   -2.62    0.00  1.0000
  -1  10 -24       0     177                                                         -55    0.20    0.00  1.0000
  -1  10 -25    4375     491                                                        4498    0.27    0.00  1.0000
   1 -10  26    1180     259                                                         777   -1.92    0.00  1.0000
  -1  10 -26    1045     245                                                         668   -1.92    0.00  1.0000
   1 -10  27     887     273                                                         981    0.46    0.00  1.0000
  -1  10 -27     680     286                                                         763    0.46    0.00  1.0000
   1 -10  28      56     273                                                        -327    2.22    0.00  1.0000
  -1  10 -28      23     259                                                         150    2.22    0.00  1.0000
   1 -10  29    1152     327                                                         913    1.11    0.00  1.0000
  -1  10 -29     701     245                                                         518    1.11    0.00  1.0000
  -1  10 -30    1432     314                                                        1131    1.25    0.00  1.0000
  -1  10 -31      10     286                                                         -27    0.93    0.00  1.0000
  -1  10 -32     146     327                                                         477    2.90    0.00  1.0000
   1 -10  33    2384     532                                                        2399    0.05    0.00  1.0000
  -1  10 -33    2139     532                                                        2154    0.05    0.00  1.0000
   1 -10  34    2526     477                                                        2167    1.10    0.00  1.0000
  -1  10 -34    1979     450                                                        1663    1.10    0.00  1.0000
  -1  10 -35       1     368                                                         -14    0.25    0.00  1.0000
   1 -10  36       0     436                                                        -136    0.00    0.00  1.0000
  -1  10 -36      27     204                                                          27    0.00    0.00  1.0000
  -1  10 -37       0     436                                                         -55    0.13    0.00  1.0000
  -1  10 -38     213     409                                                         232   -0.19    0.00  1.0000
   1 -10  39       1     477                                                        -136    0.23    0.00  1.0000
  -1  10 -39      81     300                                                          68    0.23    0.00  1.0000
  -1  10 -40     305     477                                                         354   -0.40    0.00  1.0000
   1 -10  41     721     586                                                         832    0.59    0.00  1.0000
  -1  10 -41     469     491                                                         559    0.59    0.00  1.0000
  -1  10 -42      39     450                                                         -27   -1.84    0.00  1.0000
   1 -10  43    1078     600                                                         900   -0.84    0.00  1.0000
  -1  10 -43    1078     477                                                         900   -0.84    0.00  1.0000
  -1  10 -44      22     518                                                        -341   -1.41    0.00  1.0000
   1 -10  45       8     545                                                         -82    0.85    0.00  1.0000
  -1  10 -45      48     463                                                          95    0.85    0.00  1.0000
  -1  10 -46     253     545                                                         463   -1.66    0.00  1.0000
   1 -10  47       3     695                                                         -14   -0.47    0.00  1.0000
  -1  10 -47     357     586                                                         300   -0.47    0.00  1.0000
  -1  10 -48       7     600                                                        -259    0.79    0.00  1.0000
   1 -10  49    1646     804                                                        1527   -0.44    0.00  1.0000
  -1  10 -49    2927     613                                                        2767   -0.44    0.00  1.0000
  -1  10 -50    1140     750                                                        1268    0.55    0.00  1.0000
   1 -10  51     309     559                                                         300    0.08    0.00  1.0000
  -1  10 -51       0     573                                                         -55    0.08    0.00  1.0000
  -1  10 -52       2     709                                                        -136    0.41    0.00  1.0000
  -1  10 -53     176     927                                                         191    0.16    0.00  1.0000
  -1   9  52    9293    1309                                                        8533    1.20    0.00  1.0000
   1  -9 -51   11247    1172                                                       11327   -0.11    0.00  1.0000
  -1   9  51   10812    2113                                                       10891   -0.11    0.00  1.0000
   1  -9 -50    1120     818                                                        1636    2.08    0.00  1.0000
  -1   9  50     230     927                                                         491    2.08    0.00  1.0000
   1  -9 -49    1044    1254                                                         968    0.36    0.00  1.0000
  -1   9  49       1     941                                                        -314    0.36    0.00  1.0000
   1  -9 -48     825     900                                                         859   -0.17    0.00  1.0000
  -1   9  48       0     900                                                        -368   -0.17    0.00  1.0000
   1  -9 -47    2101     845                                                        2399   -0.93    0.00  1.0000
  -1   9  47    1265    1131                                                        1499   -0.93    0.00  1.0000
   1  -9 -46     592    1131                                                        1022   -2.27    0.00  1.0000
  -1   9  46    1836     900                                                        2549   -2.27    0.00  1.0000
   1  -9 -45     826     954                                                         832   -0.03    0.00  1.0000
  -1   9  45       0     641                                                         -27   -0.03    0.00  1.0000
   1  -9 -44    1769     668                                                        2113   -1.16    0.00  1.0000
  -1   9  44    2358    1213                                                        2753   -1.16    0.00  1.0000
   1  -9 -43    3112     736                                                        2849    0.72    0.00  1.0000
  -1   9  43    2613     818                                                        2372    0.72    0.00  1.0000
   1  -9 -42    1096     804                                                        1459   -1.51    0.00  1.0000
  -1   9  42      26    1036                                                        -177   -1.51    0.00  1.0000
   1  -9 -41    1214    1050                                                        1295   -0.34    0.00  1.0000
  -1   9  41    1175     613                                                        1254   -0.34    0.00  1.0000
   1  -9 -40     470     504                                                         695   -1.40    0.00  1.0000
  -1   9  40      22     941                                                        -177   -1.40    0.00  1.0000
   1  -9 -39     406     545                                                         395   -0.08    0.00  1.0000
  -1   9  39      87     695                                                          82   -0.08    0.00  1.0000
   1  -9 -38    4369     627                                                        4130    0.54    0.00  1.0000
  -1   9  38    3738     981                                                        3517    0.54    0.00  1.0000
   1  -9 -37    2710     927                                                        2644    0.19    0.00  1.0000
  -1   9  37    2089     545                                                        2031    0.19    0.00  1.0000
   1  -9 -36     222     654                                                         191    0.34    0.00  1.0000
  -1   9  36       1     722                                                        -341    0.34    0.00  1.0000
   1  -9 -35      32     695                                                        -218    1.69    0.00  1.0000
  -1   9  35     225     436                                                         423    1.69    0.00  1.0000
   1  -9 -34    1917     545                                                        1131    3.02    0.00  1.0000
   1  -9 -33    4487     613                                                        4239    0.56    0.00  1.0000
  -1   9  33    4586     886                                                        4335    0.56    0.00  1.0000
   1  -9 -32     545     368                                                         573   -0.17    0.00  1.0000
   1  -9 -31    2798     545                                                        2794    0.01    0.00  1.0000
  -1   9  31    1734     736                                                        1731    0.01    0.00  1.0000
   1  -9 -30    3614     627                                                        4198   -1.39    0.00  1.0000
   1  -9 -29    2525     450                                                        2522    0.01    0.00  1.0000
  -1   9  29    2948     886                                                        2944    0.01    0.00  1.0000
   1  -9 -28    2387     518                                                        2454   -0.20    0.00  1.0000
   1  -9 -27    9501    1172                                                        8928    0.89    0.00  1.0000
  -1   9  27    8643     981                                                        8097    0.89    0.00  1.0000
   1  -9 -26      19     463                                                        -273   -1.29    0.00  1.0000
  -1   9  26      19     613                                                        -136   -1.29    0.00  1.0000
   1  -9 -25    6378     627                                                        6707   -0.60    0.00  1.0000
  -1   9  25    5633     954                                                        5943   -0.60    0.00  1.0000
   1  -9 -24    2966     450                                                        2508    1.30    0.00  1.0000
  -1   9  24    2609     654                                                        2181    1.30    0.00  1.0000
   1  -9 -23     922     382                                                        1827   -3.68    0.00  1.0000
   1  -9 -22   14906    1418                                                       13004    2.39    0.00  1.0000
  -1   9  22   13898     968                                                       12064    2.39    0.00  1.0000
   1  -9 -21    5532     586                                                        6461   -1.78    0.00  1.0000
  -1   9  21    6025     818                                                        6993   -1.78    0.00  1.0000
   1  -9 -20      33     559                                                         150   -5.21    0.00  1.0000
  -1   9  20     127     463                                                          41   -5.21    0.00  1.0000
   1  -9 -19     325     286                                                         395    0.55    0.00  1.0000
  -1   9  19     203     423                                                         259    0.55    0.00  1.0000
   1  -9 -18   13510    1322                                                       14940   -1.78    0.00  1.0000
  -1   9  18   12979     954                                                       14381   -1.78    0.00  1.0000
   1  -9 -17   16094     981                                                       15594    0.59    0.00  1.0000
  -1   9  17   14944     995                                                       14463    0.59    0.00  1.0000
   1  -9 -16      23     300                                                         177   -5.33    0.00  1.0000
  -1   9  16     322     382                                                         -68   -5.33    0.00  1.0000
   1  -9 -15   10914     968                                                       11845    1.29    0.00  1.0000
  -1   9  15   10928     954                                                       11859    1.29    0.00  1.0000
   1  -9 -14     971     354                                                        1022    0.24    0.00  1.0000
  -1   9  14     614     314                                                         654    0.24    0.00  1.0000
   1  -9 -13    5141     436                                                        5139    0.00    0.00  1.0000
  -1   9  13    5277     559                                                        5275    0.00    0.00  1.0000
   1  -9 -12    5447     504                                                        4962    1.00    0.00  1.0000
  -1   9  12    5860     559                                                        5357    1.00    0.00  1.0000
   1  -9 -11    8019     872                                                        8138   -0.20    0.00  1.0000
   1  -9 -10      10     354                                                         450    5.42    0.00  1.0000
  -1   9  10      99     423                                                         791    5.42    0.00  1.0000
   1  -9  -9    4025     273                                                        2617    3.65    0.00  1.0000
  -1   9   9    3079     314                                                        1867    3.65    0.00  1.0000
   1  -9  -8      45     259                                                         109    5.01    0.00  1.0000
  -1   9   8      32     286                                                         136    5.01    0.00  1.0000
  -1   9   6     776     327                                                        1295   -2.42    0.00  1.0000
   1  -9  -4   10559    1077                                                       11314   -1.07    0.00  1.0000
   1  -9  -1     484     204                                                         327    1.17    0.00  1.0000
   1  -9   0   10231     695                                                        7633    4.09    0.00  1.0000
   1  -9   1     569     150                                                         395    1.19    0.00  1.0000
   1  -9   2    4739     423                                                        7674   -5.57    0.00  1.0000
   1  -9   4    9956     395                                                       10687   -1.07    0.00  1.0000
  -1   9 -19     352     204                                                         423    0.54    0.00  1.0000
   1  -9  20      90     232                                                          68   -5.22    0.00  1.0000
  -1   9 -22   11985     941                                                       10278    2.40    0.00  1.0000
  -1   9 -23     756     368                                                        1595   -3.70    0.00  1.0000
   1  -9  25    5246     545                                                        5548   -0.61    0.00  1.0000
  -1   9 -25    4583     573                                                        4866   -0.61    0.00  1.0000
   1  -9  26      10     259                                                          55   -1.31    0.00  1.0000
  -1   9 -26      19     286                                                         -95   -1.31    0.00  1.0000
   1  -9  27    6583     504                                                        6120    0.86    0.00  1.0000
  -1   9 -27    5465     573                                                        5044    0.86    0.00  1.0000
  -1   9 -28    2442     382                                                        2508   -0.20    0.00  1.0000
   1  -9  29    1669     477                                                        1663    0.02    0.00  1.0000
  -1   9 -29    1805     436                                                        1799    0.02    0.00  1.0000
   1  -9  30    2445     327                                                        2917   -1.36    0.00  1.0000
  -1   9 -30    2445     491                                                        2917   -1.36    0.00  1.0000
  -1   9 -31    1231     314                                                        1227    0.02    0.00  1.0000
   1  -9  32       0     395                                                           0   -0.17    0.00  1.0000
  -1   9 -32     201     259                                                         218   -0.17    0.00  1.0000
  -1   9 -33    3200     463                                                        2985    0.57    0.00  1.0000
   1  -9  34    1465     463                                                         791    3.02    0.00  1.0000
   1  -9  35      25     327                                                         109    1.67    0.00  1.0000
  -1   9 -35      32     327                                                        -109    1.67    0.00  1.0000
   1  -9  36       1     423                                                         -41    0.34    0.00  1.0000
  -1   9 -36       1     409                                                        -259    0.34    0.00  1.0000
   1  -9  37    1679     491                                                        1622    0.21    0.00  1.0000
  -1   9 -37    1776     518                                                        1718    0.21    0.00  1.0000
  -1   9 -38    2471     504                                                        2290    0.55    0.00  1.0000
   1  -9  39     116     463                                                         109   -0.10    0.00  1.0000
  -1   9 -39       0     354                                                         -55   -0.10    0.00  1.0000
  -1   9 -40     393     436                                                         600   -1.39    0.00  1.0000
   1  -9  41     532     504                                                         586   -0.34    0.00  1.0000
  -1   9 -41     300     368                                                         341   -0.34    0.00  1.0000
  -1   9 -42     150     463                                                         300   -1.51    0.00  1.0000
   1  -9  43     961     477                                                         818    0.71    0.00  1.0000
  -1   9 -43    1793     518                                                        1595    0.71    0.00  1.0000
  -1   9 -44     331     559                                                         491   -1.18    0.00  1.0000
   1  -9  45     282     559                                                         286   -0.04    0.00  1.0000
  -1   9 -45       0     559                                                         -41   -0.04    0.00  1.0000
   1  -9  46     399     668                                                         763   -2.27    0.00  1.0000
  -1   9 -46     613     573                                                        1050   -2.27    0.00  1.0000
  -1   9 -47     981     695                                                        1186   -0.93    0.00  1.0000
   1  -9  48     733     668                                                         763   -0.16    0.00  1.0000
  -1   9 -48     150     423                                                         164   -0.16    0.00  1.0000
  -1   9 -49     759     654                                                         695    0.35    0.00  1.0000
   1  -9  50     106     818                                                         300    2.09    0.00  1.0000
  -1   9 -50     192     504                                                         436    2.09    0.00  1.0000
  -1   9 -51    5905    1050                                                        5970   -0.12    0.00  1.0000
   1  -9  52    8249    1336                                                        7524    1.21    0.00  1.0000
  -1   9 -52    4468    1186                                                        3939    1.21    0.00  1.0000
   1  -9  53       6     804                                                        -245   -0.72    0.00  1.0000
  -1   9 -53     236     777                                                         314   -0.72    0.00  1.0000
   1  -9  54    1544    1418                                                        1581   -0.14    0.00  1.0000
  -1   9 -54     364     913                                                         382   -0.14    0.00  1.0000
   1  -9  55     892     586                                                         573    1.76    0.00  1.0000
  -1   9 -55     892     559                                                         573    1.76    0.00  1.0000
  -1   9 -56     983     804                                                         818    0.82    0.00  1.0000
   1  -8 -53   26864    2290                                                       28107    1.11    0.00  1.0000
  -1   8  53   25439    3749                                                       26649    1.11    0.00  1.0000
   1  -8 -52     125    1309                                                        -123    3.32    0.00  1.0000
  -1   8  52     169     886                                                         573    3.32    0.00  1.0000
   1  -8 -51     564     913                                                         586    0.14    0.00  1.0000
  -1   8  51       0    1268                                                         -82    0.14    0.00  1.0000
   1  -8 -50    2608     995                                                        3053    1.24    0.00  1.0000
  -1   8  50    3304    1050                                                        3803    1.24    0.00  1.0000
   1  -8 -49     470    1281                                                         409   -0.43    0.00  1.0000
  -1   8  49    2572     900                                                        2426   -0.43    0.00  1.0000
   1  -8 -48    1393     682                                                        1486    0.36    0.00  1.0000
  -1   8  48    1155    1077                                                        1240    0.36    0.00  1.0000
   1  -8 -47       0     695                                                        -123   -0.02    0.00  1.0000
  -1   8  47     220     791                                                         218   -0.02    0.00  1.0000
   1  -8 -46      86     641                                                        -273   -2.75    0.00  1.0000
  -1   8  46      86     886                                                        -245   -2.75    0.00  1.0000
   1  -8 -45    2193     804                                                        2086   -0.34    0.00  1.0000
  -1   8  45    3058    1009                                                        2931   -0.34    0.00  1.0000
   1  -8 -44     508     613                                                         286   -1.67    0.00  1.0000
  -1   8  44      88     968                                                          14   -1.67    0.00  1.0000
   1  -8 -43    3129    1309                                                        3026   -0.27    0.00  1.0000
  -1   8  43    3364     804                                                        3258   -0.27    0.00  1.0000
   1  -8 -42    2546     586                                                        2154   -1.20    0.00  1.0000
  -1   8  42    3722    1022                                                        3244   -1.20    0.00  1.0000
   1  -8 -41       9     573                                                         -41   -0.89    0.00  1.0000
  -1   8  41       9     654                                                        -409   -0.89    0.00  1.0000
   1  -8 -40    2625     900                                                        2058   -1.74    0.00  1.0000
  -1   8  40    3207     981                                                        2576   -1.74    0.00  1.0000
   1  -8 -39     830     900                                                         927    0.49    0.00  1.0000
  -1   8  39    1193     504                                                        1309    0.49    0.00  1.0000
   1  -8 -38    7149     859                                                        7443    0.51    0.00  1.0000
  -1   8  38    8379    1172                                                        8697    0.51    0.00  1.0000
   1  -8 -37       8     573                                                        -286    0.86    0.00  1.0000
  -1   8  37      58     532                                                         109    0.86    0.00  1.0000
   1  -8 -36    1214     559                                                         682   -2.61    0.00  1.0000
  -1   8  36     915     791                                                         463   -2.61    0.00  1.0000
   1  -8 -35    5061     872                                                        4757    0.64    0.00  1.0000
  -1   8  35    6254     709                                                        5916    0.64    0.00  1.0000
   1  -8 -34   25783    2522                                                       25804    0.02    0.00  1.0000
  -1   8  34   25537    1922                                                       25558    0.02    0.00  1.0000
   1  -8 -33    3687     613                                                        3967    0.67    0.00  1.0000
  -1   8  33    4199     600                                                        4498    0.67    0.00  1.0000
   1  -8 -32    1084     504                                                         722    2.06    0.00  1.0000
  -1   8  32    1201     736                                                         818    2.06    0.00  1.0000
   1  -8 -31    6862     818                                                        6666   -0.35    0.00  1.0000
  -1   8  31    7277    1145                                                        7075   -0.35    0.00  1.0000
   1  -8 -30   13522    1022                                                       14163    0.81    0.00  1.0000
  -1   8  30   14135    1977                                                       14790    0.81    0.00  1.0000
   1  -8 -29   16591    1322                                                       17802    1.37    0.00  1.0000
  -1   8  29   19899    1854                                                       21224    1.37    0.00  1.0000
   1  -8 -28    4330     695                                                        6052    3.56    0.00  1.0000
  -1   8  28    5014    1036                                                        6856    3.56    0.00  1.0000
   1  -8 -27   11815     872                                                       11914    0.13    0.00  1.0000
  -1   8  27   12262    1363                                                       12363    0.13    0.00  1.0000
   1  -8 -26    1061     491                                                        1431    1.56    0.00  1.0000
  -1   8  26    1074     695                                                        1445    1.56    0.00  1.0000
   1  -8 -25    4262     532                                                        3980   -0.65    0.00  1.0000
  -1   8  25    4375     682                                                        4089   -0.65    0.00  1.0000
   1  -8 -24    6815     722                                                        7443    1.10    0.00  1.0000
   1  -8 -23   11300    1240                                                        9828   -2.13    0.00  1.0000
  -1   8  23   10495     968                                                        9078   -2.13    0.00  1.0000
   1  -8 -22     989     518                                                         273   -4.44    0.00  1.0000
  -1   8  22    2057     532                                                         927   -4.44    0.00  1.0000
   1  -8 -21     870     327                                                         300   -3.70    0.00  1.0000
  -1   8  21     824     314                                                         273   -3.70    0.00  1.0000
   1  -8 -20    7554     600                                                        5766   -3.26    0.00  1.0000
   1  -8 -19   25511    1636                                                       26785    1.17    0.00  1.0000
  -1   8  19   22202    1254                                                       23391    1.17    0.00  1.0000
   1  -8 -18     426     300                                                         136   -2.67    0.00  1.0000
  -1   8  18    1849     395                                                        1159   -2.67    0.00  1.0000
   1  -8 -17    2571     532                                                        1568    3.30    0.00  1.0000
  -1   8  17    4208     354                                                        2890    3.30    0.00  1.0000
   1  -8 -16   15756     832                                                       12023   -4.71    0.00  1.0000
   1  -8 -15     226     245                                                         409    1.55    0.00  1.0000
  -1   8  15       0     259                                                          27    1.55    0.00  1.0000
   1  -8 -14    9970    1145                                                       10959    1.43    0.00  1.0000
  -1   8  14   11260    1050                                                       12309    1.43    0.00  1.0000
   1  -8 -13    2495     518                                                        2753   -0.75    0.00  1.0000
  -1   8  13    1630     463                                                        1840   -0.75    0.00  1.0000
   1  -8 -12     100     286                                                         259    1.94    0.00  1.0000
  -1   8  12      43     341                                                        -150    1.94    0.00  1.0000
   1  -8 -11    9748     832                                                        8370    2.15    0.00  1.0000
  -1   8  11    8730     777                                                        7429    2.15    0.00  1.0000
   1  -8  -9      13     245                                                         -14   -1.07    0.00  1.0000
  -1   8   9      13     300                                                        -204   -1.07    0.00  1.0000
   1  -8  -8   10174    1036                                                       15676    7.22    0.00  1.0000
  -1   8   8    9202    1022                                                       14463    7.22    0.00  1.0000
   1  -8  -7   22839    1568                                                       22178   -0.65    0.00  1.0000
  -1   8   7   22797    2045                                                       22137   -0.65    0.00  1.0000
   1  -8  -6    4340     668                                                        5807    3.07    0.00  1.0000
   1  -8  -5    9669     709                                                        8928   -1.14    0.00  1.0000
   1  -8  -4   21673    1445                                                       20310   -1.40    0.00  1.0000
  -1   8   4   23067    1813                                                       21660   -1.40    0.00  1.0000
   1  -8  -3   13544    1022                                                       11573   -2.61    0.00  1.0000
  -1   8   3   14340     832                                                       12309   -2.61    0.00  1.0000
   1  -8  -2    2242     518                                                        3953   -4.61    0.00  1.0000
   1  -8  -1   17443    1527                                                       24100    6.88    0.00  1.0000
   1  -8   0   42680    2086                                                       35400   -5.47    0.00  1.0000
   1  -8   2    1813     300                                                        3381   -4.63    0.00  1.0000
   1  -8  16   12853     641                                                        9501   -4.72    0.00  1.0000
  -1   8 -16   12091     654                                                        8847   -4.72    0.00  1.0000
   1  -8  17    2792     218                                                        1745    3.29    0.00  1.0000
  -1   8 -17    2930     273                                                        1854    3.29    0.00  1.0000
  -1   8 -18     952     204                                                         477   -2.69    0.00  1.0000
   1  -8  19   19742    1390                                                       20815    1.12    0.00  1.0000
  -1   8 -19   19409    1377                                                       20474    1.12    0.00  1.0000
   1  -8  20    5983     518                                                        4403   -3.27    0.00  1.0000
   1  -8  21     823     218                                                         273   -3.70    0.00  1.0000
  -1   8 -21     775     177                                                         245   -3.70    0.00  1.0000
  -1   8 -22     713     204                                                         136   -4.47    0.00  1.0000
  -1   8 -23    9053     736                                                        7742   -2.13    0.00  1.0000
   1  -8  24    4221     463                                                        4716    1.10    0.00  1.0000
  -1   8 -25    3343     450                                                        3094   -0.65    0.00  1.0000
   1  -8  26     467     382                                                         722    1.57    0.00  1.0000
  -1   8 -26     500     273                                                         763    1.57    0.00  1.0000
   1  -8  27    8608     763                                                        8683    0.12    0.00  1.0000
  -1   8 -27    8350     736                                                        8424    0.12    0.00  1.0000
   1  -8  29   12304    1118                                                       13372    1.40    0.00  1.0000
  -1   8 -29   13167    1172                                                       14272    1.40    0.00  1.0000
  -1   8 -30    9703     722                                                       10251    0.81    0.00  1.0000
   1  -8  31    5671     845                                                        5493   -0.35    0.00  1.0000
  -1   8 -31    5020     791                                                        4853   -0.35    0.00  1.0000
  -1   8 -32      50     314                                                         -55    2.09    0.00  1.0000
   1  -8  33    2897     409                                                        3149    0.68    0.00  1.0000
  -1   8 -33    2975     613                                                        3231    0.68    0.00  1.0000
   1  -8  34   15126    1227                                                       15144    0.02    0.00  1.0000
  -1   8 -34   14840    1390                                                       14858    0.02    0.00  1.0000
   1  -8  35    3885     695                                                        3626    0.63    0.00  1.0000
   1  -8  36     933     423                                                         477   -2.60    0.00  1.0000
  -1   8 -36     739     382                                                         341   -2.60    0.00  1.0000
   1  -8  37       8     368                                                        -218    0.85    0.00  1.0000
  -1   8 -37       6     436                                                          27    0.85    0.00  1.0000
  -1   8 -38    4550     695                                                        4771    0.48    0.00  1.0000
   1  -8  39    1152     545                                                        1268    0.50    0.00  1.0000
  -1   8 -39     546     368                                                         627    0.50    0.00  1.0000
  -1   8 -40    3076     613                                                        2454   -1.76    0.00  1.0000
   1  -8  41      21     463                                                          55   -0.90    0.00  1.0000
  -1   8 -41       9     314                                                        -136   -0.90    0.00  1.0000
  -1   8 -42    1409     532                                                        1131   -1.16    0.00  1.0000
   1  -8  43    1785     641                                                        1704   -0.29    0.00  1.0000
  -1   8 -43    1728     504                                                        1649   -0.29    0.00  1.0000
   1  -8  44     376     818                                                         191   -1.66    0.00  1.0000
  -1   8 -44      31     518                                                        -191   -1.66    0.00  1.0000
   1  -8  45    2084     613                                                        1990   -0.31    0.00  1.0000
  -1   8 -45    1567     641                                                        1486   -0.31    0.00  1.0000
   1  -8  46    1130     600                                                         600   -2.74    0.00  1.0000
  -1   8 -46      85     573                                                        -204   -2.74    0.00  1.0000
   1  -8  47     615     722                                                         613   -0.01    0.00  1.0000
  -1   8 -47     629     532                                                         627   -0.01    0.00  1.0000
   1  -8  48       2     709                                                         -41    0.37    0.00  1.0000
  -1   8 -48    1089     491                                                        1172    0.37    0.00  1.0000
  -1   8 -49     655     722                                                         586   -0.41    0.00  1.0000
   1  -8  50     952     886                                                        1227    1.24    0.00  1.0000
  -1   8 -50    1132     573                                                        1431    1.24    0.00  1.0000
   1  -8  51       0     736                                                        -259    0.12    0.00  1.0000
  -1   8 -51      75     777                                                          82    0.12    0.00  1.0000
   1  -8  52     125     845                                                         -55    3.31    0.00  1.0000
  -1   8 -52     125     722                                                        -300    3.31    0.00  1.0000
   1  -8  53   17042    1922                                                       18034    1.11    0.00  1.0000
  -1   8 -53   14421    1377                                                       15335    1.11    0.00  1.0000
  -1   8 -54    5828    1404                                                        6529    1.32    0.00  1.0000
   1  -8  55     206     927                                                         123    0.99    0.00  1.0000
  -1   8 -55      11     777                                                        -600    0.99    0.00  1.0000
   1  -8  56    2427     968                                                        2753    0.95    0.00  1.0000
  -1   8 -56    1638     722                                                        1908    0.95    0.00  1.0000
  -1   8 -57     470    1063                                                         872    2.34    0.00  1.0000
  -1   8 -58    2511     995                                                        2154   -1.10    0.00  1.0000
   1  -7 -54    2573    1663                                                        2740    0.48    0.00  1.0000
  -1   7  54    3872    1131                                                        4076    0.48    0.00  1.0000
   1  -7 -53       2     641                                                         -95   -0.39    0.00  1.0000
  -1   7  53     512    1295                                                         573   -0.39    0.00  1.0000
   1  -7 -52    3498    1309                                                        3026    1.23    0.00  1.0000
  -1   7  52    4722    1036                                                        4171    1.23    0.00  1.0000
   1  -7 -51    5487    1104                                                        5507   -0.04    0.00  1.0000
  -1   7  51    5038    1486                                                        5057   -0.04    0.00  1.0000
   1  -7 -50      18     763                                                        -164    1.25    0.00  1.0000
  -1   7  50     215     791                                                         354    1.25    0.00  1.0000
   1  -7 -49     283    1213                                                         327   -0.38    0.00  1.0000
  -1   7  49     604     722                                                         668   -0.38    0.00  1.0000
   1  -7 -48    1905     777                                                        1581    1.15    0.00  1.0000
  -1   7  48     774    1145                                                         573    1.15    0.00  1.0000
   1  -7 -47     228    1036                                                         354   -1.11    0.00  1.0000
  -1   7  47      14     613                                                        -341   -1.11    0.00  1.0000
   1  -7 -46    2284     750                                                        2535   -0.76    0.00  1.0000
  -1   7  46    1168    1118                                                        1349   -0.76    0.00  1.0000
   1  -7 -45    3687     763                                                        4048   -0.86    0.00  1.0000
  -1   7  45    4809    1022                                                        5221   -0.86    0.00  1.0000
   1  -7 -44       0     695                                                           0   -0.05    0.00  1.0000
  -1   7  44       0     736                                                         -82   -0.05    0.00  1.0000
   1  -7 -43    1629     709                                                        1581    0.18    0.00  1.0000
  -1   7  43    1574     777                                                        1527    0.18    0.00  1.0000
   1  -7 -42     796     532                                                         791    0.03    0.00  1.0000
  -1   7  42       0     913                                                         -68    0.03    0.00  1.0000
   1  -7 -41       7     832                                                        -641   -0.80    0.00  1.0000
  -1   7  41     215     518                                                         300   -0.80    0.00  1.0000
   1  -7 -40    3605     722                                                        3926   -0.78    0.00  1.0000
  -1   7  40    3357    1009                                                        3667   -0.78    0.00  1.0000
   1  -7 -39     594     518                                                         477    0.76    0.00  1.0000
  -1   7  39     640     573                                                         518    0.76    0.00  1.0000
   1  -7 -38    2164     872                                                        1608    1.91    0.00  1.0000
  -1   7  38    2869     804                                                        2222    1.91    0.00  1.0000
   1  -7 -37     283     927                                                         491    1.61    0.00  1.0000
  -1   7  37     107     354                                                         245    1.61    0.00  1.0000
   1  -7 -36    2170     573                                                        2372    0.63    0.00  1.0000
  -1   7  36    3205     613                                                        3449    0.63    0.00  1.0000
   1  -7 -35    1858     450                                                        1663    0.69    0.00  1.0000
  -1   7  35    1930     763                                                        1731    0.69    0.00  1.0000
   1  -7 -34   39698    3394                                                       37172    1.91    0.00  1.0000
  -1   7  34   41219    2304                                                       38644    1.91    0.00  1.0000
   1  -7 -33    1277     504                                                        1363    0.35    0.00  1.0000
  -1   7  33    1132     750                                                        1213    0.35    0.00  1.0000
   1  -7 -32   15902    1227                                                       14885   -1.22    0.00  1.0000
  -1   7  32   13687    1336                                                       12745   -1.22    0.00  1.0000
   1  -7 -31   11419    1077                                                       12418   -1.36    0.00  1.0000
  -1   7  31   11458    1622                                                       12459   -1.36    0.00  1.0000
   1  -7 -30    5388     763                                                        6843   -2.77    0.00  1.0000
  -1   7  30    4629     722                                                        5984   -2.77    0.00  1.0000
   1  -7 -29   17993    1240                                                       18388   -0.43    0.00  1.0000
  -1   7  29   17684    2058                                                       18075   -0.43    0.00  1.0000
   1  -7 -28    4584     518                                                        4198    0.86    0.00  1.0000
  -1   7  28    5224     641                                                        4812    0.86    0.00  1.0000
   1  -7 -27    9194     981                                                        8533    1.04    0.00  1.0000
  -1   7  27    9321     927                                                        8656    1.04    0.00  1.0000
   1  -7 -26    1858     600                                                        1527    1.20    0.00  1.0000
  -1   7  26    2337     450                                                        1963    1.20    0.00  1.0000
   1  -7 -25    5936    1090                                                        6325   -0.74    0.00  1.0000
  -1   7  25    5976    1022                                                        6366   -0.74    0.00  1.0000
   1  -7 -24     950     450                                                         123    5.91    0.00  1.0000
  -1   7  24     396     354                                                         -14    5.91    0.00  1.0000
   1  -7 -23   15954    1418                                                       19097   -3.53    0.00  1.0000
  -1   7  23   15780    1867                                                       18906   -3.53    0.00  1.0000
   1  -7 -22      94     327                                                         -27    2.88    0.00  1.0000
  -1   7  22      94     300                                                        -218    2.88    0.00  1.0000
   1  -7 -21    9862     709                                                       11109   -1.81    0.00  1.0000
  -1   7  21    9106    1159                                                       10305   -1.81    0.00  1.0000
   1  -7 -20    2132     436                                                        3081   -2.77    0.00  1.0000
  -1   7  20    1894     436                                                        2794   -2.77    0.00  1.0000
   1  -7 -19     251     204                                                         204    0.47    0.00  1.0000
  -1   7  19     237     436                                                         191    0.47    0.00  1.0000
   1  -7 -18    5488     941                                                        7388   -3.52    0.00  1.0000
  -1   7  18    5582     573                                                        7497   -3.52    0.00  1.0000
   1  -7 -17    4380     354                                                        2713    4.19    0.00  1.0000
  -1   7  17    4758     668                                                        3012    4.19    0.00  1.0000
   1  -7 -16      28     395                                                        -341   -1.56    0.00  1.0000
  -1   7  16      28     300                                                         -55   -1.56    0.00  1.0000
   1  -7 -15    4250     354                                                        3094    2.84    0.00  1.0000
  -1   7  15    4171     573                                                        3026    2.84    0.00  1.0000
   1  -7 -14    8829    1213                                                       12745   -5.62    0.00  1.0000
  -1   7  14    7993     900                                                       11736   -5.62    0.00  1.0000
   1  -7 -13   35443    2358                                                       35755    0.25    0.00  1.0000
  -1   7  13   34750    2972                                                       35059    0.25    0.00  1.0000
   1  -7 -10    1446     286                                                          82   13.95    0.00  1.0000
  -1   7  10    2211     327                                                        -218   13.95    0.00  1.0000
   1  -7  -9      41     204                                                         518    4.89    0.00  1.0000
  -1   7   9       8     245                                                         368    4.89    0.00  1.0000
   1  -7  -8     377     395                                                        1595    6.09    0.00  1.0000
  -1   7   8     194     341                                                        1186    6.09    0.00  1.0000
   1  -7  -7   11182    1213                                                       15076   -5.06    0.00  1.0000
  -1   7   7    9769     927                                                       13427   -5.06    0.00  1.0000
   1  -7  -6   41797    3094                                                       40989    0.59    0.00  1.0000
  -1   7   6   39402    2726                                                       38617    0.59    0.00  1.0000
   1  -7  -5   27894    1568                                                       35141   -6.07    0.00  1.0000
  -1   7   5   25725    2522                                                       32701   -6.07    0.00  1.0000
   1  -7  -4   21802    1908                                                       29266   -6.95    0.00  1.0000
  -1   7   4   20194    1881                                                       27399   -6.95    0.00  1.0000
   1  -7  -3   41675    2563                                                       40239    1.05    0.00  1.0000
  -1   7   3   38733    2713                                                       37349    1.05    0.00  1.0000
   1  -7  -2   83417    3735                                                       70337   -7.01    0.00  1.0000
   1  -7  -1   23525    1663                                                       21306    2.20    0.00  1.0000
   1  -7   0  248024    9774                                                      225146    6.98    0.00  1.0000
   1  -7   1   22593     927                                                       20419    2.20    0.00  1.0000
   1  -7   2   87552    2236                                                       74140   -7.01    0.00  1.0000
   1  -7   3   37181    1200                                                       35850    1.03    0.00  1.0000
   1  -7   4   19877    1363                                                       27031   -6.95    0.00  1.0000
   1  -7  12   10155     559                                                       11109   -1.37    0.00  1.0000
   1  -7  13   31905    1731                                                       32197    0.24    0.00  1.0000
  -1   7 -14    6916     859                                                       10414   -5.60    0.00  1.0000
   1  -7  15    3449     314                                                        2426    2.81    0.00  1.0000
  -1   7 -15    3821     368                                                        2740    2.81    0.00  1.0000
   1  -7  16     101     218                                                         232   -1.54    0.00  1.0000
  -1   7 -16      75     164                                                         191   -1.54    0.00  1.0000
   1  -7  17    4117     354                                                        2495    4.22    0.00  1.0000
  -1   7 -17    3924     286                                                        2345    4.22    0.00  1.0000
   1  -7  18    4533     682                                                        6270   -3.52    0.00  1.0000
  -1   7 -18    4186     532                                                        5861   -3.52    0.00  1.0000
   1  -7  19     129     232                                                          95    0.49    0.00  1.0000
  -1   7 -19     253     218                                                         204    0.49    0.00  1.0000
   1  -7  20    1546     354                                                        2372   -2.79    0.00  1.0000
  -1   7 -20    1425     382                                                        2222   -2.79    0.00  1.0000
  -1   7 -21    7963     845                                                        9092   -1.81    0.00  1.0000
   1  -7  22      94     232                                                        -191    2.88    0.00  1.0000
  -1   7 -22     477     204                                                         177    2.88    0.00  1.0000
   1  -7  23   12004    1186                                                       14763   -3.54    0.00  1.0000
  -1   7 -23   12397    1486                                                       15199   -3.54    0.00  1.0000
   1  -7  24     871     300                                                          95    5.92    0.00  1.0000
  -1   7 -24     397     327                                                         -95    5.92    0.00  1.0000
   1  -7  25    4310     450                                                        4635   -0.72    0.00  1.0000
  -1   7 -25    4928     627                                                        5275   -0.72    0.00  1.0000
   1  -7  26    1119     382                                                         872    1.17    0.00  1.0000
  -1   7 -26    1638     450                                                        1336    1.17    0.00  1.0000
   1  -7  27    6520     722                                                        5984    1.01    0.00  1.0000
  -1   7 -27    6221     709                                                        5698    1.01    0.00  1.0000
  -1   7 -28    3376     532                                                        3053    0.85    0.00  1.0000
   1  -7  29   13858    1145                                                       14217   -0.45    0.00  1.0000
  -1   7 -30    3416     641                                                        4594   -2.77    0.00  1.0000
   1  -7  31    7138     859                                                        7920   -1.34    0.00  1.0000
  -1   7 -31    7617     941                                                        8424   -1.34    0.00  1.0000
  -1   7 -32    9499     968                                                        8724   -1.20    0.00  1.0000
   1  -7  33     773     463                                                         845    0.38    0.00  1.0000
  -1   7 -33     838     463                                                         913    0.38    0.00  1.0000
   1  -7  34   27853    1813                                                       25736    1.92    0.00  1.0000
  -1   7 -34   26249    1799                                                       24195    1.92    0.00  1.0000
   1  -7  35    1166     504                                                        1009    0.71    0.00  1.0000
  -1   7 -35    1283     477                                                        1118    0.71    0.00  1.0000
   1  -7  36    1547     491                                                        1718    0.63    0.00  1.0000
  -1   7 -36    1328     436                                                        1486    0.63    0.00  1.0000
   1  -7  37       2     395                                                          41    1.61    0.00  1.0000
  -1   7 -37     134     409                                                         286    1.61    0.00  1.0000
   1  -7  38    1029     450                                                         654    1.93    0.00  1.0000
  -1   7 -38    1113     327                                                         722    1.93    0.00  1.0000
   1  -7  39     185     450                                                         123    0.75    0.00  1.0000
  -1   7 -39     377     532                                                         286    0.75    0.00  1.0000
   1  -7  40    2407     491                                                        2672   -0.78    0.00  1.0000
  -1   7 -40    2084     409                                                        2331   -0.78    0.00  1.0000
  -1   7 -41       7     504                                                        -327   -0.76    0.00  1.0000
   1  -7  42       0     545                                                        -273    0.00    0.00  1.0000
  -1   7 -42     286     368                                                         286    0.00    0.00  1.0000
  -1   7 -43    1531     491                                                        1486    0.17    0.00  1.0000
   1  -7  44     473     518                                                         463   -0.07    0.00  1.0000
  -1   7 -44     294     504                                                         286   -0.07    0.00  1.0000
   1  -7  45    3205     600                                                        3544   -0.87    0.00  1.0000
  -1   7 -45    2908     859                                                        3231   -0.87    0.00  1.0000
   1  -7  46    1079     682                                                        1254   -0.76    0.00  1.0000
  -1   7 -46     616     627                                                         750   -0.76    0.00  1.0000
   1  -7  47     131     695                                                         232   -1.13    0.00  1.0000
  -1   7 -47      15     477                                                        -204   -1.13    0.00  1.0000
  -1   7 -48     381     695                                                         245    1.15    0.00  1.0000
   1  -7  49    1117     832                                                        1200   -0.36    0.00  1.0000
  -1   7 -49     477     477                                                         532   -0.36    0.00  1.0000
  -1   7 -50      18     845                                                        -259    1.27    0.00  1.0000
   1  -7  51    1961     872                                                        1977   -0.05    0.00  1.0000
  -1   7 -51    4135    1036                                                        4158   -0.05    0.00  1.0000
   1  -7  52    3070    1145                                                        2617    1.26    0.00  1.0000
  -1   7 -52    2611     654                                                        2195    1.26    0.00  1.0000
  -1   7 -53       1     695                                                        -150   -0.36    0.00  1.0000
   1  -7  54    2136    1063                                                        2290    0.49    0.00  1.0000
  -1   7 -54    2005     709                                                        2154    0.49    0.00  1.0000
  -1   7 -55    5163    1104                                                        4580    1.24    0.00  1.0000
   1  -7  56    1305    1118                                                        1159    0.62    0.00  1.0000
  -1   7 -56     632    1022                                                         532    0.62    0.00  1.0000
   1  -7  57     684     845                                                         368    2.10    0.00  1.0000
  -1   7 -57      50     722                                                        -109    2.10    0.00  1.0000
  -1   7 -58     864    1309                                                        1240   -1.73    0.00  1.0000
   1  -7  59     180     627                                                         218   -0.41    0.00  1.0000
  -1   7 -59      95     559                                                         123   -0.41    0.00  1.0000
  -1   7 -60     128     518                                                         218   -1.03    0.00  1.0000
   1  -6 -55    7138    1118                                                        7293    0.27    0.00  1.0000
  -1   6  55    6761    1186                                                        6911    0.27    0.00  1.0000
   1  -6 -54    2872     832                                                        2740    0.37    0.00  1.0000
  -1   6  54    2047    1131                                                        1936    0.37    0.00  1.0000
   1  -6 -53     712     750                                                         709    0.02    0.00  1.0000
  -1   6  53     575    1159                                                         573    0.02    0.00  1.0000
   1  -6 -52      18     777                                                         259    3.70    0.00  1.0000
  -1   6  52     155     941                                                         -27    3.70    0.00  1.0000
   1  -6 -51    2673    1213                                                        2835    0.46    0.00  1.0000
  -1   6  51     796     954                                                         886    0.46    0.00  1.0000
   1  -6 -50    1570     804                                                        1499    0.27    0.00  1.0000
  -1   6  50    2890    1009                                                        2794    0.27    0.00  1.0000
   1  -6 -49     672     995                                                         627   -0.26    0.00  1.0000
  -1   6  49     967     818                                                         913   -0.26    0.00  1.0000
   1  -6 -48     276     627                                                         314   -0.34    0.00  1.0000
  -1   6  48       1     845                                                       -1322   -0.34    0.00  1.0000
   1  -6 -47    2198     995                                                        2249    0.16    0.00  1.0000
  -1   6  47    3939    1281                                                        4008    0.16    0.00  1.0000
   1  -6 -46     974     695                                                         927   -0.23    0.00  1.0000
  -1   6  46     226     763                                                         204   -0.23    0.00  1.0000
   1  -6 -45    1898     791                                                        1554   -1.23    0.00  1.0000
  -1   6  45    1641     736                                                        1322   -1.23    0.00  1.0000
   1  -6 -44    1150     927                                                        1663   -2.04    0.00  1.0000
  -1   6  44    1298     763                                                        1840   -2.04    0.00  1.0000
   1  -6 -43    1740     750                                                        2249   -1.70    0.00  1.0000
  -1   6  43     723     682                                                        1063   -1.70    0.00  1.0000
   1  -6 -42    2879     722                                                        3803   -2.38    0.00  1.0000
  -1   6  42    2419     968                                                        3271   -2.38    0.00  1.0000
   1  -6 -41    7910     832                                                        7524   -0.65    0.00  1.0000
  -1   6  41    6903     818                                                        6543   -0.65    0.00  1.0000
   1  -6 -40      37     436                                                         382   -4.00    0.00  1.0000
  -1   6  40    1202     927                                                        2317   -4.00    0.00  1.0000
   1  -6 -39    3215     845                                                        3217    0.00    0.00  1.0000
  -1   6  39    3992     777                                                        3994    0.00    0.00  1.0000
   1  -6 -38    9055     750                                                        8329    1.16    0.00  1.0000
   1  -6 -37     722     477                                                         518    1.23    0.00  1.0000
  -1   6  37     174     463                                                          82    1.23    0.00  1.0000
   1  -6 -36    2663     532                                                        2808   -0.41    0.00  1.0000
  -1   6  36    1591     763                                                        1704   -0.41    0.00  1.0000
   1  -6 -35   89726    6652                                                       91192    0.72    0.00  1.0000
  -1   6  35   87576    4185                                                       89025    0.72    0.00  1.0000
   1  -6 -34    3629     668                                                        3026    1.55    0.00  1.0000
  -1   6  34    4505    1186                                                        3830    1.55    0.00  1.0000
   1  -6 -33    1360     463                                                        1404    0.18    0.00  1.0000
  -1   6  33     664     477                                                         695    0.18    0.00  1.0000
   1  -6 -32    5719     859                                                        4880    1.71    0.00  1.0000
  -1   6  32    5512     859                                                        4689    1.71    0.00  1.0000
   1  -6 -31      63     409                                                        -477   -2.36    0.00  1.0000
  -1   6  31      63     368                                                        -123   -2.36    0.00  1.0000
   1  -6 -30    4101     491                                                        3544    1.34    0.00  1.0000
  -1   6  30    5777    1213                                                        5112    1.34    0.00  1.0000
   1  -6 -29    1900     477                                                        1690   -0.74    0.00  1.0000
  -1   6  29    2145     436                                                        1922   -0.74    0.00  1.0000
   1  -6 -28     692     600                                                         872   -0.96    0.00  1.0000
  -1   6  28     154     559                                                         245   -0.96    0.00  1.0000
   1  -6 -27   12680    1268                                                       13399    0.93    0.00  1.0000
  -1   6  27   13251    1022                                                       13986    0.93    0.00  1.0000
   1  -6 -26     239     722                                                         218    0.20    0.00  1.0000
  -1   6  26     182     300                                                         164    0.20    0.00  1.0000
   1  -6 -25   12047     872                                                       10482   -2.19    0.00  1.0000
  -1   6  25   11345    1336                                                        9828   -2.19    0.00  1.0000
   1  -6 -24   10401     941                                                       14531   -5.51    0.00  1.0000
  -1   6  24    8604    1486                                                       12391   -5.51    0.00  1.0000
   1  -6 -23    7887     668                                                       10169   -3.57    0.00  1.0000
  -1   6  23    8152    1050                                                       10469   -3.57    0.00  1.0000
   1  -6 -22    2413     586                                                        5671   -7.77    0.00  1.0000
  -1   6  22    3299     613                                                        6993   -7.77    0.00  1.0000
   1  -6 -21   16215     818                                                       12363   -4.79    0.00  1.0000
  -1   6  21   16044    1118                                                       12214   -4.79    0.00  1.0000
   1  -6 -20       1     314                                                          55    2.16    0.00  1.0000
  -1   6  20      51     286                                                         204    2.16    0.00  1.0000
   1  -6 -19    4913     600                                                        5902    2.00    0.00  1.0000
   1  -6 -18   12163    1022                                                       10073    2.95    0.00  1.0000
  -1   6  18   12912     941                                                       10755    2.95    0.00  1.0000
   1  -6 -17     215     395                                                        1063    5.34    0.00  1.0000
  -1   6  17     259     477                                                        1159    5.34    0.00  1.0000
   1  -6 -16   49416    2481                                                       46905    1.70    0.00  1.0000
  -1   6  16   50604    2999                                                       48063    1.70    0.00  1.0000
   1  -6 -14    7716    1268                                                       10223   -3.94    0.00  1.0000
  -1   6  14    5966     859                                                        8192   -3.94    0.00  1.0000
   1  -6 -13   31342    2781                                                       33833    2.05    0.00  1.0000
   1  -6 -12     311     314                                                         450    1.06    0.00  1.0000
  -1   6  12     915     423                                                        1145    1.06    0.00  1.0000
  -1   6  11   52588    3599                                                       58178    3.53    0.00  1.0000
   1  -6 -10    6384     423                                                        2072   10.21    0.00  1.0000
  -1   6  10    6879     341                                                        2358   10.21    0.00  1.0000
   1  -6  -9    3205     504                                                        5493   -5.20    0.00  1.0000
  -1   6   9    3487     613                                                        5861   -5.20    0.00  1.0000
   1  -6  -8   31334    1622                                                       16316   14.63    0.00  1.0000
   1  -6  -7      26     191                                                        -218   -1.51    0.00  1.0000
  -1   6   7     106     314                                                         232   -1.51    0.00  1.0000
   1  -6  -6     527     191                                                         259    2.04    0.00  1.0000
  -1   6   6     253     245                                                          82    2.04    0.00  1.0000
   1  -6  -5  131923    5861                                                      105246  -11.51    0.00  1.0000
   1  -6  -3    8606    1254                                                       13359   -6.77    0.00  1.0000
  -1   6   3    8267    1281                                                       12936   -6.77    0.00  1.0000
   1  -6  -2   10567    1227                                                       14204   -4.86    0.00  1.0000
   1  -6  -1   18657    1799                                                       23895    5.34    0.00  1.0000
   1  -6   2   10963     763                                                       14667   -4.87    0.00  1.0000
   1  -6  10    6677     232                                                        2236   10.22    0.00  1.0000
  -1   6 -11   45796    2699                                                       51021    3.53    0.00  1.0000
  -1   6 -12     426     150                                                         586    1.06    0.00  1.0000
   1  -6  13   27994    1568                                                       30370    2.06    0.00  1.0000
  -1   6 -13   27994    1608                                                       30370    2.06    0.00  1.0000
   1  -6  14    5807     791                                                        7988   -3.91    0.00  1.0000
  -1   6 -14    5540     763                                                        7674   -3.91    0.00  1.0000
  -1   6 -15    4009     423                                                        4485    1.08    0.00  1.0000
   1  -6  16   44734    2713                                                       42338    1.70    0.00  1.0000
  -1   6 -16   40935    2495                                                       38644    1.70    0.00  1.0000
   1  -6  17      69     259                                                         682    5.31    0.00  1.0000
  -1   6 -17      69     273                                                         682    5.31    0.00  1.0000
  -1   6 -18   11951     981                                                        9883    2.94    0.00  1.0000
   1  -6  19    4070     463                                                        4962    1.97    0.00  1.0000
  -1   6 -19    4391     627                                                        5316    1.97    0.00  1.0000
  -1   6 -20      52     177                                                         -27    2.14    0.00  1.0000
   1  -6  21   14600    1090                                                       10959   -4.79    0.00  1.0000
  -1   6 -21   14521    1063                                                       10891   -4.79    0.00  1.0000
  -1   6 -22    2278     750                                                        5466   -7.78    0.00  1.0000
   1  -6  23    6766    1009                                                        8888   -3.57    0.00  1.0000
  -1   6 -23    6469     654                                                        8547   -3.57    0.00  1.0000
   1  -6  24    8337    1159                                                       12077   -5.52    0.00  1.0000
  -1   6 -24    7100    1254                                                       10578   -5.52    0.00  1.0000
   1  -6  25    9202     791                                                        7852   -2.17    0.00  1.0000
  -1   6 -25    9363     845                                                        8001   -2.17    0.00  1.0000
  -1   6 -26     295     395                                                         273    0.19    0.00  1.0000
   1  -6  27   12096     981                                                       12813    0.95    0.00  1.0000
  -1   6 -27   10113     832                                                       10769    0.95    0.00  1.0000
  -1   6 -28     416     395                                                         559   -0.96    0.00  1.0000
   1  -6  29    1408     382                                                        1227   -0.74    0.00  1.0000
  -1   6 -29    1422     354                                                        1240   -0.74    0.00  1.0000
  -1   6 -30    3537     423                                                        3012    1.36    0.00  1.0000
   1  -6  31      64     314                                                         -95   -2.38    0.00  1.0000
  -1   6 -31      64     245                                                        -109   -2.38    0.00  1.0000
  -1   6 -32    3739     559                                                        3067    1.71    0.00  1.0000
   1  -6  33     478     436                                                         504    0.17    0.00  1.0000
  -1   6 -33    1066     300                                                        1104    0.17    0.00  1.0000
  -1   6 -34    1679     477                                                        1281    1.54    0.00  1.0000
   1  -6  35   52608    3312                                                       53761    0.74    0.00  1.0000
  -1   6 -35   48753    3544                                                       49863    0.74    0.00  1.0000
   1  -6  36    1419     668                                                        1527   -0.42    0.00  1.0000
   1  -6  37     493     477                                                         327    1.23    0.00  1.0000
  -1   6 -37      87     409                                                          27    1.23    0.00  1.0000
   1  -6  38    7030     804                                                        6393    1.15    0.00  1.0000
  -1   6 -38    6544     450                                                        5930    1.15    0.00  1.0000
   1  -6  39    3621     559                                                        3626    0.01    0.00  1.0000
  -1   6 -39    3880     791                                                        3885    0.01    0.00  1.0000
   1  -6  40      42     436                                                         395   -3.99    0.00  1.0000
  -1   6 -40       6     409                                                         123   -3.99    0.00  1.0000
   1  -6  41    5314     941                                                        5016   -0.62    0.00  1.0000
   1  -6  42     881     559                                                        1418   -2.37    0.00  1.0000
  -1   6 -42    1773     491                                                        2508   -2.37    0.00  1.0000
   1  -6  43    1028     654                                                        1431   -1.72    0.00  1.0000
  -1   6 -43     970     573                                                        1363   -1.72    0.00  1.0000
   1  -6  44     902     709                                                        1363   -2.04    0.00  1.0000
  -1   6 -44     271     695                                                         545   -2.04    0.00  1.0000
   1  -6  45     574     627                                                         395   -1.21    0.00  1.0000
  -1   6 -45    1757     641                                                        1431   -1.21    0.00  1.0000
   1  -6  46     567     518                                                         532   -0.22    0.00  1.0000
  -1   6 -46       1     763                                                        -286   -0.22    0.00  1.0000
   1  -6  47    1406     804                                                        1445    0.15    0.00  1.0000
  -1   6 -47    2011     559                                                        2058    0.15    0.00  1.0000
   1  -6  48       1     682                                                        -586   -0.34    0.00  1.0000
  -1   6 -48     173     695                                                         204   -0.34    0.00  1.0000
   1  -6  49     529     504                                                         491   -0.25    0.00  1.0000
  -1   6 -49     727     559                                                         682   -0.25    0.00  1.0000
  -1   6 -50    1376     845                                                        1309    0.27    0.00  1.0000
   1  -6  51     978     818                                                        1077    0.46    0.00  1.0000
  -1   6 -51    2475     900                                                        2631    0.46    0.00  1.0000
   1  -6  52     156     832                                                        -504    3.70    0.00  1.0000
  -1   6 -52     156     586                                                        -218    3.70    0.00  1.0000
   1  -6  53     536     845                                                         532    0.03    0.00  1.0000
  -1   6 -53     536     818                                                         532    0.03    0.00  1.0000
   1  -6  54    1534     859                                                        1431    0.40    0.00  1.0000
  -1   6 -54    1435     695                                                        1336    0.40    0.00  1.0000
  -1   6 -55    2574     777                                                        2658    0.24    0.00  1.0000
   1  -6  56    4120     927                                                        4062    0.13    0.00  1.0000
  -1   6 -56    3186    1390                                                        3135    0.13    0.00  1.0000
   1  -6  57    4138    1186                                                        4389    0.57    0.00  1.0000
  -1   6 -57    1862     777                                                        2031    0.57    0.00  1.0000
   1  -6  58    1948    1254                                                        2236   -0.94    0.00  1.0000
  -1   6 -58    1078    1309                                                        1295   -0.94    0.00  1.0000
   1  -6  59    3022    1336                                                        2740   -0.78    0.00  1.0000
  -1   6 -59    3094     872                                                        2808   -0.78    0.00  1.0000
  -1   6 -60     621     777                                                         722   -0.58    0.00  1.0000
  -1   6 -61    2362    1145                                                        2304   -0.18    0.00  1.0000
   1  -5 -56    3016    1336                                                        3040    0.07    0.00  1.0000
  -1   5  56    4442    1881                                                        4471    0.07    0.00  1.0000
   1  -5 -55    2595    1377                                                        2358    0.71    0.00  1.0000
  -1   5  55    1151    1527                                                         995    0.71    0.00  1.0000
   1  -5 -54      14     763                                                         -27    1.10    0.00  1.0000
   1  -5 -53    1330    1213                                                        1268   -0.25    0.00  1.0000
  -1   5  53    1956    1309                                                        1881   -0.25    0.00  1.0000
   1  -5 -52    5728    1295                                                        6570    1.60    0.00  1.0000
  -1   5  52    6761    1554                                                        7674    1.60    0.00  1.0000
   1  -5 -51    8710    1540                                                        8220    0.79    0.00  1.0000
  -1   5  51    7656    2045                                                        7197    0.79    0.00  1.0000
   1  -5 -50    1085     777                                                        1322    1.02    0.00  1.0000
  -1   5  50     467    1240                                                         627    1.02    0.00  1.0000
   1  -5 -49    1637     722                                                        1636    0.00    0.00  1.0000
  -1   5  49    1337     818                                                        1336    0.00    0.00  1.0000
   1  -5 -48    2104     763                                                        2753    1.96    0.00  1.0000
  -1   5  48    2356    1077                                                        3040    1.96    0.00  1.0000
   1  -5 -47    2153     709                                                        2454   -0.93    0.00  1.0000
  -1   5  47    1141     859                                                        1363   -0.93    0.00  1.0000
   1  -5 -46    2553    1090                                                        2740    0.54    0.00  1.0000
  -1   5  46    2264     695                                                        2440    0.54    0.00  1.0000
   1  -5 -45    6938    1022                                                        7143   -0.36    0.00  1.0000
  -1   5  45    6347    1145                                                        6543   -0.36    0.00  1.0000
   1  -5 -44    4016     941                                                        3435   -1.41    0.00  1.0000
  -1   5  44    5291     750                                                        4621   -1.41    0.00  1.0000
   1  -5 -43     160     450                                                         218   -0.64    0.00  1.0000
  -1   5  43     575     981                                                         682   -0.64    0.00  1.0000
   1  -5 -42     766     859                                                         532   -1.37    0.00  1.0000
  -1   5  42    2107     791                                                        1704   -1.37    0.00  1.0000
   1  -5 -41    3903     627                                                        4307   -0.94    0.00  1.0000
  -1   5  41    3372     886                                                        3749   -0.94    0.00  1.0000
   1  -5 -40    8084     886                                                        6966   -1.91    0.00  1.0000
  -1   5  40    8245     927                                                        7115   -1.91    0.00  1.0000
   1  -5 -39    6198    1090                                                        6229   -0.06    0.00  1.0000
  -1   5  39    6253    1063                                                        6284   -0.06    0.00  1.0000
   1  -5 -38   10784    1172                                                       10401   -0.55    0.00  1.0000
  -1   5  38   10561    1022                                                       10182   -0.55    0.00  1.0000
   1  -5 -37   47004    3367                                                       45010    1.38    0.00  1.0000
  -1   5  37   47714    3694                                                       45705    1.38    0.00  1.0000
   1  -5 -36    7346     777                                                        7443    0.17    0.00  1.0000
  -1   5  36    8768     954                                                        8874    0.17    0.00  1.0000
   1  -5 -35   92974    4607                                                       94000   -0.50    0.00  1.0000
  -1   5  35  101706    7006                                                      102779   -0.50    0.00  1.0000
   1  -5 -34   16028    2086                                                       16071    0.05    0.00  1.0000
  -1   5  34   20017    1867                                                       20065    0.05    0.00  1.0000
   1  -5 -33    3221     627                                                        3830   -1.53    0.00  1.0000
   1  -5 -32       0     450                                                         -95    0.13    0.00  1.0000
  -1   5  32       0     477                                                        -273    0.13    0.00  1.0000
   1  -5 -31    5797    1268                                                        7020   -2.27    0.00  1.0000
  -1   5  31    7116    1118                                                        8465   -2.27    0.00  1.0000
   1  -5 -30    4495     627                                                        4307   -0.42    0.00  1.0000
  -1   5  30    3464     518                                                        3299   -0.42    0.00  1.0000
   1  -5 -29     432     409                                                         600   -1.11    0.00  1.0000
  -1   5  29     944     641                                                        1186   -1.11    0.00  1.0000
   1  -5 -28    5851     709                                                        8260    4.27    0.00  1.0000
  -1   5  28    5166     791                                                        7443    4.27    0.00  1.0000
   1  -5 -27      28     491                                                        -354    1.56    0.00  1.0000
  -1   5  27      59     395                                                         164    1.56    0.00  1.0000
   1  -5 -26    7410     763                                                        9515    3.40    0.00  1.0000
  -1   5  26    7086    1200                                                        9147    3.40    0.00  1.0000
   1  -5 -25    2393     504                                                        3122   -2.07    0.00  1.0000
  -1   5  25    2548     695                                                        3299   -2.07    0.00  1.0000
   1  -5 -24    6635     613                                                        7402    1.36    0.00  1.0000
  -1   5  24    7216     722                                                        8015    1.36    0.00  1.0000
   1  -5 -23    1675     559                                                         722   -4.18    0.00  1.0000
  -1   5  23    1941     327                                                         900   -4.18    0.00  1.0000
   1  -5 -22    5124     573                                                        2590   -6.15    0.00  1.0000
  -1   5  22    4444     327                                                        2113   -6.15    0.00  1.0000
   1  -5 -21    1432     545                                                        2045   -2.20    0.00  1.0000
  -1   5  21     797     368                                                        1268   -2.20    0.00  1.0000
   1  -5 -20   14562     736                                                        8928   -7.77    0.00  1.0000
  -1   5  20   15809     845                                                        9910   -7.77    0.00  1.0000
   1  -5 -19       1     286                                                         -95   -0.22    0.00  1.0000
   1  -5 -18   41850    1622                                                       27399  -11.59    0.00  1.0000
  -1   5  18   43262    3176                                                       28544  -11.59    0.00  1.0000
   1  -5 -17   17616     804                                                       11014    8.25    0.00  1.0000
   1  -5 -16    4315     709                                                        4103   -0.49    0.00  1.0000
  -1   5  16    4176     463                                                        3967   -0.49    0.00  1.0000
   1  -5 -15   73676    4880                                                       70909    1.53    0.00  1.0000
  -1   5  15   74287    5343                                                       71509    1.53    0.00  1.0000
   1  -5 -14   12080    1200                                                        9078   -4.34    0.00  1.0000
  -1   5  14   11561     682                                                        8629   -4.34    0.00  1.0000
   1  -5 -13  147144    6557                                                      144313    1.10    0.00  1.0000
  -1   5  13  149664    9923                                                      146808    1.10    0.00  1.0000
   1  -5 -12   35344    3435                                                       43824    6.33    0.00  1.0000
  -1   5  12   32669    2222                                                       40839    6.33    0.00  1.0000
   1  -5 -11  464672   23350                                                      459724    1.08    0.00  1.0000
  -1   5  11  451419   19997                                                      446543    1.08    0.00  1.0000
  -1   5  10   26898    2685                                                       40035   10.71    0.00  1.0000
   1  -5  -9   51914    3312                                                       53843   -1.24    0.00  1.0000
  -1   5   9   51513    4171                                                       53434   -1.24    0.00  1.0000
   1  -5  -8    1048     354                                                         436    3.43    0.00  1.0000
  -1   5   8    1006     314                                                         409    3.43    0.00  1.0000
   1  -5  -7   16961    1090                                                        9310  -10.02    0.00  1.0000
  -1   5   7   17548    1036                                                        9746  -10.02    0.00  1.0000
   1  -5  -6   54126    3122                                                       44901   -6.16    0.00  1.0000
   1  -5  -5   43236    4880                                                       72477  -18.19    0.00  1.0000
   1  -5  -4   71054    2481                                                       36954  -22.06    0.00  1.0000
  -1   5   4   71356    2563                                                       37172  -22.06    0.00  1.0000
   1  -5  -3    1085     286                                                        1786    2.78    0.00  1.0000
  -1   5   3     650     259                                                        1213    2.78    0.00  1.0000
   1  -5  -2     453     232                                                         777    1.97    0.00  1.0000
   1  -5  -1   27289    1745                                                       28489    1.07    0.00  1.0000
  -1   5   1   29317    2222                                                       30561    1.07    0.00  1.0000
   1  -5   0   98198    5139                                                      100734    1.19    0.00  1.0000
   1  -5   1   27670    1663                                                       28898    1.08    0.00  1.0000
   1  -5   2     442     136                                                         763    1.97    0.00  1.0000
  -1   5  -8    1431     123                                                         695    3.42    0.00  1.0000
   1  -5   9   48103    2631                                                       49972   -1.25    0.00  1.0000
  -1   5 -10   21498    2086                                                       33355   10.69    0.00  1.0000
   1  -5  11  426142   15308                                                      421448    1.07    0.00  1.0000
  -1   5 -11  403963   16426                                                      399393    1.07    0.00  1.0000
   1  -5  12   31667    2222                                                       39721    6.34    0.00  1.0000
  -1   5 -12   29226    2440                                                       36981    6.34    0.00  1.0000
   1  -5  13  129682    6338                                                      127056    1.09    0.00  1.0000
  -1   5 -13  119186    6693                                                      116669    1.09    0.00  1.0000
  -1   5 -14   11991     750                                                        8997   -4.35    0.00  1.0000
   1  -5  15   69835    3912                                                       67133    1.53    0.00  1.0000
  -1   5 -15   62616    2972                                                       60059    1.53    0.00  1.0000
   1  -5  16    4420     382                                                        4198   -0.50    0.00  1.0000
  -1   5 -16    3510     477                                                        3312   -0.50    0.00  1.0000
   1  -5  17   16828     832                                                       10387    8.26    0.00  1.0000
  -1   5 -17   17348    1159                                                       10796    8.26    0.00  1.0000
   1  -5  18   36850    1677                                                       23391  -11.58    0.00  1.0000
  -1   5 -18   38403    2017                                                       24632  -11.58    0.00  1.0000
  -1   5 -19       1     259                                                        -259   -0.24    0.00  1.0000
   1  -5  20   13978     913                                                        8465   -7.78    0.00  1.0000
  -1   5 -20   13504     968                                                        8097   -7.78    0.00  1.0000
   1  -5  21    1005     314                                                        1527   -2.20    0.00  1.0000
   1  -5  22    4067     286                                                        1854   -6.15    0.00  1.0000
  -1   5 -22    5375     409                                                        2767   -6.15    0.00  1.0000
   1  -5  23     600     273                                                         109   -4.17    0.00  1.0000
  -1   5 -23    1777     368                                                         791   -4.17    0.00  1.0000
   1  -5  24    7275     804                                                        8083    1.37    0.00  1.0000
  -1   5 -24    5805     995                                                        6529    1.37    0.00  1.0000
   1  -5  25    2387     518                                                        3108   -2.05    0.00  1.0000
  -1   5 -25    2184     477                                                        2876   -2.05    0.00  1.0000
   1  -5  26    6187     791                                                        8124    3.41    0.00  1.0000
  -1   5 -26    6342    1090                                                        8301    3.41    0.00  1.0000
   1  -5  27     120     327                                                         259    1.56    0.00  1.0000
  -1   5 -27     197     314                                                         368    1.56    0.00  1.0000
   1  -5  28    4481    1022                                                        6611    4.27    0.00  1.0000
  -1   5 -28    4403     545                                                        6516    4.27    0.00  1.0000
   1  -5  29     542     314                                                         736   -1.15    0.00  1.0000
  -1   5 -29     214     327                                                         341   -1.15    0.00  1.0000
   1  -5  30    3130     600                                                        2972   -0.42    0.00  1.0000
  -1   5 -30    3003     314                                                        2849   -0.42    0.00  1.0000
   1  -5  31    4184     641                                                        5234   -2.28    0.00  1.0000
  -1   5 -31    4698     722                                                        5807   -2.28    0.00  1.0000
   1  -5  32       0     423                                                        -354    0.10    0.00  1.0000
  -1   5 -32     248     273                                                         259    0.10    0.00  1.0000
   1  -5  33    1767     600                                                        2236   -1.56    0.00  1.0000
  -1   5 -33    1754     532                                                        2222   -1.56    0.00  1.0000
   1  -5  34   12167     886                                                       12214    0.06    0.00  1.0000
  -1   5 -34   11364     886                                                       11409    0.06    0.00  1.0000
  -1   5 -35   54231    4921                                                       55002   -0.49    0.00  1.0000
   1  -5  36    5670     859                                                        5766    0.19    0.00  1.0000
  -1   5 -36    5116     545                                                        5207    0.19    0.00  1.0000
  -1   5 -37   27546    2017                                                       25995    1.41    0.00  1.0000
   1  -5  38    7398     695                                                        7088   -0.54    0.00  1.0000
  -1   5 -38    7037    1077                                                        6734   -0.54    0.00  1.0000
   1  -5  39    5304     763                                                        5343   -0.08    0.00  1.0000
  -1   5 -39    4585     491                                                        4621   -0.08    0.00  1.0000
   1  -5  40    5153     750                                                        4267   -1.92    0.00  1.0000
  -1   5 -40    5273     886                                                        4376   -1.92    0.00  1.0000
   1  -5  41    2486     491                                                        2808   -0.93    0.00  1.0000
  -1   5 -41    1606     463                                                        1867   -0.93    0.00  1.0000
   1  -5  42    1197     641                                                         900   -1.37    0.00  1.0000
  -1   5 -42    1461     354                                                        1131   -1.37    0.00  1.0000
   1  -5  43     955     545                                                        1090   -0.63    0.00  1.0000
  -1   5 -43     160     463                                                         218   -0.63    0.00  1.0000
   1  -5  44    3160     668                                                        2644   -1.42    0.00  1.0000
  -1   5 -44    2652     654                                                        2181   -1.42    0.00  1.0000
   1  -5  45    4256     886                                                        4416   -0.36    0.00  1.0000
  -1   5 -45    4524     586                                                        4689   -0.36    0.00  1.0000
   1  -5  46    2399     832                                                        2576    0.53    0.00  1.0000
  -1   5 -46    2110     872                                                        2276    0.53    0.00  1.0000
   1  -5  47     743     763                                                         927   -0.95    0.00  1.0000
  -1   5 -47    1113     559                                                        1336   -0.95    0.00  1.0000
   1  -5  48    1377     504                                                        1908    1.95    0.00  1.0000
  -1   5 -48    1079     518                                                        1554    1.95    0.00  1.0000
   1  -5  49     750     804                                                         750    0.00    0.00  1.0000
  -1   5 -49     627     777                                                         627    0.00    0.00  1.0000
   1  -5  50     515     722                                                         682    1.02    0.00  1.0000
  -1   5 -50      68     559                                                         136    1.02    0.00  1.0000
   1  -5  51    6229    1104                                                        5821    0.78    0.00  1.0000
  -1   5 -51    5197     981                                                        4825    0.78    0.00  1.0000
   1  -5  52    6485    1445                                                        7388    1.61    0.00  1.0000
  -1   5 -52    4353     722                                                        5098    1.61    0.00  1.0000
   1  -5  53     825    1063                                                         777   -0.25    0.00  1.0000
  -1   5 -53     895     927                                                         845   -0.25    0.00  1.0000
   1  -5  54     188    1050                                                         300    1.10    0.00  1.0000
  -1   5 -54     135     981                                                         232    1.10    0.00  1.0000
   1  -5  55    1648     900                                                        1459    0.71    0.00  1.0000
  -1   5 -55    1546     736                                                        1363    0.71    0.00  1.0000
   1  -5  56    4421    1309                                                        4457    0.08    0.00  1.0000
  -1   5 -56    1966    1172                                                        1990    0.08    0.00  1.0000
   1  -5  57    8581    1322                                                        8179    0.65    0.00  1.0000
  -1   5 -57    7659    1159                                                        7279    0.65    0.00  1.0000
  -1   5 -58    4305     954                                                        4021   -0.65    0.00  1.0000
   1  -5  59    4781    1104                                                        5057   -0.59    0.00  1.0000
  -1   5 -59    5497    1431                                                        5793   -0.59    0.00  1.0000
   1  -5  60    2272    1527                                                        2140   -0.42    0.00  1.0000
  -1   5 -60    3211     941                                                        3053   -0.42    0.00  1.0000
  -1   5 -61    4951    1363                                                        4812    0.30    0.00  1.0000
   1  -4 -57     344     900                                                         491    1.07    0.00  1.0000
  -1   4  57     448    1050                                                         613    1.07    0.00  1.0000
   1  -4 -56    1286     804                                                        1554    1.06    0.00  1.0000
  -1   4  56    2164    1445                                                        2508    1.06    0.00  1.0000
   1  -4 -55    1917     941                                                        1895   -0.07    0.00  1.0000
  -1   4  55     544     954                                                         532   -0.07    0.00  1.0000
   1  -4 -54     115     791                                                         409    2.82    0.00  1.0000
  -1   4  54     233    1431                                                         613    2.82    0.00  1.0000
   1  -4 -53    3478     886                                                        3585    0.27    0.00  1.0000
  -1   4  53    4513    1077                                                        4635    0.27    0.00  1.0000
   1  -4 -52    1609    1022                                                        1131    1.92    0.00  1.0000
  -1   4  52      42    1281                                                        -832    1.92    0.00  1.0000
   1  -4 -51     763     682                                                         722   -0.23    0.00  1.0000
  -1   4  51    1182    1022                                                        1131   -0.23    0.00  1.0000
   1  -4 -50     969    1063                                                         954   -0.07    0.00  1.0000
  -1   4  50    1148    1090                                                        1131   -0.07    0.00  1.0000
   1  -4 -49    8003     872                                                        7606   -0.67    0.00  1.0000
   1  -4 -48    1141     927                                                        1349   -0.88    0.00  1.0000
  -1   4  48     658    1050                                                         818   -0.88    0.00  1.0000
   1  -4 -47    6920     886                                                        6761   -0.29    0.00  1.0000
   1  -4 -46   10077    1090                                                       10005    0.11    0.00  1.0000
  -1   4  46   11076    1813                                                       11000    0.11    0.00  1.0000
   1  -4 -45   12065    1063                                                       11341   -0.99    0.00  1.0000
   1  -4 -44      28     981                                                        -109   -1.57    0.00  1.0000
  -1   4  44      28    1077                                                        -259   -1.57    0.00  1.0000
   1  -4 -43    8185    1390                                                        7565   -1.04    0.00  1.0000
  -1   4  43   10816    1200                                                       10101   -1.04    0.00  1.0000
   1  -4 -42    1680     981                                                        1854   -0.61    0.00  1.0000
  -1   4  42    1719     763                                                        1895   -0.61    0.00  1.0000
   1  -4 -41    7236    1118                                                        7129   -0.19    0.00  1.0000
  -1   4  41    6880     886                                                        6775   -0.19    0.00  1.0000
   1  -4 -40    6951    1322                                                        7606   -1.14    0.00  1.0000
  -1   4  40    7734    1009                                                        8424   -1.14    0.00  1.0000
   1  -4 -39   21221    2140                                                       21292    0.07    0.00  1.0000
  -1   4  39   23943    1540                                                       24018    0.07    0.00  1.0000
   1  -4 -38     263     395                                                         204    0.58    0.00  1.0000
  -1   4  38       4     736                                                        -204    0.58    0.00  1.0000
   1  -4 -37   24274    2317                                                       24904    0.60    0.00  1.0000
  -1   4  37   24866    1990                                                       25504    0.60    0.00  1.0000
   1  -4 -36   12227    1186                                                       12500    0.36    0.00  1.0000
  -1   4  36   13319    1499                                                       13604    0.36    0.00  1.0000
   1  -4 -35   39588    3490                                                       40730    0.85    0.00  1.0000
  -1   4  35   41604    2576                                                       42775    0.85    0.00  1.0000
   1  -4 -34   37580    1949                                                       31747    4.65    0.00  1.0000
  -1   4  34   44274    3762                                                       37922    4.65    0.00  1.0000
   1  -4 -33    2378     545                                                        2140   -0.74    0.00  1.0000
  -1   4  33    2406     573                                                        2167   -0.74    0.00  1.0000
   1  -4 -32   23706    2072                                                       25218    1.43    0.00  1.0000
  -1   4  32   26815    2822                                                       28421    1.43    0.00  1.0000
   1  -4 -31    1900     491                                                        1172   -2.79    0.00  1.0000
  -1   4  31    1726     463                                                        1036   -2.79    0.00  1.0000
   1  -4 -30     150     368                                                          27    2.10    0.00  1.0000
  -1   4  30      50     532                                                         -14    2.10    0.00  1.0000
   1  -4 -29    5175     722                                                        4662   -1.09    0.00  1.0000
  -1   4  29    5619     886                                                        5084   -1.09    0.00  1.0000
   1  -4 -28     292     259                                                         -95   -5.08    0.00  1.0000
  -1   4  28    2099     504                                                         832   -5.08    0.00  1.0000
   1  -4 -27    9478    1131                                                       11300    2.66    0.00  1.0000
  -1   4  27   10229    1009                                                       12118    2.66    0.00  1.0000
   1  -4 -26     310     314                                                         423   -0.88    0.00  1.0000
  -1   4  26     571     613                                                         722   -0.88    0.00  1.0000
   1  -4 -25    1371     382                                                        1608   -0.91    0.00  1.0000
  -1   4  25    1865     409                                                        2140   -0.91    0.00  1.0000
   1  -4 -24     643     273                                                         927    1.51    0.00  1.0000
  -1   4  24     631     273                                                         913    1.51    0.00  1.0000
   1  -4 -23    4429     382                                                        3299   -2.71    0.00  1.0000
  -1   4  23    3905     395                                                        2849   -2.71    0.00  1.0000
   1  -4 -22     742     300                                                         109    5.00    0.00  1.0000
  -1   4  22    1540     354                                                         504    5.00    0.00  1.0000
   1  -4 -21   12264     818                                                        9515   -3.92    0.00  1.0000
  -1   4  21   12573     872                                                        9787   -3.92    0.00  1.0000
   1  -4 -20   30827    2086                                                       24536    5.62    0.00  1.0000
  -1   4  20   30797    1431                                                       24509    5.62    0.00  1.0000
   1  -4 -19   22979    1499                                                       23977    0.97    0.00  1.0000
  -1   4  19   22112    2154                                                       23091    0.97    0.00  1.0000
   1  -4 -18    1999     600                                                        6529   10.71    0.00  1.0000
  -1   4  18    1509     586                                                        5616   10.71    0.00  1.0000
   1  -4 -17     428     354                                                        1581    5.69    0.00  1.0000
  -1   4  17     644     573                                                        1977    5.69    0.00  1.0000
   1  -4 -16   14840    1077                                                       14967    0.15    0.00  1.0000
  -1   4  16   14840    1036                                                       14967    0.15    0.00  1.0000
   1  -4 -15  346509   17012                                                      339729   -1.72    0.00  1.0000
  -1   4  15  336390   18416                                                      329710   -1.72    0.00  1.0000
   1  -4 -14    7569    1758                                                       22669  -18.87    0.00  1.0000
  -1   4  14    8252    1472                                                       23841  -18.87    0.00  1.0000
   1  -4 -13  192241   13836                                                      199138    2.31    0.00  1.0000
  -1   4  13  182185   10101                                                      188901    2.31    0.00  1.0000
   1  -4 -12   35416    2399                                                       46032   -7.82    0.00  1.0000
  -1   4  12   33268    2345                                                       43579   -7.82    0.00  1.0000
   1  -4 -11   38399    2167                                                       38072   -0.25    0.00  1.0000
  -1   4  11   39782    2903                                                       39449   -0.25    0.00  1.0000
   1  -4 -10    2731     559                                                        2522    0.61    0.00  1.0000
  -1   4  10    2219     423                                                        2031    0.61    0.00  1.0000
   1  -4  -9   42678    2058                                                       29825  -10.06    0.00  1.0000
  -1   4   9   43297    1936                                                       30343  -10.06    0.00  1.0000
   1  -4  -8   17241    2699                                                       38004   18.89    0.00  1.0000
   1  -4  -7  202492   10469                                                      191668   -3.62    0.00  1.0000
  -1   4   7  198904   10959                                                      188178   -3.62    0.00  1.0000
   1  -4  -6    7954    1104                                                       11505   -5.37    0.00  1.0000
  -1   4   6    7513    1240                                                       10973   -5.37    0.00  1.0000
  -1   4   4    1146     245                                                        -150  -10.05    0.00  1.0000
  -1   4   3   39528    2236                                                       40798   -0.94    0.00  1.0000
  -1   4   2  280176   12200                                                      271833   -2.36    0.00  1.0000
  -1   4   1      26     259                                                        1309   12.06    0.00  1.0000
   1  -4   1      10     177                                                        1527   12.10    0.00  1.0000
  -1   4  -6    6543     613                                                        9787   -5.36    0.00  1.0000
   1  -4   7  196671    7156                                                      186024   -3.61    0.00  1.0000
  -1   4  -7  185749    7374                                                      175406   -3.61    0.00  1.0000
   1  -4   8   18897    2304                                                       40416   18.87    0.00  1.0000
  -1   4  -8   14926    1854                                                       34500   18.87    0.00  1.0000
   1  -4   9   44149    2058                                                       31079  -10.04    0.00  1.0000
  -1   4  -9   41574    1895                                                       28925  -10.04    0.00  1.0000
   1  -4  10    2131     259                                                        1949    0.60    0.00  1.0000
  -1   4 -10    2075     218                                                        1895    0.60    0.00  1.0000
  -1   4 -11   37412    2385                                                       37104   -0.24    0.00  1.0000
  -1   4 -12   31388    3340                                                       41466   -7.85    0.00  1.0000
   1  -4  13  195141   10700                                                      202014    2.29    0.00  1.0000
  -1   4 -13  178910    9433                                                      185493    2.29    0.00  1.0000
   1  -4  14    7496    1704                                                       22560  -18.88    0.00  1.0000
  -1   4 -14    7011    1827                                                       21714  -18.88    0.00  1.0000
   1  -4  15  328990   14681                                                      322377   -1.72    0.00  1.0000
  -1   4 -15  324708   16453                                                      318138   -1.72    0.00  1.0000
  -1   4 -16   12562     981                                                       12691    0.17    0.00  1.0000
   1  -4  17     580     409                                                        1867    5.70    0.00  1.0000
  -1   4 -17     696     477                                                        2072    5.70    0.00  1.0000
   1  -4  18    1551     668                                                        5698   10.72    0.00  1.0000
  -1   4 -18    1334     763                                                        5275   10.72    0.00  1.0000
   1  -4  19   20081    1513                                                       21006    0.96    0.00  1.0000
  -1   4 -19   21533    1799                                                       22491    0.96    0.00  1.0000
   1  -4  20   29548    1636                                                       23418    5.60    0.00  1.0000
  -1   4 -20   29870    2017                                                       23705    5.60    0.00  1.0000
  -1   4 -21   11343    1104                                                        8710   -3.91    0.00  1.0000
   1  -4  22     705     300                                                          95    4.99    0.00  1.0000
  -1   4 -22     283     191                                                         -95    4.99    0.00  1.0000
   1  -4  23    3769     504                                                        2726   -2.73    0.00  1.0000
  -1   4 -23    4072     600                                                        2985   -2.73    0.00  1.0000
   1  -4  24    1048     423                                                        1404    1.51    0.00  1.0000
  -1   4 -24     541     245                                                         804    1.51    0.00  1.0000
   1  -4  25    1052     273                                                        1254   -0.89    0.00  1.0000
  -1   4 -25    1366     423                                                        1595   -0.89    0.00  1.0000
   1  -4  26     951     368                                                        1145   -0.89    0.00  1.0000
  -1   4 -26     228     204                                                         327   -0.89    0.00  1.0000
   1  -4  27    9254    1090                                                       11069    2.68    0.00  1.0000
  -1   4 -27    7801    1022                                                        9474    2.68    0.00  1.0000
   1  -4  28     293     395                                                        -259   -5.08    0.00  1.0000
  -1   4 -28     293     232                                                         -82   -5.08    0.00  1.0000
   1  -4  29    4567     491                                                        4076   -1.11    0.00  1.0000
  -1   4 -29    4884     722                                                        4376   -1.11    0.00  1.0000
   1  -4  30     496     354                                                         232    2.09    0.00  1.0000
  -1   4 -30     535     273                                                         259    2.09    0.00  1.0000
   1  -4  31    2263     491                                                        1459   -2.80    0.00  1.0000
  -1   4 -31    2006     436                                                        1254   -2.80    0.00  1.0000
   1  -4  32   22949    2222                                                       24427    1.43    0.00  1.0000
  -1   4 -32   19677    1227                                                       21047    1.43    0.00  1.0000
   1  -4  33    1661     600                                                        1459   -0.76    0.00  1.0000
  -1   4 -33    1148     477                                                         981   -0.76    0.00  1.0000
   1  -4  34   29930    2126                                                       24781    4.62    0.00  1.0000
  -1   4 -34   26173    1431                                                       21374    4.62    0.00  1.0000
   1  -4  35   29862    2331                                                       30847    0.84    0.00  1.0000
  -1   4 -35   25760    2345                                                       26676    0.84    0.00  1.0000
   1  -4  36    9783    1104                                                       10046    0.39    0.00  1.0000
  -1   4 -36    8856     777                                                        9106    0.39    0.00  1.0000
   1  -4  37   19253    2126                                                       19792    0.57    0.00  1.0000
  -1   4 -37   18340    1554                                                       18866    0.57    0.00  1.0000
   1  -4  38       4     450                                                        -491    0.58    0.00  1.0000
  -1   4 -38       4     395                                                        -164    0.58    0.00  1.0000
   1  -4  39   14744    1159                                                       14817    0.09    0.00  1.0000
  -1   4 -39   13833    1595                                                       13904    0.09    0.00  1.0000
   1  -4  40    5259     654                                                        5821   -1.12    0.00  1.0000
  -1   4 -40    5089     682                                                        5643   -1.12    0.00  1.0000
   1  -4  41    4795     832                                                        4716   -0.17    0.00  1.0000
  -1   4 -41    3668     586                                                        3599   -0.17    0.00  1.0000
   1  -4  42    1226     722                                                        1377   -0.62    0.00  1.0000
  -1   4 -42     842     423                                                         968   -0.62    0.00  1.0000
  -1   4 -43    6722    1009                                                        6161   -1.04    0.00  1.0000
   1  -4  44     368     777                                                         600   -1.58    0.00  1.0000
  -1   4 -44      28     559                                                         -68   -1.58    0.00  1.0000
   1  -4  45   10204    1022                                                        9528   -1.01    0.00  1.0000
  -1   4 -45    9033     845                                                        8397   -1.01    0.00  1.0000
   1  -4  46    6463    1254                                                        6407    0.10    0.00  1.0000
  -1   4 -46    5450     913                                                        5398    0.10    0.00  1.0000
   1  -4  47    4022     654                                                        3899   -0.29    0.00  1.0000
  -1   4 -47    4561     668                                                        4430   -0.29    0.00  1.0000
   1  -4  48      86     804                                                         150   -0.88    0.00  1.0000
  -1   4 -48      28     436                                                          68   -0.88    0.00  1.0000
   1  -4  49    5259     763                                                        4948   -0.65    0.00  1.0000
  -1   4 -49    5344     709                                                        5030   -0.65    0.00  1.0000
   1  -4  50       0     804                                                         -55   -0.05    0.00  1.0000
  -1   4 -50     745     504                                                         736   -0.05    0.00  1.0000
   1  -4  51     239     573                                                         218   -0.21    0.00  1.0000
  -1   4 -51     984     586                                                         941   -0.21    0.00  1.0000
  -1   4 -52     264     600                                                          95    1.93    0.00  1.0000
   1  -4  53    2664     750                                                        2753    0.25    0.00  1.0000
  -1   4 -53    3214    1172                                                        3312    0.25    0.00  1.0000
   1  -4  54      90     900                                                        -136    2.82    0.00  1.0000
  -1   4 -54     216     668                                                         586    2.82    0.00  1.0000
   1  -4  55     710     900                                                         695   -0.09    0.00  1.0000
  -1   4 -55    1013    1077                                                         995   -0.09    0.00  1.0000
   1  -4  56    1574    1131                                                        1867    1.05    0.00  1.0000
  -1   4 -56     808     791                                                        1022    1.05    0.00  1.0000
  -1   4 -57     755    1077                                                         968    1.08    0.00  1.0000
   1  -4  58     377    1118                                                         573    1.34    0.00  1.0000
  -1   4 -58      43    1063                                                         123    1.34    0.00  1.0000
   1  -4  59    5397    1309                                                        4989   -0.84    0.00  1.0000
  -1   4 -59    3775     954                                                        3435   -0.84    0.00  1.0000
   1  -4  60     190     941                                                         232   -0.43    0.00  1.0000
  -1   4 -60     201    1336                                                         245   -0.43    0.00  1.0000
   1  -4  61    4774    1581                                                        4621   -0.33    0.00  1.0000
  -1   4 -61    6241    1036                                                        6066   -0.33    0.00  1.0000
   1  -3 -58    3184    1077                                                        3476   -0.75    0.00  1.0000
  -1   3  58    3655    1227                                                        3967   -0.75    0.00  1.0000
   1  -3 -57     418     845                                                         382    0.27    0.00  1.0000
  -1   3  57     673     913                                                         627    0.27    0.00  1.0000
   1  -3 -56    2461    1390                                                        2576   -0.34    0.00  1.0000
  -1   3  56    2049     818                                                        2154   -0.34    0.00  1.0000
   1  -3 -55     545     804                                                         559    0.09    0.00  1.0000
  -1   3  55     613    1077                                                         627    0.09    0.00  1.0000
   1  -3 -54    3702    1418                                                        3694    0.02    0.00  1.0000
  -1   3  54    3457     777                                                        3449    0.02    0.00  1.0000
   1  -3 -53    2519     818                                                        2345    0.52    0.00  1.0000
  -1   3  53    2165    1322                                                        2004    0.52    0.00  1.0000
   1  -3 -52    2259    1240                                                        1881    1.24    0.00  1.0000
  -1   3  52    2379     872                                                        1990    1.24    0.00  1.0000
   1  -3 -51    5540     913                                                        5357    0.37    0.00  1.0000
  -1   3  51    8446    1336                                                        8220    0.37    0.00  1.0000
   1  -3 -50    1718     791                                                        1322    1.51    0.00  1.0000
  -1   3  50     623     695                                                         395    1.51    0.00  1.0000
   1  -3 -49     964     654                                                         968   -0.02    0.00  1.0000
  -1   3  49    1290    1131                                                        1295   -0.02    0.00  1.0000
   1  -3 -48     220     586                                                         191    0.31    0.00  1.0000
  -1   3  48       1     750                                                         -95    0.31    0.00  1.0000
   1  -3 -47   13541    1295                                                       14190   -0.82    0.00  1.0000
  -1   3  47   15993    2167                                                       16698   -0.82    0.00  1.0000
   1  -3 -46      78     613                                                         232   -1.91    0.00  1.0000
  -1   3  46      85     641                                                         245   -1.91    0.00  1.0000
   1  -3 -45    8132    1104                                                        8519   -0.63    0.00  1.0000
  -1   3  45   10346    1063                                                       10782   -0.63    0.00  1.0000
   1  -3 -44    1752     627                                                        2672   -2.92    0.00  1.0000
  -1   3  44    1252     709                                                        2045   -2.92    0.00  1.0000
   1  -3 -43   26646    2631                                                       27276   -0.57    0.00  1.0000
  -1   3  43   29314    1908                                                       29975   -0.57    0.00  1.0000
   1  -3 -42     835     559                                                         327   -3.21    0.00  1.0000
  -1   3  42    1794     641                                                         995   -3.21    0.00  1.0000
   1  -3 -41    3905     900                                                        4471   -1.30    0.00  1.0000
  -1   3  41    4467     627                                                        5071   -1.30    0.00  1.0000
   1  -3 -40     367     600                                                         886   -3.16    0.00  1.0000
  -1   3  40    1622     872                                                        2590   -3.16    0.00  1.0000
   1  -3 -39    4156     927                                                        4307   -0.34    0.00  1.0000
  -1   3  39    4586     722                                                        4744   -0.34    0.00  1.0000
   1  -3 -38    1934     559                                                        2467   -1.69    0.00  1.0000
   1  -3 -37   25752    2767                                                       25218    0.50    0.00  1.0000
  -1   3  37   24664    2726                                                       24141    0.50    0.00  1.0000
   1  -3 -36   24142    1663                                                       21714    2.38    0.00  1.0000
   1  -3 -35    6142    1131                                                        6148    0.01    0.00  1.0000
  -1   3  35    7381    1554                                                        7388    0.01    0.00  1.0000
   1  -3 -34   12301    1718                                                       16916    5.68    0.00  1.0000
  -1   3  34   15797    2426                                                       20978    5.68    0.00  1.0000
   1  -3 -33     158     559                                                         218   -0.65    0.00  1.0000
  -1   3  33    1219     395                                                        1377   -0.65    0.00  1.0000
   1  -3 -32   46848    3476                                                       40648    4.40    0.00  1.0000
  -1   3  32   48238    2822                                                       41943    4.40    0.00  1.0000
   1  -3 -31    2280     654                                                        1854   -1.40    0.00  1.0000
  -1   3  31    1916     368                                                        1527   -1.40    0.00  1.0000
   1  -3 -30    1952     382                                                        2031    0.26    0.00  1.0000
  -1   3  30    1338     450                                                        1404    0.26    0.00  1.0000
   1  -3 -29   20426    1472                                                       21237   -0.83    0.00  1.0000
  -1   3  29   19545    1349                                                       20338   -0.83    0.00  1.0000
   1  -3 -28     948     368                                                         463    2.76    0.00  1.0000
  -1   3  28    1325     368                                                         736    2.76    0.00  1.0000
   1  -3 -27   20817    1431                                                       20092    0.75    0.00  1.0000
  -1   3  27   21359    2426                                                       20624    0.75    0.00  1.0000
   1  -3 -26   29804    3326                                                       33833   -3.35    0.00  1.0000
  -1   3  26   33238    2031                                                       37486   -3.35    0.00  1.0000
   1  -3 -25     998     341                                                        1281   -1.25    0.00  1.0000
  -1   3  25     796     477                                                        1050   -1.25    0.00  1.0000
   1  -3 -24    2736     832                                                        5275   -6.03    0.00  1.0000
  -1   3  24    2185     477                                                        4498   -6.03    0.00  1.0000
   1  -3 -23   39643    2535                                                       42107   -1.81    0.00  1.0000
  -1   3  23   41998    3749                                                       44533   -1.81    0.00  1.0000
   1  -3 -22     846     668                                                        3094   -7.89    0.00  1.0000
  -1   3  22     932     504                                                        3258   -7.89    0.00  1.0000
   1  -3 -21    9552     722                                                        9760   -0.31    0.00  1.0000
  -1   3  21   11468    1595                                                       11696   -0.31    0.00  1.0000
   1  -3 -20   22839    1608                                                       25245   -2.30    0.00  1.0000
  -1   3  20   20496    1540                                                       22778   -2.30    0.00  1.0000
   1  -3 -19    3335     545                                                        3203    0.34    0.00  1.0000
  -1   3  19    3530     423                                                        3394    0.34    0.00  1.0000
   1  -3 -18    7841    1227                                                       18497  -14.09    0.00  1.0000
  -1   3  18    8484    2058                                                       19479  -14.09    0.00  1.0000
   1  -3 -17  424380   18143                                                      403823    4.74    0.00  1.0000
  -1   3  17  438673   14640                                                      417768    4.74    0.00  1.0000
   1  -3 -16    7214     941                                                        6979   -0.41    0.00  1.0000
  -1   3  16    7076    1077                                                        6843   -0.41    0.00  1.0000
   1  -3 -15   20639    1022                                                       17216   -3.70    0.00  1.0000
  -1   3  15   21116    1240                                                       17652   -3.70    0.00  1.0000
   1  -3 -14    3990    1418                                                       13249   15.42    0.00  1.0000
  -1   3  14    3997    1050                                                       13263   15.42    0.00  1.0000
   1  -3 -13   82657    6870                                                       93673   -5.51    0.00  1.0000
  -1   3  13   77861    4921                                                       88562   -5.51    0.00  1.0000
   1  -3 -12    1966    1227                                                       15867   24.23    0.00  1.0000
  -1   3  12    1563    1499                                                       14681   24.23    0.00  1.0000
   1  -3 -11   28021    1309                                                       19165   -8.60    0.00  1.0000
  -1   3  11   25904    1104                                                       17421   -8.60    0.00  1.0000
   1  -3 -10   10871    1295                                                       21687   12.76    0.00  1.0000
  -1   3  10   11511    1254                                                       22587   12.76    0.00  1.0000
   1  -3  -9    1627     245                                                         -41  -11.97    0.00  1.0000
  -1   3   9    1627     327                                                        -232  -11.97    0.00  1.0000
   1  -3  -8   19607    3367                                                       54756   27.89    0.00  1.0000
  -1   3   8   20303    3830                                                       55915   27.89    0.00  1.0000
   1  -3  -7   94324    7225                                                      124957  -13.76    0.00  1.0000
  -1   3   7   91402    8138                                                      121590  -13.76    0.00  1.0000
   1  -3  -6    1045     204                                                         586    2.42    0.00  1.0000
  -1   3   6    1028     300                                                         573    2.42    0.00  1.0000
   1  -3  -5   43615    4471                                                       70773  -16.97    0.00  1.0000
   1  -3  -4    2578    1745                                                       20733  -27.67    0.00  1.0000
  -1   3   4    3128    1840                                                       22246  -27.67    0.00  1.0000
  -1   3   3  283023   12118                                                      276058    1.95    0.00  1.0000
   1  -3  -1   66490    3871                                                       69151    1.52    0.00  1.0000
  -1   3   1   67386    3858                                                       70064    1.52    0.00  1.0000
  -1   3   0  305591   17312                                                      482829   42.16    0.00  1.0000
   1  -3   1   59186    2863                                                       61681    1.51    0.00  1.0000
  -1   3  -5   41020    3135                                                       67474  -16.98    0.00  1.0000
  -1   3  -6    1086     109                                                         613    2.44    0.00  1.0000
  -1   3  -7   86975    5330                                                      116506  -13.78    0.00  1.0000
   1  -3   8   18362    3326                                                       52644   27.88    0.00  1.0000
  -1   3  -8   19202    3558                                                       54061   27.88    0.00  1.0000
  -1   3  -9    1631     150                                                         -82  -11.99    0.00  1.0000
   1  -3  10   11347    1936                                                       22355   12.76    0.00  1.0000
  -1   3 -10   10864    1581                                                       21674   12.76    0.00  1.0000
  -1   3 -11   24776    1418                                                       16494   -8.60    0.00  1.0000
   1  -3  12    2007    1540                                                       15989   24.24    0.00  1.0000
  -1   3 -12    1552    1050                                                       14653   24.24    0.00  1.0000
   1  -3  13   81604    5412                                                       92474   -5.47    0.00  1.0000
  -1   3 -13   79607    5180                                                       90347   -5.47    0.00  1.0000
   1  -3  14    4209    1377                                                       13645   15.42    0.00  1.0000
  -1   3 -14    3693    1118                                                       12704   15.42    0.00  1.0000
  -1   3 -15   18373    1063                                                       15171   -3.67    0.00  1.0000
   1  -3  16    6770     777                                                        6543   -0.41    0.00  1.0000
  -1   3 -16    6853     722                                                        6625   -0.41    0.00  1.0000
   1  -3  17  420816   18252                                                      400429    4.72    0.00  1.0000
  -1   3 -17  408279   12922                                                      388202    4.72    0.00  1.0000
   1  -3  18    7816    1622                                                       18457  -14.08    0.00  1.0000
  -1   3 -18    7630    1936                                                       18170  -14.08    0.00  1.0000
   1  -3  19    2936     627                                                        2822    0.32    0.00  1.0000
  -1   3 -19    2853     627                                                        2740    0.32    0.00  1.0000
   1  -3  20   21903    2126                                                       24250   -2.29    0.00  1.0000
  -1   3 -20   19328    1499                                                       21537   -2.29    0.00  1.0000
   1  -3  21    9548     927                                                        9760   -0.32    0.00  1.0000
  -1   3 -21    9184    1063                                                        9392   -0.32    0.00  1.0000
   1  -3  22     682     532                                                        2781   -7.91    0.00  1.0000
  -1   3 -22     609     518                                                        2631   -7.91    0.00  1.0000
   1  -3  23   41321    2385                                                       43851   -1.82    0.00  1.0000
  -1   3 -23   39231    2304                                                       41698   -1.82    0.00  1.0000
   1  -3  24    2227     545                                                        4553   -6.02    0.00  1.0000
  -1   3 -24    1832     586                                                        3980   -6.02    0.00  1.0000
   1  -3  25     381     436                                                         559   -1.24    0.00  1.0000
  -1   3 -25     336     273                                                         504   -1.24    0.00  1.0000
   1  -3  26   30822    2086                                                       34923   -3.36    0.00  1.0000
  -1   3 -26   26682    2249                                                       30507   -3.36    0.00  1.0000
   1  -3  27   19399    1867                                                       18675    0.78    0.00  1.0000
  -1   3 -27   17383    1186                                                       16698    0.78    0.00  1.0000
   1  -3  28     707     232                                                         300    2.76    0.00  1.0000
  -1   3 -28     929     300                                                         450    2.76    0.00  1.0000
  -1   3 -29   16820    1036                                                       17557   -0.83    0.00  1.0000
   1  -3  30    1400     395                                                        1472    0.28    0.00  1.0000
  -1   3 -30    1414     368                                                        1486    0.28    0.00  1.0000
   1  -3  31    1239     545                                                         927   -1.41    0.00  1.0000
  -1   3 -31    1223     491                                                         913   -1.41    0.00  1.0000
   1  -3  32   40617    2699                                                       34855    4.40    0.00  1.0000
  -1   3 -32   39380    1895                                                       33710    4.40    0.00  1.0000
   1  -3  33     423     327                                                         518   -0.66    0.00  1.0000
  -1   3 -33     252     573                                                         327   -0.66    0.00  1.0000
   1  -3  34   10570    1636                                                       14844    5.65    0.00  1.0000
  -1   3 -34    8247     913                                                       12064    5.65    0.00  1.0000
   1  -3  35    5579     573                                                        5589    0.02    0.00  1.0000
  -1   3 -35    4639     777                                                        4648    0.02    0.00  1.0000
   1  -3  36   20306    1840                                                       18089    2.38    0.00  1.0000
  -1   3 -36   18396    1063                                                       16289    2.38    0.00  1.0000
   1  -3  37   21987    1281                                                       21483    0.51    0.00  1.0000
  -1   3 -37   17917    1786                                                       17462    0.51    0.00  1.0000
   1  -3  38    2005     641                                                        2549   -1.70    0.00  1.0000
  -1   3 -38    1430     314                                                        1895   -1.70    0.00  1.0000
   1  -3  39    3748     600                                                        3885   -0.33    0.00  1.0000
  -1   3 -39    2585     763                                                        2699   -0.33    0.00  1.0000
   1  -3  40    1239     695                                                        2099   -3.16    0.00  1.0000
  -1   3 -40     653     382                                                        1309   -3.16    0.00  1.0000
   1  -3  41    3025     491                                                        3530   -1.31    0.00  1.0000
  -1   3 -41    3139     913                                                        3653   -1.31    0.00  1.0000
   1  -3  42    1302     518                                                         641   -3.20    0.00  1.0000
  -1   3 -42     812     327                                                         314   -3.20    0.00  1.0000
   1  -3  43   22241    1772                                                       22819   -0.57    0.00  1.0000
  -1   3 -43   22039    2072                                                       22614   -0.57    0.00  1.0000
   1  -3  44    1078     627                                                        1813   -2.89    0.00  1.0000
  -1   3 -44     769     395                                                        1404   -2.89    0.00  1.0000
   1  -3  45    6517    1145                                                        6856   -0.62    0.00  1.0000
  -1   3 -45    4926     750                                                        5221   -0.62    0.00  1.0000
   1  -3  46     219     763                                                         450   -1.91    0.00  1.0000
  -1   3 -46      41     709                                                        -382   -1.91    0.00  1.0000
   1  -3  47   10039     941                                                       10591   -0.81    0.00  1.0000
  -1   3 -47   10505    1036                                                       11069   -0.81    0.00  1.0000
   1  -3  48       1     859                                                        -218    0.33    0.00  1.0000
  -1   3 -48       1     722                                                        -273    0.33    0.00  1.0000
   1  -3  49     609     491                                                         613   -0.03    0.00  1.0000
  -1   3 -49     922     532                                                         927   -0.03    0.00  1.0000
   1  -3  50     393     872                                                         218    1.51    0.00  1.0000
  -1   3 -50     483     736                                                         286    1.51    0.00  1.0000
   1  -3  51    4900    1145                                                        4730    0.36    0.00  1.0000
  -1   3 -51    5870     886                                                        5684    0.36    0.00  1.0000
   1  -3  52     960     750                                                         722    1.22    0.00  1.0000
  -1   3 -52    1879     777                                                        1540    1.22    0.00  1.0000
   1  -3  53    3194    1159                                                        2999    0.52    0.00  1.0000
  -1   3 -53    2235     559                                                        2072    0.52    0.00  1.0000
   1  -3  54    2911    1159                                                        2903    0.02    0.00  1.0000
  -1   3 -54    4167    1418                                                        4158    0.02    0.00  1.0000
   1  -3  55     248     995                                                         259    0.10    0.00  1.0000
  -1   3 -55       0     600                                                        -450    0.10    0.00  1.0000
   1  -3  56    2033     981                                                        2140   -0.35    0.00  1.0000
  -1   3 -56    2113     927                                                        2222   -0.35    0.00  1.0000
   1  -3  57     585    1200                                                         545    0.25    0.00  1.0000
  -1   3 -57    1188    1063                                                        1131    0.25    0.00  1.0000
   1  -3  58    2988    1022                                                        3271   -0.75    0.00  1.0000
  -1   3 -58    2494     981                                                        2753   -0.75    0.00  1.0000
   1  -3  59    1493     845                                                        1854   -1.31    0.00  1.0000
  -1   3 -59    1201    1172                                                        1527   -1.31    0.00  1.0000
   1  -3  60    4579    1568                                                        4594   -0.03    0.00  1.0000
  -1   3 -60    5694     941                                                        5711   -0.03    0.00  1.0000
   1  -3  61     276    1595                                                         273    0.03    0.00  1.0000
  -1   3 -61       0     845                                                        -354    0.03    0.00  1.0000
   1  -2 -58     176    1009                                                         491    2.64    0.00  1.0000
  -1   2  58      79     995                                                        -245    2.64    0.00  1.0000
   1  -2 -57       5     859                                                        -423    0.64    0.00  1.0000
  -1   2  57       5     900                                                        -259    0.64    0.00  1.0000
   1  -2 -56    3429    1390                                                        3530    0.25    0.00  1.0000
  -1   2  56    3618     941                                                        3721    0.25    0.00  1.0000
   1  -2 -55    1925     845                                                        1799    0.43    0.00  1.0000
  -1   2  55    1345    1295                                                        1240    0.43    0.00  1.0000
   1  -2 -54    1105     736                                                        1459    1.47    0.00  1.0000
  -1   2  54    1344     886                                                        1731    1.47    0.00  1.0000
   1  -2 -53   16987    1349                                                       17870    0.99    0.00  1.0000
   1  -2 -52    1959     818                                                        2140   -0.59    0.00  1.0000
  -1   2  52    3086     968                                                        3312   -0.59    0.00  1.0000
   1  -2 -51    3777     981                                                        3571    0.51    0.00  1.0000
  -1   2  51    6265     845                                                        5998    0.51    0.00  1.0000
   1  -2 -50   10631    1240                                                        9787   -1.24    0.00  1.0000
  -1   2  50    9350    1159                                                        8560   -1.24    0.00  1.0000
   1  -2 -49    7009    1036                                                        6979   -0.05    0.00  1.0000
  -1   2  49    5985    1036                                                        5957   -0.05    0.00  1.0000
   1  -2 -48      87     641                                                          41   -0.88    0.00  1.0000
  -1   2  48     705     709                                                         559   -0.88    0.00  1.0000
   1  -2 -47    3182     641                                                        2972   -0.56    0.00  1.0000
  -1   2  47    2630     981                                                        2440   -0.56    0.00  1.0000
   1  -2 -46      11     654                                                        -150    1.00    0.00  1.0000
  -1   2  46      11     600                                                        -314    1.00    0.00  1.0000
   1  -2 -45    1082     518                                                         859   -1.06    0.00  1.0000
  -1   2  45    1051     845                                                         832   -1.06    0.00  1.0000
   1  -2 -44    2553    1090                                                        3108    1.55    0.00  1.0000
  -1   2  44    2950     682                                                        3544    1.55    0.00  1.0000
   1  -2 -43   14166    1227                                                       13495   -0.85    0.00  1.0000
  -1   2  43   14138    1636                                                       13468   -0.85    0.00  1.0000
   1  -2 -42    4912    1200                                                        5452    1.11    0.00  1.0000
  -1   2  42    4874     777                                                        5412    1.11    0.00  1.0000
   1  -2 -41     473     450                                                         559   -0.58    0.00  1.0000
  -1   2  41       4     722                                                        -164   -0.58    0.00  1.0000
   1  -2 -40     266     682                                                          95   -1.96    0.00  1.0000
  -1   2  40    1286     491                                                         859   -1.96    0.00  1.0000
   1  -2 -39     524     395                                                         491   -0.22    0.00  1.0000
  -1   2  39     510     777                                                         477   -0.22    0.00  1.0000
   1  -2 -38       5     436                                                         191   -3.53    0.00  1.0000
  -1   2  38      31     477                                                          41   -3.53    0.00  1.0000
   1  -2 -37   18408    1554                                                       18320   -0.10    0.00  1.0000
  -1   2  37   19611    2426                                                       19520   -0.10    0.00  1.0000
   1  -2 -36   14548    1022                                                       12445   -2.69    0.00  1.0000
  -1   2  36   13190    1063                                                       11191   -2.69    0.00  1.0000
   1  -2 -35   70193    6502                                                       70105    0.05    0.00  1.0000
  -1   2  35   66020    5439                                                       65934    0.05    0.00  1.0000
   1  -2 -34    1580     504                                                        1527    0.20    0.00  1.0000
  -1   2  34    2217     463                                                        2154    0.20    0.00  1.0000
   1  -2 -33   27954    2236                                                       27494   -0.41    0.00  1.0000
  -1   2  33   26112    2576                                                       25667   -0.41    0.00  1.0000
   1  -2 -32    4340     750                                                        5480    2.42    0.00  1.0000
  -1   2  32    4864     573                                                        6066    2.42    0.00  1.0000
   1  -2 -31   10537    1036                                                       11082   -0.78    0.00  1.0000
  -1   2  31   10909    1131                                                       11464   -0.78    0.00  1.0000
   1  -2 -30   12758    1390                                                       16739    4.88    0.00  1.0000
  -1   2  30   13175    1418                                                       17216    4.88    0.00  1.0000
   1  -2 -29      80     491                                                          82    0.04    0.00  1.0000
  -1   2  29     147     245                                                         150    0.04    0.00  1.0000
   1  -2 -28   10456    1118                                                       13508   -4.15    0.00  1.0000
  -1   2  28    9703    1390                                                       12650   -4.15    0.00  1.0000
   1  -2 -27   22774    1431                                                       23841    1.04    0.00  1.0000
  -1   2  27   20511    2004                                                       21524    1.04    0.00  1.0000
   1  -2 -26    2094     327                                                         654   -6.00    0.00  1.0000
   1  -2 -25   16624    1990                                                       16180   -0.51    0.00  1.0000
  -1   2  25   19787    2454                                                       19302   -0.51    0.00  1.0000
   1  -2 -24   52924    4635                                                       63957    6.78    0.00  1.0000
  -1   2  24   56277    4744                                                       67638    6.78    0.00  1.0000
   1  -2 -23     864     559                                                        1390   -2.34    0.00  1.0000
   1  -2 -22   27959    2154                                                       22996   -4.62    0.00  1.0000
  -1   2  22   28274    1690                                                       23282   -4.62    0.00  1.0000
   1  -2 -21     915     423                                                        1718   -3.32    0.00  1.0000
   1  -2 -20   27486    2086                                                       26267   -1.10    0.00  1.0000
   1  -2 -19  195519   10251                                                      191463   -1.37    0.00  1.0000
  -1   2  19  205932    7511                                                      201768   -1.37    0.00  1.0000
   1  -2 -18   10054    1090                                                        7633    3.83    0.00  1.0000
  -1   2  18   10475    1077                                                        8001    3.83    0.00  1.0000
   1  -2 -17    1873     491                                                        1131    2.86    0.00  1.0000
  -1   2  17    2458     395                                                        1595    2.86    0.00  1.0000
   1  -2 -16   51749    2440                                                       48104   -2.42    0.00  1.0000
  -1   2  16   54872    2672                                                       51117   -2.42    0.00  1.0000
   1  -2 -15     528     341                                                         150    3.19    0.00  1.0000
  -1   2  15     116     191                                                         -14    3.19    0.00  1.0000
   1  -2 -14   10240    1227                                                       19070  -10.95    0.00  1.0000
  -1   2  14   11286    1649                                                       20488  -10.95    0.00  1.0000
   1  -2 -13     851     286                                                        1527    2.94    0.00  1.0000
  -1   2  13    1215     395                                                        2004    2.94    0.00  1.0000
   1  -2 -12   39120    5984                                                       84172  -27.40    0.00  1.0000
  -1   2  12   34310    6488                                                       77043  -27.40    0.00  1.0000
   1  -2 -11   56574    3094                                                       64503   -4.78    0.00  1.0000
  -1   2  11   52952    4144                                                       60631   -4.78    0.00  1.0000
   1  -2 -10  187506   17884                                                      501545   81.67    0.00  1.0000
  -1   2  10  198814   25722                                                      519933   81.67    0.00  1.0000
   1  -2  -9     656     695                                                        5902  -15.21    0.00  1.0000
  -1   2   9     396     736                                                        5057  -15.21    0.00  1.0000
   1  -2  -8     144     273                                                         218   -0.84    0.00  1.0000
  -1   2   8    1317     409                                                        1527   -0.84    0.00  1.0000
   1  -2  -7   13015    1472                                                       30329  -17.83    0.00  1.0000
  -1   2   7   12446    1636                                                       29457  -17.83    0.00  1.0000
   1  -2  -6  130431    5711                                                      132100   -0.68    0.00  1.0000
  -1   2   6  133830    7947                                                      135521   -0.68    0.00  1.0000
   1  -2  -5   22538     477                                                        7661  -18.58    0.00  1.0000
  -1   2   5   20949     613                                                        6747  -18.58    0.00  1.0000
   1  -2  -4   36126     750                                                       10278  -26.32    0.00  1.0000
   1  -2  -3  489688   18293                                                      460924   -6.19    0.00  1.0000
   1  -2  -2  211501    4389                                                       83314  -50.83    0.00  1.0000
  -1   2   2  205766    3844                                                       79729  -50.83    0.00  1.0000
   1  -2  -1  158177    6870                                                      148770    3.56    0.00  1.0000
  -1   2   1  157742    7075                                                      148348    3.56    0.00  1.0000
   1  -2   0  162845     545                                                        7211  -94.56    0.00  1.0000
  -1   2   0  164828     436                                                        7633  -94.56    0.00  1.0000
   1  -2   1  143599    5493                                                      134730    3.53    0.00  1.0000
  -1   2  -1  137489    4703                                                      128814    3.53    0.00  1.0000
   1  -2   5   21692     545                                                        7170  -18.58    0.00  1.0000
  -1   2  -5   22165     641                                                        7443  -18.58    0.00  1.0000
   1  -2   6  134666    7265                                                      136339   -0.67    0.00  1.0000
  -1   2  -6  128096    6366                                                      129728   -0.67    0.00  1.0000
   1  -2   8     693     204                                                         859   -0.90    0.00  1.0000
  -1   2  -8     840     191                                                        1022   -0.90    0.00  1.0000
   1  -2   9     534     532                                                        5534  -15.23    0.00  1.0000
  -1   2  -9     509     504                                                        5452  -15.23    0.00  1.0000
   1  -2  10  187901   22805                                                      502281   81.69    0.00  1.0000
  -1   2 -10  183252   24577                                                      494661   81.69    0.00  1.0000
   1  -2  11   52294    2713                                                       59936   -4.79    0.00  1.0000
   1  -2  12   35337    4471                                                       78625  -27.43    0.00  1.0000
  -1   2 -12   31956    4757                                                       73540  -27.43    0.00  1.0000
   1  -2  13    1075     409                                                        1813    2.91    0.00  1.0000
  -1   2 -13     637     368                                                        1227    2.91    0.00  1.0000
   1  -2  14   10936    1963                                                       20024  -10.96    0.00  1.0000
  -1   2 -14   10897    1649                                                       19970  -10.96    0.00  1.0000
   1  -2  15     114     164                                                         -95    3.17    0.00  1.0000
  -1   2 -15     291     300                                                          41    3.17    0.00  1.0000
[truncated: 6,941,760 more chars]
