# Supplementary material for: π-Stacks of radical-anionic naphthalenediimides in a metal-organic framework
Source: Sci Adv. 2022 Dec 23;8(51):eade1383. doi: 10.1126/sciadv.ade1383 (PMC9788762; doi:10.1126/sciadv.ade1383)
Supplement: Supplementary file 2 — Data S1 to S5 [file sciadv.ade1383_data_s1_to_s5.zip › sciadv.ade1383_data_s5.cif]

 
data_a_sq
 
_audit_creation_method            'SHELXL-2018/3'
_shelx_SHELXL_version_number      '2018/3'
_chemical_name_systematic         ?
_chemical_name_common             ?
_chemical_melting_point           ?
_chemical_formula_moiety          ?
_chemical_formula_sum
 'C112 H48 Ca4 Li2 N8 O47' 
_chemical_formula_weight          2431.78

loop_
 _atom_type_symbol
 _atom_type_description
 _atom_type_scat_dispersion_real
 _atom_type_scat_dispersion_imag
 _atom_type_scat_source
 'C'  'C'   0.0033   0.0016
 'International Tables Vol C Tables 4.2.6.8 and 6.1.1.4'
 'H'  'H'   0.0000   0.0000
 'International Tables Vol C Tables 4.2.6.8 and 6.1.1.4'
 'Ca'  'Ca'   0.2262   0.3064
 'International Tables Vol C Tables 4.2.6.8 and 6.1.1.4'
 'Li'  'Li'  -0.0003   0.0001
 'International Tables Vol C Tables 4.2.6.8 and 6.1.1.4'
 'N'  'N'   0.0061   0.0033
 'International Tables Vol C Tables 4.2.6.8 and 6.1.1.4'
 'O'  'O'   0.0106   0.0060
 'International Tables Vol C Tables 4.2.6.8 and 6.1.1.4'
 
_space_group_crystal_system       tetragonal
_space_group_IT_number            124
_space_group_name_H-M_alt         'P 4/m c c'
_space_group_name_Hall            '-P 4 2c'
 
_shelx_space_group_comment
;
The symmetry employed for this shelxl refinement is uniquely defined
by the following loop, which should always be used as a source of
symmetry information in preference to the above space-group names.
They are only intended as comments.
;
 
loop_
 _space_group_symop_operation_xyz
 'x, y, z'
 '-x, -y, z'
 '-y, x, z'
 'y, -x, z'
 '-x, y, -z+1/2'
 'x, -y, -z+1/2'
 'y, x, -z+1/2'
 '-y, -x, -z+1/2'
 '-x, -y, -z'
 'x, y, -z'
 'y, -x, -z'
 '-y, x, -z'
 'x, -y, z-1/2'
 '-x, y, z-1/2'
 '-y, -x, z-1/2'
 'y, x, z-1/2'
 
_cell_length_a                    13.1840(19)
_cell_length_b                    13.1840(19)
_cell_length_c                    41.371(8)
_cell_angle_alpha                 90
_cell_angle_beta                  90
_cell_angle_gamma                 90
_cell_volume                      7191(3)
_cell_formula_units_Z             2
_cell_measurement_temperature     220(2)
_cell_measurement_reflns_used     76437
_cell_measurement_theta_min       0.401
_cell_measurement_theta_max       33.749
 
_exptl_crystal_description        cubic
_exptl_crystal_colour             ?
_exptl_crystal_density_meas       ?
_exptl_crystal_density_method     ?
_exptl_crystal_density_diffrn     1.123          
_exptl_crystal_F_000              2476
_exptl_transmission_factor_min    ?
_exptl_transmission_factor_max    ?
_exptl_crystal_size_max           0.042
_exptl_crystal_size_mid           0.039
_exptl_crystal_size_min           0.038
_exptl_absorpt_coefficient_mu     0.227
_shelx_estimated_absorpt_T_min    0.991
_shelx_estimated_absorpt_T_max    0.991
_exptl_absorpt_correction_type    MULTI-SCAN
_exptl_absorpt_correction_T_min   0.789  #  Should be checked
_exptl_absorpt_correction_T_max   1.000  #  Should be checked
_exptl_absorpt_process_details    SADABS 
_exptl_absorpt_special_details    ?
_diffrn_ambient_temperature       220(2)
_diffrn_radiation_wavelength      0.71073
_diffrn_radiation_type            MoK\a
_diffrn_source                    'fine-focus sealed tube'
_diffrn_measurement_device_type   'CCD detector'  
_diffrn_measurement_method        'phi and omega scans' 
_diffrn_detector_area_resol_mean  ?
_diffrn_reflns_number             20733
_diffrn_reflns_av_unetI/netI      0.0612
_diffrn_reflns_av_R_equivalents   0.0489
_diffrn_reflns_limit_h_min        -19
_diffrn_reflns_limit_h_max        19
_diffrn_reflns_limit_k_min        -13
_diffrn_reflns_limit_k_max        13
_diffrn_reflns_limit_l_min        -58
_diffrn_reflns_limit_l_max        56
_diffrn_reflns_theta_min          1.545
_diffrn_reflns_theta_max          34.049
_diffrn_reflns_theta_full         25.242
_diffrn_measured_fraction_theta_max   0.830
_diffrn_measured_fraction_theta_full  0.997
_diffrn_reflns_Laue_measured_fraction_max    0.830
_diffrn_reflns_Laue_measured_fraction_full   0.997
_diffrn_reflns_point_group_measured_fraction_max   0.830
_diffrn_reflns_point_group_measured_fraction_full  0.997
_reflns_number_total              6215
_reflns_number_gt                 3736
_reflns_threshold_expression      'I > 2\s(I)'
_reflns_Friedel_coverage          0.000
_reflns_Friedel_fraction_max      .
_reflns_Friedel_fraction_full     .
 
_reflns_special_details
;
 Reflections were merged by SHELXL according to the crystal
 class for the calculation of statistics and refinement.
 
 Structure factors included contributions from the .fab file.
 
 _reflns_Friedel_fraction is defined as the number of unique
 Friedel pairs measured divided by the number that would be
 possible theoretically, ignoring centric projections and
 systematic absences.
;
 
_computing_data_collection        'Bruker APEX software' 
_computing_cell_refinement        'Bruker APEX software' 
_computing_data_reduction         'Bruker APEX software' 
_computing_structure_solution     SHELXS
_computing_structure_refinement   SHELXL
_computing_molecular_graphics     ORTEP
_computing_publication_material   CIFTAB
_refine_special_details           ?
_refine_ls_structure_factor_coef  Fsqd
_refine_ls_matrix_type            full
_refine_ls_weighting_scheme       calc
_refine_ls_weighting_details
'w=1/[\s^2^(Fo^2^)+(0.2000P)^2^] where P=(Fo^2^+2Fc^2^)/3'
_atom_sites_solution_primary      direct
_atom_sites_solution_secondary    ?
_atom_sites_solution_hydrogens    geom
_refine_ls_hydrogen_treatment     constr
_refine_ls_extinction_method      none
_refine_ls_extinction_coef        .
_refine_ls_number_reflns          6215
_refine_ls_number_parameters      203
_refine_ls_number_restraints      0
_refine_ls_R_factor_all           0.0960
_refine_ls_R_factor_gt            0.0624
_refine_ls_wR_factor_ref          0.2320
_refine_ls_wR_factor_gt           0.2125
_refine_ls_goodness_of_fit_ref    0.805
_refine_ls_restrained_S_all       0.805
_refine_ls_shift/su_max           0.000
_refine_ls_shift/su_mean          0.000
 
loop_
 _atom_site_label
 _atom_site_type_symbol
 _atom_site_fract_x
 _atom_site_fract_y
 _atom_site_fract_z
 _atom_site_U_iso_or_equiv
 _atom_site_adp_type
 _atom_site_occupancy
 _atom_site_site_symmetry_order  
 _atom_site_calc_flag
 _atom_site_refinement_flags_posn
 _atom_site_refinement_flags_adp
 _atom_site_refinement_flags_occupancy
 _atom_site_disorder_assembly
 _atom_site_disorder_group
Ca1 Ca 0.54044(3) 0.68619(3) 0.500000 0.02263(15) Uani 1 2 d S T P . .
O1C O 0.500000 0.500000 0.500000 0.0632(16) Uani 1 8 d S T P . .
O1 O 0.41220(14) 0.65662(16) 0.46246(4) 0.0671(6) Uani 1 1 d . . . . .
O3S O 0.4807(3) 0.8548(2) 0.500000 0.0914(11) Uani 1 2 d S T P . .
O6 O 0.24833(12) 0.64942(13) 0.45691(4) 0.0495(4) Uani 1 1 d . . . . .
O4 O 0.34968(18) 1.03329(14) 0.35054(4) 0.0647(6) Uani 1 1 d . . . . .
O5 O 0.37498(17) 0.72712(14) 0.30164(4) 0.0653(5) Uani 1 1 d . . . . .
O3 O 0.18673(15) 0.8104(2) 0.34655(5) 0.0772(6) Uani 1 1 d . . . . .
H3 H 0.159461 0.865465 0.350935 0.116 Uiso 1 1 calc R U . . .
N1 N 0.36712(15) 0.88104(15) 0.32598(4) 0.0454(5) Uani 1 1 d . . . . .
C1 C 0.33250(16) 0.67783(14) 0.44725(4) 0.0342(4) Uani 1 1 d . . . . .
C2 C 0.34187(17) 0.73295(15) 0.41559(5) 0.0368(4) Uani 1 1 d . . . . .
C3 C 0.4352(2) 0.7699(2) 0.40561(6) 0.0569(7) Uani 1 1 d . . . . .
H3A H 0.492452 0.761974 0.418890 0.068 Uiso 1 1 calc R U . . .
C4 C 0.4440(2) 0.8185(2) 0.37604(6) 0.0611(8) Uani 1 1 d . . . . .
H4 H 0.507300 0.842686 0.369005 0.073 Uiso 1 1 calc R U . . .
C5 C 0.35931(19) 0.83097(18) 0.35712(5) 0.0453(5) Uani 1 1 d . . . . .
C6 C 0.26632(18) 0.79476(19) 0.36674(5) 0.0480(6) Uani 1 1 d . . . . .
C7 C 0.25784(17) 0.74548(18) 0.39622(5) 0.0443(5) Uani 1 1 d . . . . .
H7 H 0.194535 0.720550 0.403013 0.053 Uiso 1 1 calc R U . . .
C8 C 0.37074(19) 0.81785(19) 0.29871(5) 0.0472(6) Uani 1 1 d . . . . .
C9 C 0.36954(17) 0.86936(18) 0.26673(5) 0.0435(5) Uani 1 1 d . . . . .
C10 C 0.36761(16) 0.97528(17) 0.26524(4) 0.0386(5) Uani 1 1 d . . . . .
C11 C 0.36566(17) 1.03613(17) 0.29350(5) 0.0412(5) Uani 1 1 d . . . . .
C12 C 0.35998(17) 0.98575(19) 0.32560(5) 0.0451(5) Uani 1 1 d . . . . .
C13 C 0.3721(2) 0.81229(19) 0.23905(5) 0.0489(6) Uani 1 1 d . . . . .
H13 H 0.376096 0.741231 0.240430 0.059 Uiso 1 1 calc R U . . .
C14 C 0.36890(19) 0.86001(18) 0.20832(5) 0.0483(6) Uani 1 1 d . . . . .
H14 H 0.368978 0.820751 0.189358 0.058 Uiso 1 1 calc R U . . .
Li1 Li 0.500000 0.500000 0.4495(5) 0.119(5) Uani 1 4 d S T P . .
O1S O 0.500000 0.500000 0.4024(3) 0.213(4) Uani 1 4 d S T P . .
 
loop_
 _atom_site_aniso_label
 _atom_site_aniso_U_11
 _atom_site_aniso_U_22
 _atom_site_aniso_U_33
 _atom_site_aniso_U_23
 _atom_site_aniso_U_13
 _atom_site_aniso_U_12
Ca1 0.0266(2) 0.0285(3) 0.0127(2) 0.000 0.000 -0.00044(17)
O1C 0.0220(11) 0.0220(11) 0.146(5) 0.000 0.000 0.000
O1 0.0725(12) 0.0955(14) 0.0334(9) 0.0408(9) -0.0334(8) -0.0463(10)
O3S 0.082(2) 0.0386(14) 0.153(3) 0.000 0.000 0.0138(14)
O6 0.0502(9) 0.0649(10) 0.0335(8) 0.0250(7) 0.0095(7) 0.0156(7)
O4 0.1119(16) 0.0611(11) 0.0210(8) 0.0125(7) -0.0063(9) -0.0075(10)
O5 0.1071(16) 0.0554(11) 0.0332(9) 0.0222(8) -0.0022(9) 0.0097(10)
O3 0.0597(12) 0.127(2) 0.0453(11) 0.0364(12) -0.0133(9) 0.0081(11)
N1 0.0591(12) 0.0539(11) 0.0233(9) 0.0208(8) -0.0023(8) 0.0003(9)
C1 0.0539(12) 0.0316(9) 0.0171(8) 0.0048(7) -0.0055(7) -0.0062(8)
C2 0.0537(11) 0.0380(10) 0.0186(8) 0.0090(7) -0.0050(8) -0.0037(8)
C3 0.0565(13) 0.0818(18) 0.0323(12) 0.0316(12) -0.0167(10) -0.0178(12)
C4 0.0561(14) 0.0862(19) 0.0411(14) 0.0382(13) -0.0109(11) -0.0193(13)
C5 0.0602(14) 0.0537(13) 0.0219(9) 0.0200(9) -0.0031(9) -0.0015(10)
C6 0.0523(13) 0.0661(14) 0.0256(10) 0.0174(10) -0.0076(9) 0.0063(11)
C7 0.0475(12) 0.0615(14) 0.0241(10) 0.0172(9) -0.0018(8) 0.0019(9)
C8 0.0581(14) 0.0560(14) 0.0277(11) 0.0205(10) -0.0021(9) 0.0053(10)
C9 0.0490(12) 0.0550(13) 0.0265(10) 0.0193(9) 0.0003(9) 0.0049(9)
C10 0.0398(10) 0.0527(12) 0.0234(9) 0.0166(8) -0.0029(7) -0.0002(8)
C11 0.0456(11) 0.0555(13) 0.0224(9) 0.0164(8) -0.0038(8) -0.0041(9)
C12 0.0536(13) 0.0563(13) 0.0255(10) 0.0166(9) -0.0048(9) -0.0043(10)
C13 0.0690(16) 0.0488(13) 0.0291(11) 0.0155(9) 0.0017(10) 0.0064(11)
C14 0.0640(15) 0.0558(14) 0.0249(10) 0.0148(9) 0.0039(10) 0.0062(11)
Li1 0.116(7) 0.116(7) 0.124(13) 0.000 0.000 0.000
O1S 0.155(5) 0.155(5) 0.328(14) 0.000 0.000 0.000
 
_geom_special_details
;
 All esds (except the esd in the dihedral angle between two l.s. planes)
 are estimated using the full covariance matrix.  The cell esds are taken
 into account individually in the estimation of esds in distances, angles
 and torsion angles; correlations between esds in cell parameters are only
 used when they are defined by crystal symmetry.  An approximate (isotropic)
 treatment of cell esds is used for estimating esds involving l.s. planes.
;
 
loop_
 _geom_bond_atom_site_label_1
 _geom_bond_atom_site_label_2
 _geom_bond_distance
 _geom_bond_site_symmetry_2
 _geom_bond_publ_flag
Ca1 O1 2.3286(15) . ?
Ca1 O1 2.3286(15) 10_556 ?
Ca1 O3S 2.358(3) . ?
Ca1 O6 2.4469(15) 11_566 ?
Ca1 O6 2.4469(15) 4_565 ?
Ca1 O1C 2.5119(6) . ?
Ca1 O1 2.5377(16) 11_566 ?
Ca1 O1 2.5377(16) 4_565 ?
Ca1 C1 2.8468(18) 11_566 ?
Ca1 C1 2.8468(18) 4_565 ?
Ca1 Li1 3.268(12) 9_666 ?
Ca1 Li1 3.268(12) . ?
O1C Li1 2.090(19) 9_666 ?
O1C Li1 2.091(19) . ?
O1 C1 1.256(3) . ?
O1 Li1 2.428(5) . ?
O6 C1 1.237(3) . ?
O4 C12 1.215(3) . ?
O5 C8 1.204(3) . ?
O3 C6 1.357(3) . ?
O3 H3 0.8300 . ?
N1 C12 1.384(3) . ?
N1 C8 1.403(3) . ?
N1 C5 1.451(2) . ?
C1 C2 1.503(2) . ?
C2 C7 1.377(3) . ?
C2 C3 1.386(3) . ?
C3 C4 1.386(3) . ?
C3 H3A 0.9400 . ?
C4 C5 1.373(3) . ?
C4 H4 0.9400 . ?
C5 C6 1.375(3) . ?
C6 C7 1.386(3) . ?
C7 H7 0.9400 . ?
C8 C9 1.487(3) . ?
C9 C13 1.371(3) . ?
C9 C10 1.398(3) . ?
C10 C11 1.418(3) . ?
C10 C10 1.420(3) 6_575 ?
C11 C14 1.372(3) 6_575 ?
C11 C12 1.487(3) . ?
C13 C14 1.419(3) . ?
C13 H13 0.9400 . ?
C14 H14 0.9400 . ?
Li1 O1S 1.95(2) . ?
 
loop_
 _geom_angle_atom_site_label_1
 _geom_angle_atom_site_label_2
 _geom_angle_atom_site_label_3
 _geom_angle
 _geom_angle_site_symmetry_1
 _geom_angle_site_symmetry_3
 _geom_angle_publ_flag
O1 Ca1 O1 83.66(9) . 10_556 ?
O1 Ca1 O3S 85.13(9) . . ?
O1 Ca1 O3S 85.13(9) 10_556 . ?
O1 Ca1 O6 166.23(8) . 11_566 ?
O1 Ca1 O6 89.97(6) 10_556 11_566 ?
O3S Ca1 O6 82.17(7) . 11_566 ?
O1 Ca1 O6 89.97(6) . 4_565 ?
O1 Ca1 O6 166.23(8) 10_556 4_565 ?
O3S Ca1 O6 82.17(7) . 4_565 ?
O6 Ca1 O6 93.53(8) 11_566 4_565 ?
O1 Ca1 O1C 71.48(5) . . ?
O1 Ca1 O1C 71.47(5) 10_556 . ?
O3S Ca1 O1C 148.22(9) . . ?
O6 Ca1 O1C 118.00(4) 11_566 . ?
O6 Ca1 O1C 118.00(4) 4_565 . ?
O1 Ca1 O1 139.53(9) . 11_566 ?
O1 Ca1 O1 86.82(11) 10_556 11_566 ?
O3S Ca1 O1 133.11(6) . 11_566 ?
O6 Ca1 O1 51.69(6) 11_566 11_566 ?
O6 Ca1 O1 105.77(8) 4_565 11_566 ?
O1C Ca1 O1 68.20(5) . 11_566 ?
O1 Ca1 O1 86.82(11) . 4_565 ?
O1 Ca1 O1 139.53(9) 10_556 4_565 ?
O3S Ca1 O1 133.11(6) . 4_565 ?
O6 Ca1 O1 105.77(8) 11_566 4_565 ?
O6 Ca1 O1 51.69(6) 4_565 4_565 ?
O1C Ca1 O1 68.20(5) . 4_565 ?
O1 Ca1 O1 75.46(8) 11_566 4_565 ?
O1 Ca1 C1 163.49(6) . 11_566 ?
O1 Ca1 C1 86.35(6) 10_556 11_566 ?
O3S Ca1 C1 107.11(7) . 11_566 ?
O6 Ca1 C1 25.64(6) 11_566 11_566 ?
O6 Ca1 C1 102.44(6) 4_565 11_566 ?
O1C Ca1 C1 92.89(4) . 11_566 ?
O1 Ca1 C1 26.18(6) 11_566 11_566 ?
O1 Ca1 C1 92.34(6) 4_565 11_566 ?
O1 Ca1 C1 86.35(6) . 4_565 ?
O1 Ca1 C1 163.48(6) 10_556 4_565 ?
O3S Ca1 C1 107.11(7) . 4_565 ?
O6 Ca1 C1 102.44(6) 11_566 4_565 ?
O6 Ca1 C1 25.64(6) 4_565 4_565 ?
O1C Ca1 C1 92.89(4) . 4_565 ?
O1 Ca1 C1 92.34(6) 11_566 4_565 ?
O1 Ca1 C1 26.18(6) 4_565 4_565 ?
C1 Ca1 C1 100.09(8) 11_566 4_565 ?
O1 Ca1 Li1 100.51(19) . 9_666 ?
O1 Ca1 Li1 47.87(12) 10_556 9_666 ?
O3S Ca1 Li1 130.80(19) . 9_666 ?
O6 Ca1 Li1 84.0(2) 11_566 9_666 ?
O6 Ca1 Li1 145.77(13) 4_565 9_666 ?
O1C Ca1 Li1 39.8(3) . 9_666 ?
O1 Ca1 Li1 47.40(10) 11_566 9_666 ?
O1 Ca1 Li1 96.08(19) 4_565 9_666 ?
C1 Ca1 Li1 63.16(19) 11_566 9_666 ?
C1 Ca1 Li1 121.95(17) 4_565 9_666 ?
O1 Ca1 Li1 47.87(12) . . ?
O1 Ca1 Li1 100.51(19) 10_556 . ?
O3S Ca1 Li1 130.80(19) . . ?
O6 Ca1 Li1 145.78(13) 11_566 . ?
O6 Ca1 Li1 84.0(2) 4_565 . ?
O1C Ca1 Li1 39.8(3) . . ?
O1 Ca1 Li1 96.09(19) 11_566 . ?
O1 Ca1 Li1 47.40(10) 4_565 . ?
C1 Ca1 Li1 121.95(17) 11_566 . ?
C1 Ca1 Li1 63.15(18) 4_565 . ?
Li1 Ca1 Li1 79.5(5) 9_666 . ?
Li1 O1C Li1 180.0 9_666 . ?
Li1 O1C Ca1 90.000(1) 9_666 9_666 ?
Li1 O1C Ca1 90.000(1) . 9_666 ?
Li1 O1C Ca1 90.000(1) 9_666 11_566 ?
Li1 O1C Ca1 90.000(1) . 11_566 ?
Ca1 O1C Ca1 90.0 9_666 11_566 ?
Li1 O1C Ca1 90.000(1) 9_666 3_655 ?
Li1 O1C Ca1 90.000(1) . 3_655 ?
Ca1 O1C Ca1 90.0 9_666 3_655 ?
Ca1 O1C Ca1 180.0 11_566 3_655 ?
Li1 O1C Ca1 90.000(1) 9_666 . ?
Li1 O1C Ca1 90.000(1) . . ?
Ca1 O1C Ca1 180.0 9_666 . ?
Ca1 O1C Ca1 90.0 11_566 . ?
Ca1 O1C Ca1 90.0 3_655 . ?
C1 O1 Ca1 154.70(19) . . ?
C1 O1 Li1 118.5(4) . . ?
Ca1 O1 Li1 86.8(3) . . ?
C1 O1 Ca1 90.77(13) . 3_655 ?
Ca1 O1 Ca1 93.67(5) . 3_655 ?
Li1 O1 Ca1 82.3(3) . 3_655 ?
C1 O6 Ca1 95.54(12) . 3_655 ?
C6 O3 H3 109.5 . . ?
C12 N1 C8 125.83(17) . . ?
C12 N1 C5 117.33(19) . . ?
C8 N1 C5 116.49(19) . . ?
O6 C1 O1 121.40(18) . . ?
O6 C1 C2 120.09(18) . . ?
O1 C1 C2 118.39(19) . . ?
O6 C1 Ca1 58.82(10) . 3_655 ?
O1 C1 Ca1 63.05(10) . 3_655 ?
C2 C1 Ca1 169.36(13) . 3_655 ?
C7 C2 C3 119.88(18) . . ?
C7 C2 C1 119.93(19) . . ?
C3 C2 C1 120.18(18) . . ?
C2 C3 C4 120.0(2) . . ?
C2 C3 H3A 120.0 . . ?
C4 C3 H3A 120.0 . . ?
C5 C4 C3 119.4(2) . . ?
C5 C4 H4 120.3 . . ?
C3 C4 H4 120.3 . . ?
C4 C5 C6 121.22(19) . . ?
C4 C5 N1 120.2(2) . . ?
C6 C5 N1 118.6(2) . . ?
O3 C6 C5 117.3(2) . . ?
O3 C6 C7 123.4(2) . . ?
C5 C6 C7 119.3(2) . . ?
C2 C7 C6 120.2(2) . . ?
C2 C7 H7 119.9 . . ?
C6 C7 H7 119.9 . . ?
O5 C8 N1 120.71(19) . . ?
O5 C8 C9 122.9(2) . . ?
N1 C8 C9 116.3(2) . . ?
C13 C9 C10 120.80(18) . . ?
C13 C9 C8 119.5(2) . . ?
C10 C9 C8 119.7(2) . . ?
C9 C10 C11 121.95(17) . . ?
C9 C10 C10 119.8(3) . 6_575 ?
C11 C10 C10 118.2(3) . 6_575 ?
C14 C11 C10 121.25(18) 6_575 . ?
C14 C11 C12 119.8(2) 6_575 . ?
C10 C11 C12 119.0(2) . . ?
O4 C12 N1 120.83(18) . . ?
O4 C12 C11 122.3(2) . . ?
N1 C12 C11 116.9(2) . . ?
C9 C13 C14 120.3(2) . . ?
C9 C13 H13 119.9 . . ?
C14 C13 H13 119.9 . . ?
C11 C14 C13 119.5(2) 6_575 . ?
C11 C14 H14 120.2 6_575 . ?
C13 C14 H14 120.2 . . ?
O1S Li1 O1C 180.0 . . ?
O1S Li1 O1 102.8(4) . 4_565 ?
O1C Li1 O1 77.2(4) . 4_565 ?
O1S Li1 O1 102.8(4) . 3_655 ?
O1C Li1 O1 77.2(4) . 3_655 ?
O1 Li1 O1 154.4(9) 4_565 3_655 ?
O1S Li1 O1 102.8(4) . 2_665 ?
O1C Li1 O1 77.2(4) . 2_665 ?
O1 Li1 O1 87.19(19) 4_565 2_665 ?
O1 Li1 O1 87.19(19) 3_655 2_665 ?
O1S Li1 O1 102.8(4) . . ?
O1C Li1 O1 77.2(4) . . ?
O1 Li1 O1 87.19(19) 4_565 . ?
O1 Li1 O1 87.19(19) 3_655 . ?
O1 Li1 O1 154.4(9) 2_665 . ?
O1S Li1 Ca1 129.8(3) . 11_566 ?
O1C Li1 Ca1 50.2(3) . 11_566 ?
O1 Li1 Ca1 45.3(2) 4_565 11_566 ?
O1 Li1 Ca1 114.8(5) 3_655 11_566 ?
O1 Li1 Ca1 50.3(2) 2_665 11_566 ?
O1 Li1 Ca1 110.8(5) . 11_566 ?
O1S Li1 Ca1 129.8(3) . 3_655 ?
O1C Li1 Ca1 50.2(3) . 3_655 ?
O1 Li1 Ca1 114.8(5) 4_565 3_655 ?
O1 Li1 Ca1 45.3(2) 3_655 3_655 ?
O1 Li1 Ca1 110.8(5) 2_665 3_655 ?
O1 Li1 Ca1 50.3(2) . 3_655 ?
Ca1 Li1 Ca1 100.5(5) 11_566 3_655 ?
O1S Li1 Ca1 129.8(3) . 9_666 ?
O1C Li1 Ca1 50.2(3) . 9_666 ?
O1 Li1 Ca1 110.8(5) 4_565 9_666 ?
O1 Li1 Ca1 50.3(2) 3_655 9_666 ?
O1 Li1 Ca1 45.3(2) 2_665 9_666 ?
O1 Li1 Ca1 114.8(5) . 9_666 ?
Ca1 Li1 Ca1 65.8(3) 11_566 9_666 ?
Ca1 Li1 Ca1 65.8(3) 3_655 9_666 ?
O1S Li1 Ca1 129.8(3) . . ?
O1C Li1 Ca1 50.2(3) . . ?
O1 Li1 Ca1 50.3(2) 4_565 . ?
O1 Li1 Ca1 110.8(5) 3_655 . ?
O1 Li1 Ca1 114.8(5) 2_665 . ?
O1 Li1 Ca1 45.3(2) . . ?
Ca1 Li1 Ca1 65.8(3) 11_566 . ?
Ca1 Li1 Ca1 65.8(3) 3_655 . ?
Ca1 Li1 Ca1 100.5(5) 9_666 . ?
 
loop_
 _geom_torsion_atom_site_label_1
 _geom_torsion_atom_site_label_2
 _geom_torsion_atom_site_label_3
 _geom_torsion_atom_site_label_4
 _geom_torsion
 _geom_torsion_site_symmetry_1
 _geom_torsion_site_symmetry_2
 _geom_torsion_site_symmetry_3
 _geom_torsion_site_symmetry_4
 _geom_torsion_publ_flag
Ca1 O6 C1 O1 -8.2(2) 3_655 . . . ?
Ca1 O6 C1 C2 167.70(16) 3_655 . . . ?
Ca1 O1 C1 O6 -92.4(4) . . . . ?
Li1 O1 C1 O6 89.5(4) . . . . ?
Ca1 O1 C1 O6 7.8(2) 3_655 . . . ?
Ca1 O1 C1 C2 91.6(4) . . . . ?
Li1 O1 C1 C2 -86.5(4) . . . . ?
Ca1 O1 C1 C2 -168.09(16) 3_655 . . . ?
Ca1 O1 C1 Ca1 -100.3(3) . . . 3_655 ?
Li1 O1 C1 Ca1 81.6(4) . . . 3_655 ?
O6 C1 C2 C7 -4.6(3) . . . . ?
O1 C1 C2 C7 171.3(2) . . . . ?
Ca1 C1 C2 C7 76.4(9) 3_655 . . . ?
O6 C1 C2 C3 176.3(2) . . . . ?
O1 C1 C2 C3 -7.7(3) . . . . ?
Ca1 C1 C2 C3 -102.6(8) 3_655 . . . ?
C7 C2 C3 C4 -0.6(4) . . . . ?
C1 C2 C3 C4 178.4(2) . . . . ?
C2 C3 C4 C5 1.1(5) . . . . ?
C3 C4 C5 C6 -1.0(4) . . . . ?
C3 C4 C5 N1 -179.6(3) . . . . ?
C12 N1 C5 C4 -86.3(3) . . . . ?
C8 N1 C5 C4 100.1(3) . . . . ?
C12 N1 C5 C6 95.1(3) . . . . ?
C8 N1 C5 C6 -78.5(3) . . . . ?
C4 C5 C6 O3 -180.0(3) . . . . ?
N1 C5 C6 O3 -1.4(4) . . . . ?
C4 C5 C6 C7 0.5(4) . . . . ?
N1 C5 C6 C7 179.1(2) . . . . ?
C3 C2 C7 C6 0.1(4) . . . . ?
C1 C2 C7 C6 -178.9(2) . . . . ?
O3 C6 C7 C2 -179.5(2) . . . . ?
C5 C6 C7 C2 -0.1(4) . . . . ?
C12 N1 C8 O5 -178.5(2) . . . . ?
C5 N1 C8 O5 -5.5(3) . . . . ?
C12 N1 C8 C9 1.8(3) . . . . ?
C5 N1 C8 C9 174.8(2) . . . . ?
O5 C8 C9 C13 0.8(4) . . . . ?
N1 C8 C9 C13 -179.5(2) . . . . ?
O5 C8 C9 C10 -178.1(2) . . . . ?
N1 C8 C9 C10 1.6(3) . . . . ?
C13 C9 C10 C11 -179.5(2) . . . . ?
C8 C9 C10 C11 -0.7(3) . . . . ?
C13 C9 C10 C10 0.5(3) . . . 6_575 ?
C8 C9 C10 C10 179.29(15) . . . 6_575 ?
C9 C10 C11 C14 176.7(2) . . . 6_575 ?
C10 C10 C11 C14 -3.3(3) 6_575 . . 6_575 ?
C9 C10 C11 C12 -3.3(3) . . . . ?
C10 C10 C11 C12 176.72(14) 6_575 . . . ?
C8 N1 C12 O4 174.4(2) . . . . ?
C5 N1 C12 O4 1.5(3) . . . . ?
C8 N1 C12 C11 -5.6(3) . . . . ?
C5 N1 C12 C11 -178.62(19) . . . . ?
C14 C11 C12 O4 6.2(4) 6_575 . . . ?
C10 C11 C12 O4 -173.8(2) . . . . ?
C14 C11 C12 N1 -173.7(2) 6_575 . . . ?
C10 C11 C12 N1 6.3(3) . . . . ?
C10 C9 C13 C14 -2.5(4) . . . . ?
C8 C9 C13 C14 178.7(2) . . . . ?
C9 C13 C14 C11 1.6(4) . . . 6_575 ?
 
_refine_diff_density_max    0.774
_refine_diff_density_min   -0.927
_refine_diff_density_rms    0.073

_shelx_res_file
;
TITL TTetra_P4mcc_a.res in P4/mcc
    a_sq.res
    created by SHELXL-2018/3 at 11:24:44 on 21-Feb-2022
CELL 0.71073 13.184 13.184 41.371 90 90 90
ZERR 2 0.0019 0.0019 0.0083 0 0 0
LATT 1
SYMM -X,-Y,+Z
SYMM -Y,+X,+Z
SYMM +Y,-X,+Z
SYMM -X,+Y,0.5-Z
SYMM +X,-Y,0.5-Z
SYMM +Y,+X,0.5-Z
SYMM -Y,-X,0.5-Z
SFAC C H Ca Li N O
UNIT 224 96 8 4 16 94
LIST 6 ! automatically inserted. Change 6 to 4 for CHECKCIF!!
TEMP -53.15
SIZE 0.042 0.038 0.039

L.S. 45 0   44
PLAN  22
CONF

BOND $H
FMAP 2
ACTA
REM <olex2.extras>
REM <HklSrc "%.\\a.hkl">
REM </olex2.extras>

ABIN
WGHT    0.200000
FVAR       0.30580   0.87829
CA1   3    0.540438    0.686188    0.500000    10.50000    0.02662    0.02851 =
         0.01274    0.00000    0.00000   -0.00044
O1C   6    0.500000    0.500000    0.500000    10.12500    0.02204    0.02204 =
         0.14559    0.00000    0.00000    0.00000
O1    6    0.412196    0.656619    0.462463    11.00000    0.07246    0.09550 =
         0.03338    0.04077   -0.03335   -0.04629
O3S   6    0.480655    0.854782    0.500000    10.50000    0.08239    0.03857 =
         0.15334    0.00000    0.00000    0.01376
O6    6    0.248329    0.649415    0.456906    11.00000    0.05023    0.06488 =
         0.03346    0.02495    0.00953    0.01562
O4    6    0.349676    1.033287    0.350538    11.00000    0.11193    0.06108 =
         0.02102    0.01251   -0.00633   -0.00748
O5    6    0.374984    0.727116    0.301643    11.00000    0.10714    0.05541 =
         0.03322    0.02223   -0.00220    0.00975
O3    6    0.186727    0.810416    0.346548    11.00000    0.05970    0.12663 =
         0.04526    0.03636   -0.01326    0.00810
AFIX 147
H3    2    0.159461    0.865465    0.350935    11.00000   -1.50000
AFIX   0
N1    5    0.367119    0.881043    0.325982    11.00000    0.05908    0.05390 =
         0.02331    0.02080   -0.00230    0.00028
C1    1    0.332502    0.677830    0.447252    11.00000    0.05388    0.03157 =
         0.01713    0.00476   -0.00547   -0.00617
C2    1    0.341873    0.732948    0.415594    11.00000    0.05369    0.03804 =
         0.01865    0.00904   -0.00499   -0.00371
C3    1    0.435150    0.769888    0.405607    11.00000    0.05649    0.08185 =
         0.03228    0.03159   -0.01671   -0.01779
AFIX  43
H3A   2    0.492452    0.761974    0.418890    11.00000   -1.20000
AFIX   0
C4    1    0.443970    0.818492    0.376041    11.00000    0.05608    0.08619 =
         0.04114    0.03824   -0.01094   -0.01932
AFIX  43
H4    2    0.507300    0.842686    0.369005    11.00000   -1.20000
AFIX   0
C5    1    0.359314    0.830973    0.357122    11.00000    0.06022    0.05371 =
         0.02185    0.02000   -0.00309   -0.00152
C6    1    0.266319    0.794760    0.366740    11.00000    0.05233    0.06614 =
         0.02563    0.01744   -0.00756    0.00627
C7    1    0.257842    0.745484    0.396223    11.00000    0.04748    0.06150 =
         0.02408    0.01719   -0.00178    0.00192
AFIX  43
H7    2    0.194535    0.720550    0.403013    11.00000   -1.20000
AFIX   0
C8    1    0.370740    0.817850    0.298713    11.00000    0.05806    0.05595 =
         0.02774    0.02048   -0.00213    0.00525
C9    1    0.369535    0.869357    0.266731    11.00000    0.04896    0.05497 =
         0.02655    0.01929    0.00035    0.00486
C10   1    0.367609    0.975281    0.265244    11.00000    0.03976    0.05265 =
         0.02342    0.01662   -0.00287   -0.00018
C11   1    0.365658    1.036133    0.293503    11.00000    0.04564    0.05552 =
         0.02237    0.01641   -0.00378   -0.00415
C12   1    0.359978    0.985746    0.325597    11.00000    0.05360    0.05627 =
         0.02545    0.01656   -0.00483   -0.00427
C13   1    0.372144    0.812289    0.239053    11.00000    0.06897    0.04880 =
         0.02905    0.01549    0.00167    0.00639
AFIX  43
H13   2    0.376096    0.741231    0.240430    11.00000   -1.20000
AFIX   0
C14   1    0.368904    0.860012    0.208324    11.00000    0.06398    0.05585 =
         0.02495    0.01476    0.00389    0.00623
AFIX  43
H14   2    0.368978    0.820751    0.189358    11.00000   -1.20000
AFIX   0
LI1   4    0.500000    0.500000    0.449467    10.25000    0.11567    0.11567 =
         0.12436    0.00000    0.00000    0.00000
O1S   6    0.500000    0.500000    0.402434    10.25000    0.15533    0.15533 =
         0.32814    0.00000    0.00000    0.00000
HKLF 4


REM  TTetra_P4mcc_a.res in P4/mcc
REM wR2 = 0.2320, GooF = S = 0.805, Restrained GooF = 0.805 for all data
REM R1 = 0.0624 for 3736 Fo > 4sig(Fo) and 0.0960 for all 6215 data
REM 203 parameters refined using 0 restraints

END

WGHT      0.1155      0.0000

REM Highest difference peak  0.774,  deepest hole -0.927,  1-sigma level  0.073
Q1    1   0.5042  0.8861  0.3704  11.00000  0.05    0.55
Q2    1   0.4033  0.6910  0.4694  11.00000  0.05    0.39
Q3    1   0.4133  0.6340  0.4581  11.00000  0.05    0.39
Q4    1   0.5374  0.7784  0.5000  10.50000  0.05    0.36
Q5    1   0.1230  0.7552  0.3517  11.00000  0.05    0.32
Q6    1   0.4295  0.8947  0.4899  11.00000  0.05    0.32
Q7    1   0.3048  0.5408  0.4528  11.00000  0.05    0.31
Q8    1   0.2869  1.0190  0.3465  11.00000  0.05    0.31
Q9    1   0.5198  0.6390  0.4550  11.00000  0.05    0.30
Q10   1   0.5044  0.3961  0.3894  11.00000  0.05    0.30
Q11   1   0.4370  0.6402  0.4621  11.00000  0.05    0.29
Q12   1   0.5048  0.8568  0.5000  10.50000  0.05    0.29
Q13   1   0.5177  0.6525  0.4171  11.00000  0.05    0.29
Q14   1   0.4973  0.6744  0.4551  11.00000  0.05    0.28
Q15   1   0.3934  0.4566  0.4092  11.00000  0.05    0.28
Q16   1   0.4334  0.8589  0.5101  11.00000  0.05    0.27
Q17   1   0.4076  0.8576  0.5000  10.50000  0.05    0.27
Q18   1   0.4619  0.3795  0.4333  11.00000  0.05    0.26
Q19   1   0.6349  0.6864  0.5000  10.50000  0.05    0.25
Q20   1   0.4170  0.6328  0.4135  11.00000  0.05    0.25
Q21   1   0.4978  0.7123  0.4156  11.00000  0.05    0.24
Q22   1   0.5597  0.6910  0.4175  11.00000  0.05    0.23
;
_shelx_res_checksum   92033

_shelx_hkl_file
;
   0   0  -4 1689.44   62.23
   0   0  -5    0.00    0.69
   0   0  -7   -1.04    1.04
   0   0   8 1229.90   52.07
   0   0  -9   -0.46    1.15
   0   0 -11    0.35    1.39
   0   0 -12  205.98   11.43
   0   0 -13    0.58    1.27
   0   0 -14 1584.02   66.62
   0   0 -15   -0.58    1.39
   0   0 -16   72.28    5.43
   0   0 -17   -1.62    1.50
   0   0 -18    4.62    1.96
   0   0 -19   -1.27    2.19
   0   0 -21   -4.62    2.54
   0   0 -22 5707.05  228.61
   0   0 -24 4457.06  169.15
   0   0 -25   -2.66    1.27
   0   0 -26 2312.36   95.26
   0   0 -27    0.92    2.42
   0   0 -28  334.38   21.01
   0   0 -31    0.69    3.23
   0   0 -32 1045.28   48.96
   0   0 -33   -0.69    1.85
   0   0 -34 4977.33  121.00
   0   0 -35   -3.46    3.69
   0   0 -36  647.28   19.28
   0   0 -37   -1.73    3.00
   0   0 -41   -1.62    4.27
   0   0 -44    4.62    4.85
   0   0 -45    0.69    4.50
   1   0   0 2873.62   82.56
   1   0   1    0.69    0.35
  -1   0  -1    0.46    0.23
   1   0   2 2970.95   83.02
  -1   0  -2 2985.61   82.56
   1   0   3   -0.35    0.58
  -1   0  -3    0.23    0.23
   1   0   4 1438.08   28.63
  -1   0  -4 1451.24   27.13
   1   0   5    0.12    0.35
  -1   0  -5    0.35    1.04
   1   0   6  575.23   21.01
  -1   0  -6  548.79   11.32
   1   0   7    1.15    0.58
  -1   0  -7    1.04    0.46
   1   0   8   18.94    1.04
  -1   0  -8   20.44    1.27
   1   0   9   -0.92    0.69
  -1   0  -9    0.00    0.69
   1   0  10  897.60   38.68
  -1   0 -10  914.00   22.86
   1   0  11    0.12    1.15
  -1   0 -11    0.46    0.58
   1   0  12   18.01    2.66
  -1   0 -12   14.66    0.92
   1   0  13    1.62    2.19
  -1   0 -13   -0.69    1.04
  -1   0 -14   18.01    1.15
   1   0  15    1.39    1.39
  -1   0 -15   -0.23    0.69
  -1   0 -16  519.92   14.89
  -1   0 -17   -0.12    0.81
  -1   0 -18    3.12    0.81
  -1   0 -19   -0.58    0.69
  -1   0 -20 1520.52   36.72
  -1   0 -21   -1.27    0.81
   1   0  22 1796.13   83.36
  -1   0 -22 1765.07   33.60
  -1   0 -23   -0.23    1.27
  -1   0 -24 2032.13   34.52
  -1   0 -25   -1.15    1.27
  -1   0 -26  606.75   12.59
  -1   0 -27   -0.35    1.73
  -1   0 -28   90.75    3.23
  -1   0 -29   -1.73    1.96
  -1   0 -30  708.59   14.43
  -1   0 -31   -0.12    1.39
  -1   0 -32  178.62    5.31
  -1   0 -33    1.39    2.31
  -1   0 -34   89.60    3.12
  -1   0 -35   -1.27    1.85
  -1   0 -36  212.33    9.01
  -1   0 -37   -1.04    1.73
  -1   0 -38   38.22    2.08
  -1   0 -39    4.27    2.42
  -1   0 -40   90.64    4.85
  -1   0 -41    0.81    2.08
  -1   0 -42  102.53    3.58
  -1   0 -43    0.69    2.08
  -1   0 -44   64.77    3.93
  -1   0 -45   -1.85    3.81
  -1   0 -46   50.46    4.50
  -1   0 -47   -0.58    3.93
  -1   0 -48   57.73    7.74
  -1   0 -49   -0.23    6.00
  -1   0 -50  192.36   12.24
  -1   0 -51    4.85    5.66
   1   1   0 2540.51   75.40
   1   1   1    1.39    0.46
  -1  -1  -1    0.35    0.46
   1   1   3    1.73    0.46
  -1  -1  -3    1.50    0.81
   1   1   4   19.51    0.92
  -1  -1  -4   21.01    1.27
   1   1   5    0.46    0.58
  -1  -1  -5    0.12    0.46
   1   1   6  257.13    7.27
  -1  -1  -6  251.36    6.81
   1   1   7    1.27    0.46
  -1  -1  -7    1.15    0.69
   1   1   8  742.42   21.01
  -1  -1  -8  753.85   28.06
   1   1   9    1.50    0.81
  -1  -1  -9    0.58    0.81
   1   1  10  242.01    9.12
  -1  -1 -10  240.39    6.23
   1   1  11    0.35    0.81
  -1  -1 -11   -0.35    1.15
   1   1  12   53.46    4.73
  -1  -1 -12   51.27    2.42
   1   1  13   -0.69    1.15
  -1  -1 -13   -1.50    0.69
  -1  -1 -14  350.20   12.12
   1   1  15   -0.58    1.39
  -1  -1 -15    0.00    2.42
   1   1  16    7.39    1.62
  -1  -1 -16    7.16    0.58
  -1  -1 -17    0.58    0.69
   1   1  18   96.53    6.12
  -1  -1 -18   95.03    4.27
  -1  -1 -19   -0.12    0.92
   1   1  20  498.45   28.40
  -1  -1 -20  506.53   12.01
  -1  -1 -21   -0.35    0.81
  -1  -1 -22  129.66    4.85
  -1  -1 -23    0.46    0.92
  -1  -1 -24   84.98    3.35
  -1  -1 -25    0.00    0.92
  -1  -1 -26  315.44    8.54
  -1  -1 -27    0.35    1.39
  -1  -1 -28   66.74    3.12
  -1  -1 -29    0.46    1.39
  -1  -1 -30    6.12    2.31
  -1  -1 -31    0.69    1.85
  -1  -1 -32 1077.72   25.86
  -1  -1 -33   -1.62    2.08
  -1  -1 -34  461.62   13.86
  -1  -1 -35   -0.35    1.73
  -1  -1 -36  630.65   25.52
  -1  -1 -37   -1.27    1.85
  -1  -1 -38   26.56    2.54
  -1  -1 -39   -0.69    2.31
  -1  -1 -40   -0.23    1.96
  -1  -1 -41   -1.27    2.08
  -1  -1 -42    3.00    3.46
  -1  -1 -43    0.00    2.77
  -1  -1 -44   73.43    8.20
  -1  -1 -45    1.04    3.12
  -1  -1 -46    7.51    5.20
  -1  -1 -47   -0.92    3.81
  -1  -1 -48    4.04    3.12
  -1  -1 -49   -2.42    6.81
  -1  -1 -50  101.38    7.04
  -1  -1 -51   -0.92    5.43
  -1  -1 -52    7.16    7.04
  -1  -1 -53   -0.92    6.58
   2  -1   0  258.17    7.74
   2  -1   1  984.54   20.21
  -2   1  -1  991.12   27.36
   2  -1   2  572.58   11.78
  -2   1  -2  579.85   16.74
   2  -1   3 3599.52   58.54
  -2   1  -3 3529.67   81.86
   2  -1   4  175.04    6.23
  -2   1  -4  186.01    8.43
   2  -1   5   49.30    2.08
  -2   1  -5   52.54    2.42
  -2   1  -6 2062.26   52.54
   2  -1   7  213.03    8.78
  -2   1  -7  212.57    6.93
   2  -1   8    6.70    0.92
  -2   1  -8    8.20    1.15
   2  -1   9   36.14    2.31
  -2   1  -9   36.26    1.85
   2  -1  10 1753.75   55.65
  -2   1 -10 1788.04   48.84
   2  -1  11  534.70   18.13
  -2   1 -11  514.73   22.63
   2  -1  12  624.76   18.59
  -2   1 -12  625.46   15.70
   2  -1  13    8.78    1.50
  -2   1 -13    6.47    1.15
   2  -1  14  101.49    4.16
  -2   1 -14  100.80    6.12
   2  -1  15    6.35    1.15
  -2   1 -15    3.12    1.15
   2  -1  16  428.59   18.94
  -2   1 -16  419.47   14.55
   2  -1  17   14.66    2.31
  -2   1 -17   15.93    1.73
  -2   1 -18   68.12    3.69
   2  -1  19 1676.04   81.63
  -2   1 -19 1651.80   36.49
   2  -1  20   82.44    7.39
  -2   1 -20   96.64    5.20
   2  -1  21   15.47    1.73
  -2   1 -21   14.78    1.62
   2  -1  22  190.28   11.55
  -2   1 -22  185.43    6.23
   2  -1  23   27.83    4.16
  -2   1 -23   21.36    1.85
   2  -1  24  409.54   27.36
  -2   1 -24  421.44   11.32
   2  -1  25  165.57   12.82
  -2   1 -25  153.45    6.23
  -2   1 -26   11.43    1.85
   2  -1  27  222.15   17.90
  -2   1 -27  221.69    7.16
   2  -1  28  119.27   10.74
  -2   1 -28  110.27    4.73
  -2   1 -29    0.46    1.62
  -2   1 -30   74.82    9.01
   2  -1  31   87.17    7.62
  -2   1 -31   78.98    3.23
  -2   1 -32   24.59    2.77
  -2   1 -33  199.06    7.62
  -2   1 -34   13.62    1.85
  -2   1 -35  636.31   16.28
  -2   1 -36  142.36    5.31
  -2   1 -37  178.62    6.70
  -2   1 -38    3.81    1.85
  -2   1 -39    9.47    2.66
  -2   1 -40    0.23    1.96
  -2   1 -41    3.46    2.31
  -2   1 -42   43.30    3.00
  -2   1 -43   94.56    5.20
  -2   1 -44   17.67    3.35
  -2   1 -45    5.54    6.70
  -2   1 -46    0.69    4.04
  -2   1 -47   18.70    2.89
  -2   1 -48   -1.15    5.31
  -2   1 -49   38.56    9.01
  -2   1 -50   52.54    6.12
  -2   1 -51   35.45    7.39
  -2   1 -52   23.09    7.16
  -2   1 -53   79.09    7.39
  -2   1 -54    7.74   11.08
  -2   1 -55    8.43    9.93
  -2   1 -57    0.00    5.43
   2   0   0 1039.27   25.29
   2   0   1    0.69    0.58
  -2   0  -1    0.46    0.58
   2   0   2  134.97    4.50
  -2   0  -2  135.67    4.62
   2   0   3    1.04    0.81
  -2   0  -3    1.04    0.46
   2   0   4 2219.87   48.03
  -2   0  -4 2236.96   54.96
   2   0   5    1.39    0.81
  -2   0  -5    1.04    0.46
   2   0   6   29.10    1.39
  -2   0  -6   31.75    1.96
   2   0   7    1.04    0.69
  -2   0  -7   -0.12    0.69
   2   0   8  145.71    5.31
  -2   0  -8  139.82    7.74
   2   0   9    1.27    1.15
  -2   0  -9   -0.92    0.92
   2   0  10    3.35    0.69
  -2   0 -10    3.81    0.81
   2   0  11    0.69    0.58
  -2   0 -11   -0.12    0.81
   2   0  12  938.82   23.55
  -2   0 -12  918.96   32.10
   2   0  13   -0.58    0.69
  -2   0 -13    0.46    0.58
   2   0  14  133.70    4.16
  -2   0 -14  130.93    4.85
   2   0  15   -0.81    0.69
  -2   0 -15   -0.23    0.81
   2   0  16  450.30   26.33
  -2   0 -16  435.87   15.70
   2   0  17    0.69    2.77
  -2   0 -17   -0.46    1.73
  -2   0 -18 1456.21   48.49
  -2   0 -19   -1.27    1.15
  -2   0 -20 1369.49   41.80
   2   0  21   -0.12    2.19
  -2   0 -21   -0.81    1.04
  -2   0 -22   44.68    3.23
   2   0  23    2.31    2.42
  -2   0 -23    0.12    1.27
   2   0  24    4.16    3.00
  -2   0 -24    6.23    1.96
  -2   0 -25   -1.39    1.27
  -2   0 -26   -0.23    2.31
  -2   0 -27    0.58    2.31
   2   0  28  205.41   16.74
  -2   0 -28  201.83    7.97
  -2   0 -29   -0.12    1.50
  -2   0 -30   14.55    1.73
  -2   0 -31   -1.04    1.27
  -2   0 -32   94.79    3.23
  -2   0 -33    0.23    1.50
  -2   0 -34  255.17    7.39
  -2   0 -35   -0.12    1.50
  -2   0 -36   59.00    3.12
  -2   0 -37    1.50    1.96
  -2   0 -38   52.77    3.35
  -2   0 -39    3.69    3.69
  -2   0 -40    4.04    1.96
  -2   0 -41    1.62    2.31
  -2   0 -42  141.67    6.70
  -2   0 -43   -1.27    2.77
  -2   0 -44    3.23    2.66
  -2   0 -45   -0.92    4.04
  -2   0 -46   30.48    4.50
  -2   0 -47   -1.04    3.69
  -2   0 -48   15.59    4.16
  -2   0 -49    1.27    4.62
  -2   0 -50   15.70    5.43
  -2   0 -51   -1.04    4.39
  -2   0 -52   40.41    7.97
  -2   0 -54    9.47    5.08
   2   1   0  240.39    6.70
   2   1   1 1009.95   36.26
  -2  -1  -1  962.95   22.63
   2   1   2  564.26   22.75
  -2  -1  -2  564.72   15.70
   2   1   3 3618.81   91.21
  -2  -1  -3 3575.62   86.48
   2   1   4  194.32    7.27
  -2  -1  -4  194.21    5.89
   2   1   5   49.30    2.31
  -2  -1  -5   50.34    1.96
   2   1   6 1916.32   62.46
  -2  -1  -6 2056.15   41.45
   2   1   7  227.00    6.70
  -2  -1  -7  234.85    6.47
   2   1   8    4.50    0.92
  -2  -1  -8    5.31    0.81
   2   1   9   33.60    1.85
  -2  -1  -9   34.41    1.50
   2   1  10 1789.31   58.19
  -2  -1 -10 1723.50   38.10
   2   1  11  501.22   15.36
  -2  -1 -11  475.59   12.70
   2   1  12  594.05   18.94
  -2  -1 -12  609.87   18.24
   2   1  13    6.12    1.04
  -2  -1 -13    5.43    0.81
   2   1  14  100.34    3.35
  -2  -1 -14  100.22    4.62
   2   1  15    2.66    1.04
  -2  -1 -15    3.69    0.69
   2   1  16  433.79   14.43
  -2  -1 -16  410.70   14.32
   2   1  17   15.82    1.50
  -2  -1 -17   18.36    1.15
   2   1  18   67.66    3.58
  -2  -1 -18   67.31    3.35
   2   1  19 1644.99   42.84
  -2  -1 -19 1607.69   43.88
   2   1  20   99.76    6.00
  -2  -1 -20   93.41    4.04
   2   1  21   10.39    1.73
  -2  -1 -21   11.55    3.69
   2   1  22  184.51   10.85
  -2  -1 -22  181.97    5.89
   2   1  23   28.75    5.54
  -2  -1 -23   22.52    2.08
   2   1  24  432.06   26.56
  -2  -1 -24  406.54   12.59
  -2  -1 -25  153.91    5.66
  -2  -1 -26   12.93    1.62
  -2  -1 -27  226.31   11.08
  -2  -1 -28  118.69    6.12
  -2  -1 -29    2.31    1.50
  -2  -1 -30   78.98    4.39
  -2  -1 -31   79.78    5.20
  -2  -1 -32   26.56    2.89
  -2  -1 -33  196.63    7.16
  -2  -1 -34   10.51    1.73
  -2  -1 -35  607.45   22.63
  -2  -1 -36  140.06    6.35
  -2  -1 -37  179.08    8.54
  -2  -1 -38    3.69    2.54
  -2  -1 -39    7.74    3.12
  -2  -1 -40    0.58    3.12
  -2  -1 -41    0.81    2.42
  -2  -1 -42   41.34    4.39
  -2  -1 -43   96.18    7.62
  -2  -1 -44   15.59    3.58
  -2  -1 -45    0.81    5.08
  -2  -1 -46   -0.69    6.47
  -2  -1 -47   16.86    3.35
  -2  -1 -48    1.15    4.04
  -2  -1 -49   39.37    4.73
  -2  -1 -50   57.15    5.89
  -2  -1 -51   41.22    6.12
  -2  -1 -52   20.67    4.85
  -2  -1 -53   85.33    6.70
  -2  -1 -54    8.08    5.08
  -2  -1 -55    4.62    5.66
  -2  -1 -56   19.28    5.66
  -2  -1 -57    0.35    5.20
   2   2   0 1790.58   33.14
   2   2   1    0.35    0.81
  -2  -2  -1    0.69    0.81
   2   2   2  609.75   23.44
  -2  -2  -2  645.55   23.67
   2   2   3    0.81    1.15
  -2  -2  -3   -1.73    1.04
   2   2   4 2706.54   52.88
  -2  -2  -4 2648.23   56.69
   2   2   5    0.69    0.81
  -2  -2  -5    0.35    1.04
   2   2   6 1654.57   37.18
  -2  -2  -6 1696.37   34.98
   2   2   7   -0.12    0.69
  -2  -2  -7    1.27    0.81
   2   2   8  351.70   11.66
  -2  -2  -8  332.88    9.70
   2   2   9    0.00    0.69
  -2  -2  -9    1.15    0.81
   2   2  10 1385.54   46.65
  -2  -2 -10 1392.82   40.53
   2   2  11   -0.23    1.04
  -2  -2 -11   -0.81    0.81
   2   2  12 1022.65   24.59
  -2  -2 -12 1046.78   37.76
   2   2  13    1.15    1.15
  -2  -2 -13    0.12    1.39
   2   2  14  578.12   18.59
  -2  -2 -14  573.15   17.90
   2   2  15   -0.46    1.39
  -2  -2 -15   -0.81    0.92
   2   2  16  699.35   22.86
  -2  -2 -16  694.73   21.48
   2   2  17    0.69    1.27
  -2  -2 -17   -0.23    1.04
   2   2  18  147.79    8.43
  -2  -2 -18  146.17    6.00
   2   2  19    0.58    1.27
  -2  -2 -19   -0.92    1.27
   2   2  20    4.27    2.19
  -2  -2 -20    4.85    1.39
   2   2  21    1.96    1.73
  -2  -2 -21    0.58    1.27
   2   2  22  109.23    6.70
  -2  -2 -22  107.15    4.50
  -2  -2 -23   -0.58    1.50
   2   2  24  396.61   17.09
  -2  -2 -24  400.19   13.86
   2   2  25    1.96    2.08
  -2  -2 -25    0.92    1.62
   2   2  26  249.51   11.43
  -2  -2 -26  252.75    7.74
   2   2  27   -1.62    2.66
  -2  -2 -27    0.81    1.62
  -2  -2 -28  119.39    5.31
   2   2  29   -0.12    3.23
  -2  -2 -29    0.58    1.85
   2   2  30  114.88   12.24
  -2  -2 -30  110.84    5.31
  -2  -2 -31    0.35    1.96
   2   2  32  398.57   25.52
  -2  -2 -32  412.31   13.05
  -2  -2 -33   -0.69    1.85
   2   2  34  737.11   45.15
  -2  -2 -34  910.42   24.25
  -2  -2 -35    0.12    2.31
  -2  -2 -36   37.76    3.46
  -2  -2 -37   -0.58    2.08
  -2  -2 -38   37.18    3.46
  -2  -2 -39   -2.66    3.12
  -2  -2 -40  140.17    5.77
  -2  -2 -41    0.35    2.89
  -2  -2 -42  357.35   12.01
  -2  -2 -43    1.39    2.66
  -2  -2 -44   53.81    4.50
  -2  -2 -45   -1.85    4.27
  -2  -2 -46   19.17    4.27
  -2  -2 -47    5.08    7.27
  -2  -2 -48   71.01    7.27
  -2  -2 -49   -2.19    4.50
  -2  -2 -50   18.36    4.27
  -2  -2 -51   -0.46    4.04
  -2  -2 -52   66.62    9.93
  -2  -2 -53    1.15    4.16
  -2  -2 -54  122.16   10.16
  -2  -2 -55    2.08    9.35
  -2  -2 -56   33.60    8.54
   3  -2   0    4.85    0.92
   3  -2   1    3.00    0.92
  -3   2  -1    3.46    0.81
   3  -2   2  134.05    6.23
  -3   2  -2  137.28    5.43
   3  -2   3  587.12   19.51
  -3   2  -3  597.75   20.78
   3  -2   4   12.93    1.50
  -3   2  -4   10.97    1.27
   3  -2   5  372.13   13.74
  -3   2  -5  380.45   12.24
   3  -2   6 2962.18   96.06
  -3   2  -6 3045.19   80.25
   3  -2   7 1518.21   36.02
  -3   2  -7 1511.63   42.49
   3  -2   8 1137.53   28.52
  -3   2  -8 1111.78   26.33
   3  -2   9    3.00    1.04
  -3   2  -9    3.93    1.04
   3  -2  10    2.42    0.81
  -3   2 -10    1.04    1.27
   3  -2  11   44.22    2.42
  -3   2 -11   41.91    2.31
   3  -2  12 1666.92   38.33
  -3   2 -12 1631.01   52.77
   3  -2  13  537.13   17.55
  -3   2 -13  532.51   14.55
   3  -2  14 1222.40   58.89
  -3   2 -14 1225.51   33.60
   3  -2  15 1179.21   32.68
  -3   2 -15 1169.74   36.37
   3  -2  16   30.60    2.54
  -3   2 -16   32.33    2.08
   3  -2  17 5881.05  123.31
  -3   2 -17 5796.53  156.91
   3  -2  18  497.87   19.28
  -3   2 -18  483.21   15.13
   3  -2  19   49.76    4.16
  -3   2 -19   43.41    4.16
   3  -2  20   32.79    3.23
  -3   2 -20   31.87    2.19
   3  -2  21  204.60   10.51
  -3   2 -21  203.79    6.93
   3  -2  22   18.36    2.66
  -3   2 -22   20.21    2.08
   3  -2  23  409.89   19.28
  -3   2 -23  404.81   15.47
   3  -2  24    8.89    1.96
  -3   2 -24    4.96    1.50
   3  -2  25    4.27    3.46
  -3   2 -25    3.46    1.50
   3  -2  26  308.28   13.16
  -3   2 -26  289.46    9.35
  -3   2 -27  118.81    5.54
   3  -2  28  688.96   25.75
  -3   2 -28  662.40   20.44
   3  -2  29   64.20    5.43
  -3   2 -29   62.46    3.69
   3  -2  30  234.39   12.01
  -3   2 -30  237.74    9.35
   3  -2  31    1.04    4.27
  -3   2 -31    4.27    2.31
   3  -2  32  381.95   22.75
  -3   2 -32  401.69   11.32
   3  -2  33    1.50    4.62
  -3   2 -33   -0.35    2.31
  -3   2 -34  256.56    7.39
  -3   2 -35   48.84    3.23
   3  -2  36    3.23    6.00
  -3   2 -36    4.85    2.42
  -3   2 -37   -4.16    3.23
  -3   2 -38  127.70    6.47
  -3   2 -39   30.25    3.12
  -3   2 -40  132.32   11.66
  -3   2 -41  122.62    5.66
  -3   2 -42   51.50    4.85
  -3   2 -43  101.38    4.62
  -3   2 -44  102.65    6.35
  -3   2 -45   24.02    3.69
  -3   2 -46  122.51    5.20
  -3   2 -47   81.52    5.43
  -3   2 -48   50.00    6.70
  -3   2 -49    3.93    6.81
  -3   2 -50    9.93    6.12
  -3   2 -51  118.81    6.93
  -3   2 -52  281.96   21.71
  -3   2 -53   18.59   13.16
  -3   2 -54   46.42    7.62
  -3   2 -55    7.62   14.32
  -3   2 -56    5.20    9.47
   3  -1   0 4591.46   84.29
   3  -1   1  586.32   15.47
  -3   1  -1  590.93   23.90
   3  -1   2 8177.59  235.54
  -3   1  -2 7951.40  302.28
   3  -1   3 2277.72   53.23
  -3   1  -3 2299.08   50.11
   3  -1   4  237.62   10.16
  -3   1  -4  245.24    8.31
   3  -1   5  385.41   12.01
  -3   1  -5  376.75   13.39
   3  -1   6   39.83    2.08
  -3   1  -6   38.10    2.42
   3  -1   7  786.99   17.78
  -3   1  -7  782.95   21.36
   3  -1   8  600.86   19.40
  -3   1  -8  596.71   17.55
   3  -1   9   30.37    1.62
  -3   1  -9   30.94    2.31
   3  -1  10  202.17    7.16
  -3   1 -10  199.17    6.81
   3  -1  11  275.72   10.16
  -3   1 -11  280.57    8.89
   3  -1  12   58.31    4.04
  -3   1 -12   54.04    2.66
   3  -1  13  526.39   13.62
  -3   1 -13  525.01   17.20
   3  -1  14   27.02    1.27
  -3   1 -14   27.25    2.19
   3  -1  15  279.42   15.70
  -3   1 -15  263.83    8.78
   3  -1  16   11.55    1.39
  -3   1 -16   10.62    1.62
   3  -1  17 3248.75   85.21
  -3   1 -17 3269.53   68.70
   3  -1  18   89.48   10.05
  -3   1 -18   86.02    3.69
  -3   1 -19   10.28    1.39
   3  -1  20  241.32   12.59
  -3   1 -20  242.47    7.85
   3  -1  21   57.04    7.62
  -3   1 -21   54.96    3.81
   3  -1  22   17.09    2.89
  -3   1 -22   18.70    1.96
   3  -1  23  285.42   22.17
  -3   1 -23  281.84    9.01
   3  -1  24   79.55    5.54
  -3   1 -24   77.24    3.81
   3  -1  25    0.12    2.08
  -3   1 -25    0.58    1.39
   3  -1  26  470.16   30.02
  -3   1 -26  476.51   15.70
   3  -1  27  156.91   10.16
  -3   1 -27  168.46    6.70
  -3   1 -28   21.48    2.42
   3  -1  29  172.62   15.24
  -3   1 -29  164.53    6.35
   3  -1  30    6.23    4.16
  -3   1 -30    8.89    2.19
  -3   1 -31   12.24    3.35
  -3   1 -32  438.99   13.86
  -3   1 -33    4.04    1.96
  -3   1 -34  114.77    5.54
  -3   1 -35   77.59    4.50
  -3   1 -36  267.41   12.47
  -3   1 -37  213.72    6.58
  -3   1 -38   36.95    2.77
  -3   1 -39   40.07    3.12
  -3   1 -40   10.51    3.35
  -3   1 -41   23.79    4.27
  -3   1 -42    4.04    3.93
  -3   1 -43  172.85    9.81
  -3   1 -44   22.75    3.58
  -3   1 -45   38.33    3.58
  -3   1 -46   12.35    5.08
  -3   1 -47   91.33    4.50
  -3   1 -49    5.20    6.00
  -3   1 -50   11.08    5.31
  -3   1 -51   37.06    6.35
  -3   1 -52   18.59    4.73
  -3   1 -53   12.35    5.77
  -3   1 -54   23.67    7.16
  -3   1 -55   -0.81    9.70
  -3   1 -56    9.47   12.59
  -3   1 -57    4.73    6.00
   3   0   0 9999.00  264.99
   3   0   1    0.46    0.69
  -3   0  -1    2.77    1.27
   3   0   2  152.53    4.73
  -3   0  -2  158.53    6.35
   3   0   3    1.96    0.81
  -3   0  -3    1.73    0.81
   3   0   4 2713.70   61.66
  -3   0  -4 2653.78   52.30
   3   0   5   -0.81    1.15
  -3   0  -5   -0.81    0.81
   3   0   6 1206.46   34.52
  -3   0  -6 1191.68   33.37
   3   0   7    0.00    0.92
  -3   0  -7   -1.15    0.92
   3   0   8 9995.42  399.38
  -3   0  -8 9976.60  397.42
   3   0   9    0.00    0.81
  -3   0  -9   -1.73    0.92
   3   0  10 1050.13   23.21
  -3   0 -10 1052.44   30.25
   3   0  11    0.58    0.69
  -3   0 -11   -1.04    0.69
   3   0  12 1149.89   34.98
  -3   0 -12 1125.29   30.25
   3   0  13    0.46    0.92
  -3   0 -13    0.69    0.92
   3   0  14  711.71   17.55
  -3   0 -14  700.28   25.40
   3   0  15    0.12    0.81
  -3   0 -15   -0.35    1.15
   3   0  16  457.00   13.74
  -3   0 -16  463.12   14.43
   3   0  17    1.04    0.92
  -3   0 -17   -0.46    1.50
   3   0  18    5.66    1.39
  -3   0 -18    5.89    1.50
   3   0  19    0.58    2.42
  -3   0 -19    0.81    1.15
   3   0  20  219.26    8.20
  -3   0 -20  223.65    8.08
   3   0  21   -2.08    1.50
  -3   0 -21   -2.08    1.50
   3   0  22   92.72    7.85
  -3   0 -22   95.03    6.23
   3   0  23   -0.92    2.77
  -3   0 -23    0.58    1.27
   3   0  24   89.02    9.70
  -3   0 -24   85.33    3.69
   3   0  25   -1.15    3.69
  -3   0 -25    1.04    1.62
   3   0  26   57.04    6.81
  -3   0 -26   56.46    3.35
   3   0  27    3.12    3.12
  -3   0 -27   -1.04    1.50
  -3   0 -28   32.33    2.66
   3   0  29   -0.23    4.62
  -3   0 -29    0.00    1.62
  -3   0 -30    2.54    1.73
   3   0  31    1.50    5.20
  -3   0 -31   -1.85    2.08
  -3   0 -32 1221.59   33.14
  -3   0 -33   -1.85    3.58
  -3   0 -34  544.63   16.86
  -3   0 -35    2.31    3.58
   3   0  36   18.36    5.77
  -3   0 -36   11.08    3.00
  -3   0 -37   -0.35    2.77
  -3   0 -38    0.92    2.19
  -3   0 -39   -1.50    2.08
  -3   0 -40   14.32    3.46
  -3   0 -41    3.81    3.12
  -3   0 -42   21.13    3.81
  -3   0 -43    1.85    4.85
  -3   0 -44   47.11    4.73
  -3   0 -45   -0.46    3.93
  -3   0 -46   15.01    3.35
  -3   0 -47   -2.31    3.35
  -3   0 -48   14.66    5.31
  -3   0 -49   -2.08    3.58
  -3   0 -50   14.32    4.50
  -3   0 -51    1.04    4.50
  -3   0 -52   11.55    4.27
  -3   0 -53    0.35    5.89
  -3   0 -55    0.23    5.77
  -3   0 -56   16.74    7.04
   3   1   0 4653.58   92.48
   3   1   1  598.32   15.36
  -3  -1  -1  608.37   16.28
   3   1   2 8287.39  185.55
  -3  -1  -2 8319.95  183.01
   3   1   3 2316.74   61.19
  -3  -1  -3 2295.96   53.57
   3   1   4  250.67    8.43
  -3  -1  -4  229.19    7.97
   3   1   5  379.64   11.20
  -3  -1  -5  384.49   10.97
   3   1   6   40.07    2.08
  -3  -1  -6   39.26    1.96
   3   1   7  814.58   21.48
  -3  -1  -7  792.30   19.97
   3   1   8  605.02   16.51
  -3  -1  -8  596.01   15.70
   3   1   9   27.25    1.62
  -3  -1  -9   29.44    2.19
   3   1  10  203.21    8.78
  -3  -1 -10  198.02    7.04
   3   1  11  286.11    9.81
  -3  -1 -11  275.49    8.66
   3   1  12   54.27    3.12
  -3  -1 -12   54.15    2.19
   3   1  13  545.44   15.01
  -3  -1 -13  549.37   16.05
   3   1  14   25.63    1.73
  -3  -1 -14   25.86    1.39
   3   1  15  277.92   11.78
  -3  -1 -15  276.07    9.81
   3   1  16   11.89    1.27
  -3  -1 -16    9.01    1.39
   3   1  17 3320.92   81.52
  -3  -1 -17 3321.95   66.85
   3   1  18   93.76    3.69
  -3  -1 -18   95.26    3.35
   3   1  19    9.35    1.50
  -3  -1 -19    8.66    1.39
   3   1  20  244.78   12.93
  -3  -1 -20  232.89    5.89
   3   1  21   54.84    5.20
  -3  -1 -21   58.08    2.08
   3   1  22   18.59    2.42
  -3  -1 -22   20.67    1.39
   3   1  23  306.20   16.40
  -3  -1 -23  299.16    7.39
   3   1  24   77.01    4.27
  -3  -1 -24   79.55    2.89
   3   1  25    2.66    2.77
  -3  -1 -25    0.46    1.04
   3   1  26  483.90   33.48
  -3  -1 -26  481.01   16.97
  -3  -1 -27  168.57    5.43
  -3  -1 -28   34.98    5.54
  -3  -1 -29  175.16    8.54
   3   1  30    0.46    4.96
  -3  -1 -30    6.81    2.19
   3   1  31   13.16    5.66
  -3  -1 -31   11.55    3.58
   3   1  32  425.48   28.17
  -3  -1 -32  423.86   13.74
   3   1  33    0.58    6.12
  -3  -1 -33    3.23    2.89
  -3  -1 -34  111.42    6.12
  -3  -1 -35   78.51    6.23
  -3  -1 -36  246.86   12.24
  -3  -1 -37  222.50    9.12
  -3  -1 -38   33.25    3.58
  -3  -1 -39   38.80    3.93
  -3  -1 -40    9.35    3.58
  -3  -1 -41   22.17    4.04
  -3  -1 -42    3.12    6.35
  -3  -1 -43  176.54    9.12
  -3  -1 -44   25.52    3.58
  -3  -1 -45   37.87    6.70
  -3  -1 -46   13.62    3.69
  -3  -1 -47   96.53    7.04
  -3  -1 -48    0.81    3.81
  -3  -1 -49    1.50    4.50
  -3  -1 -50    7.74    4.85
  -3  -1 -51   36.60    5.66
  -3  -1 -52   13.16    7.04
  -3  -1 -53   15.24    6.70
  -3  -1 -54   29.44    5.08
  -3  -1 -55    0.58    4.39
  -3  -1 -56    9.47    5.08
  -3  -1 -57   -0.46    8.20
   3   2   0    2.89    0.92
   3   2   1    3.58    1.04
  -3  -2  -1    4.27    1.04
   3   2   2  136.82    5.54
  -3  -2  -2  136.71    4.85
   3   2   3  587.93   19.28
  -3  -2  -3  578.46   17.55
   3   2   4   11.32    1.39
  -3  -2  -4   13.39    1.62
   3   2   5  391.65   13.51
  -3  -2  -5  391.88   11.89
   3   2   6 3010.90   66.39
  -3  -2  -6 2988.62   64.66
   3   2   7 1504.12   36.26
  -3  -2  -7 1505.51   35.33
   3   2   8 1156.00   26.67
  -3  -2  -8 1161.78   29.44
   3   2   9    4.16    0.92
  -3  -2  -9    3.58    1.04
   3   2  10    2.66    1.15
  -3  -2 -10    1.73    0.92
   3   2  11   39.72    2.77
  -3  -2 -11   40.99    2.42
   3   2  12 1611.27   47.34
  -3  -2 -12 1668.89   34.75
   3   2  13  541.40   15.36
  -3  -2 -13  540.82   13.28
   3   2  14 1218.47   35.33
  -3  -2 -14 1229.09   36.49
   3   2  15 1207.50   35.10
  -3  -2 -15 1185.10   24.36
   3   2  16   31.41    1.62
  -3  -2 -16   32.33    2.08
   3   2  17 5759.70  134.05
  -3  -2 -17 5811.31  130.01
   3   2  18  504.45   15.36
  -3  -2 -18  482.75   33.83
   3   2  19   42.03    3.12
  -3  -2 -19   45.61    1.96
  -3  -2 -20   32.21    1.50
   3   2  21  202.52    9.93
  -3  -2 -21  197.90    6.23
   3   2  22   25.86    2.19
  -3  -2 -22   22.40    1.73
   3   2  23  407.35   22.75
  -3  -2 -23  398.46   10.51
   3   2  24    5.08    1.96
  -3  -2 -24    8.20    1.96
   3   2  25    3.46    2.89
  -3  -2 -25    1.27    1.50
   3   2  26  313.59   14.66
  -3  -2 -26  306.90   12.12
   3   2  27  132.20    9.93
  -3  -2 -27  126.20    3.93
   3   2  28  693.70   43.76
  -3  -2 -28  665.64   16.40
   3   2  29   63.04    8.31
  -3  -2 -29   69.05    4.04
   3   2  30  245.82   13.86
  -3  -2 -30  236.70    7.62
   3   2  31    3.81    5.66
  -3  -2 -31    7.16    1.96
  -3  -2 -32  384.26   11.08
  -3  -2 -33   -0.12    2.08
   3   2  34  258.98   21.13
  -3  -2 -34  245.93    7.97
  -3  -2 -35   43.30    3.00
  -3  -2 -37    0.81    1.96
  -3  -2 -38  120.66    4.27
  -3  -2 -39   29.56    4.73
   3   2  40  127.24   13.62
  -3  -2 -40  128.28    6.81
  -3  -2 -41  126.78    7.39
  -3  -2 -42   38.33    4.85
  -3  -2 -43  111.07    6.93
  -3  -2 -44  112.11    7.27
  -3  -2 -45   26.79    6.47
  -3  -2 -46  128.28    7.85
  -3  -2 -47   91.56    7.16
  -3  -2 -48   62.93    4.96
  -3  -2 -49    1.62    4.04
  -3  -2 -50    9.35    6.00
  -3  -2 -51  119.62    8.08
  -3  -2 -52  242.12   11.20
  -3  -2 -53    6.00    6.12
  -3  -2 -54   44.45    5.66
  -3  -2 -55    5.43    6.35
  -3  -2 -56    6.58    8.54
  -3  -2 -57   12.24    8.08
   3   3   0 2194.93   50.80
   3   3   1   -0.69    1.15
  -3  -3  -1    0.58    1.04
   3   3   2  298.58    9.35
  -3  -3  -2  295.58    9.01
   3   3   3    0.00    1.15
  -3  -3  -3   -0.69    0.81
   3   3   4 1512.44   32.44
  -3  -3  -4 1501.93   33.37
   3   3   5    0.00    1.04
  -3  -3  -5   -0.58    0.92
   3   3   6  252.17    9.70
  -3  -3  -6  259.21    8.31
   3   3   7    0.12    1.15
  -3  -3  -7    0.92    0.92
   3   3   8  426.40   15.47
  -3  -3  -8  417.51   11.32
   3   3   9   -0.46    1.39
  -3  -3  -9   -0.92    1.27
   3   3  10 1454.36   40.87
  -3  -3 -10 1454.94   33.25
   3   3  11    0.12    1.04
  -3  -3 -11   -0.58    1.04
   3   3  12    2.42    1.15
  -3  -3 -12    0.92    1.39
   3   3  13    0.23    1.50
  -3  -3 -13    1.39    1.27
   3   3  14   10.16    1.85
  -3  -3 -14    9.47    1.15
   3   3  15    1.27    1.27
  -3  -3 -15   -0.12    1.27
   3   3  16 1071.14   40.18
  -3  -3 -16 1053.13   27.94
   3   3  17   -1.50    1.39
  -3  -3 -17   -0.46    1.50
   3   3  18    1.85    1.50
  -3  -3 -18    3.58    1.62
   3   3  19    1.15    1.73
  -3  -3 -19    1.39    1.50
   3   3  20    3.58    1.62
  -3  -3 -20    3.93    1.85
   3   3  21   -0.46    1.50
  -3  -3 -21    0.23    1.39
   3   3  22  394.07   19.51
  -3  -3 -22  376.64   11.78
   3   3  23   -2.19    2.66
  -3  -3 -23    1.62    1.73
   3   3  24  199.06    9.81
  -3  -3 -24  207.49    8.89
   3   3  25   -0.81    2.77
  -3  -3 -25   -2.08    2.19
   3   3  26    2.77    2.08
  -3  -3 -26    1.15    2.54
   3   3  27    0.46    2.77
  -3  -3 -27   -1.39    1.73
   3   3  28  762.39   30.02
  -3  -3 -28  718.75   20.55
   3   3  29   -0.23    3.46
  -3  -3 -29   -1.62    1.96
   3   3  30  995.28   29.56
  -3  -3 -30 1012.60   40.41
   3   3  31    1.62    3.58
  -3  -3 -31   -0.23    1.96
  -3  -3 -32   20.21    2.42
  -3  -3 -33    0.92    2.77
   3   3  34    0.92    6.47
  -3  -3 -34    8.08    3.23
  -3  -3 -35    0.23    2.42
  -3  -3 -36  241.43   12.35
  -3  -3 -37    1.27    2.31
  -3  -3 -38   29.79    5.66
  -3  -3 -39    1.15    2.54
   3   3  40   48.96    9.12
  -3  -3 -40   44.80    4.04
  -3  -3 -41    0.12    2.42
   3   3  42  397.88   28.75
  -3  -3 -42  395.00   12.24
  -3  -3 -43   -4.27    3.81
  -3  -3 -44  370.63   27.60
  -3  -3 -45    2.42    3.81
  -3  -3 -46   35.45    5.31
  -3  -3 -47   -2.19    5.66
  -3  -3 -48  141.79    8.78
  -3  -3 -49    2.66    5.20
  -3  -3 -50  349.97   11.78
  -3  -3 -51    1.85    4.96
  -3  -3 -52    0.58    4.04
  -3  -3 -53    2.42    7.27
  -3  -3 -54    9.24   11.43
  -3  -3 -55    0.46    5.08
  -3  -3 -56   22.63    5.43
  -3  -3 -58    2.77    8.31
   4  -3   0   34.87    1.96
   4  -3   1  140.40    5.89
  -4   3  -1  145.14    6.23
   4  -3   2   31.52    2.31
  -4   3  -2   30.02    1.62
   4  -3   3    9.01    1.73
  -4   3  -3   11.89    1.50
   4  -3   4  412.89   10.39
  -4   3  -4  411.28   12.59
   4  -3   5   25.98    1.73
  -4   3  -5   22.98    2.31
   4  -3   6   42.72    3.23
  -4   3  -6   46.30    2.54
   4  -3   7   75.40    3.58
  -4   3  -7   81.63    5.20
   4  -3   8    1.85    1.04
  -4   3  -8    2.42    1.39
   4  -3   9  215.68    7.04
  -4   3  -9  215.80    7.27
   4  -3  10   23.32    2.19
  -4   3 -10   19.40    1.62
   4  -3  11  385.53   10.16
  -4   3 -11  392.69   14.66
   4  -3  12   24.48    1.85
  -4   3 -12   23.44    1.73
   4  -3  13   12.82    1.39
  -4   3 -13   13.39    1.62
   4  -3  14   79.09    3.93
  -4   3 -14   78.63    3.23
   4  -3  15   39.83    2.31
  -4   3 -15   37.76    2.77
   4  -3  16   24.48    1.73
  -4   3 -16   22.98    2.19
   4  -3  17   30.94    2.77
  -4   3 -17   29.44    2.42
   4  -3  18   52.30    4.85
  -4   3 -18   47.34    2.77
   4  -3  19  252.75   11.89
  -4   3 -19  237.51    7.74
   4  -3  20  257.48   11.55
  -4   3 -20  237.39    8.31
   4  -3  21   -0.35    1.73
  -4   3 -21    0.69    1.50
   4  -3  22   28.75    3.23
  -4   3 -22   30.25    2.31
   4  -3  23   22.52    2.66
  -4   3 -23   21.71    2.66
   4  -3  24   43.07    3.00
  -4   3 -24   42.37    3.93
   4  -3  25   -0.92    1.96
  -4   3 -25    2.08    2.08
   4  -3  26  264.87   10.97
  -4   3 -26  259.56    8.66
   4  -3  27    3.46    2.19
  -4   3 -27    1.04    2.31
   4  -3  28   24.02    3.46
  -4   3 -28   27.71    2.54
   4  -3  29    5.20    3.58
  -4   3 -29    1.85    1.85
   4  -3  30    0.35    2.42
  -4   3 -30    0.46    2.42
   4  -3  31   46.18    3.81
  -4   3 -31   46.76    3.35
   4  -3  32   54.38    4.85
  -4   3 -32   56.23    3.35
   4  -3  33   39.95    4.85
  -4   3 -33   38.91    2.66
   4  -3  34   35.56    4.50
  -4   3 -34   34.87    3.23
   4  -3  35   -0.23    3.35
  -4   3 -35   -0.46    2.54
   4  -3  36   10.97    5.31
  -4   3 -36   12.59    2.66
  -4   3 -37   40.99    4.16
  -4   3 -38    4.73    3.81
   4  -3  39   17.55    6.58
  -4   3 -39   19.40    4.16
   4  -3  40    6.70    8.43
  -4   3 -40   -3.12    3.23
   4  -3  41   93.99   13.62
  -4   3 -41  100.57    6.81
  -4   3 -42   46.88    4.27
  -4   3 -43   60.85    5.20
  -4   3 -44   17.67    4.85
  -4   3 -45    3.58    3.69
  -4   3 -46   97.68    7.16
  -4   3 -47    9.24   11.66
  -4   3 -48   69.16    5.89
  -4   3 -49   15.82   11.08
  -4   3 -50   63.50    5.54
  -4   3 -51    2.42    9.01
  -4   3 -52   11.20    7.16
  -4   3 -53   -3.00    8.31
  -4   3 -54   -0.46    5.08
  -4   3 -55    9.47   11.08
  -4   3 -56   -1.50   11.66
   4  -2   0  297.31   14.55
   4  -2   1  358.86   11.20
  -4   2  -1  373.40   10.16
   4  -2   2    1.15    1.15
  -4   2  -2    1.73    1.04
   4  -2   3  146.64    4.96
  -4   2  -3  144.21    4.85
   4  -2   4  786.18   16.97
  -4   2  -4  793.11   17.55
   4  -2   5   17.20    1.62
  -4   2  -5   17.78    1.96
   4  -2   6  112.69    4.27
  -4   2  -6  113.15    5.54
   4  -2   7 1497.66   36.95
  -4   2  -7 1496.50   37.29
   4  -2   8 1114.90   36.95
  -4   2  -8 1163.39   29.90
   4  -2   9  772.67   16.28
  -4   2  -9  761.01   18.13
   4  -2  10   28.98    1.62
  -4   2 -10   25.86    1.96
   4  -2  11  454.92   21.01
  -4   2 -11  444.41   13.28
   4  -2  12  382.99   12.24
  -4   2 -12  366.36   13.74
   4  -2  13 1044.01   61.66
  -4   2 -13  993.67   27.25
   4  -2  14   22.17    1.62
  -4   2 -14   22.75    2.89
   4  -2  15 3043.34   60.27
  -4   2 -15 2993.12   78.28
   4  -2  16   -0.12    1.62
  -4   2 -16    0.12    1.73
   4  -2  17    7.04    1.39
  -4   2 -17    8.43    1.85
   4  -2  18  498.80   19.17
  -4   2 -18  524.66   18.59
   4  -2  19 1061.33   32.79
  -4   2 -19 1043.54   26.67
   4  -2  20   98.60    6.23
  -4   2 -20   93.87    4.04
   4  -2  21   89.60    6.81
  -4   2 -21  101.14    5.77
   4  -2  22   12.82    1.96
  -4   2 -22   10.16    2.08
   4  -2  23   47.69    4.04
  -4   2 -23   51.73    3.12
   4  -2  24   16.40    2.31
  -4   2 -24   17.32    2.08
  -4   2 -25   21.01    2.31
   4  -2  26    0.23    1.85
  -4   2 -26    0.81    2.54
   4  -2  27  128.74    6.70
  -4   2 -27  121.70    5.08
   4  -2  28  385.53   24.71
  -4   2 -28  356.78   12.47
   4  -2  29    2.54    3.35
  -4   2 -29    3.58    1.96
   4  -2  30   96.18    6.47
  -4   2 -30   89.94    4.27
   4  -2  31   50.57    8.54
  -4   2 -31   57.62    4.85
  -4   2 -32    3.12    3.35
   4  -2  33  293.04   14.32
  -4   2 -33  261.52   18.70
   4  -2  34   -5.08    6.35
  -4   2 -34   -2.42    2.54
   4  -2  35  160.72   14.43
  -4   2 -35  150.56    6.23
  -4   2 -36   16.51    3.69
   4  -2  37    9.12    5.77
  -4   2 -37    7.51    2.77
  -4   2 -38  141.90    7.39
  -4   2 -39  214.64    8.89
  -4   2 -40   10.28    3.35
  -4   2 -41  255.29   11.20
  -4   2 -42   30.14    4.27
  -4   2 -43  111.54    8.08
  -4   2 -44    2.54    3.81
  -4   2 -45   33.48    4.27
  -4   2 -46   34.64    4.04
  -4   2 -47   25.29    4.16
  -4   2 -48   67.89    7.85
  -4   2 -49  112.34   11.43
  -4   2 -50   -0.23    3.35
  -4   2 -51    2.89   11.08
  -4   2 -52   68.47    9.47
  -4   2 -53   39.26    8.54
  -4   2 -54   -5.20    7.85
  -4   2 -55   33.95    8.54
  -4   2 -56   -7.74    7.85
  -4   2 -57   -8.20   12.01
  -4   2 -58   18.13   11.78
   4  -1   0 7280.10  148.48
   4  -1   1   27.13    1.85
  -4   1  -1   25.86    1.62
   4  -1   2 2384.06   46.42
  -4   1  -2 2397.22   81.98
   4  -1   3  275.95    9.24
  -4   1  -3  292.35   13.16
   4  -1   4   48.26    2.89
  -4   1  -4   53.34    2.54
   4  -1   5   12.82    1.96
  -4   1  -5    9.93    1.39
   4  -1   6  172.50    5.66
  -4   1  -6  169.73    6.58
   4  -1   7 1459.44   34.64
  -4   1  -7 1450.20   36.26
   4  -1   8  387.49   10.28
  -4   1  -8  372.48   10.97
   4  -1   9  266.26    7.39
  -4   1  -9  263.48    8.31
   4  -1  10    7.74    1.04
  -4   1 -10    7.04    1.15
   4  -1  11  253.90    7.97
  -4   1 -11  256.90   11.43
   4  -1  12  434.37   11.78
  -4   1 -12  430.56   15.70
   4  -1  13 1574.90   43.18
  -4   1 -13 1594.07   38.10
   4  -1  14   43.64    2.31
  -4   1 -14   44.34    2.89
   4  -1  15 2879.16   75.28
  -4   1 -15 2906.29   75.74
   4  -1  16  163.96    6.00
  -4   1 -16  168.81    8.08
   4  -1  17    3.58    1.27
  -4   1 -17    4.16    1.39
   4  -1  18   50.46    4.85
  -4   1 -18   55.65    3.46
   4  -1  19  163.15    6.47
  -4   1 -19  161.30    8.08
   4  -1  20  255.86   10.39
  -4   1 -20  253.55   12.01
   4  -1  21   89.60    4.73
  -4   1 -21   91.45    5.08
   4  -1  22    0.23    1.50
  -4   1 -22    3.35    2.08
   4  -1  23   37.41    3.93
  -4   1 -23   39.95    2.66
   4  -1  24   17.43    4.27
  -4   1 -24   17.78    1.96
   4  -1  25   11.89    3.93
  -4   1 -25   15.24    1.85
   4  -1  26    3.23    1.96
  -4   1 -26   -2.66    1.85
   4  -1  27  123.54    8.20
  -4   1 -27  126.32    4.96
   4  -1  28    1.39    4.73
  -4   1 -28    4.85    2.31
   4  -1  29   78.63    8.66
  -4   1 -29   73.55    3.58
   4  -1  30    9.81    3.69
  -4   1 -30    8.54    2.42
   4  -1  31   10.85    6.35
  -4   1 -31   12.35    2.19
   4  -1  32  219.15   18.59
  -4   1 -32  219.26    7.74
   4  -1  33   23.55    4.73
  -4   1 -33   22.98    3.69
   4  -1  34  338.65   24.71
  -4   1 -34  296.16   11.78
   4  -1  35  341.77   25.63
  -4   1 -35  337.26   12.59
  -4   1 -36  118.46    5.54
  -4   1 -37  262.44   12.82
  -4   1 -38   -0.58    3.23
   4  -1  39  211.87   17.09
  -4   1 -39  191.32    9.70
   4  -1  40   85.79   11.08
  -4   1 -40   97.10    7.04
  -4   1 -41   48.49    4.85
  -4   1 -42    8.31    3.35
  -4   1 -43   65.70    6.81
  -4   1 -44    2.77    3.00
  -4   1 -45   77.36    5.08
  -4   1 -46   45.72    4.16
  -4   1 -47   36.49    6.58
  -4   1 -48   10.97   10.85
  -4   1 -49   53.23    7.39
  -4   1 -50    8.08    5.77
  -4   1 -51    3.93    6.47
  -4   1 -52    6.81    7.16
  -4   1 -53   18.13    5.66
  -4   1 -54   -5.66    7.62
  -4   1 -55   16.63    7.85
  -4   1 -58    2.08    9.01
   4   0   0 1489.00   37.06
   4   0   1   -0.46    1.04
  -4   0  -1   -0.46    1.15
   4   0   2 6778.31  120.43
  -4   0  -2 6853.13  120.54
   4   0   3    0.92    1.04
  -4   0  -3    0.00    1.27
   4   0   4 3387.88   77.47
  -4   0  -4 3380.96   65.93
   4   0   5   -0.81    1.04
  -4   0  -5    0.12    0.81
   4   0   6  516.35   16.28
  -4   0  -6  501.80   21.01
   4   0   7    1.04    1.15
  -4   0  -7    0.58    0.92
   4   0   8 1398.36   26.21
  -4   0  -8 1396.51   41.57
   4   0   9   -0.92    1.27
  -4   0  -9   -0.23    1.39
   4   0  10 1466.83   50.92
  -4   0 -10 1439.35   42.03
   4   0  11    0.23    0.81
  -4   0 -11   -1.15    0.92
   4   0  12  453.77   13.16
  -4   0 -12  468.54   13.39
   4   0  13    0.12    0.92
  -4   0 -13    0.12    1.15
   4   0  14   34.06    1.85
  -4   0 -14   33.71    1.73
   4   0  15   -0.92    0.92
  -4   0 -15    0.69    1.04
   4   0  16   52.07    4.16
  -4   0 -16   53.69    2.77
   4   0  17    0.35    1.04
  -4   0 -17   -0.81    1.27
   4   0  18  231.15   11.20
  -4   0 -18  238.43    8.78
   4   0  19   -0.81    1.39
  -4   0 -19   -0.23    1.27
   4   0  20  342.46    9.58
  -4   0 -20  335.19   12.24
   4   0  21    0.46    1.15
  -4   0 -21   -3.69    3.00
   4   0  22  110.73    3.69
  -4   0 -22  113.38    4.62
   4   0  23    0.69    3.46
  -4   0 -23   -0.46    1.39
  -4   0 -24   27.60    2.31
   4   0  25    0.46    2.77
  -4   0 -25    0.23    1.39
   4   0  26    1.15    3.93
  -4   0 -26    1.04    1.62
   4   0  27    1.39    2.66
  -4   0 -27   -1.15    1.96
   4   0  28    3.81    5.08
  -4   0 -28    1.62    3.00
  -4   0 -29    0.92    2.42
   4   0  30    8.78    5.20
  -4   0 -30    2.66    2.31
   4   0  31    5.66    5.20
  -4   0 -31   -0.46    1.85
  -4   0 -32  985.35   22.86
   4   0  33    0.00    5.43
  -4   0 -33    0.35    2.54
  -4   0 -34  978.66   27.02
  -4   0 -35    0.35    3.00
  -4   0 -36  185.43    7.51
  -4   0 -37   -0.92    2.42
   4   0  38  247.20   19.86
  -4   0 -38  199.63   10.16
  -4   0 -39   -0.35    3.00
  -4   0 -40   65.70    3.58
  -4   0 -41    1.04    3.46
  -4   0 -42    1.15    3.69
  -4   0 -43    2.77    3.00
  -4   0 -44   39.72    5.08
  -4   0 -45    0.00    5.08
  -4   0 -46   57.15    6.93
  -4   0 -47   -0.46    3.81
  -4   0 -48    6.12    4.96
  -4   0 -49   -3.35    5.54
  -4   0 -50    9.12   10.97
  -4   0 -51    1.27    4.39
  -4   0 -52    0.46    5.31
  -4   0 -53    0.12    4.85
  -4   0 -54    0.00    4.96
  -4   0 -55   -0.12   10.97
  -4   0 -56    9.01    7.51
   4   1   0 7320.75  130.36
   4   1   1   24.59    1.62
  -4  -1  -1   27.83    1.73
   4   1   2 2401.15   49.19
  -4  -1  -2 2430.36   54.15
   4   1   3  289.69    8.66
  -4  -1  -3  287.15   10.05
   4   1   4   46.42    2.77
  -4  -1  -4   48.26    2.89
   4   1   5   12.59    1.39
  -4  -1  -5   10.97    1.15
   4   1   6  174.46    6.58
  -4  -1  -6  170.08    4.96
   4   1   7 1537.03   42.95
  -4  -1  -7 1501.81   32.68
   4   1   8  393.96   12.82
  -4  -1  -8  405.50   15.24
   4   1   9  273.18   10.97
  -4  -1  -9  290.73    9.93
   4   1  10    7.62    1.15
  -4  -1 -10    8.54    2.08
   4   1  11  256.79    8.43
  -4  -1 -11  263.02    7.74
   4   1  12  423.98   14.89
  -4  -1 -12  428.71   11.32
   4   1  13 1612.08   34.06
  -4  -1 -13 1557.47   34.98
   4   1  14   43.88    3.35
  -4  -1 -14   40.18    2.08
   4   1  15 2951.44   64.43
  -4  -1 -15 2919.80   65.81
   4   1  16  167.54    6.81
  -4  -1 -16  165.46    5.20
   4   1  17    3.12    1.15
  -4  -1 -17    4.27    1.15
   4   1  18   54.84    3.81
  -4  -1 -18   55.54    2.66
   4   1  19  169.73    5.54
  -4  -1 -19  165.92    6.23
   4   1  20  255.52    9.12
  -4  -1 -20  264.87    6.70
   4   1  21  105.07    6.47
  -4  -1 -21   93.99    3.93
   4   1  22    3.93    1.50
  -4  -1 -22    2.31    1.39
   4   1  23   40.18    3.46
  -4  -1 -23   48.38    6.93
   4   1  24   15.70    5.77
  -4  -1 -24   16.40    1.85
  -4  -1 -25   13.86    1.85
   4   1  26    2.19    3.12
  -4  -1 -26    1.50    2.08
   4   1  27  118.93    8.08
  -4  -1 -27  124.58    4.96
   4   1  28    4.62    4.27
  -4  -1 -28    6.00    2.42
   4   1  29   93.76    9.70
  -4  -1 -29   74.93    3.35
   4   1  30    9.47    6.47
  -4  -1 -30    7.97    2.54
   4   1  31   12.70    3.93
  -4  -1 -31   12.12    3.00
   4   1  32  203.67   18.47
  -4  -1 -32  214.07    9.01
   4   1  33   16.05    6.70
  -4  -1 -33   19.28    2.66
  -4  -1 -34  316.02   10.85
  -4  -1 -35  339.69   12.24
  -4  -1 -36  121.93    5.43
  -4  -1 -37  241.78   10.51
  -4  -1 -38    0.69    2.77
  -4  -1 -39  170.77    7.51
   4   1  40   88.91   12.12
  -4  -1 -40   81.52    5.54
   4   1  41   41.80    9.12
  -4  -1 -41   53.69    5.77
  -4  -1 -42   13.28    7.97
  -4  -1 -43   54.04    6.58
  -4  -1 -44    2.19    3.46
  -4  -1 -45   78.51    6.00
  -4  -1 -46   50.80    5.77
  -4  -1 -47   27.25    5.31
  -4  -1 -48   -0.81    4.73
  -4  -1 -49   50.69    5.66
  -4  -1 -50    6.12    5.43
  -4  -1 -51   -1.85    8.89
  -4  -1 -52    4.04    4.96
  -4  -1 -53   17.90    5.89
  -4  -1 -54    0.58    6.23
  -4  -1 -55    6.93    7.74
  -4  -1 -56   -3.69    6.23
  -4  -1 -57    2.31    7.62
   4   2   0  317.40    9.70
   4   2   1  357.12   11.55
  -4  -2  -1  358.16    9.81
   4   2   2    2.66    1.04
  -4  -2  -2    2.54    1.15
   4   2   3  149.87    8.20
  -4  -2  -3  146.29    5.77
   4   2   4  774.06   22.17
  -4  -2  -4  773.59   30.83
   4   2   5   18.82    1.96
  -4  -2  -5   19.74    1.73
   4   2   6  116.27    4.62
  -4  -2  -6  115.35    4.85
   4   2   7 1452.40   33.48
  -4  -2  -7 1499.97   35.68
   4   2   8 1152.19   27.48
  -4  -2  -8 1155.20   30.48
   4   2   9  775.44   22.63
  -4  -2  -9  771.63   19.74
   4   2  10   28.87    2.54
  -4  -2 -10   26.44    1.85
   4   2  11  457.23   16.05
  -4  -2 -11  449.84   13.28
   4   2  12  393.03   15.59
  -4  -2 -12  394.19   10.39
   4   2  13 1031.42   31.29
  -4  -2 -13 1055.90   27.02
   4   2  14   25.75    2.08
  -4  -2 -14   22.75    1.62
   4   2  15 3029.03   82.44
  -4  -2 -15 2975.34   63.27
   4   2  16    0.58    1.39
  -4  -2 -16   -0.69    1.15
   4   2  17    6.93    1.27
  -4  -2 -17    7.27    1.39
   4   2  18  533.66   16.86
  -4  -2 -18  509.30   12.59
   4   2  19 1079.80   38.68
  -4  -2 -19 1045.51   21.94
   4   2  20   98.03    6.00
  -4  -2 -20   94.79    3.35
   4   2  21   90.29    5.31
  -4  -2 -21   91.79    3.12
   4   2  22   12.70    3.00
  -4  -2 -22   11.89    1.39
   4   2  23   58.31    4.04
  -4  -2 -23   51.15    3.69
   4   2  24   13.97    3.00
  -4  -2 -24   16.40    2.42
   4   2  25   20.21    2.42
  -4  -2 -25   18.36    2.08
   4   2  26    0.81    2.08
  -4  -2 -26   -1.04    1.73
   4   2  27  128.16    6.35
  -4  -2 -27  125.85    7.39
   4   2  28  390.49   14.09
  -4  -2 -28  370.17   13.51
   4   2  29    0.35    3.35
  -4  -2 -29    6.70    3.12
   4   2  30   98.37    6.70
  -4  -2 -30   96.76    6.35
   4   2  31   57.50    6.35
  -4  -2 -31   56.69    3.00
  -4  -2 -32    3.93    2.89
   4   2  33  286.81   20.78
  -4  -2 -33  269.37   10.51
  -4  -2 -34    1.15    2.42
   4   2  35  147.44   13.97
  -4  -2 -35  150.56    7.62
  -4  -2 -36   22.17    3.00
  -4  -2 -37    1.85    7.04
   4   2  38  128.05   12.59
  -4  -2 -38  141.67    6.93
  -4  -2 -39  210.49    9.01
  -4  -2 -40   12.35    4.73
  -4  -2 -41  238.89   11.08
   4   2  42   28.52    9.70
  -4  -2 -42   28.52    3.81
  -4  -2 -43  113.04    7.62
  -4  -2 -44    1.39    9.35
  -4  -2 -45   24.36    4.85
  -4  -2 -46   36.95    6.81
  -4  -2 -47   30.25    6.35
  -4  -2 -48   81.40    7.04
  -4  -2 -49  119.16    7.85
  -4  -2 -50   -0.23    5.54
  -4  -2 -51    5.66    7.97
  -4  -2 -52   60.50    7.27
  -4  -2 -53   30.71    7.62
  -4  -2 -54    0.46    5.54
  -4  -2 -55   25.75    7.16
  -4  -2 -56    3.58   10.39
   4   3   0   33.48    2.31
   4   3   1  134.97    5.66
  -4  -3  -1  144.67    6.47
   4   3   2   29.21    1.96
  -4  -3  -2   30.83    1.96
   4   3   3   11.66    1.50
  -4  -3  -3   12.01    1.39
   4   3   4  419.24   15.13
  -4  -3  -4  414.97   10.51
   4   3   5   24.25    1.85
  -4  -3  -5   22.63    1.96
   4   3   6   46.76    2.31
  -4  -3  -6   46.65    3.00
   4   3   7   71.82    3.00
  -4  -3  -7   75.28    2.89
   4   3   8    0.58    1.15
  -4  -3  -8    2.42    1.27
   4   3   9  219.38    7.51
  -4  -3  -9  237.74    7.51
   4   3  10   25.17    1.85
  -4  -3 -10   24.25    1.73
   4   3  11  376.29   10.74
  -4  -3 -11  383.45   10.74
   4   3  12   26.09    1.62
  -4  -3 -12   27.25    1.96
   4   3  13   11.89    1.62
  -4  -3 -13   10.97    1.39
   4   3  14   80.94    3.46
  -4  -3 -14   81.17    3.46
   4   3  15   41.57    2.77
  -4  -3 -15   40.53    2.42
   4   3  16   27.25    2.31
  -4  -3 -16   25.52    2.08
   4   3  17   33.02    4.27
  -4  -3 -17   30.60    2.19
   4   3  18   50.11    3.35
  -4  -3 -18   51.27    3.23
   4   3  19  241.08    9.24
  -4  -3 -19  245.13    7.27
   4   3  20  262.79   10.05
  -4  -3 -20  250.09    7.74
   4   3  21    0.58    1.15
  -4  -3 -21    0.81    1.39
   4   3  22   31.64    3.46
  -4  -3 -22   26.56    2.19
   4   3  23   19.63    2.42
  -4  -3 -23   23.21    2.08
   4   3  24   44.11    4.50
  -4  -3 -24   47.45    2.66
   4   3  25   -1.04    2.66
  -4  -3 -25    0.12    1.50
   4   3  26  270.99   10.74
  -4  -3 -26  267.29    8.20
   4   3  27    0.81    2.89
  -4  -3 -27    3.23    1.62
   4   3  28   24.13    3.69
  -4  -3 -28   26.79    2.31
   4   3  29    2.08    2.42
  -4  -3 -29    4.62    1.73
   4   3  30    1.73    2.77
  -4  -3 -30    1.85    2.31
   4   3  31   46.65    7.74
  -4  -3 -31   41.68    2.77
   4   3  32   55.31    5.77
  -4  -3 -32   44.68    3.93
   4   3  33   33.37    3.69
  -4  -3 -33   34.98    3.46
   4   3  34   44.34    6.23
  -4  -3 -34   29.56    3.23
   4   3  35    1.62    3.58
  -4  -3 -35    3.35    3.69
   4   3  36   11.20    4.16
  -4  -3 -36    9.01    4.16
  -4  -3 -37   38.91    3.23
  -4  -3 -38    2.19    2.54
   4   3  39   20.55    8.66
  -4  -3 -39   19.86    3.93
  -4  -3 -40    2.08    2.66
   4   3  41  111.07   14.66
  -4  -3 -41  101.14    5.54
  -4  -3 -42   56.23    6.23
   4   3  43   61.31   11.89
  -4  -3 -43   52.19    5.43
  -4  -3 -44   17.78    5.77
  -4  -3 -46   98.14    7.62
  -4  -3 -47    1.39    3.81
  -4  -3 -48   69.85    7.27
  -4  -3 -49   14.78    6.00
  -4  -3 -50   66.62    7.04
  -4  -3 -51   -2.42    6.12
  -4  -3 -52   14.32    5.54
  -4  -3 -53   -0.23    7.85
  -4  -3 -54    5.66    8.43
  -4  -3 -56    3.12    6.23
   4   4   0  482.98   15.59
   4   4   1    0.46    1.15
  -4  -4  -1   -1.15    1.27
   4   4   2   90.52    4.96
  -4  -4  -2   91.56    3.81
   4   4   3   -0.58    1.50
  -4  -4  -3   -0.92    1.27
   4   4   4  452.73   18.01
  -4  -4  -4  453.53   13.97
   4   4   5    0.69    1.15
  -4  -4  -5    0.58    1.27
   4   4   6  101.03    4.04
  -4  -4  -6  101.61    4.39
   4   4   7    0.00    1.27
  -4  -4  -7   -1.27    1.15
   4   4   8  233.00    7.27
  -4  -4  -8  225.84    9.35
   4   4   9    0.12    1.39
  -4  -4  -9   -0.35    1.27
   4   4  10    6.81    1.27
  -4  -4 -10    3.69    1.62
   4   4  11    1.50    1.39
  -4  -4 -11   -0.12    1.27
   4   4  12   23.55    2.42
  -4  -4 -12   22.17    1.96
   4   4  13    0.23    1.50
  -4  -4 -13    0.46    1.04
   4   4  14  201.71    6.93
  -4  -4 -14  190.63    7.04
   4   4  15   -0.58    1.27
  -4  -4 -15    0.35    1.27
   4   4  16   34.87    3.23
  -4  -4 -16   31.29    1.96
   4   4  17    1.04    1.27
  -4  -4 -17    1.39    1.62
   4   4  18  224.00    7.74
  -4  -4 -18  208.41    7.27
   4   4  19   -1.50    1.85
  -4  -4 -19    2.31    1.96
   4   4  20  264.64    9.93
  -4  -4 -20  255.75    7.85
   4   4  21    2.77    2.08
  -4  -4 -21   -0.81    1.85
   4   4  22    2.19    2.08
  -4  -4 -22    1.73    1.62
   4   4  23   -0.46    1.85
  -4  -4 -23   -0.46    2.08
   4   4  24  228.04   16.28
  -4  -4 -24  228.73    7.16
   4   4  25    1.04    2.31
  -4  -4 -25   -1.96    1.85
   4   4  26  632.50   17.90
  -4  -4 -26  619.11   22.86
   4   4  27    0.81    4.04
  -4  -4 -27    0.23    2.31
   4   4  28  283.69   11.89
  -4  -4 -28  285.54    8.89
   4   4  29   -3.58    3.58
  -4  -4 -29    0.58    2.31
   4   4  30  148.37    6.93
  -4  -4 -30  152.87    8.43
   4   4  31    0.23    3.58
  -4  -4 -31    0.81    2.08
   4   4  32    1.39    3.69
  -4  -4 -32   -0.58    2.66
   4   4  33   -1.04    4.39
  -4  -4 -33    0.46    2.89
   4   4  34   30.60    4.62
  -4  -4 -34   27.94    3.23
   4   4  35    1.62    4.50
  -4  -4 -35   -2.77    3.69
   4   4  36    1.39    3.93
  -4  -4 -36    6.58    2.77
   4   4  37   -2.08    9.24
  -4  -4 -37    2.66    2.89
   4   4  38   64.20   12.12
  -4  -4 -38   84.40    5.89
   4   4  39   -3.58    4.73
  -4  -4 -39   -0.46    2.89
   4   4  40   13.28    6.23
  -4  -4 -40   11.32    5.08
  -4  -4 -41    1.39    3.81
  -4  -4 -42    0.46    3.35
   4   4  43    4.62   10.05
  -4  -4 -43    1.04    3.46
  -4  -4 -44   10.05    4.16
  -4  -4 -45    2.08    3.12
   4   4  46  156.57   19.28
  -4  -4 -46  141.67    8.54
  -4  -4 -47    0.92    4.50
   4   4  48   -8.66   14.78
  -4  -4 -48   -1.15    6.00
  -4  -4 -49    2.08    5.66
  -4  -4 -50    7.51    8.43
  -4  -4 -51    2.42    6.00
  -4  -4 -52    8.43    5.20
  -4  -4 -53   -9.12    8.43
  -4  -4 -54    3.00    4.96
  -4  -4 -55    1.62   10.39
  -4  -4 -56    6.81   15.70
   5  -4   0  626.38   21.01
   5  -4   1  242.82   10.51
  -5   4  -1  246.05    9.12
   5  -4   2   16.28    1.85
  -5   4  -2   16.86    1.73
   5  -4   3  399.04   10.39
  -5   4  -3  407.23   10.97
   5  -4   4  129.43    4.73
  -5   4  -4  123.54    5.08
   5  -4   5    8.78    1.50
  -5   4  -5   10.39    1.62
   5  -4   6   30.25    1.73
  -5   4  -6   28.17    1.73
   5  -4   7    1.96    1.39
  -5   4  -7    3.35    1.96
   5  -4   8  337.26    9.58
  -5   4  -8  345.12   13.74
   5  -4   9  480.90   14.43
  -5   4  -9  464.62   13.28
   5  -4  10    1.15    1.15
  -5   4 -10    1.15    1.39
   5  -4  11  203.10    8.78
  -5   4 -11  200.56    8.43
   5  -4  12  153.22    6.93
  -5   4 -12  161.88    6.93
   5  -4  13    3.69    1.62
  -5   4 -13    4.16    1.50
   5  -4  14   10.62    1.96
  -5   4 -14   13.62    1.96
   5  -4  15   14.55    1.50
  -5   4 -15   14.55    1.62
   5  -4  16    8.43    2.31
  -5   4 -16    7.74    1.96
   5  -4  17 1007.06   22.28
  -5   4 -17 1006.37   28.52
   5  -4  18   40.53    2.54
  -5   4 -18   38.10    2.31
   5  -4  19  183.24    7.97
  -5   4 -19  181.74    5.66
   5  -4  20  117.31    4.73
  -5   4 -20  107.15    4.39
   5  -4  21    1.73    1.62
  -5   4 -21    0.35    2.89
   5  -4  22   32.68    2.31
  -5   4 -22   33.71    2.89
   5  -4  23  446.26   19.63
  -5   4 -23  423.75   13.16
   5  -4  24    0.81    2.42
  -5   4 -24   -2.08    2.54
   5  -4  25  289.35   21.13
  -5   4 -25  269.26    9.35
   5  -4  26  139.02    6.81
  -5   4 -26  131.63    6.47
   5  -4  27   25.75    3.12
  -5   4 -27   27.25    3.46
   5  -4  28  241.43   10.16
  -5   4 -28  246.97   10.28
   5  -4  29    7.85    2.54
  -5   4 -29    4.27    2.31
   5  -4  30    0.23    2.89
  -5   4 -30    1.39    2.19
   5  -4  31   92.02    6.12
  -5   4 -31   77.24    7.16
   5  -4  32    4.04    3.58
  -5   4 -32    1.15    2.66
   5  -4  33   52.19    6.23
  -5   4 -33   43.41    3.46
   5  -4  34   89.14    5.89
  -5   4 -34   94.33    5.66
   5  -4  35   14.09    7.62
  -5   4 -35    6.93    2.89
   5  -4  36   27.36    7.97
  -5   4 -36   15.24    4.04
   5  -4  37  149.75   13.16
  -5   4 -37  144.44    6.47
   5  -4  38    4.27    5.31
  -5   4 -38    3.69    3.93
   5  -4  39    7.51   10.74
  -5   4 -39   18.94    5.66
   5  -4  40    1.50    6.35
  -5   4 -40    2.31    3.81
   5  -4  41   -1.39    6.12
  -5   4 -41    7.85    4.85
   5  -4  42   44.91   13.74
  -5   4 -42   26.44    4.73
   5  -4  43    7.27   12.70
  -5   4 -43   -1.85    5.89
   5  -4  44   13.16   14.43
  -5   4 -44    2.08    4.39
  -5   4 -45   18.94    5.89
  -5   4 -46   12.35    5.89
  -5   4 -47   28.29    4.27
   5  -4  48   74.47   18.01
  -5   4 -48   59.35    5.89
  -5   4 -49   -5.43    8.08
  -5   4 -50   36.72    8.20
   5  -4  51   52.88   17.67
  -5   4 -51   27.48    7.16
  -5   4 -52   -3.35    6.58
  -5   4 -53   -0.12    6.23
  -5   4 -54    4.85    6.23
  -5   4 -56    2.19   10.05
  -5   4 -57   36.37   13.16
   5  -3   1  198.02    6.23
  -5   3  -1  195.36    5.54
   5  -3   2  259.21    9.47
  -5   3  -2  256.56    7.62
   5  -3   3   20.78    1.85
  -5   3  -3   21.71    1.62
   5  -3   4  488.87   16.63
  -5   3  -4  496.60   11.78
   5  -3   5  118.23    4.85
  -5   3  -5  119.04    4.04
   5  -3   6  184.05    5.66
  -5   3  -6  166.61    8.43
   5  -3   7   23.90    1.85
  -5   3  -7   18.01    2.08
   5  -3   8  435.87   10.97
  -5   3  -8  419.13   12.93
   5  -3   9    8.20    2.19
  -5   3  -9    8.89    1.50
   5  -3  10  169.61    6.00
  -5   3 -10  169.04    5.77
   5  -3  11   14.09    1.62
  -5   3 -11   12.93    1.73
   5  -3  12    2.89    1.50
  -5   3 -12    4.16    1.85
   5  -3  13    0.46    1.27
  -5   3 -13    0.12    1.39
   5  -3  14    6.70    1.50
  -5   3 -14    5.77    1.50
   5  -3  15  473.16   15.13
  -5   3 -15  473.97   13.51
   5  -3  16   78.75    3.69
  -5   3 -16   74.82    3.58
   5  -3  17  474.32   21.13
  -5   3 -17  476.51   12.82
   5  -3  18   23.44    2.19
  -5   3 -18   22.05    2.31
   5  -3  19  141.90    5.08
  -5   3 -19  132.43    6.23
   5  -3  20    1.15    1.96
  -5   3 -20   -0.12    1.62
   5  -3  21   48.96    8.08
  -5   3 -21   51.96    3.00
   5  -3  22  154.95    6.70
  -5   3 -22  168.23    7.27
   5  -3  23   34.52    3.00
  -5   3 -23   34.75    2.66
   5  -3  24   31.64    3.23
  -5   3 -24   34.29    3.00
   5  -3  25  131.63    5.54
  -5   3 -25  133.94    6.23
   5  -3  26   25.75    2.77
  -5   3 -26   25.17    2.77
   5  -3  27  193.86    9.01
  -5   3 -27  180.70    6.35
   5  -3  28  341.54   10.85
  -5   3 -28  336.23   10.28
   5  -3  29   12.12    3.12
  -5   3 -29    8.08    2.54
   5  -3  30  301.01    9.81
  -5   3 -30  299.85    9.58
   5  -3  31   41.22    3.81
  -5   3 -31   47.92    4.27
   5  -3  32   -0.35    3.12
  -5   3 -32    0.46    3.46
   5  -3  33    7.04    3.23
  -5   3 -33    8.43    2.77
   5  -3  34   -0.35    4.39
  -5   3 -34   -1.96    3.93
  -5   3 -35   69.85    4.50
   5  -3  36    1.27    6.81
  -5   3 -36   -0.12    3.12
   5  -3  37    2.42    4.73
  -5   3 -37    0.46    3.00
   5  -3  38   -2.54    5.77
  -5   3 -38    1.85    4.73
   5  -3  39    4.27   10.05
  -5   3 -39    4.62    4.85
  -5   3 -40    7.97    3.12
  -5   3 -41   16.74    4.50
  -5   3 -42   11.43    6.00
   5  -3  43   16.86    9.35
  -5   3 -43   19.63    6.81
  -5   3 -44   -0.81    4.85
   5  -3  45    5.66   11.20
  -5   3 -45    5.08    4.62
  -5   3 -46    8.66    5.08
  -5   3 -47    0.69    3.81
  -5   3 -48   25.29    4.39
  -5   3 -49   79.67    7.97
  -5   3 -50   15.01    5.66
  -5   3 -51   17.90    5.43
  -5   3 -52   -6.12   14.66
  -5   3 -53    0.69    7.74
  -5   3 -54    9.93   15.59
  -5   3 -55    7.97    8.54
  -5   3 -56    0.46    8.66
  -5   3 -57    1.73    8.43
   5  -2   0  922.08   21.01
   5  -2   1   32.91    1.85
  -5   2  -1   33.83    1.85
   5  -2   2   46.07    2.66
  -5   2  -2   44.68    2.54
   5  -2   3   78.40    3.23
  -5   2  -3   80.25    3.81
   5  -2   4   22.52    1.96
  -5   2  -4   21.24    1.50
   5  -2   5   10.39    1.27
  -5   2  -5   10.97    1.50
   5  -2   6  733.99   17.32
  -5   2  -6  732.37   19.86
   5  -2   7   29.10    2.77
  -5   2  -7   27.25    2.08
   5  -2   8  294.08    9.12
  -5   2  -8  290.85   18.24
   5  -2   9 2681.95   71.36
  -5   2  -9 2641.88   53.92
   5  -2  10   25.63    1.73
  -5   2 -10   21.36    1.96
   5  -2  11 2240.19   49.76
  -5   2 -11 2189.97   59.46
   5  -2  12  138.32    6.35
  -5   2 -12  145.02    6.47
   5  -2  13  213.03   13.86
  -5   2 -13  220.76   12.12
   5  -2  14  194.44    6.12
  -5   2 -14  187.86    7.74
   5  -2  15 1104.62   28.17
  -5   2 -15 1120.79   35.56
   5  -2  16    1.04    1.15
  -5   2 -16   -1.15    1.50
   5  -2  17   34.64    2.08
  -5   2 -17   34.52    2.19
   5  -2  18   13.39    1.73
  -5   2 -18   11.78    1.62
   5  -2  19  156.68    6.12
  -5   2 -19  168.23    6.35
   5  -2  20  484.71   18.36
  -5   2 -20  500.07   17.20
   5  -2  21    7.16    2.08
  -5   2 -21    4.27    1.73
   5  -2  22    2.42    4.27
  -5   2 -22    3.69    1.50
   5  -2  23   11.55    2.54
  -5   2 -23    9.24    2.08
   5  -2  24    7.04    4.85
  -5   2 -24   12.12    2.77
   5  -2  25  119.62    5.66
  -5   2 -25  115.23    7.16
   5  -2  26  166.73    9.01
  -5   2 -26  165.46    5.66
   5  -2  27  136.82    8.43
  -5   2 -27  136.82    5.89
   5  -2  28   20.32    2.66
  -5   2 -28   12.24    2.54
   5  -2  29    2.54    2.77
  -5   2 -29    0.69    1.96
   5  -2  30  101.14    6.70
  -5   2 -30   95.95    6.81
   5  -2  31  169.38   15.36
  -5   2 -31  178.50    8.20
   5  -2  32  144.79    9.81
  -5   2 -32  151.14    7.27
   5  -2  33  317.98   14.89
  -5   2 -33  306.20    9.70
   5  -2  34   21.82    3.46
  -5   2 -34   22.75    3.69
   5  -2  35    4.62    7.16
  -5   2 -35    3.35    3.00
   5  -2  36    5.08    6.81
  -5   2 -36    2.89    3.35
   5  -2  37  442.68   22.75
  -5   2 -37  514.15   16.16
   5  -2  38    0.92    5.20
  -5   2 -38   11.89    5.31
  -5   2 -39   72.86    8.08
  -5   2 -40   33.37    3.81
   5  -2  41   19.86    8.66
  -5   2 -41   22.98    4.50
  -5   2 -42    5.20    4.16
  -5   2 -43   28.98    6.12
  -5   2 -44   30.14    5.20
  -5   2 -45   44.91    4.39
  -5   2 -46   39.14    4.85
  -5   2 -47   13.74    7.39
  -5   2 -48    4.16    6.35
  -5   2 -49    7.39    4.16
  -5   2 -50   20.78    4.27
  -5   2 -51    3.81    4.04
  -5   2 -52   16.74    5.66
  -5   2 -53   33.14    7.51
  -5   2 -54   11.20    5.31
  -5   2 -55    3.58    7.62
  -5   2 -56   -2.54    7.74
  -5   2 -57   -2.31   10.39
  -5   2 -58   -4.16    8.20
   5  -1   0  924.62   28.52
   5  -1   1  254.59    7.16
  -5   1  -1  261.64    8.78
   5  -1   2   12.01    1.15
  -5   1  -2   12.59    1.27
   5  -1   3    5.20    0.92
  -5   1  -3    5.08    1.04
   5  -1   4  416.24   11.20
  -5   1  -4  433.56   12.59
   5  -1   5  597.05   14.78
  -5   1  -5  618.07   17.78
   5  -1   6  543.36   13.86
  -5   1  -6  525.47   16.28
   5  -1   7   43.64    2.77
  -5   1  -7   38.56    2.54
   5  -1   8    9.93    1.62
  -5   1  -8    9.01    1.27
   5  -1   9  496.60   21.59
  -5   1  -9  487.36   13.51
   5  -1  10  612.64   15.70
  -5   1 -10  588.39   16.28
   5  -1  11 4016.23   75.97
  -5   1 -11 4018.65   85.90
   5  -1  12  469.58   11.32
  -5   1 -12  451.57   12.82
   5  -1  13 1373.42   32.10
  -5   1 -13 1297.91   32.79
   5  -1  14  210.95    6.47
  -5   1 -14  209.79    7.39
   5  -1  15  636.43   21.01
  -5   1 -15  620.38   23.90
   5  -1  16   87.75    3.69
  -5   1 -16   91.21    4.39
   5  -1  17  116.04    4.85
  -5   1 -17  110.27    5.89
   5  -1  18  578.93   17.20
  -5   1 -18  552.02   14.66
   5  -1  19    0.12    2.54
  -5   1 -19    1.27    1.85
   5  -1  20  174.58    6.23
  -5   1 -20  181.85    6.70
   5  -1  21   16.05    2.08
  -5   1 -21   14.89    1.96
   5  -1  22   67.08    8.78
  -5   1 -22   52.30    3.46
   5  -1  23    7.85    1.96
  -5   1 -23    8.78    2.08
   5  -1  24   93.06    8.78
  -5   1 -24  105.30    4.62
   5  -1  25   30.02    3.46
  -5   1 -25   31.87    2.54
   5  -1  26   70.89    7.51
  -5   1 -26   69.62    4.16
   5  -1  27    0.12    1.96
  -5   1 -27    2.08    2.31
   5  -1  28   66.39    3.69
  -5   1 -28   67.78    3.81
   5  -1  29   10.16    5.54
  -5   1 -29   12.47    2.31
   5  -1  30  101.49   10.39
  -5   1 -30   88.21    4.27
   5  -1  31  111.65    5.43
  -5   1 -31   90.29    4.85
   5  -1  32   10.74    7.51
  -5   1 -32   15.36    2.42
   5  -1  33   25.63    7.85
  -5   1 -33   41.22    3.69
   5  -1  34  214.76   17.20
  -5   1 -34  203.10    8.31
   5  -1  35  684.80   36.26
  -5   1 -35  842.99   27.60
   5  -1  36  111.77   13.86
  -5   1 -36   90.52    6.12
   5  -1  37  387.61   30.14
  -5   1 -37  414.05   17.78
  -5   1 -38  194.67   10.97
  -5   1 -39   72.97    4.62
   5  -1  40   99.07   14.09
  -5   1 -40  108.42    6.23
   5  -1  41   32.68   11.32
  -5   1 -41   33.02    3.69
  -5   1 -42   19.17    4.62
  -5   1 -43    6.23    4.73
  -5   1 -44   42.95    3.81
  -5   1 -45   43.99    4.16
  -5   1 -46   18.36    3.46
  -5   1 -47   11.55    3.12
  -5   1 -48   11.08    4.27
  -5   1 -49   16.74   10.28
  -5   1 -50    6.70    5.77
  -5   1 -51   51.03    6.93
  -5   1 -52   46.53    6.35
  -5   1 -53    9.93    5.54
  -5   1 -54    2.42    7.97
  -5   1 -55   21.24   12.24
  -5   1 -56   16.16    6.12
  -5   1 -57   59.46   14.43
  -5   1 -58   26.44   11.66
   5   0   0 3422.87   78.40
   5   0   1   -0.35    1.04
  -5   0  -1   -0.81    1.04
   5   0   2 5485.02  117.54
  -5   0  -2 5421.40  132.90
   5   0   3   -1.39    1.04
  -5   0  -3    0.00    1.04
   5   0   4 1148.96   29.44
  -5   0  -4 1152.66   28.40
   5   0   5    1.27    1.27
  -5   0  -5   -0.58    1.27
   5   0   6  143.17    5.31
  -5   0  -6  148.14    7.97
   5   0   7    1.04    1.15
  -5   0  -7    0.12    1.15
   5   0   8  383.56   11.78
  -5   0  -8  378.37   12.01
   5   0   9    0.81    1.27
  -5   0  -9   -1.27    1.27
   5   0  10 2608.17   48.26
  -5   0 -10 2565.10   65.81
   5   0  11   -0.23    1.04
  -5   0 -11   -0.23    1.39
   5   0  12  872.20   24.94
  -5   0 -12  884.90   29.10
   5   0  13    1.15    3.35
  -5   0 -13    0.58    1.39
   5   0  14  225.84   11.43
  -5   0 -14  221.23    7.04
   5   0  15   -2.08    1.73
  -5   0 -15   -2.54    1.50
   5   0  16 1351.71   30.71
  -5   0 -16 1280.82   46.88
   5   0  17   -0.69    1.04
  -5   0 -17   -1.04    1.04
   5   0  18 1225.17   29.44
  -5   0 -18 1183.37   30.71
   5   0  19   -0.46    1.39
  -5   0 -19   -1.04    1.50
   5   0  20    6.70    1.85
  -5   0 -20    6.23    1.85
   5   0  21    0.69    1.62
  -5   0 -21   -1.50    1.85
   5   0  22  674.87   17.55
  -5   0 -22  618.30   25.86
   5   0  23    1.96    3.58
  -5   0 -23   -0.69    2.08
   5   0  24  189.59    7.27
  -5   0 -24  192.71    8.20
   5   0  25    0.81    1.73
  -5   0 -25    1.04    4.27
   5   0  26    4.04    1.85
  -5   0 -26    4.04    1.62
   5   0  27    2.08    2.31
  -5   0 -27    0.12    2.77
   5   0  28  231.50   11.08
  -5   0 -28  238.43    9.93
   5   0  29    0.12    2.54
  -5   0 -29    0.12    2.19
   5   0  30   19.17    3.93
  -5   0 -30   18.59    3.35
   5   0  31    5.31    4.85
  -5   0 -31   -0.81    3.12
   5   0  32  217.30   18.01
  -5   0 -32  211.18    8.43
   5   0  33   -0.12    6.58
  -5   0 -33    0.92    3.23
   5   0  34   11.66    6.12
  -5   0 -34    7.16    5.66
  -5   0 -35    0.69    2.31
   5   0  36 1128.52   43.18
  -5   0 -36 1470.75   46.88
   5   0  37    1.62    7.85
  -5   0 -37    0.23    3.35
  -5   0 -38  185.09   11.20
   5   0  39   -0.35    8.54
  -5   0 -39    0.12    2.31
   5   0  40  105.88   12.93
  -5   0 -40  108.77    4.96
  -5   0 -41    0.46    6.12
   5   0  42   62.00   11.32
  -5   0 -42   65.93    5.20
  -5   0 -43   -1.85    4.27
  -5   0 -44   49.19    5.08
  -5   0 -45    7.51    5.89
  -5   0 -46    4.27    4.04
  -5   0 -47   -0.23    4.96
  -5   0 -48   89.60    8.54
  -5   0 -49    5.66    9.01
  -5   0 -50   15.13    4.50
  -5   0 -51    1.04    5.08
  -5   0 -52   16.74    7.62
  -5   0 -53    0.00    8.08
  -5   0 -54    6.23    8.66
  -5   0 -55    0.12    8.89
  -5   0 -56   74.01   10.97
  -5   0 -57    9.01   12.59
  -5   0 -58   43.76   10.16
   5   1   0  982.47   23.44
   5   1   1  263.83    7.27
  -5  -1  -1  269.49    8.78
   5   1   2   10.51    1.04
  -5  -1  -2    8.54    1.15
   5   1   3    6.12    1.04
  -5  -1  -3    5.08    1.15
   5   1   4  427.67   11.78
  -5  -1  -4  422.82   14.78
   5   1   5  599.82   23.09
  -5  -1  -5  608.02   16.63
   5   1   6  523.27   17.55
  -5  -1  -6  534.47   14.66
   5   1   7   42.14    2.66
  -5  -1  -7   43.18    2.42
   5   1   8    9.01    1.27
  -5  -1  -8   11.20    1.27
   5   1   9  485.52   16.40
  -5  -1  -9  495.33   13.74
   5   1  10  595.44   19.17
  -5  -1 -10  602.25   13.97
   5   1  11 4082.27   99.18
  -5  -1 -11 3973.16   72.28
   5   1  12  455.50   17.32
  -5  -1 -12  449.96   14.89
   5   1  13 1313.15   33.60
  -5  -1 -13 1309.11   36.37
   5   1  14  208.41    7.39
  -5  -1 -14  198.02    6.00
   5   1  15  636.66   17.78
  -5  -1 -15  616.68   19.51
   5   1  16   79.90    3.69
  -5  -1 -16   83.13    3.81
   5   1  17  114.65    4.50
  -5  -1 -17  108.88    5.54
   5   1  18  586.20   18.36
  -5  -1 -18  556.64   15.47
   5   1  19    1.73    1.27
  -5  -1 -19    0.69    1.04
   5   1  20  187.05    7.74
  -5  -1 -20  180.35    7.51
   5   1  21   13.97    2.77
  -5  -1 -21   13.86    1.39
   5   1  22   53.57    3.12
  -5  -1 -22   48.49    3.00
   5   1  23    7.62    3.00
  -5  -1 -23    8.20    1.73
   5   1  24  102.53    4.73
  -5  -1 -24  103.22    4.27
   5   1  25   31.29    2.54
  -5  -1 -25   29.44    3.46
   5   1  26   70.09    4.50
  -5  -1 -26   66.39    3.93
   5   1  27    1.62    3.12
  -5  -1 -27    0.00    1.96
   5   1  28   59.92    3.81
  -5  -1 -28   63.04    3.58
   5   1  29   13.86    3.46
  -5  -1 -29    9.81    2.89
   5   1  30   96.76   11.08
  -5  -1 -30   98.84    4.16
   5   1  31   97.10    8.78
  -5  -1 -31  103.80    4.73
  -5  -1 -32   16.86    2.77
   5   1  33   34.75    6.47
  -5  -1 -33   44.22    3.23
   5   1  34  204.02   17.78
  -5  -1 -34  180.93   11.66
   5   1  35  743.57   42.14
  -5  -1 -35  846.57   22.40
   5   1  36  103.34   11.55
  -5  -1 -36   98.14    5.77
   5   1  37  376.75   27.48
  -5  -1 -37  379.29   15.01
  -5  -1 -38  152.41    6.58
  -5  -1 -39   62.58    5.77
  -5  -1 -40   92.83    6.00
  -5  -1 -41   27.13    4.04
  -5  -1 -42   20.55    4.62
  -5  -1 -43    1.85    4.50
   5   1  44   44.57   10.74
  -5  -1 -44   42.72    4.73
  -5  -1 -45   53.00    6.58
  -5  -1 -46   24.02    5.43
  -5  -1 -47   22.05    5.77
  -5  -1 -48    9.93    4.85
  -5  -1 -49   15.36    7.97
  -5  -1 -50    9.47    6.12
  -5  -1 -51   57.27    7.16
  -5  -1 -52   51.15    7.27
  -5  -1 -53   11.66    7.27
  -5  -1 -54   -1.73    7.27
  -5  -1 -55    3.58   12.47
  -5  -1 -56   37.41   12.47
  -5  -1 -57   41.80    9.58
   5   2   0  914.69   29.10
   5   2   1   34.52    1.85
  -5  -2  -1   34.87    2.08
   5   2   2   46.42    2.89
  -5  -2  -2   45.72    2.42
   5   2   3   86.94    4.04
  -5  -2  -3   85.79    3.46
   5   2   4   20.78    1.73
  -5  -2  -4   23.21    2.19
   5   2   5   12.12    1.62
  -5  -2  -5   12.82    1.62
   5   2   6  740.00   25.52
  -5  -2  -6  719.79   21.48
   5   2   7   29.79    2.42
  -5  -2  -7   29.10    1.96
   5   2   8  287.38    8.78
  -5  -2  -8  296.04    8.54
   5   2   9 2607.71   73.32
  -5  -2  -9 2638.88   66.97
   5   2  10   20.55    1.85
  -5  -2 -10   21.48    1.85
   5   2  11 2186.62   51.84
  -5  -2 -11 2127.96   40.30
   5   2  12  138.44    5.66
  -5  -2 -12  135.44    6.35
   5   2  13  234.39    9.35
  -5  -2 -13  229.77    7.85
   5   2  14  202.29   15.36
  -5  -2 -14  191.67    8.20
   5   2  15 1118.71   27.94
  -5  -2 -15 1098.16   28.63
   5   2  16    0.46    1.50
  -5  -2 -16   -0.58    1.27
   5   2  17   38.45    2.77
  -5  -2 -17   32.21    2.08
   5   2  18   13.39    1.50
  -5  -2 -18   12.24    1.62
   5   2  19  159.68    6.23
  -5  -2 -19  159.11    5.20
   5   2  20  478.47   21.36
  -5  -2 -20  501.68   15.70
   5   2  21   11.20    5.43
  -5  -2 -21    3.81    1.50
   5   2  22    3.81    1.39
  -5  -2 -22    3.12    1.27
   5   2  23   13.39    1.96
  -5  -2 -23   11.66    1.73
   5   2  24    8.08    2.42
  -5  -2 -24    7.85    1.50
   5   2  25  118.46    5.66
  -5  -2 -25  118.46    5.77
   5   2  26  174.81   10.16
  -5  -2 -26  144.44    7.97
   5   2  27  141.33    7.97
  -5  -2 -27  143.98    6.70
   5   2  28   15.24    4.73
  -5  -2 -28   15.70    1.73
   5   2  29    5.54    3.58
  -5  -2 -29    1.85    1.85
   5   2  30  111.19    7.39
  -5  -2 -30  101.49    3.35
   5   2  31  187.63   16.28
  -5  -2 -31  181.28    7.85
   5   2  32  138.90    8.66
  -5  -2 -32  133.24    8.66
   5   2  33  276.30   18.36
  -5  -2 -33  280.00   10.62
   5   2  34   15.70    7.74
  -5  -2 -34   14.89    3.35
  -5  -2 -35    0.46    3.00
  -5  -2 -36    0.81    3.00
   5   2  37  472.35   31.06
  -5  -2 -37  490.48   29.79
  -5  -2 -38    2.08    3.12
   5   2  39   77.13   13.62
  -5  -2 -39   81.05    8.78
   5   2  40   52.07   10.85
  -5  -2 -40   36.14    4.62
  -5  -2 -41   21.36    4.39
  -5  -2 -42   -3.12    5.54
   5   2  43   30.94    9.81
  -5  -2 -43   25.98   12.12
  -5  -2 -44   26.44    4.62
  -5  -2 -45   46.18    4.96
  -5  -2 -46   34.87    5.31
  -5  -2 -47   12.35    5.31
  -5  -2 -48    2.08    7.16
  -5  -2 -49    1.15    7.27
  -5  -2 -50   23.44    6.12
  -5  -2 -51    3.81    5.20
  -5  -2 -52   24.13    7.51
  -5  -2 -53   28.29    7.74
  -5  -2 -54   11.78    7.04
  -5  -2 -55   -4.39    8.54
  -5  -2 -56    2.77    6.23
  -5  -2 -57   11.08   10.05
   5   3   0    1.62    1.15
   5   3   1  189.59    6.00
  -5  -3  -1  181.74    8.08
   5   3   2  252.05    7.62
  -5  -3  -2  249.28   10.39
   5   3   3   25.17    1.73
  -5  -3  -3   22.17    1.73
   5   3   4  483.21   15.70
  -5  -3  -4  482.52   14.43
   5   3   5  118.23    5.43
  -5  -3  -5  115.23    5.54
   5   3   6  175.62    7.39
  -5  -3  -6  178.74    7.74
   5   3   7   24.02    2.19
  -5  -3  -7   27.71    2.31
   5   3   8  412.78   12.01
  -5  -3  -8  425.36   10.39
   5   3   9    7.27    1.50
  -5  -3  -9    7.39    1.50
   5   3  10  174.92    6.58
  -5  -3 -10  170.42    5.54
   5   3  11   15.59    1.85
  -5  -3 -11   15.36    1.62
   5   3  12    3.23    1.27
  -5  -3 -12    3.69    1.27
   5   3  13    0.23    1.27
  -5  -3 -13    0.12    1.15
   5   3  14    6.93    1.50
  -5  -3 -14    5.77    1.62
   5   3  15  456.19   13.51
  -5  -3 -15  468.08   12.12
   5   3  16   71.47    5.89
  -5  -3 -16   83.59    4.39
   5   3  17  474.78   12.59
  -5  -3 -17  465.77   12.01
   5   3  18   21.94    1.96
  -5  -3 -18   18.24    1.85
   5   3  19  138.79    5.08
  -5  -3 -19  129.55    4.62
   5   3  20    0.81    1.62
  -5  -3 -20    1.62    1.50
   5   3  21   47.11    4.50
  -5  -3 -21   44.80    2.89
   5   3  22  159.11    7.51
  -5  -3 -22  152.87    5.08
   5   3  23   35.22    3.00
  -5  -3 -23   31.64    2.08
   5   3  24   32.44    3.46
  -5  -3 -24   31.52    2.31
   5   3  25  132.90   10.28
  -5  -3 -25  133.47    6.12
   5   3  26   29.56    3.35
  -5  -3 -26   24.25    2.54
   5   3  27  181.04   13.39
  -5  -3 -27  182.89    6.47
   5   3  28  347.54   19.51
  -5  -3 -28  331.03   16.74
   5   3  29   13.05    3.93
  -5  -3 -29    6.47    2.77
   5   3  30  278.61   13.97
  -5  -3 -30  273.18   10.97
   5   3  31   33.71    5.31
  -5  -3 -31   37.76    3.00
   5   3  32   -0.92    2.89
  -5  -3 -32    4.73    3.00
   5   3  33    6.00    3.58
  -5  -3 -33    5.20    2.77
   5   3  34   -3.46    5.20
  -5  -3 -34    0.00    3.46
   5   3  35   65.81   11.43
  -5  -3 -35   67.55    4.50
   5   3  36    9.24    9.24
  -5  -3 -36   -1.96    3.58
   5   3  37    0.35    4.96
  -5  -3 -37    6.23    4.62
   5   3  38   -2.77    9.81
  -5  -3 -38   -3.00    4.04
   5   3  39   10.51    9.01
  -5  -3 -39   -0.35    3.23
  -5  -3 -40   10.05    4.73
   5   3  41   19.74   10.16
  -5  -3 -41   16.63    4.73
  -5  -3 -42    8.78    5.77
   5   3  43   17.43   12.93
  -5  -3 -43   24.02    6.23
  -5  -3 -44    9.58    4.27
   5   3  45    0.81   11.78
  -5  -3 -45    6.00    6.23
  -5  -3 -46   -6.23    6.58
  -5  -3 -47    2.89    5.89
  -5  -3 -48   22.05    7.97
  -5  -3 -49   85.10    7.85
  -5  -3 -50   28.52    5.66
  -5  -3 -51   25.29    9.24
  -5  -3 -52   15.93   10.62
  -5  -3 -53    2.19    9.24
  -5  -3 -54   10.97    7.62
  -5  -3 -55   -0.92    7.85
  -5  -3 -56    2.08   10.16
  -5  -3 -57    5.77    8.66
   5   4   0  618.64   17.09
   5   4   1  258.75    9.58
  -5  -4  -1  252.17    8.78
   5   4   2   17.90    1.73
  -5  -4  -2   18.01    1.73
   5   4   3  405.73   13.86
  -5  -4  -3  402.62   10.28
   5   4   4  120.20    5.77
  -5  -4  -4  132.43    4.50
   5   4   5    6.35    1.62
  -5  -4  -5    8.89    1.39
   5   4   6   26.33    1.85
  -5  -4  -6   25.75    1.96
   5   4   7    3.23    1.50
  -5  -4  -7    2.42    1.39
   5   4   8  355.05    9.70
  -5  -4  -8  353.78    9.93
   5   4   9  472.82   13.05
  -5  -4  -9  475.93   12.70
   5   4  10    0.81    1.39
  -5  -4 -10    0.81    1.50
   5   4  11  209.10    7.97
  -5  -4 -11  199.29    7.74
   5   4  12  163.26    5.89
  -5  -4 -12  156.22    6.12
   5   4  13    3.93    1.50
  -5  -4 -13    3.35    1.73
   5   4  14   15.82    2.08
  -5  -4 -14   12.35    1.62
   5   4  15   12.01    1.73
  -5  -4 -15   12.82    1.62
   5   4  16    8.31    1.73
  -5  -4 -16    6.47    1.96
   5   4  17 1009.48   24.13
  -5  -4 -17 1003.48   24.48
   5   4  18   41.91    3.12
  -5  -4 -18   39.72    3.00
   5   4  19  181.39    7.74
  -5  -4 -19  172.04    4.85
   5   4  20  113.15    4.50
  -5  -4 -20  121.81    4.27
   5   4  21    1.50    2.08
  -5  -4 -21    1.73    1.50
   5   4  22   31.64    2.54
  -5  -4 -22   29.33    2.77
   5   4  23  427.21   15.59
  -5  -4 -23  412.43   12.70
   5   4  24    2.89    2.54
  -5  -4 -24    2.54    1.85
   5   4  25  297.89   13.97
  -5  -4 -25  268.10    8.89
   5   4  26  134.74   11.08
  -5  -4 -26  129.78    4.62
   5   4  27   28.17    6.00
  -5  -4 -27   21.01    2.31
   5   4  28  237.74   20.32
  -5  -4 -28  239.12    7.85
   5   4  29    1.27    3.69
  -5  -4 -29    2.89    2.19
   5   4  30   -1.04    3.93
  -5  -4 -30    2.66    3.23
   5   4  31   79.78    5.43
  -5  -4 -31   76.09    5.77
   5   4  32    3.00    3.12
  -5  -4 -32    3.69    5.31
   5   4  33   43.64    4.85
  -5  -4 -33   39.72    3.35
   5   4  34   90.98    7.16
  -5  -4 -34   89.02    4.85
   5   4  35    3.58    4.96
  -5  -4 -35    7.04    2.66
   5   4  36   22.17    6.23
  -5  -4 -36   19.63    3.81
   5   4  37  141.90    9.93
  -5  -4 -37  125.05    5.89
   5   4  38    3.93    5.31
  -5  -4 -38    9.01    3.23
   5   4  39   18.01    5.77
  -5  -4 -39   18.36    4.39
   5   4  40   -7.74   11.08
  -5  -4 -40    0.12    3.00
  -5  -4 -41    0.23    2.77
  -5  -4 -42   30.02    6.93
  -5  -4 -43   -4.62    5.08
   5   4  44    3.12   12.70
  -5  -4 -44   -4.85    5.43
  -5  -4 -45   17.78    7.51
  -5  -4 -46   21.24    5.43
  -5  -4 -47   34.41    7.16
  -5  -4 -48   71.82    8.20
  -5  -4 -49    4.27    7.27
  -5  -4 -50   40.87    7.62
  -5  -4 -51   28.98    7.04
   5   4  52    2.19   17.67
  -5  -4 -52    3.12    6.23
  -5  -4 -53    2.66    6.70
  -5  -4 -54   11.32    7.74
  -5  -4 -55   -1.04    9.58
  -5  -4 -56    5.77   18.13
  -5  -4 -57   13.16   17.32
  -5  -4 -58    1.27   15.36
   5   5   0  742.88   17.67
   5   5   1   -0.58    1.27
  -5  -5  -1   -0.58    1.50
   5   5   2   57.38    3.12
  -5  -5  -2   54.15    2.89
   5   5   3   -1.04    1.85
  -5  -5  -3   -0.35    1.27
   5   5   4   53.57    2.77
  -5  -5  -4   49.88    2.89
   5   5   5    0.35    1.50
  -5  -5  -5   -0.23    1.27
   5   5   6   17.55    1.62
  -5  -5  -6   15.82    1.85
   5   5   7    0.12    1.27
  -5  -5  -7   -1.62    1.50
   5   5   8   95.26    3.69
  -5  -5  -8   98.03    3.93
   5   5   9    1.85    1.50
  -5  -5  -9   -1.15    1.62
   5   5  10   25.29    2.08
  -5  -5 -10   24.48    1.96
   5   5  11   -2.19    1.73
  -5  -5 -11    0.46    1.27
   5   5  12  334.84   10.85
  -5  -5 -12  322.95    9.81
   5   5  13   -0.35    1.62
  -5  -5 -13   -2.54    1.50
   5   5  14  132.67    5.66
  -5  -5 -14  140.75    5.08
   5   5  15    0.92    1.50
  -5  -5 -15   -1.27    1.62
   5   5  16    9.47    1.85
  -5  -5 -16    7.62    1.85
   5   5  17    0.69    1.62
  -5  -5 -17   -0.46    2.42
   5   5  18  186.70    6.12
  -5  -5 -18  175.50    7.04
   5   5  19   -0.12    1.62
  -5  -5 -19   -0.35    1.85
   5   5  20  555.72   18.47
  -5  -5 -20  540.94   16.05
   5   5  21    0.69    2.42
  -5  -5 -21   -0.69    2.19
   5   5  22   11.78    2.08
  -5  -5 -22   10.39    2.19
   5   5  23   -0.23    2.66
  -5  -5 -23    1.85    1.96
   5   5  24   22.52    2.31
  -5  -5 -24   21.48    3.58
   5   5  25    2.31    2.89
  -5  -5 -25   -0.12    2.66
   5   5  26  148.95    6.93
  -5  -5 -26  145.60    5.89
   5   5  27    1.85    3.23
  -5  -5 -27    0.12    2.89
   5   5  28   27.36    3.69
  -5  -5 -28   24.82    3.46
   5   5  29   -3.58    3.23
  -5  -5 -29    1.15    2.89
   5   5  30   31.52    3.81
  -5  -5 -30   28.75    3.12
   5   5  31    1.62    3.23
  -5  -5 -31    1.62    3.12
   5   5  32   33.60    6.58
  -5  -5 -32   32.33    3.81
   5   5  33    4.16    7.39
  -5  -5 -33    0.58    3.12
   5   5  34   68.82    7.51
  -5  -5 -34   72.05    4.39
   5   5  35   -0.12    3.69
  -5  -5 -35   -1.50    3.23
   5   5  36   16.51    4.73
  -5  -5 -36   23.09    3.93
   5   5  37    2.42    6.81
  -5  -5 -37    0.69    3.46
  -5  -5 -38   83.36    4.85
   5   5  39    4.27    5.31
  -5  -5 -39   -2.77    3.69
  -5  -5 -40   22.52    4.27
   5   5  41   -1.04    7.62
  -5  -5 -41    1.96    3.46
  -5  -5 -42   47.80    8.43
   5   5  43   -2.77    8.66
  -5  -5 -43   -1.85    3.81
  -5  -5 -44   22.86    4.50
  -5  -5 -45   -1.50    4.16
   5   5  46   36.60   17.20
  -5  -5 -46   22.52    4.16
   5   5  47   -0.23   14.89
  -5  -5 -47   -1.73    4.27
  -5  -5 -48    4.16    3.93
  -5  -5 -49   -6.00    8.31
  -5  -5 -50   22.05    7.16
  -5  -5 -51    3.00    8.89
  -5  -5 -52    1.39    7.16
  -5  -5 -53   -2.42   15.36
  -5  -5 -54    3.46    7.74
  -5  -5 -55    0.23   10.51
  -5  -5 -56   -5.54   15.82
  -5  -5 -57    4.39   11.66
   6  -5   0    4.27    1.85
   6  -5   1 1275.16   26.67
  -6   5  -1 1251.72   29.90
   6  -5   2  298.35   10.85
  -6   5  -2  294.20    7.51
   6  -5   3   24.48    2.42
  -6   5  -3   22.52    1.96
   6  -5   4    0.92    1.39
  -6   5  -4    2.08    1.62
   6  -5   5   27.71    2.77
  -6   5  -5   26.67    2.19
   6  -5   6   51.96    2.66
  -6   5  -6   52.42    2.54
   6  -5   7  210.72    6.00
  -6   5  -7  194.44    9.70
   6  -5   8    1.62    1.39
  -6   5  -8   -1.15    1.39
   6  -5   9    4.96    1.85
  -6   5  -9    5.54    1.85
   6  -5  10  237.97    7.16
  -6   5 -10  234.85    8.66
   6  -5  11   -0.58    1.96
  -6   5 -11    1.50    1.62
   6  -5  12   -0.92    3.35
  -6   5 -12    2.54    1.85
   6  -5  13  189.82    5.77
  -6   5 -13  172.50    7.85
   6  -5  14   37.41    2.31
  -6   5 -14   31.75    2.54
   6  -5  15   50.46    3.23
  -6   5 -15   45.15    2.89
   6  -5  16  319.14    8.66
  -6   5 -16  309.78    8.43
   6  -5  17    1.27    1.85
  -6   5 -17   -0.46    1.62
   6  -5  18   80.71    3.58
  -6   5 -18   76.90    4.39
   6  -5  19   72.28    3.46
  -6   5 -19   61.31    3.69
   6  -5  20    7.16    2.31
  -6   5 -20    6.00    2.42
   6  -5  21  510.23   22.05
  -6   5 -21  510.11   13.51
   6  -5  22  220.42    7.27
  -6   5 -22  215.22    7.27
   6  -5  23  197.09    6.35
  -6   5 -23  190.51    8.43
   6  -5  24   67.31    3.58
  -6   5 -24   62.46    3.81
   6  -5  25   32.91    4.04
  -6   5 -25   36.60    3.00
   6  -5  26  138.09    7.85
  -6   5 -26  132.55    5.89
   6  -5  27   42.03    4.04
  -6   5 -27   50.11    3.35
   6  -5  28  106.92    6.00
  -6   5 -28  124.35    7.04
   6  -5  29  109.34    6.70
  -6   5 -29  102.88    5.89
   6  -5  30   -0.12    3.35
  -6   5 -30    1.15    2.89
   6  -5  31   47.45    6.00
  -6   5 -31   41.45    4.96
   6  -5  32   18.01    4.62
  -6   5 -32   16.16    3.00
   6  -5  33   20.55    4.16
  -6   5 -33   21.71    3.81
   6  -5  34   34.06    5.20
  -6   5 -34   41.68    4.39
   6  -5  35  135.55   11.08
  -6   5 -35  133.24    7.62
   6  -5  36  119.04   13.86
  -6   5 -36  104.03    5.43
   6  -5  37    1.73    4.73
  -6   5 -37    2.42    3.58
   6  -5  38   18.01    5.20
  -6   5 -38   14.66    7.27
  -6   5 -39  103.11    5.77
   6  -5  40   10.51    5.77
  -6   5 -40   25.06   11.55
   6  -5  41   61.08   11.78
  -6   5 -41   66.16    5.20
   6  -5  42   33.14    9.12
  -6   5 -42   39.49    5.54
   6  -5  43   41.22   16.40
  -6   5 -43   32.21    6.23
   6  -5  44   43.41   16.40
  -6   5 -44   38.91    9.01
   6  -5  45   58.19   10.28
  -6   5 -45   59.00    7.39
   6  -5  46    5.89    9.35
  -6   5 -46    4.16    6.35
   6  -5  47   65.81   20.90
  -6   5 -47   42.03    6.70
   6  -5  48    2.77   18.01
  -6   5 -48   10.05    8.31
   6  -5  49   27.48   20.09
  -6   5 -49    7.97    7.74
  -6   5 -50    5.08   11.20
  -6   5 -51    4.62    8.20
  -6   5 -52   -0.23    7.97
  -6   5 -53   44.68    9.01
  -6   5 -54    7.51    9.24
  -6   5 -55    5.66   12.93
  -6   5 -57    6.12   14.55
   6  -4   0   40.99    1.96
   6  -4   1 1268.35   34.87
  -6   4  -1 1220.89   30.94
   6  -4   2  788.60   18.82
  -6   4  -2  754.77   16.51
   6  -4   3  354.70   11.08
  -6   4  -3  350.20   10.62
   6  -4   4  146.52    5.77
  -6   4  -4  144.90    4.96
   6  -4   5  179.08    6.47
  -6   4  -5  184.05    5.54
   6  -4   6   98.95    3.23
  -6   4  -6   99.53    3.81
   6  -4   7  182.89    6.58
  -6   4  -7  191.32    5.66
   6  -4   8  156.22    5.08
  -6   4  -8  143.06    5.31
   6  -4   9  446.95   18.13
  -6   4  -9  420.05   12.93
   6  -4  10   10.39    1.50
  -6   4 -10   12.01    1.85
   6  -4  11  197.21    7.74
  -6   4 -11  204.14    8.08
   6  -4  12   12.82    1.62
  -6   4 -12    8.66    1.73
   6  -4  13  255.52   12.59
  -6   4 -13  249.17    8.08
   6  -4  14   12.01    2.08
  -6   4 -14   13.51    2.08
   6  -4  15   26.67    2.42
  -6   4 -15   27.02    2.19
   6  -4  16   13.97    1.85
  -6   4 -16   19.28    2.31
   6  -4  17  684.46   15.82
  -6   4 -17  702.59   18.70
   6  -4  18    4.62    2.08
  -6   4 -18    3.23    1.85
   6  -4  19   37.64    2.42
  -6   4 -19   34.29    2.54
   6  -4  20    0.35    5.20
  -6   4 -20    0.35    1.85
   6  -4  21  496.14   16.63
  -6   4 -21  446.72   13.39
   6  -4  22  123.31    6.58
  -6   4 -22  115.00    4.96
   6  -4  23  523.39   19.05
  -6   4 -23  520.85   16.97
   6  -4  24  660.21   21.36
  -6   4 -24  583.89   15.82
   6  -4  25  458.61   16.74
  -6   4 -25  475.36   17.78
   6  -4  26  415.78   14.78
  -6   4 -26  437.02   12.47
   6  -4  27   30.48    6.81
  -6   4 -27   29.44    2.66
   6  -4  28   17.90    3.35
  -6   4 -28   14.66    3.12
   6  -4  29   91.68    6.00
  -6   4 -29   89.02    4.96
   6  -4  30   70.43    5.77
  -6   4 -30   81.98    5.66
   6  -4  31  267.06   12.93
  -6   4 -31  245.01    8.43
   6  -4  32   45.61    5.31
  -6   4 -32   43.88    4.16
   6  -4  33  303.20   17.09
  -6   4 -33  294.20    9.24
   6  -4  34   13.86    8.08
  -6   4 -34   16.97    3.69
   6  -4  35   64.66    4.62
  -6   4 -35   61.31    5.31
   6  -4  36    6.00    8.54
  -6   4 -36    6.81    3.23
  -6   4 -37  115.00    6.58
   6  -4  38   22.05    5.08
  -6   4 -38   32.79    4.16
   6  -4  39   85.67    7.16
  -6   4 -39  100.68    7.62
   6  -4  40   -0.12    5.31
  -6   4 -40    1.39    3.93
   6  -4  41  100.57    9.81
  -6   4 -41  117.77    5.89
   6  -4  42   -5.20    6.12
  -6   4 -42    2.89    4.73
   6  -4  43   58.31   10.16
  -6   4 -43   52.88    5.89
   6  -4  44   54.84   15.93
  -6   4 -44   47.57    7.27
   6  -4  45  120.20   21.82
  -6   4 -45  125.28   18.70
   6  -4  46  133.47   21.71
  -6   4 -46  122.51   10.05
   6  -4  47  219.84   26.56
  -6   4 -47  152.41   10.85
   6  -4  48   68.93   18.70
  -6   4 -48   40.87    7.39
   6  -4  49    8.66   17.43
  -6   4 -49    1.96    7.97
  -6   4 -50    4.04    6.00
  -6   4 -51   67.31    8.66
  -6   4 -52    3.00    4.62
  -6   4 -53   45.49    8.54
  -6   4 -54   -4.62    8.78
  -6   4 -55   42.95   11.43
  -6   4 -56    8.20   16.51
  -6   4 -57   55.19   12.70
  -6   4 -58    6.58   10.51
   6  -3   0   98.37    4.16
   6  -3   1    6.23    2.19
  -6   3  -1    6.81    1.85
   6  -3   2 1094.69   31.41
  -6   3  -2 1077.03   24.94
   6  -3   3  418.32   11.78
  -6   3  -3  402.73   13.86
   6  -3   4  271.10    8.20
  -6   3  -4  267.99    8.31
   6  -3   5  204.25    8.08
  -6   3  -5  196.17    8.89
   6  -3   6  290.85   11.66
  -6   3  -6  286.46    9.81
   6  -3   7    3.23    1.27
  -6   3  -7    2.66    1.85
   6  -3   8  103.11    4.16
  -6   3  -8  107.96    6.70
   6  -3   9  234.73    6.58
  -6   3  -9  223.88    8.20
   6  -3  10  121.70    5.31
  -6   3 -10  116.62    4.39
   6  -3  11  363.47   12.47
  -6   3 -11  352.85   10.62
   6  -3  12   41.45    3.23
  -6   3 -12   36.72    2.42
   6  -3  13    0.58    1.27
  -6   3 -13    0.12    1.62
   6  -3  14    2.08    1.96
  -6   3 -14    0.35    1.85
   6  -3  15  639.77   16.74
  -6   3 -15  632.38   15.82
   6  -3  16   15.59    1.96
  -6   3 -16   13.62    2.42
   6  -3  17  245.70    7.62
  -6   3 -17  232.54    8.78
   6  -3  18    1.73    2.54
  -6   3 -18    0.23    1.85
   6  -3  19  606.17   16.05
  -6   3 -19  585.62   17.32
   6  -3  20   89.94    4.16
  -6   3 -20   87.17    4.16
   6  -3  21    1.96    2.31
  -6   3 -21   -0.58    1.85
   6  -3  22   55.77    2.42
  -6   3 -22   49.42    3.23
   6  -3  23   19.63    1.73
  -6   3 -23   21.82    2.66
   6  -3  24  206.33   15.47
  -6   3 -24  192.36    8.54
   6  -3  25  192.94    9.01
  -6   3 -25  184.05    8.89
   6  -3  26  582.74   19.17
  -6   3 -26  556.76   24.59
   6  -3  27  120.54    6.58
  -6   3 -27  118.93    5.20
   6  -3  28  203.56   10.74
  -6   3 -28  203.91    7.04
   6  -3  29    1.62    3.35
  -6   3 -29    3.58    3.46
   6  -3  30   30.94    4.04
  -6   3 -30   34.87    3.00
   6  -3  31   43.53    4.85
  -6   3 -31   45.95    4.04
   6  -3  32   83.02    5.31
  -6   3 -32   85.10    5.08
   6  -3  33  150.45    9.81
  -6   3 -33  147.79    5.66
   6  -3  34   65.47    4.96
  -6   3 -34   75.63    5.43
   6  -3  35   49.76    9.58
  -6   3 -35   36.02    4.50
   6  -3  36   -7.74    6.00
  -6   3 -36   -0.23    4.73
   6  -3  37   13.62    9.93
  -6   3 -37   26.21    3.81
   6  -3  38   19.17    4.16
  -6   3 -38   19.40    3.69
   6  -3  39    5.66    7.27
  -6   3 -39    3.23    4.39
   6  -3  40    3.81    4.73
  -6   3 -40    4.96    5.31
   6  -3  41   19.86    9.35
  -6   3 -41   18.70    4.27
  -6   3 -42   -0.58    3.35
   6  -3  43   20.78    7.62
  -6   3 -43   29.33    6.81
   6  -3  44   15.82   14.55
  -6   3 -44   22.75    5.54
  -6   3 -45   17.55    5.08
  -6   3 -46   74.93    9.24
  -6   3 -47   16.86    4.96
  -6   3 -48  110.84    7.62
   6  -3  49  150.56   22.63
  -6   3 -49  122.51    8.66
  -6   3 -50   53.11    9.58
  -6   3 -51   -0.46    5.54
  -6   3 -52   -1.73    4.62
  -6   3 -53   26.33    6.23
  -6   3 -54    7.16    7.51
  -6   3 -55   39.72   10.74
  -6   3 -57   29.79   11.43
   6  -2   0  649.01   28.63
   6  -2   1  592.55   17.67
  -6   2  -1  586.78   21.82
   6  -2   2  232.77    6.58
  -6   2  -2  234.16    7.74
   6  -2   3    8.20    1.15
  -6   2  -3    8.08    1.27
   6  -2   4    2.08    1.39
  -6   2  -4    1.85    1.27
   6  -2   5  313.02    9.01
  -6   2  -5  320.98    9.70
   6  -2   6  142.48    5.54
  -6   2  -6  145.60    5.20
   6  -2   7    1.85    1.15
  -6   2  -7    1.96    1.39
   6  -2   8  887.44   23.67
  -6   2  -8  902.80   20.78
   6  -2   9   83.94    3.69
  -6   2  -9   74.70    4.04
   6  -2  10  892.64   25.06
  -6   2 -10  915.84   23.55
   6  -2  11   41.34    1.73
  -6   2 -11   38.80    2.42
   6  -2  12    5.31    1.73
  -6   2 -12    4.39    1.62
   6  -2  13   95.83    4.73
  -6   2 -13   88.91    5.89
   6  -2  14   40.07    2.77
  -6   2 -14   41.57    2.89
   6  -2  15  353.78    8.78
  -6   2 -15  347.77   11.78
   6  -2  16   69.16    4.39
  -6   2 -16   70.66    3.35
   6  -2  17   33.02    2.54
  -6   2 -17   29.79    3.00
   6  -2  18  175.39    9.47
  -6   2 -18  155.30    8.20
   6  -2  19  130.36    4.50
  -6   2 -19  126.20    5.31
   6  -2  20   20.67    1.85
  -6   2 -20   19.74    2.77
   6  -2  21    9.24    1.50
  -6   2 -21   11.20    2.54
   6  -2  22   57.50    4.04
  -6   2 -22   62.93    4.04
   6  -2  23   12.93    2.19
  -6   2 -23   12.59    2.08
   6  -2  24   33.60    3.00
  -6   2 -24   29.33    2.54
   6  -2  25  212.10    8.20
  -6   2 -25  198.13    9.70
   6  -2  26    5.54    3.93
  -6   2 -26    4.39    2.77
   6  -2  27    0.35    2.08
  -6   2 -27   -0.12    2.31
   6  -2  28  222.73   13.97
  -6   2 -28  216.14    9.58
   6  -2  29    2.31    2.42
  -6   2 -29   -0.12    2.42
   6  -2  30  356.32   28.87
  -6   2 -30  357.59   13.28
   6  -2  31    3.23    3.00
  -6   2 -31    1.73    3.35
   6  -2  32   49.65    5.20
  -6   2 -32   49.07    3.46
   6  -2  33   88.10   13.62
  -6   2 -33   95.03    5.20
   6  -2  34    2.31    5.08
  -6   2 -34   -0.12    2.54
   6  -2  35   11.55    6.93
  -6   2 -35   16.28    3.12
   6  -2  36    5.66    5.20
  -6   2 -36    0.12    3.00
  -6   2 -37   44.57    3.69
   6  -2  38   23.79    6.35
  -6   2 -38   20.78    4.39
   6  -2  39   50.57    7.62
  -6   2 -39   52.77    5.66
   6  -2  40   32.91    9.35
  -6   2 -40   29.56    6.00
   6  -2  41    5.89    7.97
  -6   2 -41    2.77    4.27
  -6   2 -42    7.51    5.89
   6  -2  43    9.12   12.35
  -6   2 -43    2.54    5.08
  -6   2 -44    1.85    5.43
  -6   2 -45    1.62    5.08
   6  -2  46    2.54   10.85
  -6   2 -46   11.43    5.54
  -6   2 -47   -0.46    3.81
  -6   2 -48   53.81    8.31
  -6   2 -49    4.73    4.39
  -6   2 -50   23.09    5.08
  -6   2 -51   11.89    5.20
  -6   2 -52   -4.27    8.78
  -6   2 -53   15.13    8.89
  -6   2 -54    2.66    6.93
  -6   2 -55   -0.92    8.78
  -6   2 -56   -2.66    9.47
  -6   2 -57    3.58   12.24
  -6   2 -58   20.67   16.05
   6  -1   0  421.90   12.59
   6  -1   1  150.91    5.20
  -6   1  -1  152.64    5.43
   6  -1   2  311.63    9.81
  -6   1  -2  313.71   11.78
   6  -1   3  228.61    8.78
  -6   1  -3  236.81   11.55
   6  -1   4  629.38   15.93
  -6   1  -4  630.42   15.47
   6  -1   5  855.80   20.44
  -6   1  -5  888.48   19.63
   6  -1   6    1.15    1.27
  -6   1  -6    1.50    1.39
   6  -1   7    8.31    1.27
  -6   1  -7    6.70    1.39
   6  -1   8  391.76   13.97
  -6   1  -8  385.76   14.09
   6  -1   9   41.10    2.66
  -6   1  -9   36.95    2.08
   6  -1  10   74.24    3.00
  -6   1 -10   76.09    3.58
   6  -1  11  602.25   15.01
  -6   1 -11  577.66   16.97
   6  -1  12   10.28    1.96
  -6   1 -12   10.05    1.73
   6  -1  13  291.19    9.47
  -6   1 -13  292.46    8.78
   6  -1  14  125.39    6.00
  -6   1 -14  125.97    5.31
   6  -1  15   39.60    2.54
  -6   1 -15   42.26    2.89
   6  -1  16  699.35   18.59
  -6   1 -16  691.50   19.51
   6  -1  17    2.08    1.62
  -6   1 -17   -0.12    1.50
   6  -1  18  236.93    6.70
  -6   1 -18  232.66    9.35
   6  -1  19   50.34    2.54
  -6   1 -19   47.57    3.69
   6  -1  20   18.13    2.54
  -6   1 -20   21.59    1.96
   6  -1  21  135.21    7.39
  -6   1 -21  124.01    5.77
   6  -1  22   83.02    4.04
  -6   1 -22   81.17    3.93
   6  -1  23  131.63    5.66
  -6   1 -23  127.35    5.08
   6  -1  24  126.66    5.08
  -6   1 -24  125.97    4.85
   6  -1  25  107.03    5.77
  -6   1 -25  113.27    4.96
   6  -1  26    7.62    2.54
  -6   1 -26    6.35    1.96
   6  -1  27  146.06    8.89
  -6   1 -27  139.82    6.00
   6  -1  28   10.85    2.54
  -6   1 -28   10.51    2.42
   6  -1  29   20.09    2.89
  -6   1 -29   21.59    3.46
   6  -1  30   85.44   10.51
  -6   1 -30   74.93    4.39
   6  -1  31    1.62    3.12
  -6   1 -31    3.46    2.54
   6  -1  32   81.17   11.89
  -6   1 -32   86.02    4.50
   6  -1  33   11.66    5.77
  -6   1 -33    3.93    3.46
   6  -1  34   65.93   10.39
  -6   1 -34   53.69    4.96
   6  -1  35  783.52   47.92
  -6   1 -35  877.51   24.13
   6  -1  36   43.64    9.70
  -6   1 -36   52.65    3.93
   6  -1  37   -1.50    4.04
  -6   1 -37    2.08    4.85
  -6   1 -38  134.17    7.27
   6  -1  39   42.03   10.74
  -6   1 -39   45.61    4.62
  -6   1 -40   19.05    4.39
   6  -1  41   69.97   12.70
  -6   1 -41   77.24    7.85
  -6   1 -42   48.72    5.89
  -6   1 -43   19.17    5.66
   6  -1  44    0.00   13.62
  -6   1 -44    9.70    5.20
  -6   1 -45   19.51    7.85
  -6   1 -46    9.24    8.54
  -6   1 -47   22.40    4.04
  -6   1 -48   -2.54    5.08
  -6   1 -49   -0.12    7.74
  -6   1 -50   32.10    6.47
  -6   1 -51   11.20    5.43
  -6   1 -52    1.85    7.04
  -6   1 -53    8.31    8.31
  -6   1 -54   16.51    7.51
  -6   1 -55   48.15    9.81
  -6   1 -56   45.84    9.47
  -6   1 -57   27.02   10.05
  -6   1 -58   20.78   15.01
   6   0   0 5865.23  108.07
   6   0   1   -0.12    1.04
  -6   0  -1   -1.85    1.27
   6   0   2   85.10    3.23
  -6   0  -2   81.75    3.35
   6   0   3   -1.39    1.27
  -6   0  -3    1.04    1.27
   6   0   4  404.12   13.62
  -6   0  -4  376.29   16.74
   6   0   5   -0.92    1.39
  -6   0  -5   -0.35    1.27
   6   0   6 1970.82   45.84
  -6   0  -6 1974.98   56.58
   6   0   7   -0.46    1.62
  -6   0  -7    0.46    1.15
   6   0   8   79.09    3.35
  -6   0  -8   77.82    3.93
   6   0   9   -0.58    1.27
  -6   0  -9    0.69    1.15
   6   0  10  962.95   25.98
  -6   0 -10  925.08   25.86
   6   0  11    0.23    1.27
  -6   0 -11    1.04    1.50
   6   0  12  144.33    4.96
  -6   0 -12  154.14    7.74
   6   0  13   -0.46    3.46
  -6   0 -13   -1.85    1.27
   6   0  14 1729.62   40.99
  -6   0 -14 1632.75   39.49
   6   0  15   -0.35    1.50
  -6   0 -15   -1.62    1.39
   6   0  16  266.26    9.24
  -6   0 -16  273.18   10.39
   6   0  17    0.35    1.27
  -6   0 -17   -0.35    1.50
   6   0  18  264.99    7.62
  -6   0 -18  263.48    7.62
   6   0  19    0.12    1.85
  -6   0 -19   -0.92    1.85
   6   0  20  469.12   12.35
  -6   0 -20  462.66   15.47
   6   0  21   -1.15    2.42
  -6   0 -21   -1.27    1.96
   6   0  22   55.88    3.81
  -6   0 -22   60.96    3.00
   6   0  23    0.00    1.50
  -6   0 -23    1.04    1.73
   6   0  24   63.73    3.93
  -6   0 -24   65.01    3.58
   6   0  25   -0.12    1.96
  -6   0 -25    1.62    1.96
   6   0  26  186.82    6.93
  -6   0 -26  174.00    6.47
   6   0  27    1.15    2.54
  -6   0 -27   -0.58    3.00
   6   0  28   30.25    3.93
  -6   0 -28   34.98    3.58
   6   0  29    0.58    2.66
  -6   0 -29    3.12    2.54
   6   0  30   80.59    7.85
  -6   0 -30   77.13    4.16
   6   0  31   -3.58    4.50
  -6   0 -31   -0.58    6.58
   6   0  32   14.89    4.85
  -6   0 -32   16.28    3.12
   6   0  33   11.66    6.35
  -6   0 -33   -1.62    2.77
   6   0  34 1087.42   40.18
  -6   0 -34 1068.14   39.72
   6   0  35    1.27    6.81
  -6   0 -35   -0.23    2.89
   6   0  36   13.05    6.70
  -6   0 -36    5.43    3.69
  -6   0 -37   -2.19    3.58
  -6   0 -38   96.30    7.04
  -6   0 -39    4.85    3.46
   6   0  40  148.48   18.82
  -6   0 -40  142.83    8.43
   6   0  41   -0.35   10.85
  -6   0 -41   -1.62    3.23
   6   0  42   55.31   13.16
  -6   0 -42   36.02    7.16
  -6   0 -43   -0.58    4.85
  -6   0 -44    1.85    3.93
   6   0  45   -7.62   11.55
  -6   0 -45   -1.85    5.20
  -6   0 -46   10.39    7.39
   6   0  47   10.16   13.28
  -6   0 -47    1.04    5.77
  -6   0 -48    8.08    8.54
  -6   0 -49    5.54    6.00
  -6   0 -50   -2.42    9.24
  -6   0 -51    3.23    7.51
  -6   0 -52   11.08    5.54
  -6   0 -53    6.58    6.12
  -6   0 -54   37.18    6.70
  -6   0 -55    7.74    9.12
  -6   0 -56   18.70    8.20
   6   1   0  421.55   14.43
   6   1   1  156.22    5.20
  -6  -1  -1  157.26    5.89
   6   1   2  316.94   11.08
  -6  -1  -2  317.52    8.31
   6   1   3  251.82    7.04
  -6  -1  -3  241.78    9.58
   6   1   4  631.23   17.78
  -6  -1  -4  638.97   15.36
   6   1   5  861.69   26.21
  -6  -1  -5  892.75   25.17
   6   1   6    3.12    1.27
  -6  -1  -6    3.81    1.27
   6   1   7    7.27    1.39
  -6  -1  -7    6.47    1.50
   6   1   8  391.07   12.35
  -6  -1  -8  396.50   11.55
   6   1   9   46.53    3.23
  -6  -1  -9   36.14    2.08
   6   1  10   77.24    3.93
  -6  -1 -10   81.05    3.81
   6   1  11  596.25   16.16
  -6  -1 -11  575.35   14.20
   6   1  12    9.24    1.15
  -6  -1 -12    7.74    1.39
   6   1  13  298.35    8.66
  -6  -1 -13  300.89    8.20
   6   1  14  125.85    6.35
  -6  -1 -14  122.04    4.39
   6   1  15   42.03    2.66
  -6  -1 -15   39.49    2.19
   6   1  16  714.48   18.59
  -6  -1 -16  713.67   17.90
   6   1  17   -0.23    1.39
  -6  -1 -17    1.15    1.50
   6   1  18  250.21    8.43
  -6  -1 -18  232.42    8.43
   6   1  19   52.65    2.89
  -6  -1 -19   50.34    2.54
   6   1  20   19.17    1.73
  -6  -1 -20   19.40    1.96
   6   1  21  128.28    5.43
  -6  -1 -21  127.47    3.81
   6   1  22   88.33    4.85
  -6  -1 -22   76.20    3.93
   6   1  23  138.44    5.54
  -6  -1 -23  132.55    5.08
   6   1  24  123.89    6.93
  -6  -1 -24  137.40    6.12
   6   1  25  118.00    4.62
  -6  -1 -25  110.84    4.16
   6   1  26    4.16    3.35
  -6  -1 -26    8.20    2.19
   6   1  27  152.18    8.20
  -6  -1 -27  147.56    5.54
   6   1  28    8.78    5.66
  -6  -1 -28   11.20    2.08
   6   1  29   20.67    2.89
  -6  -1 -29   19.28    3.00
   6   1  30   77.24    5.43
  -6  -1 -30   59.23    7.51
   6   1  31   -0.12    5.43
  -6  -1 -31    2.08    4.16
   6   1  32   83.25   10.39
  -6  -1 -32   78.17    4.16
   6   1  33    9.12    3.58
  -6  -1 -33    9.47    3.58
   6   1  34   44.80   11.89
  -6  -1 -34   55.88    3.58
  -6  -1 -35  801.42   26.09
   6   1  36   48.15    8.43
  -6  -1 -36   42.95    3.12
   6   1  37   -1.85    8.54
  -6  -1 -37   -3.46    4.62
   6   1  38  137.40   10.62
  -6  -1 -38  134.74    9.35
   6   1  39   38.10   12.47
  -6  -1 -39   53.81    5.20
   6   1  40   16.74    6.93
  -6  -1 -40   12.82    6.12
  -6  -1 -41   72.51    4.96
  -6  -1 -42   47.57    7.97
  -6  -1 -43   13.16    5.20
  -6  -1 -44   11.20    6.35
  -6  -1 -45   16.74    7.39
  -6  -1 -46    4.73    4.96
  -6  -1 -47   25.86    5.66
  -6  -1 -48   -4.16    4.96
  -6  -1 -49    8.31    5.54
  -6  -1 -50   24.13    6.58
  -6  -1 -51   16.16    5.77
  -6  -1 -52    6.81    7.62
  -6  -1 -53   -0.81    7.51
  -6  -1 -54   12.93    9.12
  -6  -1 -55   34.41    7.51
  -6  -1 -56   49.19   17.90
  -6  -1 -57   28.06   15.24
   6   2   0  645.32   15.59
   6   2   1  578.46   15.59
  -6  -2  -1  603.52   15.01
   6   2   2  234.85    7.97
  -6  -2  -2  230.35    8.20
   6   2   3    7.39    1.50
  -6  -2  -3    6.23    1.39
   6   2   4    1.15    1.27
  -6  -2  -4    2.08    1.15
   6   2   5  301.93    7.74
  -6  -2  -5  322.37   15.70
   6   2   6  147.68    6.23
  -6  -2  -6  148.02    6.58
   6   2   7    0.92    1.62
  -6  -2  -7    2.66    1.27
   6   2   8  861.23   34.18
  -6  -2  -8  893.44   23.09
   6   2   9   78.28    3.69
  -6  -2  -9   78.05    3.35
   6   2  10  902.91   23.79
  -6  -2 -10  912.26   22.05
   6   2  11   39.95    2.19
  -6  -2 -11   31.64    1.96
   6   2  12    4.85    1.50
  -6  -2 -12    3.00    1.62
   6   2  13   95.60    5.20
  -6  -2 -13  100.57    4.04
   6   2  14   40.64    3.00
  -6  -2 -14   43.07    2.31
   6   2  15  353.89   10.51
  -6  -2 -15  346.50   10.85
   6   2  16   69.97    3.81
  -6  -2 -16   68.35    4.04
   6   2  17   26.09    2.19
  -6  -2 -17   32.44    2.31
   6   2  18  172.85    7.51
  -6  -2 -18  171.11    5.66
   6   2  19  128.05    7.51
  -6  -2 -19  124.93    4.39
   6   2  20   24.02    2.08
  -6  -2 -20   19.17    1.96
   6   2  21    8.54    1.50
  -6  -2 -21    6.47    2.08
   6   2  22   64.89    3.46
  -6  -2 -22   59.58    2.66
   6   2  23   13.86    2.19
  -6  -2 -23    9.81    1.73
   6   2  24   32.21    2.54
  -6  -2 -24   29.90    2.42
   6   2  25  198.02    7.16
  -6  -2 -25  212.10    6.23
   6   2  26    6.12    1.85
  -6  -2 -26    6.12    1.85
   6   2  27   -0.23    1.62
  -6  -2 -27    1.62    1.85
   6   2  28  216.03   18.70
  -6  -2 -28  221.80    9.01
   6   2  29    2.54    2.77
  -6  -2 -29   -1.27    2.66
   6   2  30  388.64   20.09
  -6  -2 -30  350.43    8.20
   6   2  31   -1.50    3.00
  -6  -2 -31    0.69    3.35
   6   2  32   51.61    4.85
  -6  -2 -32   47.45    3.35
   6   2  33   99.87    6.81
  -6  -2 -33   96.53    5.31
   6   2  34    0.92    3.00
  -6  -2 -34   -0.69    4.85
   6   2  35   13.39    6.00
  -6  -2 -35   16.74    3.81
   6   2  36    0.23    8.31
  -6  -2 -36   -2.31    3.35
  -6  -2 -37   43.99    4.50
   6   2  38    9.58    5.31
  -6  -2 -38   15.13    5.20
  -6  -2 -39   43.18    4.50
   6   2  40   28.98   12.24
  -6  -2 -40   34.06    5.54
   6   2  41    1.39   11.20
  -6  -2 -41    7.97    4.96
  -6  -2 -42    3.93    4.04
   6   2  43   -5.77   12.70
  -6  -2 -43    1.50    5.20
  -6  -2 -44   -3.58    4.62
  -6  -2 -45   -0.12    4.62
  -6  -2 -46   15.93    7.62
  -6  -2 -47    5.89    6.00
   6   2  48   64.31   16.63
  -6  -2 -48   50.11    7.27
   6   2  49   -4.73   14.20
  -6  -2 -49   -1.96    6.93
   6   2  50   26.09   16.86
  -6  -2 -50   20.09    6.35
  -6  -2 -51   16.28    7.62
  -6  -2 -52    3.23    7.62
  -6  -2 -53   11.55   12.47
  -6  -2 -54   -3.00    8.78
  -6  -2 -55    5.54    6.93
  -6  -2 -56    3.35   10.16
  -6  -2 -57    7.62   10.28
   6   3   0  101.03    3.69
   6   3   1    9.24    1.50
  -6  -3  -1    7.97    1.39
   6   3   2 1138.80   25.98
  -6  -3  -2 1118.02   26.33
   6   3   3  419.01   13.39
  -6  -3  -3  411.04   11.89
   6   3   4  275.15    8.08
  -6  -3  -4  283.46   11.32
   6   3   5  200.90    7.74
  -6  -3  -5  205.29    6.81
   6   3   6  296.62    9.35
  -6  -3  -6  290.39    9.35
   6   3   7    4.50    1.73
  -6  -3  -7    6.12    1.39
   6   3   8  105.88    4.73
  -6  -3  -8  107.26    4.39
   6   3   9  227.58    9.01
  -6  -3  -9  237.74    8.31
   6   3  10  119.27    4.73
  -6  -3 -10  114.54    4.85
   6   3  11  357.59   11.55
  -6  -3 -11  366.48   11.89
   6   3  12   36.14    2.31
  -6  -3 -12   42.84    2.54
   6   3  13    1.39    1.85
  -6  -3 -13    0.58    1.73
   6   3  14    1.73    1.50
  -6  -3 -14    1.73    1.85
   6   3  15  644.16   21.48
  -6  -3 -15  641.74   14.32
   6   3  16   14.66    2.31
  -6  -3 -16   12.59    1.85
   6   3  17  245.13    7.27
  -6  -3 -17  240.85    7.39
   6   3  18    3.12    1.96
  -6  -3 -18    1.39    1.50
   6   3  19  599.48   17.67
  -6  -3 -19  601.33   16.51
   6   3  20   95.49    4.96
  -6  -3 -20   92.48    3.58
   6   3  21    2.66    2.42
  -6  -3 -21    0.69    1.73
   6   3  22   53.92    3.69
  -6  -3 -22   51.38    2.66
   6   3  23   19.74    2.54
  -6  -3 -23   19.17    1.73
   6   3  24  194.67    9.93
  -6  -3 -24  198.02    5.66
   6   3  25  203.44    7.04
  -6  -3 -25  193.75    7.51
   6   3  26  572.92   22.86
  -6  -3 -26  565.65   15.47
   6   3  27  120.66    5.54
  -6  -3 -27  113.96    5.66
   6   3  28  205.41    8.89
  -6  -3 -28  196.86    6.93
   6   3  29    2.19    2.89
  -6  -3 -29    2.54    3.46
   6   3  30   37.87    5.31
  -6  -3 -30   31.29    2.54
   6   3  31   50.57    4.50
  -6  -3 -31   48.96    5.43
   6   3  32   86.25    5.77
  -6  -3 -32   79.67    4.04
  -6  -3 -33  147.56    5.89
   6   3  34   69.39    7.16
  -6  -3 -34   63.50   10.51
   6   3  35   40.87    4.73
  -6  -3 -35   38.80    5.43
   6   3  36    3.93   10.05
  -6  -3 -36    3.46    5.43
  -6  -3 -37   20.32    4.96
   6   3  38   13.97    6.58
  -6  -3 -38   22.05    4.39
   6   3  39    8.31    6.00
  -6  -3 -39    3.46    4.96
  -6  -3 -40    3.58    4.04
  -6  -3 -41   20.09    5.77
   6   3  42    9.24   13.16
  -6  -3 -42    1.62    5.20
  -6  -3 -43   23.44    5.54
   6   3  44   32.33   15.59
  -6  -3 -44   24.48    6.00
  -6  -3 -45   16.97    6.12
   6   3  46   57.62   15.36
  -6  -3 -46   67.08    7.97
  -6  -3 -47   12.24    5.66
  -6  -3 -48  106.92   12.93
   6   3  49  172.15   25.40
  -6  -3 -49  149.87   18.36
  -6  -3 -50   56.69    8.20
  -6  -3 -51    2.31    6.93
  -6  -3 -52    4.73    9.01
  -6  -3 -53   37.41    8.31
  -6  -3 -54    0.81   14.55
  -6  -3 -55   49.88    9.58
  -6  -3 -56   -1.15   18.13
  -6  -3 -57   15.36   15.13
   6   4   0   37.41    2.31
   6   4   1 1255.30   29.44
  -6  -4  -1 1275.62   30.25
   6   4   2  792.88   20.21
  -6  -4  -2  802.11   20.55
   6   4   3  334.84   10.74
  -6  -4  -3  335.19    9.93
   6   4   4  148.95    6.12
  -6  -4  -4  148.60    4.96
   6   4   5  181.51    7.97
  -6  -4  -5  190.63    6.35
   6   4   6   98.72    5.20
  -6  -4  -6  103.22    4.04
   6   4   7  188.32    6.47
  -6  -4  -7  188.32    5.89
   6   4   8  136.59    6.12
  -6  -4  -8  137.17    5.89
   6   4   9  427.56   13.39
  -6  -4  -9  428.25   15.47
   6   4  10   10.62    1.85
  -6  -4 -10    9.35    1.62
   6   4  11  196.63    6.23
  -6  -4 -11  199.29    6.00
   6   4  12   14.43    1.96
  -6  -4 -12   10.51    1.62
   6   4  13  265.68    8.66
  -6  -4 -13  253.44    7.74
   6   4  14   13.05    2.19
  -6  -4 -14   13.74    1.62
   6   4  15   26.33    2.08
  -6  -4 -15   26.44    2.31
   6   4  16   21.59    2.19
  -6  -4 -16   14.66    2.19
   6   4  17  738.38   18.82
  -6  -4 -17  688.04   17.90
   6   4  18    4.04    1.62
  -6  -4 -18    3.81    1.73
   6   4  19   36.02    3.00
  -6  -4 -19   40.87    3.00
   6   4  20    0.35    1.85
  -6  -4 -20    1.04    1.73
   6   4  21  482.05   18.13
  -6  -4 -21  461.85   11.89
   6   4  22  133.59    6.70
  -6  -4 -22  121.23    4.39
   6   4  23  552.83   22.86
  -6  -4 -23  517.96   13.62
   6   4  24  628.92   16.97
  -6  -4 -24  601.33   13.16
   6   4  25  509.88   16.63
  -6  -4 -25  478.59   19.05
   6   4  26  442.22   16.16
  -6  -4 -26  422.36   10.74
   6   4  27   31.52    3.69
  -6  -4 -27   28.40    4.62
   6   4  28   10.28    5.54
  -6  -4 -28   13.62    2.54
   6   4  29  101.26    6.23
  -6  -4 -29   94.68    4.73
   6   4  30   86.25    5.77
  -6  -4 -30   83.59    5.43
   6   4  31  263.60   11.43
  -6  -4 -31  251.25    8.78
   6   4  32   48.72   10.85
  -6  -4 -32   44.57    3.81
   6   4  33  304.36   16.51
  -6  -4 -33  321.68   13.28
   6   4  34   13.51    5.31
  -6  -4 -34   12.82    4.96
   6   4  35   69.97    5.77
  -6  -4 -35   66.04    4.73
   6   4  36    6.23    3.81
  -6  -4 -36    6.35    3.00
   6   4  37  110.61    9.58
  -6  -4 -37  119.16    7.85
   6   4  38   31.75    6.12
  -6  -4 -38   22.86    3.58
   6   4  39   86.02   14.78
  -6  -4 -39  105.65    7.04
   6   4  40   -1.73    5.31
  -6  -4 -40    0.35    3.23
  -6  -4 -41  126.89    8.89
  -6  -4 -42   -1.62    3.35
   6   4  43   45.38   17.32
  -6  -4 -43   50.00    4.27
   6   4  44   57.50   15.93
  -6  -4 -44   50.69    7.74
   6   4  45  120.31   15.47
  -6  -4 -45  116.39    8.20
  -6  -4 -46  119.04    9.47
   6   4  47  249.05   31.87
  -6  -4 -47  192.36   16.86
  -6  -4 -48   39.26    9.58
   6   4  49   13.16   17.78
  -6  -4 -49   16.40    7.39
  -6  -4 -50    6.35    5.77
   6   4  51   83.71   21.13
  -6  -4 -51   68.35    9.24
  -6  -4 -52    9.58    8.20
  -6  -4 -53   44.45   10.16
   6   4  54   -7.04   18.36
  -6  -4 -54   -1.96    8.20
  -6  -4 -55   44.80    8.54
  -6  -4 -56    0.58   19.40
  -6  -4 -57   39.60   17.20
   6   5   0    3.00    1.50
   6   5   1 1272.97   28.52
  -6  -5  -1 1281.51   34.06
   6   5   2  297.08   10.05
  -6  -5  -2  295.47    8.89
   6   5   3   22.40    2.19
  -6  -5  -3   21.36    2.19
   6   5   4    3.35    2.08
  -6  -5  -4   -0.35    1.50
   6   5   5   26.33    3.35
  -6  -5  -5   30.83    2.31
   6   5   6   53.11    3.00
  -6  -5  -6   54.38    3.00
   6   5   7  196.29    6.93
  -6  -5  -7  199.52    6.00
   6   5   8    1.04    1.50
  -6  -5  -8   -0.35    1.27
   6   5   9    4.50    1.50
  -6  -5  -9    5.08    1.85
   6   5  10  235.31    7.39
  -6  -5 -10  244.09    7.27
   6   5  11    1.15    1.62
  -6  -5 -11    1.50    1.62
   6   5  12    1.50    1.62
  -6  -5 -12    4.73    1.62
   6   5  13  175.50    6.35
  -6  -5 -13  167.77    6.00
   6   5  14   36.60    2.89
  -6  -5 -14   30.83    2.08
   6   5  15   47.80    3.23
  -6  -5 -15   43.18    3.00
   6   5  16  337.38    9.81
  -6  -5 -16  304.59   11.66
   6   5  17   -1.27    2.31
  -6  -5 -17   -1.15    1.62
   6   5  18   82.79    3.93
  -6  -5 -18   77.82    4.73
   6   5  19   65.12    3.46
  -6  -5 -19   65.70    3.69
   6   5  20    7.85    2.19
  -6  -5 -20    8.43    2.54
   6   5  21  506.18   17.09
  -6  -5 -21  507.46   13.51
   6   5  22  229.77   10.16
  -6  -5 -22  212.68    8.08
   6   5  23  195.59   11.32
  -6  -5 -23  198.83    6.47
   6   5  24   62.35    4.27
  -6  -5 -24   61.08    4.04
   6   5  25   32.79    3.69
  -6  -5 -25   29.67    3.12
   6   5  26  118.81   11.43
  -6  -5 -26  141.09    5.31
   6   5  27   47.69    3.58
  -6  -5 -27   48.38    4.62
   6   5  28  124.35    7.39
  -6  -5 -28  115.12    5.31
   6   5  29  102.30    7.85
  -6  -5 -29  105.07    5.77
   6   5  30    4.16    3.12
  -6  -5 -30    2.89    3.12
   6   5  31   42.26    5.54
  -6  -5 -31   45.15    4.62
   6   5  32   19.86    4.04
  -6  -5 -32   19.97    3.46
   6   5  33   11.78    4.27
  -6  -5 -33   14.20    3.23
   6   5  34   27.94    7.04
  -6  -5 -34   34.52    4.62
   6   5  35  126.89   13.51
  -6  -5 -35  122.04    5.31
   6   5  36  103.11   12.12
  -6  -5 -36  103.80    5.43
   6   5  37    2.19    5.66
  -6  -5 -37    1.39    3.23
   6   5  38   29.44   14.66
  -6  -5 -38   20.67    4.39
   6   5  39  101.03   10.28
  -6  -5 -39  101.14    8.54
   6   5  40   22.86    8.08
  -6  -5 -40   17.43    4.27
   6   5  41   60.50   16.74
  -6  -5 -41   72.74    7.74
   6   5  42   39.37    6.47
  -6  -5 -42   35.10    5.77
   6   5  43   44.34    9.35
  -6  -5 -43   38.33    4.96
   6   5  44   42.14   16.51
  -6  -5 -44   40.41    9.01
   6   5  45   67.66   20.32
  -6  -5 -45   75.86    8.43
  -6  -5 -46    2.31    4.39
  -6  -5 -47   45.84    7.74
  -6  -5 -48    4.16    6.00
   6   5  49   10.85   18.47
  -6  -5 -49    3.93    8.20
  -6  -5 -50    5.54    9.58
  -6  -5 -51   11.43    9.70
   6   5  52   10.39   18.36
  -6  -5 -52    2.54    6.81
  -6  -5 -53   47.80    7.62
  -6  -5 -54   -4.39    7.62
  -6  -5 -55    7.62   16.74
  -6  -5 -56    1.85   12.01
  -6  -5 -57    1.50   19.86
   6   6   0  192.82    6.35
   6   6   1    0.69    1.50
  -6  -6  -1    0.69    1.39
   6   6   2  182.08    5.20
  -6  -6  -2  181.74    6.00
   6   6   3    1.27    1.73
  -6  -6  -3    2.19    1.62
   6   6   4  101.61    4.39
  -6  -6  -4   91.79    5.08
   6   6   5    0.81    1.62
  -6  -6  -5    0.35    1.27
   6   6   6   60.62    3.35
  -6  -6  -6   53.23    2.54
   6   6   7    1.15    1.73
  -6  -6  -7   -1.04    1.62
   6   6   8  117.42    4.39
  -6  -6  -8  112.69    4.62
   6   6   9    0.00    2.08
  -6  -6  -9    0.23    2.19
   6   6  10   78.17    3.93
  -6  -6 -10   83.71    4.16
   6   6  11    0.81    1.85
  -6  -6 -11   -0.92    1.85
   6   6  12  293.62    9.81
  -6  -6 -12  290.16    9.47
   6   6  13   -0.46    3.23
  -6  -6 -13    1.96    2.19
   6   6  14  214.18    7.51
  -6  -6 -14  221.69    8.31
   6   6  15    0.46    2.31
  -6  -6 -15   -1.73    2.19
   6   6  16   48.72    4.16
  -6  -6 -16   50.92    3.58
   6   6  17   -0.46    2.31
  -6  -6 -17   -1.85    2.66
   6   6  18  269.72    8.66
  -6  -6 -18  256.56    8.08
   6   6  19    0.23    2.42
  -6  -6 -19   -1.15    3.93
   6   6  20  468.66   13.05
  -6  -6 -20  474.66   14.43
   6   6  21   -2.19    3.00
  -6  -6 -21   -2.77    2.19
   6   6  22    7.51    2.66
  -6  -6 -22    9.81    2.19
   6   6  23    0.35    2.42
  -6  -6 -23    0.23    3.00
   6   6  24  682.61   18.01
  -6  -6 -24  641.39   22.17
   6   6  25   -0.23    2.42
  -6  -6 -25   -0.92    2.54
   6   6  26  312.79   11.08
  -6  -6 -26  286.58    9.58
   6   6  27   -2.08    3.12
  -6  -6 -27    3.12    3.23
   6   6  28    2.42    3.00
  -6  -6 -28   -0.92    3.12
   6   6  29   -0.58    3.58
  -6  -6 -29    2.08    3.58
   6   6  30    0.69    5.08
  -6  -6 -30    1.15    2.77
   6   6  31    3.23    6.12
  -6  -6 -31    1.39    3.46
   6   6  32   26.44    4.16
  -6  -6 -32   27.48    3.46
   6   6  33    1.27    4.73
  -6  -6 -33   -0.35    3.93
   6   6  34   43.30    4.85
  -6  -6 -34   39.72    4.16
   6   6  35   -3.93    4.85
  -6  -6 -35    1.04    4.16
   6   6  36   23.67    5.89
  -6  -6 -36   17.55    4.85
   6   6  37    3.81    4.73
  -6  -6 -37    0.23    4.39
   6   6  38  119.16    8.54
  -6  -6 -38  120.54   10.85
   6   6  39    4.04    5.54
  -6  -6 -39   -0.35    4.85
   6   6  40  219.49   14.09
  -6  -6 -40  221.23   15.24
   6   6  41   -1.62    7.62
  -6  -6 -41   -1.39    5.08
   6   6  42   32.79    9.47
  -6  -6 -42   48.72    8.08
   6   6  43   -6.47    8.20
  -6  -6 -43    1.96    4.96
   6   6  44    7.27    9.58
  -6  -6 -44    3.35    7.27
  -6  -6 -45   -2.08    4.85
  -6  -6 -46   28.06    5.31
  -6  -6 -47    0.35    7.39
  -6  -6 -48   48.03    5.54
  -6  -6 -49   -2.19    9.58
   6   6  50   36.72   21.01
  -6  -6 -50   33.25   19.40
   6   6  51   -1.27   22.63
  -6  -6 -51   -1.50   12.59
  -6  -6 -52    6.93    9.93
  -6  -6 -53    3.58    8.31
  -6  -6 -54   11.43   13.74
  -6  -6 -56    2.08   14.20
   7  -6   0   24.13    1.96
   7  -6   1   57.73    2.77
  -7   6  -1   51.38    2.66
   7  -6   2  274.91    7.62
  -7   6  -2  285.88    8.54
   7  -6   3  167.88    7.04
  -7   6  -3  165.11    5.54
   7  -6   4   -0.23    1.96
  -7   6  -4    0.58    1.73
   7  -6   5    6.12    2.08
  -7   6  -5    5.08    2.08
   7  -6   6    7.62    1.96
  -7   6  -6    3.35    1.85
   7  -6   7   16.86    2.19
  -7   6  -7   18.82    2.19
   7  -6   8   18.13    2.89
  -7   6  -8   17.09    3.35
   7  -6   9    0.46    2.19
  -7   6  -9    0.46    1.73
   7  -6  10    8.31    2.54
  -7   6 -10    8.31    2.54
   7  -6  11    2.77    1.85
  -7   6 -11    3.35    2.31
   7  -6  12   37.76    3.69
  -7   6 -12   42.37    2.89
   7  -6  13    2.31    1.96
  -7   6 -13    3.81    1.96
   7  -6  14   33.71    3.12
  -7   6 -14   33.14    2.66
   7  -6  15    7.85    2.19
  -7   6 -15    5.20    2.54
   7  -6  16    0.23    2.19
  -7   6 -16   -0.81    1.96
   7  -6  17   15.93    2.31
  -7   6 -17   11.89    4.50
   7  -6  18   43.30    3.35
  -7   6 -18   40.99    3.23
   7  -6  19   60.62    3.58
  -7   6 -19   59.23    3.81
   7  -6  20   65.35    3.81
  -7   6 -20   63.97    4.04
   7  -6  21  108.53    6.00
  -7   6 -21   95.37    4.62
   7  -6  22  153.10    6.70
  -7   6 -22  163.26    6.23
   7  -6  23   32.79    3.12
  -7   6 -23   30.94    3.23
   7  -6  24  281.27   10.62
  -7   6 -24  262.91   11.32
   7  -6  25   10.85    2.77
  -7   6 -25   10.97    3.00
   7  -6  26   40.64    5.08
  -7   6 -26   38.22    4.85
   7  -6  27   36.02    3.46
  -7   6 -27   39.72    3.46
   7  -6  28   -1.73    3.35
  -7   6 -28   -1.62    3.46
   7  -6  29   15.01    4.96
  -7   6 -29   11.78    3.69
   7  -6  30    0.92    4.16
  -7   6 -30   -0.69    4.16
   7  -6  31    2.19    6.12
  -7   6 -31    0.00    3.58
  -7   6 -32   10.05    3.35
   7  -6  33   -1.62    3.81
  -7   6 -33    4.04    3.93
   7  -6  34   33.02    5.20
  -7   6 -34   29.44    5.08
   7  -6  35    3.81    4.73
  -7   6 -35    4.85    5.54
   7  -6  36    4.50    4.85
  -7   6 -36    7.51    4.73
   7  -6  37   18.94    6.81
  -7   6 -37   10.39   10.62
   7  -6  38   29.44    9.58
  -7   6 -38   36.72    6.58
   7  -6  39    2.66    6.23
  -7   6 -39    0.35    4.50
   7  -6  40   35.33   12.35
  -7   6 -40   26.09    6.47
   7  -6  41    1.04   12.82
  -7   6 -41    1.15    5.54
   7  -6  42    4.62    6.93
  -7   6 -42    3.00    6.23
   7  -6  43    8.89    8.43
  -7   6 -43   19.86    5.77
   7  -6  44   11.20   13.97
  -7   6 -44   11.08    4.85
   7  -6  45   10.28    7.51
  -7   6 -45    1.15    5.54
   7  -6  46   34.41   11.32
  -7   6 -46   30.25    7.16
   7  -6  47    7.74    9.35
  -7   6 -47    0.46    6.23
   7  -6  48   29.79   21.94
  -7   6 -48   22.86    8.89
  -7   6 -49    1.62    5.08
  -7   6 -50   -1.27    8.54
  -7   6 -51    7.85   12.59
  -7   6 -52    9.01   11.32
  -7   6 -53   -4.16   10.85
   7  -6  54   19.97   22.86
  -7   6 -54    8.66   17.55
  -7   6 -55   13.16   19.28
   7  -5   0   12.82    1.73
   7  -5   1  206.21    5.89
  -7   5  -1  203.91    6.12
   7  -5   2   10.74    3.23
  -7   5  -2    9.58    2.19
   7  -5   3  758.82   16.74
  -7   5  -3  750.85   17.09
   7  -5   4   47.80    2.89
  -7   5  -4   50.46    3.12
   7  -5   5  107.38    4.73
  -7   5  -5  109.80    3.93
   7  -5   6   30.71    2.66
  -7   5  -6   31.87    2.54
   7  -5   7   16.86    2.08
  -7   5  -7   15.82    1.73
   7  -5   8    7.85    2.19
  -7   5  -8    8.08    2.19
   7  -5   9   20.55    2.54
  -7   5  -9   22.17    2.08
   7  -5  10   52.42    2.54
  -7   5 -10   51.03    3.12
   7  -5  11   88.56    3.69
  -7   5 -11   83.48    4.27
   7  -5  12   78.17    4.73
  -7   5 -12   76.32    3.46
   7  -5  13   33.25    3.23
  -7   5 -13   29.79    2.66
   7  -5  14   -1.04    2.19
  -7   5 -14    0.00    1.96
   7  -5  15    5.54    1.85
  -7   5 -15    4.39    2.19
   7  -5  16   30.37    3.35
  -7   5 -16   29.56    2.54
   7  -5  17   92.02    4.16
  -7   5 -17   91.56    6.70
   7  -5  18   10.62    3.35
  -7   5 -18   14.32    2.31
   7  -5  19  145.94    8.20
  -7   5 -19  158.18    7.04
   7  -5  20   68.58    4.16
  -7   5 -20   68.35    5.31
   7  -5  21  302.74   11.66
  -7   5 -21  293.85    9.24
   7  -5  22    5.43    2.19
  -7   5 -22    7.74    2.31
   7  -5  23  228.96    8.54
  -7   5 -23  207.95    7.85
   7  -5  24   -1.39    2.42
  -7   5 -24    3.58    2.42
   7  -5  25   26.21    5.66
  -7   5 -25   30.02    3.23
   7  -5  26  113.61    6.70
  -7   5 -26  115.81    6.47
   7  -5  27  112.34    6.58
  -7   5 -27  110.61    5.54
   7  -5  28   35.22    4.27
  -7   5 -28   39.14    3.81
   7  -5  29  139.02    8.66
  -7   5 -29  146.29    7.74
   7  -5  30    4.27    4.04
  -7   5 -30   -0.23    3.93
   7  -5  31   98.49    8.89
  -7   5 -31  104.72    9.12
   7  -5  32    6.93    4.39
  -7   5 -32    6.35    3.23
   7  -5  33   18.01    4.73
  -7   5 -33   17.20    5.77
   7  -5  34   -3.81    6.70
  -7   5 -34    3.35    3.35
  -7   5 -35   73.09    5.66
   7  -5  36    2.77    5.31
  -7   5 -36    8.43    4.62
  -7   5 -37   81.86    8.78
   7  -5  38    9.47   10.51
  -7   5 -38    2.77    3.69
   7  -5  39   51.03    7.04
  -7   5 -39   55.65    5.54
   7  -5  40  -10.28   10.74
  -7   5 -40   -0.23    4.39
   7  -5  41   54.50    7.62
  -7   5 -41   54.38    5.89
  -7   5 -42    3.46    4.85
   7  -5  43  107.15   20.21
  -7   5 -43  153.80    9.24
   7  -5  44   -1.39    7.51
  -7   5 -44    6.58    5.20
   7  -5  45   35.45    9.47
  -7   5 -45   50.57    6.81
   7  -5  46    2.54   13.62
  -7   5 -46    3.93    6.00
   7  -5  47    8.54   12.82
  -7   5 -47    4.62    5.43
  -7   5 -48    7.16    6.00
  -7   5 -49   38.68    8.78
  -7   5 -50   10.39    9.70
  -7   5 -51   56.58    7.74
  -7   5 -52   -0.12   10.97
  -7   5 -53    5.08   11.32
  -7   5 -54    6.00   12.01
  -7   5 -55   54.38   23.21
  -7   5 -56   -2.42   12.93
  -7   5 -57    8.08   15.70
   7  -4   0  827.52   23.44
   7  -4   1  501.57   13.97
  -7   4  -1  511.84   12.82
   7  -4   2  211.30    6.58
  -7   4  -2  215.11    6.70
   7  -4   3  699.58   27.71
  -7   4  -3  680.76   18.70
   7  -4   4    3.12    2.42
  -7   4  -4    2.08    1.50
   7  -4   5  621.76   20.21
  -7   4  -5  610.45   14.89
   7  -4   6    0.58    1.73
  -7   4  -6   -1.15    1.62
   7  -4   7  335.65    8.89
  -7   4  -7  337.50   10.39
   7  -4   8  235.31    8.66
  -7   4  -8  228.15    7.27
   7  -4   9  325.83    8.89
  -7   4  -9  312.32    9.93
   7  -4  10   34.06    2.42
  -7   4 -10   33.60    3.69
   7  -4  11  208.29    6.12
  -7   4 -11  187.39    7.62
   7  -4  12   84.63    3.69
  -7   4 -12   81.52    4.27
   7  -4  13  211.99    7.04
  -7   4 -13  200.56    6.12
   7  -4  14   14.43    2.54
  -7   4 -14   12.93    2.08
   7  -4  15   52.07    2.89
  -7   4 -15   55.77    3.23
   7  -4  16   36.72    4.04
  -7   4 -16   25.17    2.89
   7  -4  17  494.52   18.47
  -7   4 -17  463.69   15.13
   7  -4  18   81.75    5.08
  -7   4 -18   84.29    3.69
   7  -4  19  324.79   10.05
  -7   4 -19  316.60    9.24
   7  -4  20   10.05    2.54
  -7   4 -20    7.16    2.19
   7  -4  21  526.39   16.86
  -7   4 -21  515.54   15.36
   7  -4  22    3.93    1.85
  -7   4 -22    0.35    2.66
   7  -4  23  197.90    7.62
  -7   4 -23  191.67    8.66
   7  -4  24   52.07    3.35
  -7   4 -24   52.42    4.73
   7  -4  25  234.96    7.62
  -7   4 -25  234.39   13.86
   7  -4  26   13.97    3.23
  -7   4 -26    9.24    3.23
   7  -4  27  244.89   11.20
  -7   4 -27  239.70    9.12
   7  -4  28   39.60    4.04
  -7   4 -28   41.22    3.69
   7  -4  29  317.64   12.24
  -7   4 -29  332.30   12.12
   7  -4  30    4.96    4.16
  -7   4 -30    2.42    3.00
   7  -4  31  215.11    9.81
  -7   4 -31  218.34   10.05
   7  -4  32   97.45    8.43
  -7   4 -32  100.34    5.20
   7  -4  33  124.58    8.31
  -7   4 -33  149.52    7.27
   7  -4  34   12.12    5.54
  -7   4 -34   12.47    4.39
   7  -4  35   74.36   12.82
  -7   4 -35   77.47    5.31
   7  -4  36   24.13    5.08
  -7   4 -36   20.90    5.66
   7  -4  37  100.91    7.51
  -7   4 -37   94.91    5.43
   7  -4  38    6.70    8.43
  -7   4 -38    7.85    4.96
  -7   4 -39   71.70    6.00
   7  -4  40  -12.24   13.16
  -7   4 -40    0.35    5.43
  -7   4 -41  187.39   10.16
   7  -4  42   20.44   13.62
  -7   4 -42   24.13    5.43
   7  -4  43  175.16   16.86
  -7   4 -43  179.08   10.62
   7  -4  44    5.77   10.51
  -7   4 -44   -5.31    5.54
  -7   4 -45   81.75    6.93
   7  -4  46   15.13   13.86
  -7   4 -46   18.70    5.20
  -7   4 -47   58.19    6.70
   7  -4  48   -9.12   17.78
  -7   4 -48    3.81    7.39
   7  -4  49   51.73   19.51
  -7   4 -49   42.49   10.05
   7  -4  50    7.62   21.59
  -7   4 -50    0.12    8.89
   7  -4  51  154.37   28.75
  -7   4 -51  103.22   12.24
  -7   4 -52    2.77    9.70
  -7   4 -53   47.92   12.70
  -7   4 -54   47.57   12.47
  -7   4 -55   80.82   12.35
  -7   4 -56    2.42   10.16
  -7   4 -57   46.07   25.17
   7  -3   0  614.26   24.82
   7  -3   1   84.52    3.46
  -7   3  -1   81.98    3.81
   7  -3   2  168.11    4.85
  -7   3  -2  176.19    5.66
   7  -3   3   35.10    1.96
  -7   3  -3   31.87    2.08
   7  -3   4   58.42    3.69
  -7   3  -4   52.42    3.12
   7  -3   5  359.43   10.85
  -7   3  -5  359.89    9.58
   7  -3   6   27.36    2.19
  -7   3  -6   26.44    1.85
   7  -3   7   57.38    2.42
  -7   3  -7   58.19    2.54
   7  -3   8   75.86    3.46
  -7   3  -8   77.82    4.39
   7  -3   9  266.26    7.39
  -7   3  -9  271.68    9.81
   7  -3  10    1.73    1.62
  -7   3 -10    0.81    1.73
   7  -3  11  309.09    8.08
  -7   3 -11  308.17   11.55
   7  -3  12    2.42    1.85
  -7   3 -12    0.46    1.39
   7  -3  13   73.32    4.73
  -7   3 -13   74.24    3.35
   7  -3  14    7.97    1.50
  -7   3 -14    8.08    1.96
   7  -3  15  473.05   13.05
  -7   3 -15  449.72   13.05
   7  -3  16  104.03    4.27
  -7   3 -16   97.91    6.93
   7  -3  17   22.52    2.77
  -7   3 -17   19.17    2.42
   7  -3  18   21.82    3.58
  -7   3 -18   23.21    2.54
   7  -3  19  206.56    5.77
  -7   3 -19  186.36    7.51
   7  -3  20   15.13    2.54
  -7   3 -20   12.70    2.31
   7  -3  21  105.07    6.23
  -7   3 -21  107.38    4.73
   7  -3  22   -1.27    2.42
  -7   3 -22    0.12    2.19
   7  -3  23   44.68    3.00
  -7   3 -23   42.03    3.00
   7  -3  24   11.32    1.73
  -7   3 -24    6.81    2.08
   7  -3  25   67.20    5.08
  -7   3 -25   67.66    3.69
   7  -3  26   26.90    4.16
  -7   3 -26   28.75    3.12
   7  -3  27   33.48    3.23
  -7   3 -27   26.79    3.12
   7  -3  28   15.01    3.58
  -7   3 -28   15.82    2.89
   7  -3  29  216.61   21.82
  -7   3 -29  162.80    6.35
   7  -3  30   14.78    7.97
  -7   3 -30   19.40    3.35
   7  -3  31  112.00    7.39
  -7   3 -31  126.78    6.70
   7  -3  32   47.22    5.20
  -7   3 -32   48.03    8.89
   7  -3  33   14.32    3.93
  -7   3 -33   20.32    3.23
  -7   3 -34    6.35    3.69
   7  -3  35   29.56    6.81
  -7   3 -35   33.48    3.93
   7  -3  36   23.90   10.62
  -7   3 -36   15.24    3.93
   7  -3  37   64.77    6.47
  -7   3 -37   63.73    5.89
   7  -3  38   26.44   10.51
  -7   3 -38    7.16    4.27
   7  -3  39   50.23   14.55
  -7   3 -39   41.34    7.27
   7  -3  40   13.86    5.77
  -7   3 -40   13.97    4.39
   7  -3  41   38.80    9.35
  -7   3 -41   43.18    7.27
   7  -3  42    7.62    6.58
  -7   3 -42    2.42    5.54
   7  -3  43   42.37   13.51
  -7   3 -43   52.07    6.81
   7  -3  44    4.73    8.78
  -7   3 -44   -2.42    7.85
   7  -3  45   83.71   18.13
  -7   3 -45  108.30    9.01
   7  -3  46    7.62   11.20
  -7   3 -46    0.58    6.81
  -7   3 -47   24.82    9.58
  -7   3 -48    0.23    6.23
  -7   3 -49    8.08    5.54
  -7   3 -50    7.04    6.58
  -7   3 -51   10.05    8.20
  -7   3 -52   -4.04    7.51
  -7   3 -53  115.35   14.78
  -7   3 -54   27.71   12.01
  -7   3 -56    1.85   16.28
  -7   3 -57    8.66   20.44
   7  -2   0   32.44    2.08
   7  -2   1  173.31    6.70
  -7   2  -1  181.97    5.77
   7  -2   2  106.92    4.62
  -7   2  -2  113.96    4.85
   7  -2   3  626.73   17.78
  -7   2  -3  618.30   17.09
   7  -2   4  166.73    5.43
  -7   2  -4  157.37    4.96
   7  -2   5   33.60    2.19
  -7   2  -5   31.75    2.42
   7  -2   6   61.54    2.77
  -7   2  -6   58.89    3.12
   7  -2   7  101.38    3.46
  -7   2  -7  100.68    4.04
   7  -2   8   21.13    1.85
  -7   2  -8   23.21    2.31
   7  -2   9    7.27    1.62
  -7   2  -9    7.04    1.62
   7  -2  10   25.63    2.08
  -7   2 -10   26.79    2.08
   7  -2  11  272.49    7.85
  -7   2 -11  262.68    7.85
   7  -2  12   48.96    2.54
  -7   2 -12   45.72    3.23
   7  -2  13  329.18   10.28
  -7   2 -13  317.40    9.24
   7  -2  14   98.95    4.62
  -7   2 -14   92.25    4.50
   7  -2  15    5.89    1.50
  -7   2 -15    6.70    1.85
   7  -2  16  112.58    4.50
  -7   2 -16  114.88    4.50
   7  -2  17    2.31    1.27
  -7   2 -17    1.50    2.19
   7  -2  18   10.51    2.31
  -7   2 -18    8.54    1.85
   7  -2  19   56.46    2.77
  -7   2 -19   50.92    3.12
   7  -2  20   78.86    3.69
  -7   2 -20   86.13    4.50
   7  -2  21    4.27    1.85
  -7   2 -21    3.81    1.96
   7  -2  22    5.08    1.73
  -7   2 -22    6.70    2.31
   7  -2  23   96.06    4.39
  -7   2 -23   97.91    4.62
   7  -2  24   33.37    2.19
  -7   2 -24   30.37    2.77
   7  -2  25   79.44    3.81
  -7   2 -25   78.75    4.04
   7  -2  26   87.64    3.58
  -7   2 -26   81.17    4.39
   7  -2  27   73.66    5.08
  -7   2 -27   74.93    4.16
   7  -2  28   13.05    3.12
  -7   2 -28   17.43    3.69
   7  -2  29   37.76    5.66
  -7   2 -29   42.26    3.58
   7  -2  30   15.13    3.12
  -7   2 -30   16.40    3.58
   7  -2  31   16.97    8.89
  -7   2 -31   22.86    3.46
   7  -2  32    2.19    3.35
  -7   2 -32    3.46    3.00
   7  -2  33   15.82    5.08
  -7   2 -33   15.47    4.16
   7  -2  34   31.06    4.27
  -7   2 -34   34.64    3.81
   7  -2  35   14.43    4.16
  -7   2 -35   10.85    3.35
   7  -2  36   72.74   12.35
  -7   2 -36   85.10    7.27
   7  -2  37    3.69    9.47
  -7   2 -37    3.58    4.39
   7  -2  38    6.12   10.74
  -7   2 -38   11.08    4.50
   7  -2  39    5.43   11.32
  -7   2 -39    6.35    3.58
   7  -2  40    6.81   11.55
  -7   2 -40    2.77    4.96
  -7   2 -41   -3.00    4.62
   7  -2  42    1.39   10.39
  -7   2 -42   -0.35    5.89
  -7   2 -43   22.98    4.85
  -7   2 -44   25.86   10.62
   7  -2  45    1.04   13.05
  -7   2 -45   -1.50    6.00
   7  -2  46   -8.43   15.13
  -7   2 -46   -1.27    5.89
  -7   2 -47    7.97    5.08
  -7   2 -48    0.46    5.31
  -7   2 -49   29.79    5.54
   7  -2  50   34.41   15.24
  -7   2 -50   31.06    6.58
  -7   2 -51   -1.73   14.43
  -7   2 -52   13.86    8.43
  -7   2 -53   -2.08    8.78
  -7   2 -54    2.66    9.24
  -7   2 -55   31.64    8.31
  -7   2 -56   11.55   17.67
  -7   2 -57    9.70   14.78
   7  -1   0 2881.70   49.76
   7  -1   1  207.49    9.81
  -7   1  -1  203.21    7.51
   7  -1   2 1139.72   25.86
  -7   1  -2 1134.64   27.94
   7  -1   3  405.62   11.89
  -7   1  -3  407.58   12.59
   7  -1   4  409.08   12.93
  -7   1  -4  399.27   12.35
   7  -1   5  403.65    9.35
  -7   1  -5  415.89   11.20
   7  -1   6  472.93   11.66
  -7   1  -6  469.81   16.86
   7  -1   7  186.01    5.77
  -7   1  -7  192.01    5.77
   7  -1   8    6.12    1.50
  -7   1  -8    5.08    1.50
   7  -1   9    2.42    1.39
  -7   1  -9    0.00    1.85
   7  -1  10   -1.15    1.50
  -7   1 -10   -0.69    1.39
   7  -1  11  225.84   10.05
  -7   1 -11  218.92    6.81
   7  -1  12  180.12    6.23
  -7   1 -12  182.08    6.70
   7  -1  13  388.41   11.08
  -7   1 -13  379.99   11.08
   7  -1  14  167.88    5.54
  -7   1 -14  166.15    5.77
   7  -1  15   50.80    2.77
  -7   1 -15   53.92    3.69
   7  -1  16    5.89    2.19
  -7   1 -16    7.39    1.62
   7  -1  17   32.68    2.31
  -7   1 -17   30.83    2.31
   7  -1  18   59.12    3.23
  -7   1 -18   56.46    3.23
   7  -1  19    3.46    2.42
  -7   1 -19    5.08    2.19
   7  -1  20   21.71    2.19
  -7   1 -20   17.43    1.96
   7  -1  21  117.42    5.31
  -7   1 -21  113.96    4.96
   7  -1  22    4.16    2.54
  -7   1 -22    1.73    2.19
   7  -1  23  199.98    6.58
  -7   1 -23  193.98   12.24
   7  -1  24   10.62    2.08
  -7   1 -24    5.66    2.66
   7  -1  25   60.50    4.04
  -7   1 -25   50.92    3.46
   7  -1  26   26.90    3.12
  -7   1 -26   30.94    3.12
   7  -1  27  101.38    8.54
  -7   1 -27  102.88    4.96
   7  -1  28   63.85    7.04
  -7   1 -28   63.97    3.93
   7  -1  29  235.20    8.43
  -7   1 -29  199.29   15.93
   7  -1  30   64.89    9.93
  -7   1 -30   72.97    6.81
   7  -1  31  148.83    9.81
  -7   1 -31  138.44    5.54
   7  -1  32  201.13    8.20
  -7   1 -32  194.32    6.58
   7  -1  33   15.93    4.04
  -7   1 -33   12.35    3.23
  -7   1 -34  429.63   16.05
   7  -1  35   35.33    5.31
  -7   1 -35   31.98    3.58
   7  -1  36   13.86   10.16
  -7   1 -36   18.36    6.81
   7  -1  37   -1.04    8.78
  -7   1 -37    0.92    3.12
   7  -1  38   17.78   10.97
  -7   1 -38   14.55    4.16
   7  -1  39    2.77    6.93
  -7   1 -39    5.77    3.69
  -7   1 -40   30.48    4.39
  -7   1 -41   -2.89    5.08
   7  -1  42    0.58   10.39
  -7   1 -42    0.46    5.66
   7  -1  43   11.32   12.47
  -7   1 -43   20.55    5.08
  -7   1 -44    1.62    5.31
   7  -1  45   34.41   13.28
  -7   1 -45   40.64    5.66
  -7   1 -46   38.45    6.93
   7  -1  47    6.81   12.82
  -7   1 -47    2.31    5.20
  -7   1 -48   22.52    6.70
  -7   1 -49    7.51    6.47
  -7   1 -50   -4.62    7.04
  -7   1 -51   40.64    7.04
  -7   1 -52   32.68    7.85
  -7   1 -53    0.12    6.58
  -7   1 -54   16.51   11.78
  -7   1 -55   70.66   10.05
  -7   1 -56    6.00    8.08
  -7   1 -57    3.58    9.93
   7   0   0  694.97   17.67
   7   0   1   -0.12    1.39
  -7   0  -1   -1.73    1.27
   7   0   2  523.04   16.74
  -7   0  -2  523.16   14.55
   7   0   3    0.12    1.04
  -7   0  -3   -0.58    1.39
   7   0   4   11.55    1.39
  -7   0  -4   11.55    1.73
   7   0   5    0.92    1.27
  -7   0  -5   -0.69    1.50
   7   0   6    0.35    1.15
  -7   0  -6    1.85    1.39
   7   0   7   -0.12    1.27
  -7   0  -7   -0.12    1.73
   7   0   8  217.76    9.01
  -7   0  -8  211.30    8.54
   7   0   9   -0.58    1.27
  -7   0  -9   -1.85    1.50
   7   0  10  869.54   25.98
  -7   0 -10  827.52   22.98
   7   0  11   -0.46    1.15
  -7   0 -11   -1.27    1.39
   7   0  12    4.85    1.96
  -7   0 -12    3.58    1.39
   7   0  13    1.04    1.39
  -7   0 -13    0.46    1.50
   7   0  14    4.62    1.96
  -7   0 -14    3.12    1.39
   7   0  15   -1.85    1.73
  -7   0 -15    3.23    1.73
   7   0  16  202.64    7.62
  -7   0 -16  187.74    6.70
   7   0  17   -0.12    1.50
  -7   0 -17    1.04    2.19
   7   0  18  121.35    4.96
  -7   0 -18  112.00    5.08
   7   0  19   -1.27    1.73
  -7   0 -19    0.23    1.96
   7   0  20   64.77    3.69
  -7   0 -20   65.81    3.58
   7   0  21   -0.81    1.62
  -7   0 -21    1.27    1.96
   7   0  22    4.50    2.08
  -7   0 -22    4.39    2.54
   7   0  23    0.35    1.73
  -7   0 -23    0.92    2.08
   7   0  24    4.85    2.08
  -7   0 -24    7.97    2.19
   7   0  25   -1.27    1.62
  -7   0 -25    0.46    2.42
   7   0  26    8.66    2.54
  -7   0 -26    8.78    2.54
   7   0  27   -0.46    2.08
  -7   0 -27   -1.96    2.54
   7   0  28   77.71    6.35
  -7   0 -28   64.54    4.50
   7   0  29    2.89    3.58
  -7   0 -29    0.35    2.31
   7   0  30   22.52    7.27
  -7   0 -30   26.67    3.12
   7   0  31   -2.31    4.73
  -7   0 -31    0.69    2.54
   7   0  32  230.92   12.24
  -7   0 -32  227.69    8.43
   7   0  33    0.12    2.66
  -7   0 -33   -0.69    2.77
   7   0  34   17.90    5.08
  -7   0 -34    9.01    3.81
   7   0  35    4.04    5.31
  -7   0 -35    0.69    3.81
   7   0  36  107.15   13.97
  -7   0 -36  124.47    5.89
   7   0  37    1.27    6.47
  -7   0 -37   -1.62    5.20
   7   0  38   -2.08    8.54
  -7   0 -38   -0.92    3.23
  -7   0 -39   -0.92    4.27
  -7   0 -40    6.35    4.85
   7   0  41   -4.50   10.39
  -7   0 -41    0.81    3.46
   7   0  42    7.74   10.62
  -7   0 -42   11.43    5.54
  -7   0 -43   -3.58    3.35
  -7   0 -44   11.08    6.00
   7   0  45    2.19   13.39
  -7   0 -45    3.58    5.43
   7   0  46   -6.70   13.74
  -7   0 -46   -1.15    7.16
  -7   0 -47    6.12   12.59
  -7   0 -48   17.32    5.77
   7   0  49    3.23   15.70
  -7   0 -49   -2.08    6.47
  -7   0 -50    8.20    7.27
   7   0  51   -5.54   17.90
  -7   0 -51   -1.85    6.00
  -7   0 -52   10.74    8.66
  -7   0 -53   -4.04    7.62
  -7   0 -54    3.81    6.47
  -7   0 -55   -2.08   12.24
  -7   0 -56   18.94   10.05
  -7   0 -57    3.23   16.05
   7   1   0 2879.04   64.66
   7   1   1  210.60    7.62
  -7  -1  -1  212.10    7.62
   7   1   2 1131.30   31.52
  -7  -1  -2 1119.17   23.67
   7   1   3  401.58   15.59
  -7  -1  -3  399.27   10.05
   7   1   4  401.46   10.51
  -7  -1  -4  403.89   15.13
   7   1   5  423.05   12.82
  -7  -1  -5  430.79   13.86
   7   1   6  485.86   14.20
  -7  -1  -6  465.43   16.28
   7   1   7  193.17    7.04
  -7  -1  -7  177.81    6.12
   7   1   8    4.62    1.62
  -7  -1  -8    6.00    1.27
   7   1   9    0.23    2.31
  -7  -1  -9    1.15    1.15
   7   1  10    2.19    1.96
  -7  -1 -10    0.23    1.27
   7   1  11  215.22    6.81
  -7  -1 -11  220.65    6.93
   7   1  12  175.04    5.89
  -7  -1 -12  179.77    6.81
   7   1  13  387.49   12.35
  -7  -1 -13  375.02   13.74
   7   1  14  174.81    7.16
  -7  -1 -14  177.00    6.47
   7   1  15   58.08    4.16
  -7  -1 -15   55.88    2.66
   7   1  16    7.04    1.85
  -7  -1 -16    6.93    1.50
   7   1  17   33.37    2.19
  -7  -1 -17   27.71    2.31
   7   1  18   58.65    2.89
  -7  -1 -18   51.73    2.89
   7   1  19    4.27    1.62
  -7  -1 -19    6.12    1.73
   7   1  20   20.21    2.89
  -7  -1 -20   17.43    2.19
   7   1  21  122.51    4.50
  -7  -1 -21  116.73    5.31
   7   1  22    1.85    2.19
  -7  -1 -22    1.62    1.85
   7   1  23  198.36    7.51
  -7  -1 -23  197.44    6.12
   7   1  24    9.70    3.35
  -7  -1 -24    8.78    1.73
   7   1  25   53.69    4.04
  -7  -1 -25   58.65    3.81
   7   1  26   30.02    2.66
  -7  -1 -26   29.90    3.58
   7   1  27   96.53    7.16
  -7  -1 -27   92.14    7.27
   7   1  28   73.66    6.70
  -7  -1 -28   67.20    4.39
   7   1  29  245.93    8.78
  -7  -1 -29  245.47    8.31
   7   1  30   79.67    4.50
  -7  -1 -30   69.85    3.69
   7   1  31  165.69    7.27
  -7  -1 -31  151.60    7.62
   7   1  32  194.55   10.85
  -7  -1 -32  165.57   10.39
   7   1  33   10.74    5.20
  -7  -1 -33   12.47    3.69
  -7  -1 -34  432.40   12.47
   7   1  35   29.67    6.35
  -7  -1 -35   36.26    4.73
   7   1  36   16.86    7.04
  -7  -1 -36   23.44    4.16
   7   1  37   -0.58    4.85
  -7  -1 -37   -1.96    3.00
   7   1  38   19.86    6.12
  -7  -1 -38   17.67    3.46
   7   1  39   13.16   11.32
  -7  -1 -39    4.27    4.62
  -7  -1 -40   27.25    5.77
   7   1  41    3.81   12.82
  -7  -1 -41    1.39    5.20
   7   1  42    3.46   13.74
  -7  -1 -42   -2.31    5.31
   7   1  43   11.08    8.54
  -7  -1 -43   22.75    5.77
  -7  -1 -44    1.73    5.08
  -7  -1 -45   41.91    6.81
  -7  -1 -46   30.25    6.81
  -7  -1 -47    6.47    6.58
  -7  -1 -48   13.97    7.51
  -7  -1 -49    4.96    5.89
  -7  -1 -50    0.00    6.58
   7   1  51   61.89   20.44
  -7  -1 -51   48.26    7.39
  -7  -1 -52   39.26   11.66
  -7  -1 -53   -3.46   17.09
  -7  -1 -54   15.13    6.93
  -7  -1 -55   76.90   10.51
  -7  -1 -56   -0.69    7.04
  -7  -1 -57    3.23   14.43
   7   2   0   37.64    2.08
   7   2   1  174.12    6.81
  -7  -2  -1  172.04    5.31
   7   2   2  118.93    4.16
  -7  -2  -2  122.27    5.77
   7   2   3  613.80   15.70
  -7  -2  -3  602.94   14.20
   7   2   4  155.99    5.66
  -7  -2  -4  156.91    5.54
   7   2   5   30.25    2.31
  -7  -2  -5   33.14    1.96
   7   2   6   61.31    3.23
  -7  -2  -6   63.73    3.23
   7   2   7  100.34    3.93
  -7  -2  -7  101.03    5.77
   7   2   8   17.55    1.85
  -7  -2  -8   19.40    2.08
   7   2   9   11.32    1.85
  -7  -2  -9    8.54    1.73
   7   2  10   24.71    1.96
  -7  -2 -10   30.60    2.08
   7   2  11  273.18    9.47
  -7  -2 -11  274.68    8.66
   7   2  12   46.99    2.54
  -7  -2 -12   47.11    2.54
   7   2  13  329.41   14.32
  -7  -2 -13  324.56    9.12
   7   2  14   90.75    4.04
  -7  -2 -14   88.33    3.69
   7   2  15    4.50    1.62
  -7  -2 -15    2.19    1.39
   7   2  16  117.31    5.54
  -7  -2 -16  114.08    3.69
   7   2  17    2.31    1.96
  -7  -2 -17    4.27    1.39
   7   2  18    9.93    1.85
  -7  -2 -18   11.78    2.08
   7   2  19   42.61    2.89
  -7  -2 -19   42.26    2.31
   7   2  20   84.75    4.04
  -7  -2 -20   80.82    3.35
   7   2  21    4.16    1.85
  -7  -2 -21    4.04    1.73
   7   2  22    4.50    1.96
  -7  -2 -22    7.39    2.08
   7   2  23   91.68    4.04
  -7  -2 -23   89.25    4.85
   7   2  24   32.10    3.00
  -7  -2 -24   34.29    3.12
   7   2  25   81.05    4.04
  -7  -2 -25   75.86    3.69
   7   2  26   89.25    5.20
  -7  -2 -26   89.02    4.27
   7   2  27   75.51   11.43
  -7  -2 -27   69.51    3.93
   7   2  28   15.59    2.19
  -7  -2 -28   14.20    3.35
   7   2  29   41.80    3.12
  -7  -2 -29   41.91    3.12
   7   2  30   15.13    4.27
  -7  -2 -30   14.32    2.54
   7   2  31   16.16    3.81
  -7  -2 -31   17.55    3.35
   7   2  32    2.08    3.23
  -7  -2 -32    3.46    3.12
   7   2  33   14.43    3.46
  -7  -2 -33    9.93    2.89
  -7  -2 -34   27.36    3.23
   7   2  35   16.40   10.74
  -7  -2 -35   14.66    4.27
   7   2  36   75.63    7.62
  -7  -2 -36   82.56    5.43
   7   2  37   -2.66   10.39
  -7  -2 -37   -0.46    4.04
   7   2  38   15.24    6.47
  -7  -2 -38    5.20    5.08
  -7  -2 -39    5.08    5.43
   7   2  40    6.93    7.16
  -7  -2 -40   -3.35    5.31
  -7  -2 -41    2.08    4.50
   7   2  42   -3.46    8.08
  -7  -2 -42    3.12    6.93
  -7  -2 -43   20.67    5.20
  -7  -2 -44   32.68    5.08
   7   2  45    3.12   15.36
  -7  -2 -45   10.74    6.35
  -7  -2 -46    1.04    5.54
  -7  -2 -47    3.69    5.54
   7   2  49   44.57   21.36
  -7  -2 -49   19.97    8.43
   7   2  50   32.33   19.51
  -7  -2 -50   44.80    7.74
  -7  -2 -51    3.23    7.04
  -7  -2 -52   11.08    7.04
  -7  -2 -53    5.43    7.27
   7   2  54   -2.89   20.09
  -7  -2 -54    4.73    7.62
  -7  -2 -55   39.49    9.47
  -7  -2 -56    2.54   14.55
  -7  -2 -57    4.50   10.28
   7   3   0  625.92   15.24
   7   3   1   86.60    3.93
  -7  -3  -1   84.40    3.69
   7   3   2  167.65    6.23
  -7  -3  -2  174.35    5.89
   7   3   3   32.56    2.08
  -7  -3  -3   35.56    2.54
   7   3   4   53.57    3.12
  -7  -3  -4   59.35    3.00
   7   3   5  363.70   10.74
  -7  -3  -5  362.55   10.51
   7   3   6   27.13    2.19
  -7  -3  -6   31.06    2.31
   7   3   7   64.08    3.81
  -7  -3  -7   59.23    3.00
   7   3   8   81.17    4.16
  -7  -3  -8   78.40    3.58
   7   3   9  263.25    8.20
  -7  -3  -9  263.60    8.08
   7   3  10    1.96    1.39
  -7  -3 -10   -0.12    1.62
   7   3  11  314.40   10.62
  -7  -3 -11  293.74   10.62
   7   3  12    1.50    1.73
  -7  -3 -12    1.04    1.50
   7   3  13   73.90    3.69
  -7  -3 -13   71.12    3.93
   7   3  14    7.97    2.08
  -7  -3 -14    5.89    1.85
   7   3  15  465.54   13.51
  -7  -3 -15  459.08   13.51
   7   3  16  102.18    4.39
  -7  -3 -16  101.26    3.58
   7   3  17   23.79    2.66
  -7  -3 -17   19.63    2.66
   7   3  18   21.01    2.89
  -7  -3 -18   23.09    2.19
   7   3  19  194.90    7.39
  -7  -3 -19  205.98    6.23
   7   3  20   15.36    2.42
  -7  -3 -20   15.24    2.08
   7   3  21  100.45    5.31
  -7  -3 -21  105.30    4.85
   7   3  22   -0.81    1.96
  -7  -3 -22   -0.12    1.85
   7   3  23   47.45    3.58
  -7  -3 -23   47.80    2.77
   7   3  24   11.89    4.50
  -7  -3 -24   11.32    3.35
   7   3  25   68.82    4.16
  -7  -3 -25   65.12    4.04
   7   3  26   32.33    3.35
  -7  -3 -26   33.25    2.77
   7   3  27   34.98    4.50
  -7  -3 -27   28.06    3.58
   7   3  28   19.51    4.39
  -7  -3 -28   18.47    3.12
   7   3  29  202.64    7.16
  -7  -3 -29  198.48    8.43
   7   3  30   22.40    3.12
  -7  -3 -30   23.32    3.12
   7   3  31  133.47   16.86
  -7  -3 -31  128.97    6.00
   7   3  32   52.07    6.58
  -7  -3 -32   48.61    5.54
   7   3  33   21.82    4.73
  -7  -3 -33   11.89    3.58
   7   3  34    7.74    3.46
  -7  -3 -34    7.16    4.62
   7   3  35   33.02    5.08
  -7  -3 -35   26.33    3.81
   7   3  36   17.32    4.73
  -7  -3 -36   17.90    3.93
   7   3  37   64.54    7.04
  -7  -3 -37   62.46    4.50
   7   3  38    3.00    5.89
  -7  -3 -38   -1.15    4.96
   7   3  39   58.08   13.05
  -7  -3 -39   51.27    5.20
   7   3  40   18.47    8.43
  -7  -3 -40   13.39    5.77
   7   3  41   44.22   15.70
  -7  -3 -41   43.30    6.81
   7   3  42    0.12   14.89
  -7  -3 -42    3.58    7.85
  -7  -3 -43   53.23    6.93
   7   3  44   -6.58    8.66
  -7  -3 -44    1.04    7.39
  -7  -3 -45  115.58    8.66
   7   3  46    0.00   17.55
  -7  -3 -46    1.39    6.00
  -7  -3 -47   17.20    6.58
   7   3  48   -7.16   16.63
  -7  -3 -48    1.39    7.04
  -7  -3 -49   18.59    7.62
   7   3  50    8.43   17.67
  -7  -3 -50    4.62   12.70
  -7  -3 -51   21.24    7.62
  -7  -3 -52   10.74   10.16
  -7  -3 -53  136.94   15.82
  -7  -3 -54   19.51    9.58
  -7  -3 -55    8.66   10.28
  -7  -3 -56    3.46   11.89
   7   4   0  834.21   22.52
   7   4   1  521.08   12.59
  -7  -4  -1  501.68   11.89
   7   4   2  207.60    7.04
  -7  -4  -2  204.02    6.00
   7   4   3  707.32   16.63
  -7  -4  -3  684.46   17.20
   7   4   4    2.31    1.50
  -7  -4  -4    0.92    1.50
   7   4   5  627.88   13.86
  -7  -4  -5  611.26   20.44
   7   4   6    0.69    2.66
  -7  -4  -6   -1.39    2.08
   7   4   7  322.95   11.32
  -7  -4  -7  326.06    9.12
   7   4   8  225.96    8.08
  -7  -4  -8  227.58    7.16
   7   4   9  302.86    9.12
  -7  -4  -9  312.44    7.97
   7   4  10   28.98    2.19
  -7  -4 -10   29.44    2.54
   7   4  11  200.67    6.35
  -7  -4 -11  196.05    6.93
   7   4  12   80.94    3.81
  -7  -4 -12   84.17    3.69
   7   4  13  209.33    6.23
  -7  -4 -13  200.21    6.12
   7   4  14   13.05    2.19
  -7  -4 -14   10.39    1.85
   7   4  15   52.88    3.12
  -7  -4 -15   59.58    3.35
   7   4  16   28.29    2.66
  -7  -4 -16   27.25    2.31
   7   4  17  462.89   12.47
  -7  -4 -17  452.38   13.62
   7   4  18   83.25    4.96
  -7  -4 -18   82.90    3.69
   7   4  19  325.95    9.93
  -7  -4 -19  320.06    9.12
   7   4  20   10.28    2.77
  -7  -4 -20    5.54    1.85
   7   4  21  543.02   17.90
  -7  -4 -21  546.25   15.82
   7   4  22    4.39    2.08
  -7  -4 -22    3.23    1.96
   7   4  23  191.44    7.04
  -7  -4 -23  183.58    6.12
   7   4  24   56.92    4.85
  -7  -4 -24   49.30    3.12
   7   4  25  245.82   10.16
  -7  -4 -25  226.65    7.97
   7   4  26   14.43    3.12
  -7  -4 -26   11.55    3.12
   7   4  27  268.45   15.70
  -7  -4 -27  251.71   10.74
   7   4  28   43.53    3.58
  -7  -4 -28   47.69    4.04
   7   4  29  364.86   10.74
  -7  -4 -29  368.44   12.24
   7   4  30   -3.35    4.62
  -7  -4 -30    0.69    3.35
   7   4  31  255.75   11.32
  -7  -4 -31  235.54   10.39
   7   4  32   93.76    6.58
  -7  -4 -32   94.79    6.35
   7   4  33  155.41    9.93
  -7  -4 -33  157.72    7.74
   7   4  34   12.01    4.85
  -7  -4 -34   12.12    3.35
  -7  -4 -35   76.67    5.43
   7   4  36   24.71    5.31
  -7  -4 -36   25.52    5.54
   7   4  37  108.65   12.70
  -7  -4 -37   95.60    5.31
   7   4  38   12.01    4.85
  -7  -4 -38    7.97    4.39
   7   4  39   86.02    7.27
  -7  -4 -39   80.13    5.31
   7   4  40    2.77    7.04
  -7  -4 -40   -0.12    4.85
  -7  -4 -41  203.67   12.47
   7   4  42   30.60    9.01
  -7  -4 -42   38.56    8.31
   7   4  43  196.52   16.28
  -7  -4 -43  198.48   14.09
   7   4  44  -14.09   16.74
  -7  -4 -44    1.04    5.89
  -7  -4 -45   96.53    8.20
   7   4  46   42.49   18.36
  -7  -4 -46   33.02    7.27
   7   4  47   39.72   18.94
  -7  -4 -47   66.74    9.47
  -7  -4 -48   -2.77    6.23
  -7  -4 -49   53.46    7.62
  -7  -4 -50    2.08    6.81
  -7  -4 -51  153.91   16.40
  -7  -4 -52   20.09   16.74
   7   4  53   62.46   19.97
  -7  -4 -53   49.53    9.81
  -7  -4 -54   37.06    7.85
  -7  -4 -55   79.55   11.55
   7   4  56    3.58   20.78
  -7  -4 -56   -1.62   10.51
   7   5   0   11.66    1.96
   7   5   1  210.14    8.66
  -7  -5  -1  211.99    6.47
   7   5   2    7.97    1.85
  -7  -5  -2    9.01    1.85
   7   5   3  744.15   19.63
  -7  -5  -3  748.89   19.28
   7   5   4   49.76    2.77
  -7  -5  -4   45.15    2.66
   7   5   5  113.96    4.50
  -7  -5  -5  101.84    3.81
   7   5   6   29.21    3.12
  -7  -5  -6   29.67    2.19
   7   5   7   15.93    2.08
  -7  -5  -7   16.28    1.85
   7   5   8    5.77    1.73
  -7  -5  -8    6.12    1.73
   7   5   9   26.21    2.19
  -7  -5  -9   26.79    2.08
   7   5  10   54.50    4.04
  -7  -5 -10   52.77    2.77
   7   5  11   90.52    4.62
  -7  -5 -11   78.75    3.35
   7   5  12   68.24    3.46
  -7  -5 -12   67.78    3.12
   7   5  13   33.48    2.54
  -7  -5 -13   30.37    2.31
   7   5  14   -0.81    1.62
  -7  -5 -14   -0.58    1.96
   7   5  15    4.62    1.96
  -7  -5 -15    3.35    1.96
   7   5  16   33.02    3.46
  -7  -5 -16   31.87    2.77
   7   5  17   87.98    4.27
  -7  -5 -17   89.14    4.50
   7   5  18    9.70    2.42
  -7  -5 -18    9.70    2.31
   7   5  19  168.92    7.04
  -7  -5 -19  164.53    6.81
   7   5  20   72.86    4.16
  -7  -5 -20   72.16    3.81
   7   5  21  306.78   11.08
  -7  -5 -21  295.47    8.08
   7   5  22    7.62    2.31
  -7  -5 -22    9.35    2.54
   7   5  23  215.68    9.12
  -7  -5 -23  216.84    7.74
   7   5  24   -0.58    2.89
  -7  -5 -24    3.35    2.19
   7   5  25   34.52    3.35
  -7  -5 -25   30.83    3.69
   7   5  26  136.13    7.27
  -7  -5 -26  129.89    5.77
   7   5  27  121.35    9.47
  -7  -5 -27  110.61    7.74
   7   5  28   46.18    5.31
  -7  -5 -28   38.91    4.16
   7   5  29  159.68   10.16
  -7  -5 -29  162.57    6.23
   7   5  30    0.69    5.08
  -7  -5 -30    6.12    3.69
   7   5  31  109.57    9.12
  -7  -5 -31  107.38    6.00
   7   5  32    3.12    4.16
  -7  -5 -32   -0.81    3.81
   7   5  33   17.20    6.35
  -7  -5 -33   11.78    3.69
   7   5  34    4.62    4.62
  -7  -5 -34    7.16    3.23
   7   5  35   83.48    6.70
  -7  -5 -35   78.63    6.35
   7   5  36    7.51    6.93
  -7  -5 -36    5.66    3.81
   7   5  37   78.98    7.51
  -7  -5 -37   65.81    6.00
   7   5  38   12.24    8.89
  -7  -5 -38    2.77    3.81
   7   5  39   54.96   10.16
  -7  -5 -39   50.57    4.85
   7   5  40    3.00    9.24
  -7  -5 -40   -4.16    5.43
   7   5  41   33.25    8.89
  -7  -5 -41   56.46    6.47
   7   5  42    4.04    6.12
  -7  -5 -42    1.27    8.31
   7   5  43  181.04   22.52
  -7  -5 -43  136.01    7.85
   7   5  44    2.42   10.62
  -7  -5 -44    0.35    6.81
   7   5  45   61.77   13.62
  -7  -5 -45   76.20   12.35
   7   5  46    1.50   12.47
  -7  -5 -46   10.85    7.16
   7   5  47    5.66   12.47
  -7  -5 -47    4.39    7.39
   7   5  48   -5.20   19.86
  -7  -5 -48    2.31   10.85
   7   5  49   54.96   20.55
  -7  -5 -49   51.15   12.82
  -7  -5 -50   17.78    7.51
  -7  -5 -51   97.10   10.74
   7   5  52   14.43   21.71
  -7  -5 -52    0.23   12.01
  -7  -5 -53    2.66    9.35
   7   5  54   13.74   23.67
  -7  -5 -54   15.47   10.62
  -7  -5 -55   41.68   11.78
   7   5  56   -2.42   15.36
  -7  -5 -56   11.43   19.74
   7   6   0   24.48    2.54
   7   6   1   51.38    3.00
  -7  -6  -1   58.54    3.93
   7   6   2  273.88    8.20
  -7  -6  -2  276.53    9.35
   7   6   3  150.10    7.97
  -7  -6  -3  156.91    6.00
   7   6   4    0.35    1.73
  -7  -6  -4    0.00    1.62
   7   6   5    7.27    2.66
  -7  -6  -5    9.35    2.89
   7   6   6    3.58    2.19
  -7  -6  -6    4.85    1.85
   7   6   7   17.67    2.19
  -7  -6  -7   18.59    2.19
   7   6   8   16.40    2.31
  -7  -6  -8   17.43    2.66
   7   6   9   -1.15    2.19
  -7  -6  -9    0.46    1.85
   7   6  10    6.47    2.31
  -7  -6 -10    5.77    2.42
   7   6  11    4.16    2.19
  -7  -6 -11    3.69    1.96
   7   6  12   42.26    3.00
  -7  -6 -12   43.07    3.81
   7   6  13    1.39    1.96
  -7  -6 -13    2.77    2.54
   7   6  14   33.95    3.23
  -7  -6 -14   33.95    2.66
   7   6  15    7.16    2.31
  -7  -6 -15    7.51    2.31
   7   6  16    1.27    2.54
  -7  -6 -16    0.35    1.96
   7   6  17   13.86    4.04
  -7  -6 -17   15.59    2.19
   7   6  18   45.95    3.35
  -7  -6 -18   47.92    4.62
   7   6  19   56.00    4.27
  -7  -6 -19   63.62    4.16
   7   6  20   60.96    4.85
  -7  -6 -20   60.73    4.50
   7   6  21  105.76    6.23
  -7  -6 -21  106.57    4.73
   7   6  22  164.19    6.35
  -7  -6 -22  159.91    6.00
   7   6  23   32.21    3.12
  -7  -6 -23   35.22    3.35
   7   6  24  283.23   13.28
  -7  -6 -24  295.01   10.97
   7   6  25   12.70    4.27
  -7  -6 -25    8.78    2.66
   7   6  26   46.99    3.58
  -7  -6 -26   45.38    4.04
   7   6  27   30.71    8.08
  -7  -6 -27   38.68    4.16
   7   6  28    1.62    3.81
  -7  -6 -28    0.58    3.12
   7   6  29    6.23    6.81
  -7  -6 -29   13.74    5.54
   7   6  30   -0.23    3.93
  -7  -6 -30    0.58    2.77
   7   6  31   -5.54    6.58
  -7  -6 -31   -1.04    3.58
   7   6  32    9.47    5.08
  -7  -6 -32    3.93    3.23
   7   6  33   -1.96    8.66
  -7  -6 -33   -1.27    3.46
   7   6  34   34.41    5.43
  -7  -6 -34   36.95    4.04
   7   6  35    2.31    5.20
  -7  -6 -35    6.58    3.58
   7   6  36   13.05   10.51
  -7  -6 -36    2.77    4.04
   7   6  37   20.90    7.97
  -7  -6 -37   22.75    5.31
   7   6  38   31.29    7.27
  -7  -6 -38   36.72    5.31
   7   6  39   -7.27    6.35
  -7  -6 -39   -2.19    4.50
   7   6  40   17.43    7.74
  -7  -6 -40   27.25    5.20
   7   6  41    4.16    7.16
  -7  -6 -41    1.73    4.50
   7   6  42    4.73   19.63
  -7  -6 -42    3.58    4.50
   7   6  43   18.47   11.08
  -7  -6 -43   24.25    6.35
   7   6  44   12.93   11.66
  -7  -6 -44    5.77    7.62
  -7  -6 -45    6.00    6.47
  -7  -6 -46   27.13    4.96
   7   6  47   -0.23   11.66
  -7  -6 -47    7.51    9.47
   7   6  48   30.60   13.28
  -7  -6 -48   25.29    8.78
  -7  -6 -49   -1.96    8.54
  -7  -6 -50   -2.66    8.78
  -7  -6 -51    5.77   14.55
   7   6  52    4.50   21.59
  -7  -6 -52    2.77    7.27
   7   6  53   -3.93   22.52
  -7  -6 -54    0.46    9.12
   7   7   0 1221.82   30.83
   7   7   1    0.12    2.19
  -7  -7  -1   -1.73    2.89
   7   7   2  102.76    4.50
  -7  -7  -2   98.26    4.50
   7   7   3   -1.27    1.85
  -7  -7  -3   -0.58    1.85
   7   7   4    0.58    2.19
  -7  -7  -4    0.69    1.73
   7   7   5    0.35    2.77
  -7  -7  -5    0.46    2.31
   7   7   6    6.47    1.85
  -7  -7  -6    6.00    1.96
   7   7   7    0.46    2.08
  -7  -7  -7    0.58    2.08
   7   7   8   24.59    2.42
  -7  -7  -8   20.90    2.42
   7   7   9   -0.35    1.96
  -7  -7  -9    1.85    2.31
   7   7  10   16.40    2.54
  -7  -7 -10   17.43    2.42
   7   7  11   -1.96    2.54
  -7  -7 -11    1.96    2.31
   7   7  12    0.00    2.31
  -7  -7 -12    0.12    2.31
   7   7  13   -1.15    2.42
  -7  -7 -13   -0.46    2.31
   7   7  14    0.46    2.54
  -7  -7 -14    0.92    2.31
   7   7  15   -1.62    2.31
  -7  -7 -15    1.96    2.08
   7   7  16   33.71    3.81
  -7  -7 -16   30.37    2.77
   7   7  17    0.92    2.66
  -7  -7 -17   -0.12    2.19
   7   7  18   61.19    5.08
  -7  -7 -18   66.16    4.50
   7   7  19   -0.12    2.77
  -7  -7 -19    0.58    2.66
   7   7  20   12.93    2.77
  -7  -7 -20   11.20    2.77
   7   7  21   -0.23    3.23
  -7  -7 -21    0.00    2.54
   7   7  22  180.93   11.20
  -7  -7 -22  200.56    8.43
   7   7  23    4.16    3.00
  -7  -7 -23    0.35    3.00
   7   7  24   32.68    3.69
  -7  -7 -24   36.72    5.08
   7   7  25    6.23    8.43
  -7  -7 -25    0.69    3.58
   7   7  26   43.18    4.27
  -7  -7 -26   44.91    5.20
   7   7  27   -1.39    2.77
  -7  -7 -27    0.46    3.69
   7   7  28    0.00    3.93
  -7  -7 -28   -0.69    3.12
   7   7  29    2.08    4.04
  -7  -7 -29   -0.58    3.35
   7   7  30   44.68    6.23
  -7  -7 -30   45.84    5.54
   7   7  31   -1.85    4.50
  -7  -7 -31    0.58    4.04
   7   7  32   75.63    7.39
  -7  -7 -32   74.70    6.81
   7   7  33   -4.85    6.70
  -7  -7 -33   -1.73    3.69
   7   7  34   58.77    7.74
  -7  -7 -34   56.35    6.23
   7   7  35    1.04    5.31
  -7  -7 -35    1.96    4.27
   7   7  36   22.17   10.97
  -7  -7 -36   19.86    4.50
   7   7  37   -1.27    6.93
  -7  -7 -37    1.27    4.04
   7   7  38   26.09    9.12
  -7  -7 -38   24.59    8.08
   7   7  39    0.92    6.35
  -7  -7 -39   -4.96    4.96
   7   7  40   19.86    8.54
  -7  -7 -40   27.71    6.47
   7   7  41   -5.20    9.01
  -7  -7 -41   -1.27    5.08
   7   7  42   24.82   10.28
  -7  -7 -42   18.94    5.54
   7   7  43   -9.12   11.43
  -7  -7 -43   -3.00    6.12
   7   7  44   -0.58   14.32
  -7  -7 -44    3.35    5.66
   7   7  45    8.78   17.67
  -7  -7 -45    1.39    6.93
   7   7  46   22.40    8.89
  -7  -7 -46   15.70    5.77
   7   7  47    1.85    9.12
  -7  -7 -47   -1.85    6.00
   7   7  48    8.08   17.20
  -7  -7 -48   -4.96    7.85
  -7  -7 -49   -4.85    7.04
  -7  -7 -50    6.00   10.85
  -7  -7 -51    2.19   11.08
  -7  -7 -52   61.19    9.93
  -7  -7 -53  -14.09   15.59
  -7  -7 -54    5.31   12.12
   8  -7   0   -0.58    2.42
   8  -7   1    4.73    2.19
  -8   7  -1    3.93    2.66
   8  -7   2  111.19    4.39
  -8   7  -2  111.77    5.08
   8  -7   3    2.54    3.00
  -8   7  -3    0.69    2.31
   8  -7   4    9.12    3.81
  -8   7  -4   11.20    4.04
   8  -7   5   33.25    2.77
  -8   7  -5   41.45    3.12
   8  -7   6   18.13    2.54
  -8   7  -6   16.86    2.66
   8  -7   7   29.67    3.00
  -8   7  -7   32.44    3.00
   8  -7   8   24.13    2.66
  -8   7  -8   22.75    3.12
   8  -7   9   37.06    3.12
  -8   7  -9   38.10    3.00
   8  -7  10    2.89    2.19
  -8   7 -10    1.85    2.19
   8  -7  11   80.02    4.16
  -8   7 -11   78.40    4.50
   8  -7  12   11.55    3.00
  -8   7 -12   11.43    2.42
   8  -7  13   89.37    4.39
  -8   7 -13   99.64    5.54
   8  -7  14    4.96    3.35
  -8   7 -14    3.12    3.12
   8  -7  15   19.97    2.54
  -8   7 -15   22.98    4.04
   8  -7  16   59.69    4.04
  -8   7 -16   59.12    4.27
   8  -7  17    7.85    4.27
  -8   7 -17    3.12    2.66
   8  -7  18   43.18    3.23
  -8   7 -18   44.11    3.93
   8  -7  19   14.78    3.00
  -8   7 -19   10.39    3.00
   8  -7  20   63.50    3.69
  -8   7 -20   61.66    4.04
   8  -7  21   18.82    3.23
  -8   7 -21   15.36    2.77
   8  -7  22   85.56    4.85
  -8   7 -22   89.60    4.96
   8  -7  23    0.35    3.23
  -8   7 -23    0.00    3.35
   8  -7  24   63.16    4.39
  -8   7 -24   68.82    5.43
   8  -7  25   44.45    4.50
  -8   7 -25   41.34    4.04
   8  -7  26    7.51    3.58
  -8   7 -26    2.42    3.35
   8  -7  27   27.94    4.04
  -8   7 -27   24.94    4.16
   8  -7  28    9.93    6.35
  -8   7 -28    6.47    3.93
   8  -7  29   12.59    3.58
  -8   7 -29   15.93    4.39
   8  -7  30   -0.92    4.62
  -8   7 -30    3.12    5.20
   8  -7  31   45.03    7.51
  -8   7 -31   47.34    4.96
   8  -7  32    1.62    8.20
  -8   7 -32    0.69    4.73
   8  -7  33   60.50    6.47
  -8   7 -33   45.95    5.54
   8  -7  34    4.04    6.23
  -8   7 -34    0.92    5.43
   8  -7  35   42.95   10.16
  -8   7 -35   45.84    6.70
   8  -7  36   24.36    7.04
  -8   7 -36   28.40    5.20
   8  -7  37   12.93    8.43
  -8   7 -37   15.13    6.35
   8  -7  38   17.09   10.51
  -8   7 -38   15.36    5.08
   8  -7  39   24.59   16.97
  -8   7 -39   43.53    6.23
   8  -7  40    3.58   12.01
  -8   7 -40    1.39    6.23
   8  -7  41   13.97    8.89
  -8   7 -41   16.74    7.51
   8  -7  42    6.12    7.74
  -8   7 -42    1.15    6.81
   8  -7  43    2.77    8.89
  -8   7 -43   -4.85    6.58
   8  -7  44    1.15    9.12
  -8   7 -44    0.12    6.81
   8  -7  45   18.59   12.93
  -8   7 -45   13.16    8.20
   8  -7  46    8.89   13.62
  -8   7 -46    9.24    6.93
   8  -7  47    7.62    9.58
  -8   7 -47   17.90   12.12
   8  -7  48   10.74   12.12
  -8   7 -48   23.55   12.82
   8  -7  49    4.50   22.28
  -8   7 -49   -3.58   13.86
   8  -7  50   -9.70   14.09
  -8   7 -50   15.36   11.43
  -8   7 -51   10.74   12.12
  -8   7 -52    0.35   13.62
  -8   7 -54   15.70   14.43
  -8   7 -55   18.94   20.67
   8  -6   0   10.74    2.08
   8  -6   1   -0.12    2.08
  -8   6  -1   -0.69    2.19
   8  -6   2   84.98    5.20
  -8   6  -2   91.68    4.73
   8  -6   3   17.09    2.77
  -8   6  -3   12.59    2.42
   8  -6   4   53.00    3.58
  -8   6  -4   46.88    3.58
   8  -6   5   10.74    2.08
  -8   6  -5    7.16    2.42
   8  -6   6    3.69    1.96
  -8   6  -6    6.00    2.42
   8  -6   7    4.16    2.08
  -8   6  -7    2.89    2.08
   8  -6   8   -0.92    1.96
  -8   6  -8   -0.69    2.19
   8  -6   9   50.57    3.23
  -8   6  -9   54.04    3.93
   8  -6  10    0.69    1.96
  -8   6 -10    0.69    2.66
   8  -6  11   26.44    3.12
  -8   6 -11   23.79    2.42
   8  -6  12   11.66    2.66
  -8   6 -12   15.01    2.89
   8  -6  13    2.08    2.54
  -8   6 -13    0.23    2.66
   8  -6  14   -0.12    2.54
  -8   6 -14    4.73    3.12
   8  -6  15    2.42    2.42
  -8   6 -15    1.96    2.31
   8  -6  16    3.23    2.19
  -8   6 -16    1.04    2.19
   8  -6  17   98.14    5.77
  -8   6 -17   97.57    5.89
   8  -6  18  112.69    6.12
  -8   6 -18  114.08    6.35
   8  -6  19   33.95    3.35
  -8   6 -19   36.60    3.69
   8  -6  20  246.86    9.01
  -8   6 -20  248.47    8.08
   8  -6  21   85.44    5.08
  -8   6 -21   95.37    5.08
   8  -6  22    5.54    3.00
  -8   6 -22    2.66    2.66
   8  -6  23    3.58    4.85
  -8   6 -23    0.12    4.04
   8  -6  24   34.06    3.46
  -8   6 -24   29.10    5.08
   8  -6  25    6.12    2.42
  -8   6 -25   10.05    4.39
   8  -6  26   17.32    4.16
  -8   6 -26   16.74    3.46
   8  -6  27    6.35    3.46
  -8   6 -27    5.77    3.23
   8  -6  28    3.81    3.12
  -8   6 -28    2.66    3.46
   8  -6  29   19.40    4.27
  -8   6 -29   21.48    3.58
   8  -6  30   13.97    6.00
  -8   6 -30   16.05    4.73
   8  -6  31   56.69    7.16
  -8   6 -31   54.96    5.54
   8  -6  32   15.70    8.31
  -8   6 -32   17.09    4.27
   8  -6  33    1.50    7.16
  -8   6 -33    0.00    3.81
   8  -6  34   35.10    5.43
  -8   6 -34   35.68    4.85
   8  -6  35   22.28    7.04
  -8   6 -35   21.01    5.89
   8  -6  36   15.13    6.12
  -8   6 -36   22.52    4.85
   8  -6  37   15.82    6.35
  -8   6 -37   10.39    5.08
   8  -6  38   16.40    6.70
  -8   6 -38   14.32    8.31
   8  -6  39    2.89    8.78
  -8   6 -39    2.66    6.47
   8  -6  40   59.12   15.13
  -8   6 -40   82.32    7.27
   8  -6  41   31.52   10.51
  -8   6 -41   17.55    6.00
   8  -6  42   12.12    7.51
  -8   6 -42   11.08    6.93
   8  -6  43   23.21   10.85
  -8   6 -43   16.86    6.12
   8  -6  44    1.85   12.01
  -8   6 -44   -1.50    5.77
   8  -6  45   10.28    9.47
  -8   6 -45    9.47    6.47
   8  -6  46   14.32   15.93
  -8   6 -46    2.42    6.47
   8  -6  47    9.12   10.74
  -8   6 -47    3.12    6.35
   8  -6  48    7.51   11.89
  -8   6 -48    2.08    7.39
  -8   6 -49    7.16   11.78
  -8   6 -50    4.16    6.70
  -8   6 -51   54.04   10.62
  -8   6 -52   -3.46   10.05
  -8   6 -53   29.44   21.71
  -8   6 -54    1.50   14.89
  -8   6 -55   52.07   16.51
   8  -5   0   16.74    2.77
   8  -5   1    7.27    2.31
  -8   5  -1   11.08    1.96
   8  -5   2   -0.35    3.12
  -8   5  -2   -0.12    1.85
   8  -5   3   53.57    2.89
  -8   5  -3   55.42    3.35
   8  -5   4  167.30    5.43
  -8   5  -4  165.46    7.39
   8  -5   5   14.55    2.08
  -8   5  -5   12.59    2.19
   8  -5   6    2.66    2.66
  -8   5  -6    2.42    2.19
   8  -5   7    7.62    2.31
  -8   5  -7    8.08    1.96
   8  -5   8    8.08    2.19
  -8   5  -8    5.08    2.08
   8  -5   9   36.49    3.00
  -8   5  -9   35.91    2.77
   8  -5  10    0.69    1.85
  -8   5 -10   -0.35    2.08
   8  -5  11   78.98    4.96
  -8   5 -11   81.75    4.73
   8  -5  12    0.46    2.19
  -8   5 -12    0.12    2.54
   8  -5  13    8.89    2.19
  -8   5 -13   11.66    3.12
   8  -5  14   18.59    2.54
  -8   5 -14   19.28    2.31
   8  -5  15   12.59    2.66
  -8   5 -15   14.20    2.42
   8  -5  16  185.20    7.04
  -8   5 -16  187.86    6.47
   8  -5  17   10.28    3.00
  -8   5 -17    9.35    2.42
   8  -5  18   44.57    3.81
  -8   5 -18   44.80    4.39
   8  -5  19  110.50    4.27
  -8   5 -19  115.46    6.47
   8  -5  20   12.47    2.19
  -8   5 -20    9.24    2.42
   8  -5  21  162.34    7.85
  -8   5 -21  160.49    6.47
   8  -5  22  171.58    5.31
  -8   5 -22  157.14    7.16
   8  -5  23    4.39    3.35
  -8   5 -23    5.54    2.77
   8  -5  24    8.43    2.89
  -8   5 -24    8.78    3.81
   8  -5  25   46.65    4.27
  -8   5 -25   40.87    4.39
   8  -5  26    5.43    4.16
  -8   5 -26    4.96    4.16
   8  -5  27   35.45    5.43
  -8   5 -27   42.26    4.27
   8  -5  28   19.74    3.00
  -8   5 -28   13.05    3.46
   8  -5  29    0.69    5.89
  -8   5 -29    5.89    4.04
   8  -5  30   24.59    6.93
  -8   5 -30   28.98    3.69
   8  -5  31   10.85    6.58
  -8   5 -31   12.24    3.81
   8  -5  32   30.14    7.51
  -8   5 -32   33.25    3.69
   8  -5  33   92.37    8.54
  -8   5 -33  102.88    6.93
   8  -5  34   28.17    5.77
  -8   5 -34   21.48    5.43
   8  -5  35   -1.50    5.20
  -8   5 -35    0.46    4.04
   8  -5  36   30.37   13.39
  -8   5 -36   30.02    7.04
   8  -5  37   31.06    7.27
  -8   5 -37   18.82    6.35
   8  -5  38   47.22    7.16
  -8   5 -38   46.30    6.81
   8  -5  39   40.30   15.47
  -8   5 -39   40.87    7.27
   8  -5  40    5.31    8.20
  -8   5 -40    8.66    5.20
   8  -5  41   -1.04   13.86
  -8   5 -41    3.23    6.23
   8  -5  42   69.97    8.78
  -8   5 -42   82.56    8.89
   8  -5  43   -7.16   10.51
  -8   5 -43    2.08    5.89
   8  -5  44   30.37   14.43
  -8   5 -44   17.67    9.24
   8  -5  45   -1.50    7.85
  -8   5 -45    6.12    6.23
   8  -5  46    2.19   12.12
  -8   5 -46    9.24    5.66
   8  -5  47    8.66   10.05
  -8   5 -47    2.42    6.93
   8  -5  48   11.66   13.51
  -8   5 -48    9.47    6.12
   8  -5  49    7.85   11.66
  -8   5 -49   28.98   10.85
   8  -5  50   -0.12   12.24
  -8   5 -50    2.19    7.74
  -8   5 -51   15.01   11.66
  -8   5 -52   17.09   10.16
  -8   5 -53   59.12   13.97
  -8   5 -54    0.00   12.47
  -8   5 -55  -12.93   12.70
  -8   5 -56    5.66   17.09
  -8   5 -57    6.12   23.79
   8  -4   0   14.20    2.77
   8  -4   1   80.02    4.39
  -8   4  -1   86.37    3.46
   8  -4   2   12.12    1.73
  -8   4  -2   13.86    1.96
   8  -4   3   79.21    3.46
  -8   4  -3   74.36    3.35
   8  -4   4   28.17    2.31
  -8   4  -4   25.52    2.31
   8  -4   5  361.40    9.47
  -8   4  -5  347.08    8.89
   8  -4   6   84.40    3.46
  -8   4  -6   84.75    4.27
   8  -4   7  479.40   13.28
  -8   4  -7  465.89   11.43
   8  -4   8    4.39    1.62
  -8   4  -8    2.19    1.73
   8  -4   9  125.97    4.73
  -8   4  -9  118.12    4.96
   8  -4  10    4.62    1.96
  -8   4 -10    3.35    1.96
   8  -4  11   13.86    2.42
  -8   4 -11   13.86    2.31
   8  -4  12  125.74    5.08
  -8   4 -12  128.86    6.23
   8  -4  13   77.71    3.35
  -8   4 -13   82.21    4.50
   8  -4  14    6.70    2.31
  -8   4 -14    4.73    2.31
   8  -4  15  239.35    8.31
  -8   4 -15  230.58    8.20
   8  -4  16    2.66    2.19
  -8   4 -16    5.31    2.66
   8  -4  17   18.13    1.85
  -8   4 -17   19.17    2.54
   8  -4  18   68.01    3.46
  -8   4 -18   61.54    4.96
   8  -4  19  226.54    7.16
  -8   4 -19  214.18    7.97
   8  -4  20  211.06    7.97
  -8   4 -20  214.53    8.08
   8  -4  21   31.06    3.23
  -8   4 -21   31.98    4.27
   8  -4  22  200.33    7.97
  -8   4 -22  197.32    7.51
   8  -4  23    0.23    2.54
  -8   4 -23   -0.92    2.54
   8  -4  24  142.60    4.85
  -8   4 -24  137.05    6.00
   8  -4  25   68.58    3.58
  -8   4 -25   68.12    4.50
   8  -4  26   -2.42    2.31
  -8   4 -26    0.12    3.46
   8  -4  27  196.05    9.58
  -8   4 -27  232.08   10.39
   8  -4  28    0.58    3.81
  -8   4 -28    0.69    2.66
   8  -4  29   74.01    8.08
  -8   4 -29   83.13    5.66
   8  -4  30   12.93    4.04
  -8   4 -30    7.16    3.58
   8  -4  31   22.63    5.31
  -8   4 -31   32.91    4.16
   8  -4  32   19.40    8.66
  -8   4 -32   20.32    4.85
   8  -4  33   90.06    6.70
  -8   4 -33   92.25    7.39
   8  -4  34   32.44    7.97
  -8   4 -34   31.17    4.27
   8  -4  35   44.11    5.66
  -8   4 -35   40.53    4.39
   8  -4  36    1.50    9.12
  -8   4 -36   -0.12    4.96
   8  -4  37    1.73    6.70
  -8   4 -37   -1.04    5.54
   8  -4  38    1.15    5.77
  -8   4 -38   -0.12    5.54
   8  -4  39   62.81    6.23
  -8   4 -39   47.92    6.93
   8  -4  40    0.46   11.20
  -8   4 -40    4.96    4.62
   8  -4  41   99.07   11.66
  -8   4 -41   89.60    8.78
   8  -4  42    6.70   14.09
  -8   4 -42   10.28    4.96
   8  -4  43   10.97   16.86
  -8   4 -43    9.93    8.08
   8  -4  44   29.79   10.05
  -8   4 -44   45.15    6.70
   8  -4  45    9.93   10.51
  -8   4 -45    1.73    5.89
  -8   4 -46   39.95    8.20
  -8   4 -47   19.74    8.20
  -8   4 -48    7.62    6.93
   8  -4  49   65.47   14.55
  -8   4 -49   61.89    8.31
   8  -4  50    9.70   19.86
  -8   4 -50    3.23   10.16
  -8   4 -51   -0.46   11.20
  -8   4 -52  199.98   18.82
  -8   4 -53   38.91   13.97
  -8   4 -54    7.62   16.05
  -8   4 -56    7.97   13.16
  -8   4 -57  -11.66   19.17
   8  -3   0    4.85    1.73
   8  -3   1    7.85    1.73
  -8   3  -1    8.20    1.73
   8  -3   2   40.18    2.54
  -8   3  -2   35.91    2.31
   8  -3   3   -0.35    1.73
  -8   3  -3    1.15    1.73
   8  -3   4  112.81    4.85
  -8   3  -4  114.54    3.93
   8  -3   5   78.63    2.89
  -8   3  -5   75.63    4.16
   8  -3   6   68.47    3.23
  -8   3  -6   69.39    3.69
   8  -3   7   80.13    3.46
  -8   3  -7   78.51    4.27
   8  -3   8    4.50    1.50
  -8   3  -8    3.93    1.96
   8  -3   9   46.99    2.77
  -8   3  -9   44.80    3.69
   8  -3  10    5.54    1.27
  -8   3 -10    3.58    2.54
   8  -3  11    1.50    1.96
  -8   3 -11    1.04    2.89
   8  -3  12  120.54    4.27
  -8   3 -12  109.57    5.31
   8  -3  13   -0.46    1.73
  -8   3 -13    0.00    1.85
   8  -3  14   33.95    2.42
  -8   3 -14   29.67    2.42
   8  -3  15   19.05    2.89
  -8   3 -15   19.28    2.54
   8  -3  16   98.60    3.69
  -8   3 -16   92.14    4.16
   8  -3  17  305.74    7.62
  -8   3 -17  301.36    9.35
   8  -3  18   42.61    2.77
  -8   3 -18   43.18    3.69
   8  -3  19   16.63    2.08
  -8   3 -19   19.40    2.31
   8  -3  20  160.26    6.12
  -8   3 -20  168.57    6.12
   8  -3  21   88.33    4.04
  -8   3 -21   82.90    4.62
   8  -3  22    3.93    1.85
  -8   3 -22    3.23    2.42
   8  -3  23    5.08    2.54
  -8   3 -23    5.08    2.77
   8  -3  24   37.64    3.12
  -8   3 -24   33.83    3.93
   8  -3  25    3.81    2.08
  -8   3 -25    2.54    4.16
   8  -3  26  116.15    6.58
  -8   3 -26  112.34    5.66
   8  -3  27    0.12    1.96
  -8   3 -27    1.39    3.35
   8  -3  28   -2.54    7.51
  -8   3 -28    0.69    3.00
   8  -3  29   23.44    4.39
  -8   3 -29   31.75    3.81
   8  -3  30    2.77    4.39
  -8   3 -30   11.20    3.46
   8  -3  31   29.44    8.31
  -8   3 -31   21.36    3.58
   8  -3  32   64.66    9.12
  -8   3 -32   60.96    5.31
   8  -3  33   32.33    4.73
  -8   3 -33   30.48    4.85
   8  -3  34    8.20    4.85
  -8   3 -34   12.82    3.58
   8  -3  35    5.77    4.85
  -8   3 -35    3.35    3.69
   8  -3  36   23.44    5.43
  -8   3 -36   28.17    4.39
   8  -3  37   16.40    8.78
  -8   3 -37   12.47    4.96
   8  -3  38   -8.31   12.24
  -8   3 -38    3.93    4.27
   8  -3  39    1.50    5.08
  -8   3 -39    5.43    5.20
   8  -3  40    4.50    5.43
  -8   3 -40    9.24    5.43
   8  -3  41   14.66   13.74
  -8   3 -41   23.44    6.00
   8  -3  42   10.97    6.70
  -8   3 -42   18.01    5.08
   8  -3  43   49.76   16.86
  -8   3 -43   24.25    5.77
   8  -3  44    2.19   12.59
  -8   3 -44   -0.12    5.43
   8  -3  45   35.56   19.86
  -8   3 -45   22.28    6.70
   8  -3  46   60.04   18.47
  -8   3 -46   69.85    7.16
   8  -3  47    0.00   15.59
  -8   3 -47    1.50    5.66
   8  -3  48   31.98   11.55
  -8   3 -48   44.45   15.24
   8  -3  49    2.89   15.82
  -8   3 -49    0.81    9.58
  -8   3 -50    9.58    8.08
  -8   3 -51  100.11   10.74
  -8   3 -52   47.57    6.35
  -8   3 -53   18.24   16.05
  -8   3 -54   67.08   13.16
  -8   3 -55   12.35   23.90
  -8   3 -56    4.85   10.51
   8  -2   0   11.08    2.08
   8  -2   1  189.24    6.00
  -8   2  -1  189.36    7.04
   8  -2   2    9.01    1.62
  -8   2  -2    8.43    1.96
   8  -2   3  179.31    4.85
  -8   2  -3  180.47    6.47
   8  -2   4   67.31    3.58
  -8   2  -4   69.28    2.89
   8  -2   5  104.95    4.16
  -8   2  -5  106.46    4.04
   8  -2   6    2.66    1.62
  -8   2  -6    3.46    1.62
   8  -2   7  151.72    4.96
  -8   2  -7  150.91    5.08
   8  -2   8   25.52    2.31
  -8   2  -8   22.63    2.19
   8  -2   9    8.20    1.62
  -8   2  -9    9.70    1.96
   8  -2  10  209.68    6.35
  -8   2 -10  214.18    8.54
   8  -2  11    2.77    1.73
  -8   2 -11   -0.69    1.73
   8  -2  12   20.09    2.66
  -8   2 -12   17.90    2.31
   8  -2  13   13.74    2.42
  -8   2 -13   10.74    2.77
   8  -2  14    5.20    1.96
  -8   2 -14    4.04    1.96
   8  -2  15    3.69    1.73
  -8   2 -15    4.96    2.08
   8  -2  16  100.22    3.69
  -8   2 -16   95.60    5.43
   8  -2  17   11.20    2.19
  -8   2 -17    7.62    3.35
   8  -2  18    4.04    1.85
  -8   2 -18    5.20    2.08
   8  -2  19  180.35    5.20
  -8   2 -19  189.59    9.35
   8  -2  20   14.09    3.23
  -8   2 -20   14.09    2.54
   8  -2  21    3.46    1.96
  -8   2 -21    1.15    2.19
   8  -2  22    1.62    1.96
  -8   2 -22    1.62    2.19
   8  -2  23  145.02    7.27
  -8   2 -23  132.20    7.16
   8  -2  24    9.01    1.96
  -8   2 -24   10.85    2.77
   8  -2  25   17.09    2.77
  -8   2 -25   15.59    2.66
   8  -2  26   42.72    4.16
  -8   2 -26   39.26    3.81
   8  -2  27  178.50    7.04
  -8   2 -27  171.58    8.20
   8  -2  28   99.41    4.50
  -8   2 -28   91.91    6.12
   8  -2  29  142.13   15.01
  -8   2 -29  149.87    8.20
   8  -2  30   83.48    7.04
  -8   2 -30   89.94    5.08
   8  -2  31   38.91    5.77
  -8   2 -31   45.15    4.62
   8  -2  32    4.50    3.00
  -8   2 -32    6.23    4.16
   8  -2  33   90.06    9.01
  -8   2 -33   88.33    7.74
   8  -2  34    9.58    3.93
  -8   2 -34    9.35    3.46
   8  -2  35    1.73    5.08
  -8   2 -35    1.39    3.69
   8  -2  36  112.92    9.81
  -8   2 -36  113.15    7.85
   8  -2  37   -6.47   10.62
  -8   2 -37    5.31    3.81
   8  -2  38   14.20    7.74
  -8   2 -38    9.70    4.16
   8  -2  39    6.23   12.24
  -8   2 -39   -2.19    4.39
   8  -2  40    3.46   15.13
  -8   2 -40    9.81    5.20
   8  -2  41    4.16    8.78
  -8   2 -41    3.46    4.62
   8  -2  42   -2.89    5.20
  -8   2 -42    6.70    6.23
   8  -2  43    0.69    9.70
  -8   2 -43   10.16    5.43
   8  -2  44   -7.27   14.66
  -8   2 -44   -1.15    5.54
  -8   2 -45   -2.77    5.43
   8  -2  46   29.90   16.40
  -8   2 -46   24.13    6.23
  -8   2 -47   13.86    7.62
  -8   2 -48   73.66    7.27
   8  -2  49    5.77   16.86
  -8   2 -49   29.33    8.89
  -8   2 -50   39.95    9.35
  -8   2 -51   -1.96    9.12
  -8   2 -52   23.67   12.01
  -8   2 -53  173.77   14.78
  -8   2 -54    5.20    9.81
  -8   2 -55   -3.46   13.62
  -8   2 -56    2.19   12.12
  -8   2 -57    5.89   21.24
   8  -1   0  368.44   10.16
   8  -1   1  361.51   10.16
  -8   1  -1  352.16   12.01
   8  -1   2   37.64    2.19
  -8   1  -2   40.18    2.89
   8  -1   3  204.94    8.66
  -8   1  -3  200.21    7.39
   8  -1   4  262.91    7.51
  -8   1  -4  269.83    9.12
   8  -1   5  145.71    5.08
  -8   1  -5  144.90    4.73
   8  -1   6  117.42    4.85
  -8   1  -6  113.96    4.39
   8  -1   7  322.60    8.89
  -8   1  -7  303.32    9.93
   8  -1   8  280.69    7.27
  -8   1  -8  276.88    8.89
   8  -1   9   -0.92    1.85
  -8   1  -9    2.31    1.39
   8  -1  10  103.45    3.81
  -8   1 -10   93.52    5.77
   8  -1  11  107.50    4.39
  -8   1 -11  106.69    4.16
   8  -1  12   18.24    2.66
  -8   1 -12   16.28    1.85
   8  -1  13   17.20    1.73
  -8   1 -13   15.82    1.85
   8  -1  14  287.04    9.12
  -8   1 -14  285.08    7.97
   8  -1  15   10.28    1.73
  -8   1 -15    7.27    1.96
   8  -1  16  321.45   10.85
  -8   1 -16  319.60   10.39
   8  -1  17   31.06    3.12
  -8   1 -17   20.78    3.00
   8  -1  18   23.79    2.54
  -8   1 -18   22.52    2.66
   8  -1  19  330.22    9.24
  -8   1 -19  333.92    9.35
   8  -1  20   66.62    4.39
  -8   1 -20   75.74    4.85
   8  -1  21   14.09    2.89
  -8   1 -21   21.59    3.12
   8  -1  22   13.74    3.69
  -8   1 -22   12.82    2.66
   8  -1  23  172.96    6.81
  -8   1 -23  179.66    9.24
   8  -1  24  106.11    5.31
  -8   1 -24   87.06    6.93
   8  -1  25   63.73    3.93
  -8   1 -25   57.38    4.50
   8  -1  26   18.82    2.66
  -8   1 -26   22.40    3.35
   8  -1  27  149.75    8.08
  -8   1 -27  150.79    9.81
   8  -1  28   65.35    4.39
  -8   1 -28   68.58    4.04
   8  -1  29  234.27    9.12
  -8   1 -29  224.34   10.16
   8  -1  30  180.93   11.32
  -8   1 -30  192.01    6.81
   8  -1  31  119.62    6.70
  -8   1 -31  121.23    6.35
   8  -1  32   -0.69    3.93
  -8   1 -32    2.31    4.04
   8  -1  33   46.65   12.35
  -8   1 -33   66.85    5.89
   8  -1  34  369.36   17.32
  -8   1 -34  373.87   15.47
   8  -1  35   52.77    6.35
  -8   1 -35   55.19    4.85
   8  -1  36   29.79    6.47
  -8   1 -36   31.17    4.62
   8  -1  37    3.12    8.08
  -8   1 -37    0.23    3.81
   8  -1  38  148.48   20.09
  -8   1 -38  129.09    6.93
   8  -1  39   38.80   11.89
  -8   1 -39   28.87    4.62
   8  -1  40   57.73   10.62
  -8   1 -40   53.57    6.23
   8  -1  41   10.16   15.36
  -8   1 -41   -4.62    5.08
   8  -1  42   42.95   14.32
  -8   1 -42   50.69    5.66
   8  -1  43   45.49   16.16
  -8   1 -43   49.07    7.16
   8  -1  44   10.16   16.40
  -8   1 -44   19.05    5.08
  -8   1 -45   38.80    5.66
   8  -1  46   18.01   18.01
  -8   1 -46   10.39    5.77
   8  -1  47   20.09   18.94
  -8   1 -47    7.27    5.31
  -8   1 -48   32.33   14.20
   8  -1  49   25.98   22.05
  -8   1 -49   12.82    6.35
  -8   1 -50   43.07   11.43
   8  -1  51   -3.12   17.09
  -8   1 -51   -1.39    8.20
  -8   1 -52    7.51   10.74
  -8   1 -53  280.69   17.55
  -8   1 -54   93.18    9.24
  -8   1 -55   -1.27    8.20
  -8   1 -56   42.84   16.40
   8   0   0 1378.27   29.67
   8   0   1   -0.81    1.50
  -8   0  -1   -1.15    1.39
   8   0   2 1399.17   28.75
  -8   0  -2 1416.83   35.22
   8   0   3   -0.46    1.39
  -8   0  -3   -1.62    1.50
   8   0   4   59.46    4.16
  -8   0  -4   60.62    4.50
   8   0   5   -0.46    1.62
  -8   0  -5    0.12    1.85
   8   0   6  294.77    8.20
  -8   0  -6  290.62    9.93
   8   0   7   -1.15    1.73
  -8   0  -7   -1.39    1.27
   8   0   8  748.54   19.63
  -8   0  -8  707.32   20.78
   8   0   9    1.04    1.85
  -8   0  -9   -0.58    1.96
   8   0  10   84.17    3.81
  -8   0 -10   80.13    3.69
   8   0  11    0.00    1.62
  -8   0 -11    0.12    1.39
   8   0  12   87.29    3.35
  -8   0 -12   82.79    3.81
   8   0  13    2.54    2.08
  -8   0 -13   -1.04    1.50
   8   0  14  790.91   20.55
  -8   0 -14  767.01   25.06
   8   0  15   -0.69    1.73
  -8   0 -15   -0.69    1.96
   8   0  16  188.78    6.81
  -8   0 -16  177.93    6.47
   8   0  17   -0.46    2.54
  -8   0 -17   -0.81    1.62
   8   0  18   18.13    2.66
  -8   0 -18   18.36    2.66
   8   0  19   -0.58    1.96
  -8   0 -19    1.15    2.19
   8   0  20  275.72    8.20
  -8   0 -20  259.21    9.58
   8   0  21   -0.23    2.08
  -8   0 -21    0.81    2.42
   8   0  22    0.12    1.96
  -8   0 -22   -0.35    3.12
   8   0  23   -1.15    2.66
  -8   0 -23   -0.58    2.08
   8   0  24   66.04    4.39
  -8   0 -24   68.82    6.47
   8   0  25    2.08    2.08
  -8   0 -25   -1.04    2.42
   8   0  26  274.34    9.93
  -8   0 -26  265.68   13.51
   8   0  27    2.89    3.12
  -8   0 -27   -1.50    3.00
   8   0  28    2.19    3.58
  -8   0 -28   -0.81    2.31
   8   0  29    0.58    3.35
  -8   0 -29   -0.23    2.66
   8   0  30   58.08    4.27
  -8   0 -30   50.46    5.20
   8   0  31   -0.69    7.04
  -8   0 -31   -2.77    3.23
   8   0  32 1565.20   65.81
  -8   0 -32 1473.41   33.25
   8   0  33    2.31    4.16
  -8   0 -33   -3.12    3.93
   8   0  34   10.05   10.85
  -8   0 -34   22.86    3.81
   8   0  35   -0.46    3.35
  -8   0 -35   -0.92    3.46
   8   0  36  242.82    9.81
  -8   0 -36  261.17    9.93
   8   0  37   -3.00    6.23
  -8   0 -37    1.62    3.58
   8   0  38   67.55    7.16
  -8   0 -38   61.89    4.62
   8   0  39   -8.20    6.12
  -8   0 -39    0.69    4.04
   8   0  40  125.28   10.85
  -8   0 -40  109.11    6.93
   8   0  41    6.47    8.31
  -8   0 -41   -0.23    5.77
  -8   0 -42   89.60    6.00
  -8   0 -43   -2.89    3.81
  -8   0 -44   79.44    8.54
  -8   0 -45   -0.23    3.35
  -8   0 -46    5.89    5.77
  -8   0 -47   -1.39    6.23
  -8   0 -48   -3.81    6.35
  -8   0 -49    6.35    7.51
   8   0  50   86.83   23.21
  -8   0 -50   78.75   10.05
  -8   0 -51   -2.89    8.31
  -8   0 -52    2.66    6.70
  -8   0 -53   -1.15    8.31
  -8   0 -54  453.77   29.33
  -8   0 -55    5.77   10.85
  -8   0 -56   37.76   12.59
   8   1   0  403.77   11.20
   8   1   1  358.05   10.74
  -8  -1  -1  376.17    9.24
   8   1   2   44.80    2.89
  -8  -1  -2   40.76    2.42
   8   1   3  208.29    7.85
  -8  -1  -3  207.83    6.70
   8   1   4  267.41    8.43
  -8  -1  -4  270.53    8.31
   8   1   5  150.68    6.47
  -8  -1  -5  143.40    4.96
   8   1   6  119.16    4.39
  -8  -1  -6  113.85    5.77
   8   1   7  314.86    9.93
  -8  -1  -7  322.25   10.39
   8   1   8  279.42    8.20
  -8  -1  -8  276.18    9.58
   8   1   9    2.77    1.73
  -8  -1  -9    1.62    1.62
   8   1  10  102.07    6.12
  -8  -1 -10  100.68    4.04
   8   1  11  105.99    4.39
  -8  -1 -11   99.53    3.93
   8   1  12   16.28    2.31
  -8  -1 -12   15.47    2.19
   8   1  13   12.12    3.12
  -8  -1 -13   19.17    2.08
   8   1  14  282.42    8.31
  -8  -1 -14  265.10    8.54
   8   1  15   11.20    1.85
  -8  -1 -15    9.24    1.73
   8   1  16  307.71   12.47
  -8  -1 -16  325.37    9.35
   8   1  17   28.17    2.42
  -8  -1 -17   24.94    2.42
   8   1  18   24.71    3.93
  -8  -1 -18   24.13    3.35
   8   1  19  347.89   11.08
  -8  -1 -19  357.59   19.86
   8   1  20   76.20    3.69
  -8  -1 -20   77.13    5.08
   8   1  21   17.55    2.77
  -8  -1 -21   20.21    3.69
   8   1  22   13.39    2.54
  -8  -1 -22   13.74    2.08
   8   1  23  178.85    6.81
  -8  -1 -23  171.46    8.20
   8   1  24  105.65    6.23
  -8  -1 -24  102.53    5.31
   8   1  25   62.12    4.62
  -8  -1 -25   63.16    6.00
   8   1  26   25.98    6.70
  -8  -1 -26   22.28    3.12
   8   1  27  142.02    8.78
  -8  -1 -27  153.33    6.47
   8   1  28   75.28    5.43
  -8  -1 -28   65.58    4.50
   8   1  29  233.35    8.89
  -8  -1 -29  224.57    9.35
   8   1  30  212.22   12.24
  -8  -1 -30  197.32    7.62
  -8  -1 -31  118.58    6.00
   8   1  32    3.23    3.46
  -8  -1 -32    0.92    3.69
   8   1  33   61.19    4.96
  -8  -1 -33   62.58    4.62
   8   1  34  373.75   12.01
  -8  -1 -34  384.14   12.59
   8   1  35   49.42    6.23
  -8  -1 -35   51.96    5.66
   8   1  36   22.52    4.62
  -8  -1 -36   35.68    4.85
   8   1  37    1.50    9.70
  -8  -1 -37    2.54    3.46
  -8  -1 -38  137.86    7.04
   8   1  39   23.90   10.85
  -8  -1 -39   32.79    7.62
   8   1  40   53.00   16.05
  -8  -1 -40   44.57    4.73
   8   1  41    2.31    8.20
  -8  -1 -41   -1.73    4.96
   8   1  42   68.24   18.01
  -8  -1 -42   62.93    6.93
  -8  -1 -43   51.15    6.70
  -8  -1 -44   18.47    5.77
   8   1  45   60.62   10.85
  -8  -1 -45   48.03    8.31
   8   1  46   25.06   18.01
  -8  -1 -46    9.47    7.62
   8   1  47   -1.62   16.74
  -8  -1 -47    7.74    6.23
  -8  -1 -48   24.36    9.24
  -8  -1 -49   16.51    7.51
  -8  -1 -50   39.60    7.51
  -8  -1 -51    2.54    6.93
  -8  -1 -52   -1.96    7.74
   8   1  53  299.51   41.45
  -8  -1 -53  295.24   15.36
  -8  -1 -54  117.54   14.09
  -8  -1 -55   10.28   13.51
  -8  -1 -56   32.33   10.62
   8   2   0   10.97    1.50
   8   2   1  191.20    5.31
  -8  -2  -1  193.75    6.81
   8   2   2   12.82    1.85
  -8  -2  -2    9.81    1.50
   8   2   3  179.20    6.00
  -8  -2  -3  182.89    6.81
   8   2   4   64.66    3.69
  -8  -2  -4   68.12    3.35
   8   2   5  107.03    4.04
  -8  -2  -5  110.96    4.73
   8   2   6    3.00    1.50
  -8  -2  -6    4.39    1.39
   8   2   7  147.56    4.96
  -8  -2  -7  153.22    5.89
   8   2   8   21.94    2.19
  -8  -2  -8   22.98    2.54
   8   2   9   11.08    3.00
  -8  -2  -9    9.01    1.73
   8   2  10  202.40    6.58
  -8  -2 -10  206.91    8.31
   8   2  11   -0.35    1.62
  -8  -2 -11   -1.15    1.62
   8   2  12   16.86    2.08
  -8  -2 -12   14.89    1.85
   8   2  13   14.43    2.31
  -8  -2 -13   15.01    1.96
   8   2  14    7.27    1.73
  -8  -2 -14    4.96    1.85
   8   2  15    3.46    2.31
  -8  -2 -15    5.54    2.66
   8   2  16   99.18    4.96
  -8  -2 -16   96.06    4.27
   8   2  17   10.28    1.96
  -8  -2 -17    7.85    1.96
   8   2  18    3.00    2.89
  -8  -2 -18    3.46    1.73
   8   2  19  193.51    7.16
  -8  -2 -19  182.31    7.51
   8   2  20   12.47    2.19
  -8  -2 -20   14.55    2.08
   8   2  21    2.08    2.19
  -8  -2 -21    0.46    1.73
   8   2  22    1.15    2.31
  -8  -2 -22   -0.46    1.73
   8   2  23  139.71    6.70
  -8  -2 -23  135.67    5.08
   8   2  24   14.32    3.12
  -8  -2 -24    8.78    2.77
   8   2  25   18.70    2.66
  -8  -2 -25   14.78    3.12
   8   2  26   34.41    3.93
  -8  -2 -26   42.49    2.77
   8   2  27  161.53    7.51
  -8  -2 -27  164.53    6.23
   8   2  28  112.69    7.85
  -8  -2 -28  101.72    4.96
   8   2  29  169.38   11.20
  -8  -2 -29  161.76    7.62
   8   2  30   87.52    5.43
  -8  -2 -30   88.79    5.08
   8   2  31   45.61    3.35
  -8  -2 -31   43.07    5.08
   8   2  32    6.47    3.58
  -8  -2 -32   10.51    4.27
   8   2  33   89.48    5.08
  -8  -2 -33   90.29    6.23
   8   2  34    5.43    4.27
  -8  -2 -34    5.89    3.35
   8   2  35    4.16    5.43
  -8  -2 -35   -2.31    3.46
   8   2  36  113.38    7.27
  -8  -2 -36  106.80    6.00
   8   2  37    2.31    9.58
  -8  -2 -37    1.15    4.39
   8   2  38   14.78    9.47
  -8  -2 -38   11.08    6.35
   8   2  39    5.43    7.62
  -8  -2 -39    4.27    5.20
  -8  -2 -40    2.42    6.35
   8   2  41   16.86   15.47
  -8  -2 -41    8.89    6.00
   8   2  42    7.51    8.54
  -8  -2 -42    0.81    4.96
   8   2  43   19.97   19.05
  -8  -2 -43    5.54    5.43
   8   2  44   -3.58    8.54
  -8  -2 -44    0.69   12.01
   8   2  45   -6.00   17.78
  -8  -2 -45   -0.12    5.66
  -8  -2 -46   34.52    7.74
   8   2  47   21.36   18.01
  -8  -2 -47   13.16    9.12
   8   2  48   70.20   16.51
  -8  -2 -48   70.78    9.01
  -8  -2 -49   27.02    7.74
   8   2  50   43.64   21.13
  -8  -2 -50   50.34    9.81
   8   2  51    6.12   21.24
  -8  -2 -51    4.85   10.97
   8   2  52   29.10   22.75
  -8  -2 -52   29.33    8.08
  -8  -2 -53  202.40   14.32
  -8  -2 -54   -2.89    7.74
  -8  -2 -55    3.46    9.70
  -8  -2 -56   14.66   12.47
   8   3   0    4.96    1.96
   8   3   1    9.01    1.62
  -8  -3  -1    8.66    1.62
   8   3   2   36.37    2.31
  -8  -3  -2   34.29    3.81
   8   3   3    2.66    1.73
  -8  -3  -3    1.27    1.85
   8   3   4  121.23    4.39
  -8  -3  -4  120.77    4.27
   8   3   5   79.32    3.46
  -8  -3  -5   80.36    3.35
   8   3   6   71.93    3.58
  -8  -3  -6   66.97    3.46
   8   3   7   81.05    3.81
  -8  -3  -7   81.40    3.58
   8   3   8    4.39    2.31
  -8  -3  -8    5.89    1.85
   8   3   9   48.61    5.31
  -8  -3  -9   46.07    2.54
   8   3  10    4.73    2.08
  -8  -3 -10    5.77    1.73
   8   3  11    1.27    1.50
  -8  -3 -11    3.23    1.96
   8   3  12  106.34    5.31
  -8  -3 -12  111.88    4.50
   8   3  13    1.73    2.08
  -8  -3 -13    0.58    1.62
   8   3  14   28.98    2.77
  -8  -3 -14   35.56    2.54
   8   3  15   19.51    2.31
  -8  -3 -15   19.74    2.42
   8   3  16  100.68    4.73
  -8  -3 -16  103.11    4.50
   8   3  17  307.82    9.93
  -8  -3 -17  320.06    9.47
   8   3  18   42.49    3.93
  -8  -3 -18   46.76    2.77
   8   3  19   17.67    2.89
  -8  -3 -19   15.82    2.08
   8   3  20  169.84    6.23
  -8  -3 -20  159.68    6.00
   8   3  21   97.22    6.93
  -8  -3 -21   95.49    4.04
   8   3  22    3.12    2.19
  -8  -3 -22    4.62    1.96
   8   3  23    9.35    3.00
  -8  -3 -23    4.16    1.85
   8   3  24   35.22    3.23
  -8  -3 -24   37.87    3.35
   8   3  25    1.39    2.54
  -8  -3 -25    3.35    2.89
   8   3  26  115.12    5.31
  -8  -3 -26  123.66    6.00
   8   3  27    1.27    2.54
  -8  -3 -27    1.27    2.89
   8   3  28    1.27    2.77
  -8  -3 -28    1.15    2.08
   8   3  29   37.76    5.89
  -8  -3 -29   33.25    3.81
   8   3  30    8.20    3.00
  -8  -3 -30    7.51    3.58
   8   3  31   17.78    5.20
  -8  -3 -31   25.98    2.89
   8   3  32   63.27    5.31
  -8  -3 -32   59.00    4.85
   8   3  33   28.17    4.62
  -8  -3 -33   28.06    6.12
   8   3  34    9.47    5.77
  -8  -3 -34    8.78    3.46
   8   3  35    7.74    5.08
  -8  -3 -35   13.62    5.08
   8   3  36   25.86    5.08
  -8  -3 -36   30.48    4.62
   8   3  37   19.05    5.43
  -8  -3 -37   23.09    4.96
   8   3  38   -2.89    5.89
  -8  -3 -38    3.58    3.93
   8   3  39    7.85    4.50
  -8  -3 -39    7.85    4.85
   8   3  40   19.40   15.59
  -8  -3 -40    9.70    5.54
   8   3  41   24.94   15.93
  -8  -3 -41   30.83    7.16
   8   3  42   14.20    8.78
  -8  -3 -42   18.36    5.43
  -8  -3 -43   34.41    6.58
   8   3  44    4.50   15.47
  -8  -3 -44    0.35    6.23
   8   3  45   39.14   14.78
  -8  -3 -45   23.09    6.93
  -8  -3 -46   68.47    9.35
   8   3  47   -0.81   10.62
  -8  -3 -47    8.54   10.39
  -8  -3 -48   32.21    8.78
   8   3  49    0.81   22.17
  -8  -3 -49    5.08    9.47
  -8  -3 -50    2.42    8.08
  -8  -3 -51   91.45   15.24
   8   3  52   98.49   30.14
  -8  -3 -52   77.94   10.28
  -8  -3 -53   27.83    8.54
  -8  -3 -54   59.23    9.24
  -8  -3 -55    0.69    9.01
   8   4   0   16.51    2.08
   8   4   1   79.09    3.46
  -8  -4  -1   85.79    3.69
   8   4   2   15.82    2.08
  -8  -4  -2   14.89    1.85
   8   4   3   77.01    3.46
  -8  -4  -3   76.67    2.89
   8   4   4   26.21    2.31
  -8  -4  -4   24.94    2.31
   8   4   5  357.01    9.58
  -8  -4  -5  355.05    9.58
   8   4   6   75.28    3.23
  -8  -4  -6   74.70    3.58
   8   4   7  464.73   15.01
  -8  -4  -7  466.93   12.12
   8   4   8    5.89    2.42
  -8  -4  -8    4.04    1.62
   8   4   9  123.66    6.00
  -8  -4  -9  125.05    4.96
   8   4  10    1.96    1.73
  -8  -4 -10    1.85    1.85
   8   4  11   13.97    2.42
  -8  -4 -11   11.89    1.85
   8   4  12  124.24    4.39
  -8  -4 -12  126.55    5.20
   8   4  13   78.28    4.16
  -8  -4 -13   83.94    5.08
   8   4  14    5.54    2.31
  -8  -4 -14    5.20    2.08
   8   4  15  239.93    8.20
  -8  -4 -15  231.62    8.20
   8   4  16    7.16    2.77
  -8  -4 -16    5.77    2.08
   8   4  17   16.97    2.54
  -8  -4 -17   19.97    2.31
   8   4  18   64.66    4.04
  -8  -4 -18   59.12    3.12
   8   4  19  231.04    7.27
  -8  -4 -19  234.85    7.62
   8   4  20  213.49    6.70
  -8  -4 -20  213.26    8.20
   8   4  21   27.13    3.12
  -8  -4 -21   26.90    2.54
   8   4  22  195.02    8.54
  -8  -4 -22  192.36    6.47
   8   4  23   -2.66    2.89
  -8  -4 -23   -1.04    2.66
   8   4  24  146.52    5.54
  -8  -4 -24  138.67    6.00
   8   4  25   69.05    4.16
  -8  -4 -25   68.35    5.31
   8   4  26    2.08    2.66
  -8  -4 -26    0.23    2.19
   8   4  27  233.81    8.54
  -8  -4 -27  221.23    7.62
   8   4  28    1.50    4.04
  -8  -4 -28    2.08    2.42
   8   4  29  102.88   13.16
  -8  -4 -29   94.45    4.85
   8   4  30    7.16    2.77
  -8  -4 -30    6.47    3.46
   8   4  31   30.25    3.35
  -8  -4 -31   30.14    4.73
   8   4  32   19.86    5.08
  -8  -4 -32   18.94    3.23
   8   4  33   88.44    9.47
  -8  -4 -33   96.30    6.00
   8   4  34   39.37    5.66
  -8  -4 -34   30.60    3.69
   8   4  35   48.96    5.77
  -8  -4 -35   43.64    4.04
   8   4  36    5.08   11.66
  -8  -4 -36   -2.77    4.16
   8   4  37   -0.12    4.73
  -8  -4 -37    2.19    4.50
   8   4  38   -4.50   12.01
  -8  -4 -38   -2.08    3.81
   8   4  39   70.66    9.81
  -8  -4 -39   69.51    9.24
   8   4  40   -1.27   14.55
  -8  -4 -40   -6.47    6.70
   8   4  41   77.94    7.16
  -8  -4 -41  110.27   10.51
   8   4  42   20.32   14.20
  -8  -4 -42   18.01    6.23
   8   4  43   19.97    9.47
  -8  -4 -43   10.16    6.93
  -8  -4 -44   44.80    7.74
  -8  -4 -45    6.35    7.04
   8   4  46   32.56   10.05
  -8  -4 -46   35.45   15.82
   8   4  47   17.90   10.74
  -8  -4 -47   21.24    8.66
  -8  -4 -48    3.12    8.78
  -8  -4 -49   76.78    9.01
   8   4  50   22.86   22.28
  -8  -4 -50    6.81    9.70
  -8  -4 -51    1.04    7.39
   8   4  52  148.60   24.36
  -8  -4 -52  171.11   14.09
  -8  -4 -53   39.49   11.89
   8   4  54    0.12   24.36
  -8  -4 -54   18.82   12.82
  -8  -4 -55    9.35   10.51
   8   5   0   16.74    2.19
   8   5   1    8.08    1.96
  -8  -5  -1    8.78    2.54
   8   5   2   -0.23    1.73
  -8  -5  -2   -1.96    1.96
   8   5   3   52.88    3.35
  -8  -5  -3   51.84    3.12
   8   5   4  161.88    5.54
  -8  -5  -4  160.49    5.66
   8   5   5   14.09    1.96
  -8  -5  -5   13.97    2.19
   8   5   6    3.12    1.85
  -8  -5  -6    2.19    1.96
   8   5   7    9.47    2.66
  -8  -5  -7    9.81    2.08
   8   5   8    4.27    2.19
  -8  -5  -8    5.66    1.85
   8   5   9   39.72    3.46
  -8  -5  -9   33.37    2.66
   8   5  10    1.39    2.19
  -8  -5 -10   -0.35    2.54
   8   5  11   82.56    4.04
  -8  -5 -11   88.67    4.50
   8   5  12    0.23    1.96
  -8  -5 -12    1.96    1.62
   8   5  13    9.01    2.08
  -8  -5 -13    7.04    2.08
   8   5  14   17.67    2.89
  -8  -5 -14   19.63    2.54
   8   5  15   12.24    2.54
  -8  -5 -15   10.51    2.54
   8   5  16  181.28    7.85
  -8  -5 -16  186.70    6.35
   8   5  17   10.16    2.54
  -8  -5 -17    8.89    2.31
   8   5  18   47.80    3.58
  -8  -5 -18   41.34    3.46
   8   5  19  107.26    5.08
  -8  -5 -19  113.38    5.31
   8   5  20    8.31    2.77
  -8  -5 -20    6.35    2.19
   8   5  21  152.76    7.04
  -8  -5 -21  155.87    5.66
   8   5  22  175.04    8.43
  -8  -5 -22  158.53    6.12
   8   5  23    2.66    2.54
  -8  -5 -23    1.73    2.89
   8   5  24    2.42    3.23
  -8  -5 -24    4.16    2.77
   8   5  25   38.56    3.93
  -8  -5 -25   41.45    3.93
   8   5  26   10.39    3.81
  -8  -5 -26    4.96    3.00
   8   5  27   43.76    3.69
  -8  -5 -27   42.14    4.39
   8   5  28   14.43    3.81
  -8  -5 -28   19.97    4.39
   8   5  29   -0.35    3.93
  -8  -5 -29    3.00    3.12
   8   5  30   32.91    6.23
  -8  -5 -30   36.95    4.73
   8   5  31    8.43    4.39
  -8  -5 -31    7.97    3.35
   8   5  32   33.71    3.35
  -8  -5 -32   42.03    7.85
   8   5  33   91.91    8.08
  -8  -5 -33   95.26    6.23
   8   5  34   24.94    5.54
  -8  -5 -34   22.28    3.69
   8   5  35   -2.31    7.04
  -8  -5 -35    7.16    4.16
   8   5  36   23.32    7.51
  -8  -5 -36   20.78    5.77
   8   5  37   18.36    6.00
  -8  -5 -37   28.87    5.31
   8   5  38   41.91    7.04
  -8  -5 -38   43.76    6.00
   8   5  39   26.44    7.39
  -8  -5 -39   37.06    4.73
   8   5  40   10.62    8.66
  -8  -5 -40    9.58    5.08
   8   5  41    1.62    8.66
  -8  -5 -41    1.39    4.50
   8   5  42   78.98   12.12
  -8  -5 -42   75.40   10.51
   8   5  43    3.58    6.47
  -8  -5 -43    4.39    7.97
   8   5  44   29.56   19.74
  -8  -5 -44   21.48    8.78
   8   5  45  -12.35   19.63
  -8  -5 -45   17.90    8.54
   8   5  46   -0.92   10.85
  -8  -5 -46    9.47   14.32
   8   5  47   13.97   11.08
  -8  -5 -47    3.69   10.85
   8   5  48    9.70   23.21
  -8  -5 -48    8.78    8.31
  -8  -5 -49   21.48    8.20
  -8  -5 -50    0.69   10.28
  -8  -5 -51    7.39    8.08
   8   5  52   10.51   25.98
  -8  -5 -52   25.75   11.43
  -8  -5 -53   53.92   10.74
   8   5  54   -5.89   22.86
  -8  -5 -54    5.89   12.01
  -8  -5 -55    2.66   16.97
  -8  -5 -56    7.04   19.40
   8   6   0    6.70    2.08
   8   6   1    0.46    1.73
  -8  -6  -1    0.46    2.08
   8   6   2   84.40    3.69
  -8  -6  -2   84.98    3.35
   8   6   3   12.70    2.54
  -8  -6  -3   18.94    2.42
   8   6   4   50.00    3.81
  -8  -6  -4   49.42    3.35
   8   6   5    7.85    2.31
  -8  -6  -5    7.62    2.08
   8   6   6    2.54    2.42
  -8  -6  -6    6.70    2.08
   8   6   7    2.66    3.35
  -8  -6  -7    1.62    2.08
   8   6   8    3.81    2.08
  -8  -6  -8   -0.81    2.31
   8   6   9   61.08    4.16
  -8  -6  -9   56.58    2.89
   8   6  10    1.39    2.08
  -8  -6 -10    3.23    2.08
   8   6  11   28.52    3.46
  -8  -6 -11   26.33    3.12
   8   6  12   17.20    2.66
  -8  -6 -12   17.20    3.23
   8   6  13    4.04    2.54
  -8  -6 -13   -1.96    2.19
   8   6  14    4.04    2.42
  -8  -6 -14    0.81    2.08
   8   6  15    2.54    2.08
  -8  -6 -15    0.23    1.96
   8   6  16    4.39    2.42
  -8  -6 -16    4.27    2.19
   8   6  17  107.15    5.08
  -8  -6 -17  106.46    4.73
   8   6  18  116.50    6.70
  -8  -6 -18  107.15    7.62
   8   6  19   22.86    4.27
  -8  -6 -19   29.90    3.58
   8   6  20  244.78   10.05
  -8  -6 -20  240.16    7.74
   8   6  21   93.18    5.20
  -8  -6 -21   84.86    4.62
   8   6  22    3.69    3.12
  -8  -6 -22    7.85    2.89
   8   6  23    1.85    3.00
  -8  -6 -23   -1.50    2.66
   8   6  24   36.49    3.93
  -8  -6 -24   35.68    4.16
   8   6  25    8.66    2.89
  -8  -6 -25    5.08    3.58
   8   6  26   13.39    3.93
  -8  -6 -26   12.93    3.12
   8   6  27    3.46    6.70
  -8  -6 -27    4.96    3.00
   8   6  28    3.23    3.23
  -8  -6 -28    2.42    3.35
   8   6  29   22.28    4.85
  -8  -6 -29   21.82    4.73
   8   6  30   23.79    5.31
  -8  -6 -30   16.86    3.93
   8   6  31   41.34    4.04
  -8  -6 -31   48.84    4.73
   8   6  32   20.67    5.31
  -8  -6 -32   17.32    4.16
   8   6  33   -0.69    5.66
  -8  -6 -33    0.46    3.81
   8   6  34   28.87    6.35
  -8  -6 -34   34.98    5.31
   8   6  35   26.44    8.08
  -8  -6 -35   14.78    4.96
   8   6  36   14.66    6.12
  -8  -6 -36   23.21    4.62
   8   6  37    8.43    6.23
  -8  -6 -37   13.97    4.62
   8   6  38   10.97    7.27
  -8  -6 -38    8.08    4.73
   8   6  39    9.24    6.00
  -8  -6 -39   -2.42    4.39
   8   6  40   76.90   11.20
  -8  -6 -40   70.55    7.04
   8   6  41   22.86   11.55
  -8  -6 -41   29.33    5.20
   8   6  42    6.58    8.08
  -8  -6 -42   13.39    6.23
   8   6  43   16.05    7.27
  -8  -6 -43   18.36    7.39
   8   6  44   -3.58    7.51
  -8  -6 -44    6.81    6.58
   8   6  45   -3.93   21.82
  -8  -6 -45    8.78    5.43
   8   6  46    5.20   22.52
  -8  -6 -46    0.23   10.39
   8   6  47   -0.69   19.86
  -8  -6 -47    2.42    9.93
   8   6  48   -3.46   22.28
  -8  -6 -48    3.12   11.66
   8   6  49    8.08   25.75
  -8  -6 -49    6.93   14.66
   8   6  50   18.94   21.48
  -8  -6 -50   -3.00   10.39
   8   6  51   52.19   27.13
  -8  -6 -51   60.04   13.39
   8   6  52    0.81   24.82
  -8  -6 -52   -1.27    7.74
  -8  -6 -53   18.36   12.70
  -8  -6 -54   -1.27   12.47
   8   6  55   35.79   28.98
  -8  -6 -55   41.91   21.24
  -8  -6 -56   11.89   26.90
   8   7   0    0.69    2.08
   8   7   1    3.69    2.19
  -8  -7  -1    3.81    1.85
   8   7   2  111.07    4.85
  -8  -7  -2  115.12    4.62
   8   7   3    0.92    2.19
  -8  -7  -3   -1.04    2.42
   8   7   4    9.47    2.31
  -8  -7  -4    8.78    2.31
   8   7   5   38.45    3.46
  -8  -7  -5   34.41    2.54
   8   7   6   14.78    3.69
  -8  -7  -6   15.59    2.54
   8   7   7   27.83    2.77
  -8  -7  -7   29.44    2.77
   8   7   8   19.40    4.16
  -8  -7  -8   21.01    2.54
   8   7   9   36.83    2.89
  -8  -7  -9   37.29    3.12
   8   7  10    1.62    2.54
  -8  -7 -10    2.42    2.54
   8   7  11   75.86    4.62
  -8  -7 -11   78.75    3.93
   8   7  12    9.01    2.77
  -8  -7 -12   11.89    2.42
   8   7  13   92.60    5.20
  -8  -7 -13   93.87    5.66
   8   7  14    3.58    2.77
  -8  -7 -14    5.31    2.77
   8   7  15   17.90    3.00
  -8  -7 -15   17.55    2.77
   8   7  16   56.46    3.12
  -8  -7 -16   61.89    4.62
   8   7  17    2.19    2.77
  -8  -7 -17    3.00    2.42
   8   7  18   48.49    4.27
  -8  -7 -18   48.84    3.69
   8   7  19   13.74    2.89
  -8  -7 -19   11.55    2.66
   8   7  20   69.28    4.85
  -8  -7 -20   61.77    4.39
   8   7  21   16.40    3.35
  -8  -7 -21   18.01    3.35
   8   7  22   83.02    5.08
  -8  -7 -22   83.02    4.16
   8   7  23    1.39    4.16
  -8  -7 -23    1.73    2.77
   8   7  24   54.38    4.39
  -8  -7 -24   64.43    4.27
   8   7  25   38.91    4.85
  -8  -7 -25   48.61    4.50
   8   7  26    1.50    7.51
  -8  -7 -26    2.19    3.81
   8   7  27   33.14    4.16
  -8  -7 -27   31.29    3.93
   8   7  28    7.04    4.27
  -8  -7 -28   10.39    3.23
   8   7  29   14.43    4.04
  -8  -7 -29   18.01    4.04
   8   7  30   -3.58    5.54
  -8  -7 -30    0.69    4.16
   8   7  31   44.22    4.50
  -8  -7 -31   46.88    6.12
   8   7  32   -1.04    5.31
  -8  -7 -32    3.35    3.93
   8   7  33   46.53    7.27
  -8  -7 -33   42.84    8.08
   8   7  34    2.54    5.77
  -8  -7 -34    4.16    4.16
   8   7  35   40.18   11.32
  -8  -7 -35   35.33    5.54
   8   7  36   26.67    7.62
  -8  -7 -36   24.25    5.31
   8   7  37   21.13    9.24
  -8  -7 -37   15.59    5.08
   8   7  38   15.93    7.74
  -8  -7 -38   16.74    5.66
   8   7  39   38.91    8.08
  -8  -7 -39   35.33    8.43
   8   7  40   -1.50   14.55
  -8  -7 -40    9.93    5.54
   8   7  41    6.12    9.58
  -8  -7 -41   13.74    6.58
   8   7  42    5.66    7.97
  -8  -7 -42    1.62   10.74
  -8  -7 -43    3.81    8.20
   8   7  44  -16.40   16.16
  -8  -7 -44   -3.58    5.77
   8   7  45   11.20    8.54
  -8  -7 -45   14.20    8.31
   8   7  46   11.20   10.51
  -8  -7 -46   13.97   11.78
   8   7  47    7.85    9.58
  -8  -7 -47   15.47   11.20
   8   7  48   -1.73   10.05
  -8  -7 -48   24.36    8.89
   8   7  49    5.20   15.01
  -8  -7 -49   -2.31   10.39
  -8  -7 -50   12.59   15.36
  -8  -7 -51    6.47   13.16
  -8  -7 -52   10.05   13.86
  -8  -7 -53    1.50   15.01
  -8  -7 -54    3.00   16.97
  -8  -7 -56    7.62   24.94
   8   8   0  538.63   17.32
   8   8   1    1.50    3.81
  -8  -8  -1   -3.12    2.42
   8   8   2   13.86    2.77
  -8  -8  -2   11.08    2.77
   8   8   3   -0.23    2.31
  -8  -8  -3    2.08    2.54
   8   8   4   17.32    2.77
  -8  -8  -4   21.59    3.00
   8   8   5    0.81    3.23
  -8  -8  -5   -1.62    2.42
   8   8   6  137.17    5.43
  -8  -8  -6  157.26    5.89
   8   8   7    0.46    2.54
  -8  -8  -7   -1.62    2.66
   8   8   8   37.06    3.69
  -8  -8  -8   40.99    3.46
   8   8   9    0.00    2.54
  -8  -8  -9   -3.00    3.12
   8   8  10   32.21    3.46
  -8  -8 -10   35.68    3.58
   8   8  11   -0.35    3.23
  -8  -8 -11   -0.69    4.16
   8   8  12  147.10    5.89
  -8  -8 -12  151.14    6.00
   8   8  13   -1.50    2.42
  -8  -8 -13    0.81    2.66
   8   8  14   16.05    2.77
  -8  -8 -14    9.93    3.00
   8   8  15   -1.85    2.89
  -8  -8 -15    1.96    2.77
   8   8  16   58.42    4.04
  -8  -8 -16   75.17    4.73
   8   8  17   -2.08    4.96
  -8  -8 -17   -0.92    2.66
   8   8  18  640.01   18.36
  -8  -8 -18  661.60   14.55
   8   8  19    1.96    4.16
  -8  -8 -19   -2.08    3.00
   8   8  20    6.70    3.12
  -8  -8 -20    5.89    2.89
   8   8  21    3.00    3.35
  -8  -8 -21   -0.35    3.00
   8   8  22  140.40    5.89
  -8  -8 -22  120.43    7.27
   8   8  23    0.35    3.12
  -8  -8 -23    3.35    2.77
   8   8  24   10.74    4.27
  -8  -8 -24   11.43    4.16
   8   8  25   -0.58    3.46
  -8  -8 -25    0.58    3.69
   8   8  26   25.06    3.69
  -8  -8 -26   28.29    4.27
   8   8  27   -1.15    4.16
  -8  -8 -27   -2.08    3.46
   8   8  28    4.62    3.81
  -8  -8 -28    2.42    3.93
   8   8  29    1.62    3.69
  -8  -8 -29    8.31    5.43
   8   8  30    0.23    4.27
  -8  -8 -30    3.81    5.31
   8   8  31   -5.77    5.43
  -8  -8 -31    1.85    4.62
   8   8  32   13.51    5.66
  -8  -8 -32   16.97    4.73
   8   8  33    2.31    6.47
  -8  -8 -33   -2.89    4.73
   8   8  34   51.38    7.39
  -8  -8 -34   45.03    5.66
   8   8  35   -0.46    7.62
  -8  -8 -35    2.66    4.85
   8   8  36    5.31    6.35
  -8  -8 -36   16.51    5.43
   8   8  37    4.62    7.62
  -8  -8 -37    6.81    6.00
   8   8  38  149.75   11.55
  -8  -8 -38  120.77    8.66
   8   8  39    3.69    8.89
  -8  -8 -39    0.46    7.62
   8   8  40  120.54   15.01
  -8  -8 -40  118.23    8.66
   8   8  41   -5.77   12.59
  -8  -8 -41    4.73    8.08
   8   8  42   13.74    7.97
  -8  -8 -42    7.39    6.23
   8   8  43   -4.73   17.09
  -8  -8 -43    1.50    5.77
   8   8  44   -3.00   13.39
  -8  -8 -44   -0.35    5.77
   8   8  45   -5.54   13.97
  -8  -8 -45    5.43    7.85
  -8  -8 -46   50.00    9.81
   8   8  47    4.62   11.66
  -8  -8 -47    0.23    9.47
   8   8  48   30.25   20.44
  -8  -8 -48   33.71   12.01
  -8  -8 -51    2.89   11.66
  -8  -8 -52   65.35   18.59
   9  -8   0   66.39    4.39
   9  -8   1   54.96    3.81
  -9   8  -1   51.27    4.16
   9  -8   2   21.71    2.89
  -9   8  -2   14.20    2.89
   9  -8   3   69.97    4.73
  -9   8  -3   75.28    4.16
   9  -8   4   61.43    4.62
  -9   8  -4   55.88    5.54
   9  -8   5   37.41    4.04
  -9   8  -5   34.41    3.93
   9  -8   6   22.63    3.23
  -9   8  -6   22.75    4.39
   9  -8   7   36.83    3.93
  -9   8  -7   38.10    3.23
   9  -8   8   17.32    2.66
  -9   8  -8   18.01    3.12
   9  -8   9   70.66    4.16
  -9   8  -9   79.32    3.81
   9  -8  10  117.31    5.66
  -9   8 -10  130.59    5.31
   9  -8  11  124.58    6.12
  -9   8 -11  136.36    5.54
   9  -8  12    3.23    3.12
  -9   8 -12    7.74    3.35
   9  -8  13  142.71    6.23
  -9   8 -13  147.68    6.00
   9  -8  14   91.10    5.77
  -9   8 -14   96.18    5.20
   9  -8  15    0.81    2.89
  -9   8 -15    1.62    3.35
   9  -8  16  101.14    5.66
  -9   8 -16  111.42    8.20
   9  -8  17  160.03    8.89
  -9   8 -17  148.14    6.93
   9  -8  18   38.33    5.43
  -9   8 -18   39.26    3.69
   9  -8  19   44.22    4.50
  -9   8 -19   47.57    4.27
   9  -8  20  226.54    8.08
  -9   8 -20  242.47    9.24
   9  -8  21  117.31    6.58
  -9   8 -21  121.00    6.35
   9  -8  22   -0.23    4.39
  -9   8 -22    3.69    3.23
   9  -8  23   29.21    4.62
  -9   8 -23   30.94    4.39
   9  -8  24    5.31    3.69
  -9   8 -24    4.27    3.69
   9  -8  25   29.79    6.70
  -9   8 -25   31.06    4.04
   9  -8  26    0.69    4.27
  -9   8 -26   11.66    4.27
   9  -8  27   30.02    5.31
  -9   8 -27   20.09    6.58
   9  -8  28   -0.46    5.89
  -9   8 -28    3.58    7.16
   9  -8  29   30.37    5.08
  -9   8 -29   30.94    4.27
   9  -8  30   13.16    5.43
  -9   8 -30   19.97    4.73
   9  -8  31   38.33    5.20
  -9   8 -31   51.27    6.00
   9  -8  32   13.74    6.70
  -9   8 -32    9.47    5.08
   9  -8  33    7.85   10.51
  -9   8 -33   17.90    5.43
   9  -8  34   39.26    9.70
  -9   8 -34   32.56    6.23
   9  -8  35   80.02    9.12
  -9   8 -35   69.62    9.35
   9  -8  36   58.08    9.24
  -9   8 -36   51.50    8.66
   9  -8  37   53.23   11.32
  -9   8 -37   40.53    8.66
   9  -8  38   35.56   10.39
  -9   8 -38   43.30    8.66
   9  -8  39    4.62   10.74
  -9   8 -39   -3.23    5.66
   9  -8  40   51.96    9.47
  -9   8 -40   48.72    6.93
   9  -8  41   -3.00    9.47
  -9   8 -41    1.62    7.97
   9  -8  42   27.83   14.66
  -9   8 -42   30.71    6.70
  -9   8 -43    3.12    6.70
   9  -8  44   13.16   10.05
  -9   8 -44   16.05    6.70
   9  -8  45   18.13   10.97
  -9   8 -45   28.75   12.24
   9  -8  46   -0.23   12.59
  -9   8 -46    8.31    9.70
   9  -8  47    6.70   14.55
   9  -8  48   -5.31   15.36
  -9   8 -48    1.96   10.97
   9  -8  49    1.62   18.59
  -9   8 -49   -1.96   20.44
   9  -7   0   43.30    3.69
   9  -7   1  117.77    4.96
  -9   7  -1  118.93    4.85
   9  -7   2   26.90    2.77
  -9   7  -2   29.44    3.00
   9  -7   3   87.98    6.00
  -9   7  -3   96.18    4.39
   9  -7   4    0.12    2.77
  -9   7  -4    1.27    2.42
   9  -7   5  149.64    6.23
  -9   7  -5  169.73    6.47
   9  -7   6   -0.69    2.89
  -9   7  -6    1.15    2.31
   9  -7   7  131.16    5.20
  -9   7  -7  130.70    5.31
   9  -7   8   17.20    3.46
  -9   7  -8   12.12    3.12
   9  -7   9  242.93    8.31
  -9   7  -9  238.89    8.78
   9  -7  10   13.86    2.42
  -9   7 -10   12.35    2.66
   9  -7  11  338.42    9.47
  -9   7 -11  333.80   11.43
   9  -7  12    7.04    3.81
  -9   7 -12    7.39    2.66
   9  -7  13  155.76    5.77
  -9   7 -13  169.50    7.85
   9  -7  14   93.29    4.73
  -9   7 -14  103.57    6.00
   9  -7  15  203.91    6.81
  -9   7 -15  216.03   10.51
   9  -7  16   -1.39    2.89
  -9   7 -16    3.12    2.66
   9  -7  17    9.24    3.46
  -9   7 -17   10.16    3.23
   9  -7  18  123.08    6.35
  -9   7 -18  116.62    5.20
   9  -7  19  175.85    7.16
  -9   7 -19  187.28    8.31
   9  -7  20  101.26    6.35
  -9   7 -20  108.88    6.81
   9  -7  21    6.70    2.89
  -9   7 -21    4.85    3.81
   9  -7  22    5.08    3.12
  -9   7 -22    6.12    3.23
   9  -7  23  131.51    7.85
  -9   7 -23  141.56    6.47
   9  -7  24   11.89    4.27
  -9   7 -24    9.58    3.58
   9  -7  25   81.86    4.96
  -9   7 -25  100.22    7.39
   9  -7  26   21.94    4.04
  -9   7 -26   15.93    4.16
   9  -7  27   79.90    6.12
  -9   7 -27   84.75    6.12
   9  -7  28    3.81    4.85
  -9   7 -28    4.73    5.20
   9  -7  29  134.63    8.78
  -9   7 -29  147.33    8.31
   9  -7  30    0.23    4.16
  -9   7 -30    2.19    5.20
   9  -7  31  106.46    8.89
  -9   7 -31  100.34    7.04
   9  -7  32    2.08    6.00
  -9   7 -32    5.54    5.31
   9  -7  33  136.36   12.70
  -9   7 -33  142.83    8.89
   9  -7  34    1.73    7.85
  -9   7 -34    3.93    4.85
   9  -7  35  139.59   12.82
  -9   7 -35  130.93   10.16
   9  -7  36   25.86   12.82
  -9   7 -36   32.79    5.66
   9  -7  37  105.65   10.16
  -9   7 -37  108.77    8.20
   9  -7  38   -2.19   10.74
  -9   7 -38    6.93    7.51
   9  -7  39   91.10   10.74
  -9   7 -39   84.63    9.93
   9  -7  40    5.20   12.35
  -9   7 -40    5.08    7.27
   9  -7  41   12.47   13.05
  -9   7 -41   13.97    6.47
   9  -7  42    0.00   12.47
  -9   7 -42    0.00    5.89
   9  -7  43   22.05   18.24
  -9   7 -43   25.75    9.24
   9  -7  44   20.32   22.52
  -9   7 -44    6.81    6.12
   9  -7  45   33.25   21.82
  -9   7 -45   31.87    8.08
   9  -7  46    7.51    8.20
  -9   7 -46    3.93    7.04
   9  -7  47   27.36   12.82
  -9   7 -47   18.36    6.81
  -9   7 -48    1.85    7.04
   9  -7  49   57.73   26.79
  -9   7 -49   61.54   12.12
  -9   7 -50   26.79   14.66
  -9   7 -52   12.35   13.97
   9  -6   0   32.79    3.35
   9  -6   1   81.05    4.04
  -9   6  -1   72.05    3.58
   9  -6   2    0.23    3.23
  -9   6  -2    0.58    2.42
   9  -6   3  247.20    6.81
  -9   6  -3  247.55    6.93
   9  -6   4    2.54    2.54
  -9   6  -4    1.15    2.31
   9  -6   5  101.84    5.20
  -9   6  -5  102.07    4.39
   9  -6   6   17.67    3.58
  -9   6  -6   24.48    2.54
   9  -6   7  113.50    4.73
  -9   6  -7  125.16    4.85
   9  -6   8   -0.81    2.31
  -9   6  -8    1.62    2.31
   9  -6   9  133.70    5.08
  -9   6  -9  136.13    5.31
   9  -6  10    1.04    2.19
  -9   6 -10    0.58    2.42
   9  -6  11  108.19    5.31
  -9   6 -11  121.00    5.20
   9  -6  12    1.73    2.54
  -9   6 -12    0.69    2.77
   9  -6  13   16.16    4.27
  -9   6 -13   17.90    2.66
   9  -6  14   -2.19    2.77
  -9   6 -14   -1.73    2.54
   9  -6  15  425.71   14.09
  -9   6 -15  444.30   13.16
   9  -6  16  244.66    8.89
  -9   6 -16  236.58    8.20
   9  -6  17   12.35    2.89
  -9   6 -17   12.24    3.00
   9  -6  18  354.01   10.16
  -9   6 -18  368.21   13.28
   9  -6  19  606.41   19.40
  -9   6 -19  623.15   22.05
   9  -6  20   -1.62    2.89
  -9   6 -20    1.96    2.77
   9  -6  21   12.35    3.23
  -9   6 -21   17.32    3.23
   9  -6  22    6.00    2.66
  -9   6 -22    7.39    3.46
   9  -6  23  133.24    6.12
  -9   6 -23  135.78    7.04
   9  -6  24    1.15    5.20
  -9   6 -24   -2.66    3.46
   9  -6  25   36.02    4.50
  -9   6 -25   41.57    3.81
   9  -6  26    6.12    4.96
  -9   6 -26    5.43    3.46
   9  -6  27  102.53    4.73
  -9   6 -27  105.07    6.35
   9  -6  28    8.66    3.93
  -9   6 -28    8.20    3.81
   9  -6  29   95.26    4.85
  -9   6 -29  112.00    6.58
   9  -6  30    1.85    4.27
  -9   6 -30    5.08    4.04
   9  -6  31   71.70    8.08
  -9   6 -31   61.66    6.81
   9  -6  32   -2.54    6.58
  -9   6 -32    3.93    4.50
   9  -6  33   95.60   12.24
  -9   6 -33   98.37    9.70
   9  -6  34   -0.23    6.58
  -9   6 -34   -0.12    4.73
   9  -6  35   22.86    7.27
  -9   6 -35   27.36    4.85
   9  -6  36   45.61    8.54
  -9   6 -36   29.67    6.00
   9  -6  37   97.45   10.28
  -9   6 -37   79.90    8.20
   9  -6  38   52.42    9.35
  -9   6 -38   45.84    7.16
   9  -6  39   93.06    9.81
  -9   6 -39   95.95    8.08
   9  -6  40  104.49   12.24
  -9   6 -40  121.58    9.24
   9  -6  41   89.83   13.16
  -9   6 -41   76.44    7.85
   9  -6  42   10.85   18.01
  -9   6 -42   19.51    6.58
   9  -6  43  100.45   12.47
  -9   6 -43   95.37   12.01
   9  -6  44    8.66    9.70
  -9   6 -44   -2.08    6.23
   9  -6  45   34.18   23.67
  -9   6 -45   23.55    7.27
   9  -6  46   -1.39   11.43
  -9   6 -46    7.04    7.51
   9  -6  47    2.54    9.93
  -9   6 -47   -0.92    6.93
   9  -6  48    8.08   20.09
  -9   6 -48   -2.19    8.20
   9  -6  49  113.04   16.86
  -9   6 -49   80.25    9.81
  -9   6 -50    4.04    7.97
  -9   6 -51    0.12    8.54
  -9   6 -52    3.23   25.86
  -9   6 -53   96.76   15.47
   9  -5   0   13.05    2.31
   9  -5   1  208.18    8.66
  -9   5  -1  216.84   10.05
   9  -5   2    2.08    2.19
  -9   5  -2    3.00    1.96
   9  -5   3   53.00    3.46
  -9   5  -3   50.92    4.04
   9  -5   4   12.12    2.31
  -9   5  -4   11.32    2.54
   9  -5   5   94.33    3.93
  -9   5  -5   85.67    4.96
   9  -5   6    6.81    2.31
  -9   5  -6    9.81    2.54
   9  -5   7   30.94    3.12
  -9   5  -7   31.29    2.89
   9  -5   8   10.16    2.66
  -9   5  -8   10.16    2.54
   9  -5   9    3.00    2.42
  -9   5  -9    0.92    2.66
   9  -5  10    8.43    2.66
  -9   5 -10    7.51    2.89
   9  -5  11    0.23    2.42
  -9   5 -11   -0.35    2.19
   9  -5  12    3.69    2.42
  -9   5 -12    0.12    2.54
   9  -5  13    1.73    2.77
  -9   5 -13    2.08    3.00
   9  -5  14  192.24    7.39
  -9   5 -14  181.51    7.51
   9  -5  15  111.65    4.50
  -9   5 -15  117.77    5.20
   9  -5  16  139.48    7.27
  -9   5 -16  146.98    6.70
   9  -5  17  114.54    4.50
  -9   5 -17  105.88    4.73
   9  -5  18   -1.15    2.66
  -9   5 -18   -2.66    2.54
   9  -5  19  804.77   22.75
  -9   5 -19  804.77   21.59
   9  -5  20  204.94    8.20
  -9   5 -20  207.95    8.08
   9  -5  21   52.42    3.81
  -9   5 -21   55.42    4.50
   9  -5  22    0.58    3.12
  -9   5 -22    0.69    3.58
   9  -5  23   15.59    3.23
  -9   5 -23   11.66    3.46
   9  -5  24    7.51    3.81
  -9   5 -24    3.93    3.69
   9  -5  25    8.89    3.12
  -9   5 -25    5.08    4.04
   9  -5  26   10.97    3.35
  -9   5 -26   10.62    3.35
   9  -5  27   58.08    5.66
  -9   5 -27   51.73    6.00
   9  -5  28   -2.31    7.51
  -9   5 -28    0.35    3.58
   9  -5  29   10.05    4.62
  -9   5 -29   10.62    3.46
   9  -5  30    1.15    4.50
  -9   5 -30    2.66    3.69
   9  -5  31    8.66    4.39
  -9   5 -31    2.42    4.39
   9  -5  32    1.62    3.93
  -9   5 -32    3.00    9.24
   9  -5  33    5.77    4.62
  -9   5 -33    7.51    4.39
   9  -5  34   17.20    8.43
  -9   5 -34   16.05    4.27
   9  -5  35   29.21   16.05
  -9   5 -35    7.74    5.08
   9  -5  36   56.00   10.39
  -9   5 -36   64.20    6.23
   9  -5  37   28.75    7.51
  -9   5 -37   16.40    7.51
   9  -5  38   93.41    7.85
  -9   5 -38   86.48    8.43
   9  -5  39   25.98   15.36
  -9   5 -39   22.63    6.58
   9  -5  40   26.56    8.20
  -9   5 -40   33.83    7.04
   9  -5  41   74.70   13.39
  -9   5 -41   67.08    7.51
   9  -5  42   27.48   18.13
  -9   5 -42   19.28    7.51
   9  -5  43   51.03   14.55
  -9   5 -43   62.58    7.04
  -9   5 -44   28.29    7.04
   9  -5  45    8.78    8.08
  -9   5 -45    7.27    6.35
   9  -5  46    9.01    9.01
  -9   5 -46   11.43    6.23
   9  -5  47   -4.04   10.28
  -9   5 -47    2.89    7.97
   9  -5  48   -5.20   11.08
  -9   5 -48    5.89    9.35
   9  -5  49   31.64   10.51
  -9   5 -49   50.92   10.62
  -9   5 -50   13.97   10.85
   9  -5  51   10.39   22.86
  -9   5 -51   15.59   11.08
   9  -5  52    1.73   25.75
  -9   5 -52    6.58   24.13
  -9   5 -53   45.38   15.36
  -9   5 -54   35.33   21.01
  -9   5 -55   -3.23   20.67
  -9   5 -56   -3.00   27.13
   9  -4   0   76.20    4.96
   9  -4   1    3.93    1.62
  -9   4  -1    2.31    3.12
   9  -4   2    9.58    1.96
  -9   4  -2    9.70    2.54
   9  -4   3   20.78    2.54
  -9   4  -3   20.09    2.42
   9  -4   4    6.35    2.19
  -9   4  -4    5.31    2.08
   9  -4   5    3.69    2.08
  -9   4  -5    4.96    1.96
   9  -4   6    2.19    1.96
  -9   4  -6    1.39    2.08
   9  -4   7   18.36    2.31
  -9   4  -7   20.55    2.54
   9  -4   8    1.15    1.73
  -9   4  -8    0.12    1.96
   9  -4   9   24.94    2.31
  -9   4  -9   28.75    2.66
   9  -4  10   33.02    3.12
  -9   4 -10   33.95    2.42
   9  -4  11    5.66    2.54
  -9   4 -11    3.23    2.08
   9  -4  12    0.58    1.96
  -9   4 -12    1.96    1.85
   9  -4  13   -0.81    1.96
  -9   4 -13    1.73    2.31
   9  -4  14  131.63    5.31
  -9   4 -14  143.98    6.00
   9  -4  15   57.15    3.12
  -9   4 -15   62.00    4.73
   9  -4  16    0.81    1.96
  -9   4 -16    0.00    2.77
   9  -4  17   12.93    2.19
  -9   4 -17   10.39    4.04
   9  -4  18  327.22   10.51
  -9   4 -18  323.87   12.82
   9  -4  19   18.70    3.12
  -9   4 -19   21.59    3.12
   9  -4  20   90.52    4.62
  -9   4 -20   94.33    5.77
   9  -4  21   30.94    2.77
  -9   4 -21   24.48    2.77
   9  -4  22   -0.35    2.19
  -9   4 -22   -1.85    2.66
   9  -4  23    0.58    3.69
  -9   4 -23    2.54    3.58
   9  -4  24   19.17    3.58
  -9   4 -24   17.78    3.81
   9  -4  25    3.35    2.31
  -9   4 -25    4.16    3.58
   9  -4  26    8.66    2.42
  -9   4 -26    4.96    3.23
   9  -4  27    1.62    3.58
  -9   4 -27    0.23    3.23
   9  -4  28    0.58    4.39
  -9   4 -28    1.04    4.04
   9  -4  29    6.58    4.27
  -9   4 -29    7.04    4.16
   9  -4  30   -0.23    4.27
  -9   4 -30    5.31    5.54
   9  -4  31   -2.89    6.70
  -9   4 -31    4.96    4.39
   9  -4  32   -2.77    4.85
  -9   4 -32   10.62    6.58
   9  -4  33   -2.19    5.20
  -9   4 -33    1.27    3.46
   9  -4  34    9.24    6.23
  -9   4 -34   12.24    4.39
   9  -4  35    4.50    5.66
  -9   4 -35   15.24    4.85
   9  -4  36    5.54   15.59
  -9   4 -36    4.39    4.50
   9  -4  37   -1.27    5.54
  -9   4 -37    1.04    4.96
   9  -4  38   15.13    9.12
  -9   4 -38    8.54    4.50
   9  -4  39    6.81    8.43
  -9   4 -39    0.81    5.54
   9  -4  40   -1.62    7.39
  -9   4 -40   -3.23    6.00
   9  -4  41   -2.19    6.47
  -9   4 -41    3.81    7.74
   9  -4  42   -1.62   12.59
  -9   4 -42    1.39    5.43
   9  -4  43    7.74    9.12
  -9   4 -43    7.39    5.54
   9  -4  44    8.20    8.31
  -9   4 -44   10.16    7.27
   9  -4  45    4.04   20.44
  -9   4 -45    3.58    6.93
   9  -4  46    4.96   18.01
  -9   4 -46   -3.58    7.97
   9  -4  47    5.54    7.62
  -9   4 -47   -1.62    8.08
   9  -4  48    0.12   16.40
  -9   4 -48    0.46    7.39
   9  -4  49    5.20   12.93
  -9   4 -49    0.69    6.35
   9  -4  50   54.50   15.13
  -9   4 -50   40.53   14.32
  -9   4 -51    2.08   15.82
  -9   4 -52   27.25   14.89
  -9   4 -53    6.12   12.01
  -9   4 -54   35.91   20.90
  -9   4 -55   -2.08    9.35
  -9   4 -56   -9.58   20.55
   9  -3   0  130.13    5.31
   9  -3   1   22.17    2.08
  -9   3  -1   19.51    3.23
   9  -3   2   44.57    2.89
  -9   3  -2   46.88    3.12
   9  -3   3    0.35    1.62
  -9   3  -3   -0.46    1.85
   9  -3   4   55.19    4.39
  -9   3  -4   53.23    3.23
   9  -3   5   12.01    2.08
  -9   3  -5    9.35    1.73
   9  -3   6   45.72    2.66
  -9   3  -6   50.23    2.89
   9  -3   7   24.48    2.19
  -9   3  -7   22.75    2.42
   9  -3   8    0.23    2.31
  -9   3  -8    1.04    2.31
   9  -3   9   73.20    4.27
  -9   3  -9   75.17    3.69
   9  -3  10   80.94    4.50
  -9   3 -10   87.17    3.58
   9  -3  11   19.86    2.08
  -9   3 -11   18.24    2.08
   9  -3  12   68.70    3.69
  -9   3 -12   66.62    5.08
   9  -3  13    4.27    2.42
  -9   3 -13    3.46    2.89
   9  -3  14    1.15    2.19
  -9   3 -14   -3.12    2.66
   9  -3  15   50.11    4.50
  -9   3 -15   56.23    3.69
   9  -3  16   39.14    3.12
  -9   3 -16   34.75    3.58
   9  -3  17    1.62    2.19
  -9   3 -17    0.58    2.77
   9  -3  18  426.52   10.97
  -9   3 -18  411.62   12.82
   9  -3  19    8.89    2.42
  -9   3 -19    6.35    2.89
   9  -3  20    2.42    2.08
  -9   3 -20    0.12    2.77
   9  -3  21   50.69    3.35
  -9   3 -21   57.85    4.39
   9  -3  22  118.00    4.96
  -9   3 -22  118.81    5.89
   9  -3  23    0.92    2.42
  -9   3 -23    1.27    2.54
   9  -3  24    2.42    3.12
  -9   3 -24    0.69    3.00
   9  -3  25   10.39    2.19
  -9   3 -25   12.35    3.23
   9  -3  26    9.81    2.77
  -9   3 -26    9.47    3.00
   9  -3  27    4.39    6.35
  -9   3 -27   13.97    3.35
   9  -3  28    3.12    2.31
  -9   3 -28    4.85    3.58
   9  -3  29   15.47    9.58
  -9   3 -29   23.21    4.04
   9  -3  30    2.19    4.85
  -9   3 -30    1.04    3.46
   9  -3  31   19.97   10.28
  -9   3 -31   27.48    4.39
   9  -3  32    3.35    4.62
  -9   3 -32    4.85    3.81
   9  -3  33    3.81    5.20
  -9   3 -33    2.42    4.62
   9  -3  34   12.70    9.58
  -9   3 -34    9.01    5.08
   9  -3  35    3.12    7.85
  -9   3 -35    4.39    6.12
   9  -3  36   -3.81    8.43
  -9   3 -36    0.35    4.27
   9  -3  37   16.74    5.43
  -9   3 -37   20.32    4.96
   9  -3  38   70.78   14.66
  -9   3 -38   72.05    7.39
   9  -3  39    1.73   12.93
  -9   3 -39    0.81    5.20
   9  -3  40   45.61   11.43
  -9   3 -40   38.91    7.27
   9  -3  41   -0.81    7.16
  -9   3 -41    7.39    5.54
   9  -3  42   15.24   15.70
  -9   3 -42    8.20    6.47
   9  -3  43    0.69    7.39
  -9   3 -43   -0.92    5.77
  -9   3 -44    2.08    7.39
   9  -3  45   10.85   13.05
  -9   3 -45   10.74    6.12
   9  -3  46   11.20   16.74
  -9   3 -46    2.66    6.58
   9  -3  47   -2.77   10.85
  -9   3 -47    0.35    7.97
  -9   3 -48    1.85    8.43
   9  -3  49   -1.85   19.86
  -9   3 -49    6.47    8.31
   9  -3  50   40.53   23.32
  -9   3 -50   27.25    7.51
  -9   3 -51   39.26   10.62
  -9   3 -52   77.24   11.89
  -9   3 -53    1.50   13.05
  -9   3 -54   -2.42   11.43
  -9   3 -56   -0.92   22.75
   9  -2   0   13.74    1.85
   9  -2   1  116.27    3.69
  -9   2  -1  114.31    4.27
   9  -2   2   89.60    3.23
  -9   2  -2   81.05    3.93
   9  -2   3  112.46    3.81
  -9   2  -3  117.54    5.43
   9  -2   4   16.97    2.31
  -9   2  -4   19.40    1.96
   9  -2   5  134.40    5.08
  -9   2  -5  136.71    4.62
   9  -2   6    5.89    2.08
  -9   2  -6    7.85    2.31
   9  -2   7  147.91    5.20
  -9   2  -7  147.68    5.31
   9  -2   8    0.92    1.85
  -9   2  -8    2.31    2.08
   9  -2   9  120.20    4.96
  -9   2  -9  114.65    5.08
   9  -2  10    9.47    2.08
  -9   2 -10    7.16    1.85
   9  -2  11  266.02    8.54
  -9   2 -11  247.20   11.20
   9  -2  12    4.62    2.66
  -9   2 -12    3.00    1.96
   9  -2  13  236.35    9.12
  -9   2 -13  238.08    8.43
   9  -2  14   -2.42    1.85
  -9   2 -14   -2.31    2.66
   9  -2  15  158.41    7.27
  -9   2 -15  152.29    6.47
   9  -2  16   35.56    3.12
  -9   2 -16   32.21    3.69
   9  -2  17 1071.37   23.79
  -9   2 -17 1070.68   29.67
   9  -2  18   83.25    4.85
  -9   2 -18   83.71    5.54
   9  -2  19  301.70    8.54
  -9   2 -19  315.10   10.85
   9  -2  20   12.35    2.31
  -9   2 -20   11.32    2.66
   9  -2  21  342.58   11.20
  -9   2 -21  353.20   13.05
   9  -2  22   65.58    3.12
  -9   2 -22   61.66    4.04
   9  -2  23  107.15    4.50
  -9   2 -23  110.84    6.35
   9  -2  24   49.76    3.12
  -9   2 -24   57.38    4.39
   9  -2  25   43.99    3.58
  -9   2 -25   43.76    3.46
   9  -2  26    2.77    3.12
  -9   2 -26    4.04    3.58
   9  -2  27   94.68    4.85
  -9   2 -27  111.77    7.04
   9  -2  28   21.59    3.12
  -9   2 -28   21.59    3.46
   9  -2  29  187.39    9.01
  -9   2 -29  163.26    7.04
   9  -2  30    4.27    4.73
  -9   2 -30    5.08    3.00
   9  -2  31  123.43    7.39
  -9   2 -31  123.31    8.66
   9  -2  32    3.12    3.58
  -9   2 -32    1.50    4.39
   9  -2  33   -5.43    6.93
  -9   2 -33    4.39    4.96
   9  -2  34    0.35    7.39
  -9   2 -34   -0.35    5.31
   9  -2  35   99.64    7.74
  -9   2 -35  117.89    7.51
   9  -2  36    0.23    4.62
  -9   2 -36   -2.54    4.04
   9  -2  37   20.44    7.97
  -9   2 -37   19.86    6.47
   9  -2  38    8.89   14.09
  -9   2 -38    9.81    5.08
   9  -2  39    2.42    6.00
  -9   2 -39    2.42    6.23
   9  -2  40   -8.20    7.39
  -9   2 -40   -1.27    6.35
   9  -2  41   28.52   14.32
  -9   2 -41   21.01    6.12
   9  -2  42   22.05   14.20
  -9   2 -42   23.44    6.12
   9  -2  43    4.85    6.23
  -9   2 -43    3.58    6.58
   9  -2  44    5.43   13.39
  -9   2 -44    3.58    6.93
  -9   2 -45   22.28    6.47
   9  -2  46   23.32   17.43
  -9   2 -46   11.78    6.47
   9  -2  47   69.97   18.59
  -9   2 -47   57.15    9.01
  -9   2 -48   -4.50    9.12
   9  -2  49   15.47   18.70
  -9   2 -49   -0.81    7.39
  -9   2 -50   10.05   10.05
   9  -2  51  314.06   39.60
  -9   2 -51  382.18   20.90
  -9   2 -52    2.42    9.70
  -9   2 -53   -1.04   11.32
  -9   2 -54   12.70   16.28
  -9   2 -55   20.32   11.78
   9  -1   0   88.79    4.27
   9  -1   1   11.20    1.96
  -9   1  -1   12.35    2.08
   9  -1   2   77.01    3.46
  -9   1  -2   73.55    3.23
   9  -1   3  362.90    9.24
  -9   1  -3  370.98   10.51
   9  -1   4  183.24    5.66
  -9   1  -4  175.62    7.27
   9  -1   5   41.91    2.66
  -9   1  -5   50.57    2.77
   9  -1   6    9.24    1.96
  -9   1  -6    7.74    1.73
   9  -1   7    0.58    2.08
  -9   1  -7    3.81    1.73
   9  -1   8   -0.92    1.85
  -9   1  -8    0.81    1.73
   9  -1   9   54.96    2.77
  -9   1  -9   53.92    3.00
   9  -1  10   14.09    2.19
  -9   1 -10   17.90    2.19
   9  -1  11  127.93    5.89
  -9   1 -11  135.32    5.66
   9  -1  12   78.86    3.58
  -9   1 -12   72.63    4.73
   9  -1  13  106.57    4.62
  -9   1 -13  104.72    5.08
   9  -1  14    9.01    1.96
  -9   1 -14    3.69    2.66
   9  -1  15  143.29    4.85
  -9   1 -15  149.64    5.89
   9  -1  16    1.96    2.31
  -9   1 -16   -1.04    1.85
   9  -1  17  329.30   12.35
  -9   1 -17  310.13   10.97
   9  -1  18  241.32    7.27
  -9   1 -18  258.75    8.89
   9  -1  19   -0.35    2.19
  -9   1 -19    3.12    2.42
   9  -1  20    4.04    2.08
  -9   1 -20    4.16    2.31
   9  -1  21  146.75    8.78
  -9   1 -21  157.95    6.81
   9  -1  22  198.83    8.54
  -9   1 -22  210.72    7.04
   9  -1  23   59.81    3.46
  -9   1 -23   65.70    4.27
   9  -1  24   27.94    4.27
  -9   1 -24   27.48    3.58
   9  -1  25  136.94    6.70
  -9   1 -25  153.80    6.47
   9  -1  26   -0.46    2.31
  -9   1 -26    2.42    2.89
   9  -1  27  113.50    4.73
  -9   1 -27  108.88    7.85
   9  -1  28   27.83    3.23
  -9   1 -28   31.98    3.93
   9  -1  29   39.14    3.35
  -9   1 -29   40.30    5.43
   9  -1  30   50.34    4.62
  -9   1 -30   51.03    4.27
   9  -1  31   42.72    4.73
  -9   1 -31   47.80    6.12
   9  -1  32    4.50    5.31
  -9   1 -32    6.35    4.39
   9  -1  33   89.37    8.31
  -9   1 -33   84.86    6.58
   9  -1  34   40.41   14.89
  -9   1 -34   27.36    4.50
   9  -1  35   10.62   10.39
  -9   1 -35    0.00    4.85
   9  -1  36   10.16   11.55
  -9   1 -36    5.08    3.93
   9  -1  37   43.64   10.51
  -9   1 -37   45.26    8.54
   9  -1  38   81.63   11.32
  -9   1 -38   87.06    6.12
   9  -1  39   -1.27    5.54
  -9   1 -39   -1.39    4.73
   9  -1  40    4.39    8.89
  -9   1 -40    6.70    4.96
   9  -1  41   21.71    9.81
  -9   1 -41   23.67    6.93
   9  -1  42   10.39   10.97
  -9   1 -42    9.58    8.08
  -9   1 -43   67.08    6.58
  -9   1 -44   21.82    5.54
  -9   1 -45   15.59    5.20
  -9   1 -46   19.05    6.35
  -9   1 -47   34.41    5.54
   9  -1  48   15.47   19.17
  -9   1 -48    8.43   10.16
   9  -1  49    9.24   19.74
  -9   1 -49    7.16    9.47
  -9   1 -50   16.05   10.28
  -9   1 -51  185.66   18.24
  -9   1 -52  152.99   19.97
  -9   1 -53    1.04   12.70
   9  -1  54    1.50   19.40
  -9   1 -54   14.43   20.44
  -9   1 -55  -13.74   19.86
   9   0   0    5.77    1.50
   9   0   1   -2.54    1.85
  -9   0  -1   -1.27    1.73
   9   0   2 1165.82   24.71
  -9   0  -2 1160.97   22.63
   9   0   3   -0.46    1.62
  -9   0  -3   -0.46    2.08
   9   0   4   20.55    2.31
  -9   0  -4   24.13    2.54
   9   0   5    0.23    1.62
  -9   0  -5    1.85    1.73
   9   0   6   21.59    2.31
  -9   0  -6   22.52    2.08
   9   0   7    0.92    1.50
  -9   0  -7    0.12    1.85
   9   0   8    2.54    1.62
  -9   0  -8    2.19    1.62
   9   0   9    0.23    1.39
  -9   0  -9    1.73    1.62
   9   0  10   66.97    3.35
  -9   0 -10   70.89    3.81
   9   0  11    0.23    1.85
  -9   0 -11   -1.85    1.96
   9   0  12  205.87    7.62
  -9   0 -12  191.32    6.35
   9   0  13    1.27    1.73
  -9   0 -13    0.58    1.62
   9   0  14   26.67    2.42
  -9   0 -14   30.71    2.54
   9   0  15    0.35    1.96
  -9   0 -15    2.08    2.19
   9   0  16   14.55    2.42
  -9   0 -16   15.82    2.66
   9   0  17   -0.81    1.96
  -9   0 -17   -2.31    2.19
   9   0  18  821.51   23.90
  -9   0 -18  809.97   21.36
   9   0  19    0.58    2.31
  -9   0 -19   -0.35    2.08
   9   0  20    6.12    2.54
  -9   0 -20    7.16    2.66
   9   0  21    0.46    2.19
  -9   0 -21   -1.27    2.54
   9   0  22  705.47   18.47
  -9   0 -22  687.58   21.59
   9   0  23   -0.81    2.19
  -9   0 -23   -2.77    2.89
   9   0  24  218.92    7.39
  -9   0 -24  215.91    9.58
   9   0  25    0.46    2.42
  -9   0 -25   -4.50    2.66
   9   0  26    2.54    3.12
  -9   0 -26    0.58    3.46
   9   0  27    0.92    3.35
  -9   0 -27    0.58    3.12
   9   0  28   38.91    4.85
  -9   0 -28   28.87    3.58
   9   0  29    0.23    3.00
  -9   0 -29   -1.04    3.00
   9   0  30    0.23    3.12
  -9   0 -30    0.12    3.23
   9   0  31   -2.54    2.89
  -9   0 -31    1.15    3.35
   9   0  32  198.48   14.55
  -9   0 -32  250.44   10.28
   9   0  33    2.31    2.66
  -9   0 -33    1.15    4.27
   9   0  34    5.77    7.51
  -9   0 -34    5.54    3.58
   9   0  35   -0.23    3.81
  -9   0 -35   -0.81    4.50
   9   0  36   53.81    8.78
  -9   0 -36   58.31    5.89
   9   0  37    3.12    7.62
  -9   0 -37    1.85    4.62
   9   0  38   22.63   13.74
  -9   0 -38   26.90    4.27
   9   0  39    0.58    5.66
  -9   0 -39    0.81    4.50
   9   0  40   37.87   16.74
  -9   0 -40   52.42    5.66
   9   0  41   -1.50   11.89
  -9   0 -41   -1.04    4.27
   9   0  42  100.34   20.67
  -9   0 -42  106.34    7.85
   9   0  43   -6.81   16.51
  -9   0 -43   -1.27    4.96
  -9   0 -44   31.41    5.31
  -9   0 -45    2.42    4.73
   9   0  46   41.22   19.63
  -9   0 -46   14.89    6.00
   9   0  47   12.82   20.21
  -9   0 -47    3.69    7.74
   9   0  48   39.72   19.97
  -9   0 -48   16.63    8.20
   9   0  49  -11.43   23.32
  -9   0 -49    2.89   10.05
   9   0  50  -15.93   21.94
  -9   0 -50    0.12    8.66
   9   0  51    1.15   17.32
  -9   0 -51   -1.96    6.81
  -9   0 -52  310.48   21.94
  -9   0 -53    2.31    9.24
   9   0  54   -5.66   18.70
  -9   0 -54    8.89    9.81
  -9   0 -55   -3.12   11.20
   9   1   0   85.33    3.46
   9   1   1   12.70    1.85
  -9  -1  -1   10.51    1.85
   9   1   2   72.86    3.46
  -9  -1  -2   72.51    3.12
   9   1   3  379.75   11.32
  -9  -1  -3  383.68    9.81
   9   1   4  187.51    6.12
  -9  -1  -4  178.16    6.35
   9   1   5   45.26    2.42
  -9  -1  -5   45.15    2.54
   9   1   6    6.12    1.85
  -9  -1  -6    9.47    2.66
   9   1   7    2.19    1.96
  -9  -1  -7    1.73    1.62
   9   1   8    1.15    1.50
  -9  -1  -8    0.58    1.50
   9   1   9   55.88    3.00
  -9  -1  -9   54.73    3.35
   9   1  10   13.86    1.96
  -9  -1 -10   11.08    2.31
   9   1  11  134.74    5.20
  -9  -1 -11  117.31    8.20
   9   1  12   77.24    3.69
  -9  -1 -12   75.74    3.69
   9   1  13  101.72    4.16
  -9  -1 -13   98.84    4.16
   9   1  14    1.96    1.96
  -9  -1 -14    7.16    1.96
   9   1  15  151.95    6.70
  -9  -1 -15  129.43    6.35
   9   1  16    4.27    1.96
  -9  -1 -16   -1.15    1.85
   9   1  17  336.69    9.58
  -9  -1 -17  348.46    9.35
   9   1  18  238.31    7.74
  -9  -1 -18  246.16   10.28
   9   1  19    1.15    2.31
  -9  -1 -19   -3.12    2.31
   9   1  20    3.69    2.89
  -9  -1 -20    5.89    2.77
   9   1  21  166.61    6.81
  -9  -1 -21  183.24    8.89
   9   1  22  196.86    8.31
  -9  -1 -22  194.21    8.31
   9   1  23   61.19    4.04
  -9  -1 -23   69.51    3.81
   9   1  24   39.49    4.85
  -9  -1 -24   36.37    2.89
   9   1  25  139.94    7.27
  -9  -1 -25  148.48    7.74
   9   1  26   -0.23    3.35
  -9  -1 -26    1.73    2.89
   9   1  27  124.35    9.58
  -9  -1 -27  120.66    6.35
   9   1  28   34.64    6.47
  -9  -1 -28   30.94    4.16
   9   1  29   52.88    5.31
  -9  -1 -29   43.07    4.50
   9   1  30   49.07    4.96
  -9  -1 -30   57.38    4.73
   9   1  31   43.88    6.12
  -9  -1 -31   43.64    3.81
   9   1  32    5.54    4.27
  -9  -1 -32   12.59    5.31
   9   1  33   82.79    7.04
  -9  -1 -33   95.03    8.31
   9   1  34   25.06    3.69
  -9  -1 -34   26.44    4.50
   9   1  35   -6.81    9.58
  -9  -1 -35   -0.69    4.62
   9   1  36   -0.12    4.85
  -9  -1 -36    3.69    4.39
   9   1  37   36.37   12.93
  -9  -1 -37   33.83    4.85
  -9  -1 -38   83.48    5.66
   9   1  39   -3.00   15.01
  -9  -1 -39    0.92    4.16
   9   1  40    1.04   13.28
  -9  -1 -40    6.35    4.04
   9   1  41   27.02   16.97
  -9  -1 -41   20.67    5.20
  -9  -1 -42    7.16    4.62
   9   1  43   68.47   21.13
  -9  -1 -43   70.09    8.54
  -9  -1 -44   26.67    7.39
   9   1  45   14.09   11.89
  -9  -1 -45   21.24    9.24
   9   1  46   20.67   19.86
  -9  -1 -46   21.36    7.97
  -9  -1 -47   40.41    8.66
   9   1  48   28.29   23.32
  -9  -1 -48    4.16    8.31
   9   1  49   17.90   21.71
  -9  -1 -49   13.05   12.35
   9   1  50    9.58   21.48
  -9  -1 -50   13.97    8.43
  -9  -1 -51  136.59   13.16
  -9  -1 -52  105.42   12.24
  -9  -1 -53    6.81    9.93
  -9  -1 -54    0.12   10.05
   9   1  55    6.81   26.09
  -9  -1 -55   11.89   10.74
   9   2   0   11.55    2.08
   9   2   1  110.04    4.96
  -9  -2  -1  113.04    4.27
   9   2   2   88.10    3.81
  -9  -2  -2   81.40    3.12
   9   2   3  110.15    3.58
  -9  -2  -3  111.42    4.04
   9   2   4   20.09    2.08
  -9  -2  -4   18.82    2.08
   9   2   5  136.59    4.96
  -9  -2  -5  142.25    4.85
   9   2   6    9.01    2.54
  -9  -2  -6    8.20    1.96
   9   2   7  148.37    6.23
  -9  -2  -7  146.87    5.77
   9   2   8   -0.46    1.85
  -9  -2  -8    0.69    2.08
   9   2   9  120.08    4.39
  -9  -2  -9  122.51    5.20
   9   2  10    6.70    2.19
  -9  -2 -10    3.35    2.08
   9   2  11  271.57   10.39
  -9  -2 -11  264.75    8.08
   9   2  12    6.23    1.96
  -9  -2 -12    4.16    1.96
   9   2  13  235.54    8.43
  -9  -2 -13  237.16    7.04
   9   2  14   -0.35    2.54
  -9  -2 -14   -0.35    1.85
   9   2  15  160.38    5.54
  -9  -2 -15  152.18    6.12
   9   2  16   36.02    3.23
  -9  -2 -16   32.91    3.58
   9   2  17 1078.18   27.13
  -9  -2 -17 1083.15   23.79
   9   2  18   89.37    4.85
  -9  -2 -18   87.29    5.89
   9   2  19  314.29   10.28
  -9  -2 -19  304.82    8.66
   9   2  20   12.24    3.23
  -9  -2 -20   13.62    3.00
   9   2  21  343.38   11.89
  -9  -2 -21  344.54   12.12
   9   2  22   59.58    4.62
  -9  -2 -22   56.92    3.58
   9   2  23  111.54    5.08
  -9  -2 -23  114.65    5.31
   9   2  24   48.03    3.81
  -9  -2 -24   51.15    4.73
   9   2  25   41.80    4.27
  -9  -2 -25   43.99    3.23
   9   2  26    4.16    2.66
  -9  -2 -26    2.89    3.46
   9   2  27  113.61    5.08
  -9  -2 -27  111.65    6.81
   9   2  28   23.32    4.27
  -9  -2 -28   22.75    4.50
   9   2  29  157.95   10.39
  -9  -2 -29  173.42    8.08
   9   2  30    4.04    3.46
  -9  -2 -30    1.39    3.58
   9   2  31  124.93    9.70
  -9  -2 -31  137.63    7.04
   9   2  32    0.92    2.89
  -9  -2 -32    2.31    3.46
   9   2  33   -2.66    5.20
  -9  -2 -33   -2.19    3.81
   9   2  34    2.19    6.12
  -9  -2 -34    5.89    4.96
   9   2  35  112.34    7.04
  -9  -2 -35  110.38    8.54
   9   2  36    0.81    4.16
  -9  -2 -36    1.15    3.93
   9   2  37   15.24    4.85
  -9  -2 -37   15.93    4.62
   9   2  38    6.70   12.12
  -9  -2 -38    7.04    3.81
  -9  -2 -39    2.42    3.93
   9   2  40   -0.81   15.24
  -9  -2 -40    4.04    5.66
   9   2  41   17.67    8.66
  -9  -2 -41   33.60    8.08
   9   2  42   15.70   10.51
  -9  -2 -42   16.86    5.66
   9   2  43   28.17   20.78
  -9  -2 -43    3.81    6.93
  -9  -2 -44   -2.42    7.74
   9   2  45   23.21   22.17
  -9  -2 -45   18.24    8.08
   9   2  46   30.25   21.94
  -9  -2 -46    9.70    8.31
   9   2  47   63.85   22.63
  -9  -2 -47   71.82   12.12
  -9  -2 -48   -1.85    8.20
   9   2  49   -0.81   24.25
  -9  -2 -49    3.69    9.12
  -9  -2 -50    3.81    8.43
  -9  -2 -51  437.72   28.52
   9   2  52    3.58   20.90
  -9  -2 -52    1.04   13.51
  -9  -2 -53   14.09    7.97
  -9  -2 -54    9.93    8.54
  -9  -2 -55   46.88   19.97
   9   3   0  119.96    4.50
   9   3   1   19.40    2.31
  -9  -3  -1   20.09    2.19
   9   3   2   40.87    3.00
  -9  -3  -2   46.99    2.77
   9   3   3   -0.12    1.85
  -9  -3  -3    1.27    1.96
   9   3   4   47.80    3.12
  -9  -3  -4   51.61    2.77
   9   3   5    8.54    2.42
  -9  -3  -5    9.24    1.85
   9   3   6   48.26    2.89
  -9  -3  -6   48.96    2.77
   9   3   7   19.17    2.31
  -9  -3  -7   23.09    2.54
   9   3   8    3.46    2.08
  -9  -3  -8    0.35    2.08
   9   3   9   81.40    4.50
  -9  -3  -9   82.32    4.85
   9   3  10   89.60    4.85
  -9  -3 -10   90.18    3.69
   9   3  11   20.90    3.00
  -9  -3 -11   18.94    2.31
   9   3  12   62.00    3.23
  -9  -3 -12   60.04    3.81
   9   3  13    7.16    2.54
  -9  -3 -13    5.77    2.08
   9   3  14   -1.73    2.42
  -9  -3 -14    0.92    2.08
   9   3  15   60.85    5.77
  -9  -3 -15   50.46    3.23
   9   3  16   34.06    3.12
  -9  -3 -16   35.79    2.77
   9   3  17    3.00    2.66
  -9  -3 -17    0.35    2.31
   9   3  18  407.81   11.43
  -9  -3 -18  431.71   12.93
   9   3  19    7.62    3.46
  -9  -3 -19    9.47    2.42
   9   3  20   -0.58    2.42
  -9  -3 -20    0.23    2.31
   9   3  21   46.99    4.16
  -9  -3 -21   52.88    4.39
   9   3  22  123.08    5.89
  -9  -3 -22  124.01    4.85
   9   3  23    2.54    2.89
  -9  -3 -23   -1.62    2.54
   9   3  24    1.96    2.89
  -9  -3 -24    1.73    3.35
   9   3  25   15.13    5.43
  -9  -3 -25   13.62    3.12
   9   3  26   14.43    3.23
  -9  -3 -26   12.24    2.66
   9   3  27   12.47    3.00
  -9  -3 -27    8.66    2.77
   9   3  28    3.93    2.77
  -9  -3 -28    1.27    3.00
   9   3  29   22.28    3.35
  -9  -3 -29   20.55    3.00
   9   3  30   -1.62    3.46
  -9  -3 -30    2.42    3.35
   9   3  31   22.75    4.39
  -9  -3 -31   29.90    3.93
   9   3  32    6.58    3.23
  -9  -3 -32    1.62    2.77
   9   3  33    0.92    4.27
  -9  -3 -33    0.92    4.73
   9   3  34    4.50    3.35
  -9  -3 -34    5.89    3.93
   9   3  35    1.04    5.77
  -9  -3 -35    8.89    4.96
   9   3  36   12.24   13.74
  -9  -3 -36    3.93    4.96
   9   3  37   15.01    6.00
  -9  -3 -37   24.48    5.77
   9   3  38   62.35    7.62
  -9  -3 -38   89.02   11.32
   9   3  39   -1.73    4.85
  -9  -3 -39    2.08    7.27
   9   3  40   50.92   17.09
  -9  -3 -40   51.15    6.23
  -9  -3 -41    0.00    6.58
  -9  -3 -42    1.27    7.51
   9   3  43   14.09   10.85
  -9  -3 -43    4.96    7.85
   9   3  44   12.70   21.01
  -9  -3 -44    3.58    7.27
   9   3  45   10.51   18.36
  -9  -3 -45   16.16    7.51
  -9  -3 -46    9.24    7.39
   9   3  47    1.85   22.98
  -9  -3 -47    4.16    8.54
  -9  -3 -48    4.39    7.85
  -9  -3 -49   -2.77    7.39
  -9  -3 -50   30.25    8.31
  -9  -3 -51   35.22    9.35
  -9  -3 -52   69.28   12.47
   9   3  53   -1.27   28.06
  -9  -3 -53    2.31   11.08
  -9  -3 -54   -2.19   10.62
   9   4   0   80.02    3.81
   9   4   1    7.39    1.96
  -9  -4  -1    3.12    1.96
   9   4   2    9.12    2.19
  -9  -4  -2    9.24    2.19
   9   4   3   19.97    2.89
  -9  -4  -3   18.36    2.08
   9   4   4    5.20    2.08
  -9  -4  -4    3.12    2.08
   9   4   5    7.16    1.85
  -9  -4  -5    6.81    1.96
   9   4   6    4.04    1.96
  -9  -4  -6    2.66    1.96
   9   4   7   22.40    2.54
  -9  -4  -7   19.97    2.19
   9   4   8    1.04    2.08
  -9  -4  -8   -1.96    2.19
   9   4   9   23.67    4.16
  -9  -4  -9   26.79    2.66
   9   4  10   29.56    2.77
  -9  -4 -10   33.83    3.35
   9   4  11    2.08    2.31
  -9  -4 -11    5.43    2.08
   9   4  12   -0.58    2.08
  -9  -4 -12    2.54    2.77
   9   4  13   -3.12    2.19
  -9  -4 -13   -0.12    2.08
   9   4  14  128.51    5.54
  -9  -4 -14  129.66    4.73
   9   4  15   53.11    4.39
  -9  -4 -15   56.35    3.81
   9   4  16    0.58    2.66
  -9  -4 -16    0.58    2.19
   9   4  17   11.66    2.42
  -9  -4 -17    9.93    3.00
   9   4  18  311.75   11.43
  -9  -4 -18  298.47    8.78
   9   4  19   22.86    3.12
  -9  -4 -19   22.28    2.66
   9   4  20   86.60    4.85
  -9  -4 -20   83.83    3.93
   9   4  21   26.90    3.23
  -9  -4 -21   33.25    3.35
   9   4  22   -0.12    3.12
  -9  -4 -22    0.23    2.54
   9   4  23   -3.00    3.58
  -9  -4 -23   -2.89    2.89
   9   4  24   17.55    4.04
  -9  -4 -24   20.55    2.66
   9   4  25    3.35    3.00
  -9  -4 -25    3.93    2.77
   9   4  26    6.93    3.46
  -9  -4 -26    9.24    2.66
   9   4  27    2.89    3.12
  -9  -4 -27    0.46    2.66
   9   4  28   -2.77    3.23
  -9  -4 -28   -0.69    2.66
   9   4  29    1.96    3.69
  -9  -4 -29    3.46    2.77
   9   4  30    0.00    3.93
  -9  -4 -30    1.50    3.35
   9   4  31    1.96    3.46
  -9  -4 -31    3.46    3.58
   9   4  32   -2.19    3.12
  -9  -4 -32    0.00    3.69
   9   4  33    4.27    3.23
  -9  -4 -33    3.23    3.58
   9   4  34    7.39    7.39
  -9  -4 -34   10.97    5.54
   9   4  35   12.82    7.27
  -9  -4 -35   10.51    5.20
   9   4  36   -0.46    5.66
  -9  -4 -36    2.08    6.47
   9   4  37    0.46    6.00
  -9  -4 -37   -0.23    4.50
   9   4  38   16.05    5.89
  -9  -4 -38   12.70    5.20
  -9  -4 -39   -1.27    6.12
   9   4  40   -1.27    6.35
  -9  -4 -40    1.85    6.70
   9   4  41    0.81    6.00
  -9  -4 -41    4.96    6.23
  -9  -4 -42    2.42    6.47
   9   4  43    8.89   12.01
  -9  -4 -43   10.51    7.51
  -9  -4 -44   13.51    8.54
   9   4  45    6.58    9.93
  -9  -4 -45   11.08    9.47
   9   4  46   12.59   21.24
  -9  -4 -46   10.28   11.20
   9   4  47    3.69   13.51
  -9  -4 -47   -2.08   10.62
  -9  -4 -48    1.85    7.27
  -9  -4 -49    5.66    7.04
   9   4  50   62.70   24.36
  -9  -4 -50   55.42   16.16
   9   4  51    1.96   24.94
  -9  -4 -51    9.24    9.81
  -9  -4 -52   16.97   10.05
   9   4  53   -6.58   24.48
  -9  -4 -53    8.89   18.36
  -9  -4 -54   11.55   14.66
   9   5   0   18.36    2.19
   9   5   1  211.99    6.93
  -9  -5  -1  205.29    6.35
   9   5   2    0.35    1.96
  -9  -5  -2    1.27    3.00
   9   5   3   50.92    3.12
  -9  -5  -3   56.58    4.16
   9   5   4    7.74    2.08
  -9  -5  -4   10.16    2.42
   9   5   5   93.52    4.27
  -9  -5  -5   94.22    4.04
   9   5   6    5.31    2.42
  -9  -5  -6    5.77    2.08
   9   5   7   25.75    2.54
  -9  -5  -7   29.90    2.66
   9   5   8   11.66    3.23
  -9  -5  -8    7.51    2.89
   9   5   9    0.58    2.89
  -9  -5  -9    3.35    1.96
   9   5  10    6.93    2.19
  -9  -5 -10    6.47    2.19
   9   5  11    0.81    1.96
  -9  -5 -11    0.12    2.42
   9   5  12   -0.81    2.66
  -9  -5 -12    3.23    2.66
   9   5  13    2.54    2.31
  -9  -5 -13    2.19    2.08
   9   5  14  177.70    5.77
  -9  -5 -14  188.43    6.70
   9   5  15  118.58    5.31
  -9  -5 -15  116.39    4.73
   9   5  16  151.83    5.43
  -9  -5 -16  138.55    5.08
   9   5  17  105.30    5.08
  -9  -5 -17  101.61    5.08
   9   5  18   -0.46    3.35
  -9  -5 -18   -2.77    2.54
   9   5  19  833.17   25.98
  -9  -5 -19  746.11   18.24
   9   5  20  197.21    7.62
  -9  -5 -20  195.13    6.93
   9   5  21   50.69    3.69
  -9  -5 -21   54.96    4.50
   9   5  22    3.46    3.69
  -9  -5 -22    4.04    4.04
   9   5  23   12.70    3.12
  -9  -5 -23   14.43    2.66
   9   5  24    1.39    3.69
  -9  -5 -24    3.23    2.42
   9   5  25    3.46    4.73
  -9  -5 -25    5.66    2.89
   9   5  26    6.81    5.20
  -9  -5 -26    9.35    3.12
   9   5  27   60.27    8.78
  -9  -5 -27   60.16    4.04
   9   5  28    4.73    4.50
  -9  -5 -28   -1.96    2.77
   9   5  29    9.58    5.20
  -9  -5 -29   11.08    3.93
   9   5  30    1.62    4.04
  -9  -5 -30    0.58    3.46
   9   5  31    3.81    5.20
  -9  -5 -31    0.23    3.93
   9   5  32    5.77    5.54
  -9  -5 -32    1.39    3.69
   9   5  33    2.31    4.50
  -9  -5 -33    6.12    4.50
   9   5  34    6.58    5.08
  -9  -5 -34   11.78    4.27
   9   5  35    1.04    5.43
  -9  -5 -35    3.46    4.85
   9   5  36   49.65    9.81
  -9  -5 -36   71.70    7.97
   9   5  37   20.09    6.00
  -9  -5 -37   30.37    6.93
   9   5  38   84.98    8.78
  -9  -5 -38   86.94    7.04
   9   5  39   17.67    9.24
  -9  -5 -39   32.33    6.35
   9   5  40   38.68    8.31
  -9  -5 -40   32.91    7.04
   9   5  41   84.40   21.48
  -9  -5 -41   68.12    7.74
   9   5  42    9.35    6.70
  -9  -5 -42   17.32    6.23
   9   5  43   79.09   13.28
  -9  -5 -43   70.09    7.62
   9   5  44   26.33   23.09
  -9  -5 -44   25.98    7.51
   9   5  45    9.58   20.32
  -9  -5 -45    9.47    6.93
   9   5  46   14.89   11.66
  -9  -5 -46   13.97    8.20
   9   5  47   -2.89   23.90
  -9  -5 -47   -1.73    7.85
   9   5  48    1.15   20.90
  -9  -5 -48    2.89    8.66
  -9  -5 -49   57.38   10.16
  -9  -5 -50   31.87    9.81
  -9  -5 -51   16.16    9.12
   9   5  52   -4.50   19.05
  -9  -5 -52   -2.66   12.35
  -9  -5 -53   39.37   11.66
  -9  -5 -54   43.07   21.36
   9   5  55   13.05   25.17
   9   6   0   32.68    3.81
   9   6   1   77.82    4.73
  -9  -6  -1   78.17    4.39
   9   6   2    0.81    2.54
  -9  -6  -2    1.04    1.96
   9   6   3  248.24    8.31
  -9  -6  -3  242.24    7.39
   9   6   4    1.96    2.19
  -9  -6  -4    0.12    2.54
   9   6   5  102.65    4.96
  -9  -6  -5  106.34    5.08
   9   6   6   25.52    3.00
  -9  -6  -6   24.59    2.89
   9   6   7  115.58    5.54
  -9  -6  -7  122.39    5.20
   9   6   8    0.81    3.12
  -9  -6  -8    1.15    2.54
   9   6   9  132.67    5.31
  -9  -6  -9  134.86    5.43
   9   6  10    0.81    2.42
  -9  -6 -10    0.92    2.54
   9   6  11  108.19    4.85
  -9  -6 -11  107.61    5.08
   9   6  12    0.81    2.42
  -9  -6 -12    0.35    2.89
   9   6  13   16.28    2.77
  -9  -6 -13   18.01    3.46
   9   6  14    1.85    2.89
  -9  -6 -14   -1.73    2.54
   9   6  15  426.98   10.51
  -9  -6 -15  441.41   10.74
   9   6  16  224.46    9.81
  -9  -6 -16  238.89    8.43
   9   6  17    7.85    3.12
  -9  -6 -17    2.42    2.54
   9   6  18  375.60   14.09
  -9  -6 -18  346.27   15.59
   9   6  19  575.69   17.55
  -9  -6 -19  594.17   15.24
   9   6  20   -3.00    2.77
  -9  -6 -20   -1.96    2.54
   9   6  21   12.59    4.04
  -9  -6 -21   14.66    3.35
   9   6  22    6.23    3.23
  -9  -6 -22    2.89    3.23
   9   6  23  128.16    6.23
  -9  -6 -23  132.78    6.23
   9   6  24   -0.58    4.50
  -9  -6 -24   -1.39    2.89
   9   6  25   36.02    5.31
  -9  -6 -25   41.34    4.62
   9   6  26    0.35    6.81
  -9  -6 -26    2.89    3.46
   9   6  27  103.68    9.93
  -9  -6 -27  113.15    5.66
   9   6  28    7.27    5.31
  -9  -6 -28    9.12    4.04
   9   6  29  104.61    6.58
  -9  -6 -29  117.08    7.04
   9   6  30   -2.19    6.12
  -9  -6 -30    5.77    3.93
   9   6  31   62.70    6.58
  -9  -6 -31   63.39    6.47
   9   6  32    4.16    5.54
  -9  -6 -32   -0.92    3.81
   9   6  33   84.98    7.97
  -9  -6 -33   85.67    6.00
  -9  -6 -34   -0.46    5.43
   9   6  35   29.21    7.51
  -9  -6 -35   27.48    5.89
   9   6  36   32.56    8.20
  -9  -6 -36   41.10    7.62
   9   6  37   85.44   11.20
  -9  -6 -37   72.63    6.23
   9   6  38   43.53   15.47
  -9  -6 -38   47.22    6.35
   9   6  39  100.22   10.85
  -9  -6 -39   70.78    8.31
   9   6  40   85.67   12.01
  -9  -6 -40  100.91    7.39
   9   6  41   77.94   12.24
  -9  -6 -41   76.20    9.24
   9   6  42   36.60   21.94
  -9  -6 -42   18.24    6.12
   9   6  43   74.24   11.78
  -9  -6 -43   70.32    7.16
  -9  -6 -44   -6.81    7.16
   9   6  45   42.49   12.01
  -9  -6 -45   28.29    8.20
   9   6  46   10.97   19.17
  -9  -6 -46    2.19    6.81
   9   6  47   -6.81   21.36
  -9  -6 -47    1.50    7.04
   9   6  48    5.31   12.01
  -9  -6 -48    0.46    9.24
  -9  -6 -49  124.58   16.28
  -9  -6 -50   -3.69   11.55
   9   6  51   -2.89   25.75
  -9  -6 -51   -7.85   12.12
  -9  -6 -52   12.01   13.39
  -9  -6 -53  110.38   15.82
  -9  -6 -54  -13.97   19.40
   9   7   0   46.76    3.58
   9   7   1  125.39    4.50
  -9  -7  -1  125.74    5.89
   9   7   2   32.33    2.77
  -9  -7  -2   27.94    3.23
   9   7   3   93.29    4.16
  -9  -7  -3   97.22    4.27
   9   7   4    0.46    2.77
  -9  -7  -4    1.96    2.42
   9   7   5  156.34    6.47
  -9  -7  -5  157.49    5.89
   9   7   6    4.04    2.54
  -9  -7  -6   -1.39    2.42
   9   7   7  121.47    5.20
  -9  -7  -7  118.23    4.85
   9   7   8   14.78    3.35
  -9  -7  -8   16.05    2.19
   9   7   9  247.20    9.35
  -9  -7  -9  237.74    8.08
   9   7  10   11.20    2.77
  -9  -7 -10   14.89    2.66
   9   7  11  340.15   11.08
  -9  -7 -11  362.32   10.51
   9   7  12    9.01    3.00
  -9  -7 -12    6.81    2.77
   9   7  13  159.22    6.00
  -9  -7 -13  154.03    6.47
   9   7  14   90.52    4.50
  -9  -7 -14   91.45    6.12
   9   7  15  198.59    6.81
  -9  -7 -15  206.91    7.27
   9   7  16    1.62    3.12
  -9  -7 -16   -0.12    2.31
   9   7  17   10.16    3.12
  -9  -7 -17   10.85    2.89
   9   7  18  116.04    5.77
  -9  -7 -18  121.81    6.23
   9   7  19  169.38    7.16
  -9  -7 -19  178.74    7.97
   9   7  20   95.14    5.31
  -9  -7 -20   95.03    7.04
   9   7  21   10.62    4.27
  -9  -7 -21    7.16    4.62
   9   7  22    6.12    3.23
  -9  -7 -22    5.89    3.23
   9   7  23  129.20    8.54
  -9  -7 -23  123.08    5.66
   9   7  24    6.70    3.58
  -9  -7 -24    9.35    3.46
   9   7  25   88.44    5.77
  -9  -7 -25   90.29    5.31
   9   7  26   14.55    4.50
  -9  -7 -26   19.05    3.81
   9   7  27   79.55    7.74
  -9  -7 -27   88.79    5.43
   9   7  28    9.93    3.93
  -9  -7 -28    5.08    3.46
   9   7  29  150.68   10.62
  -9  -7 -29  143.29    6.81
   9   7  30   12.70   10.05
  -9  -7 -30    1.04    4.39
   9   7  31   90.98    6.47
  -9  -7 -31   97.45    7.27
   9   7  32    4.39    4.73
  -9  -7 -32    3.93    5.77
   9   7  33  150.22   11.20
  -9  -7 -33  145.94   10.16
   9   7  34    2.66    9.24
  -9  -7 -34    1.39    5.20
   9   7  35  123.43   13.74
  -9  -7 -35  124.70    8.43
   9   7  36   20.78    7.39
  -9  -7 -36   35.22    7.16
   9   7  37  112.81   10.51
  -9  -7 -37  100.45    9.24
   9   7  38    8.78   10.39
  -9  -7 -38   -0.81    5.31
   9   7  39   81.17   15.82
  -9  -7 -39   78.40    9.47
   9   7  40    4.16   11.43
  -9  -7 -40    6.12    5.43
   9   7  41   20.21   10.28
  -9  -7 -41   16.74    7.27
   9   7  42    4.73   10.74
  -9  -7 -42    3.23    5.89
   9   7  43   29.21    9.01
  -9  -7 -43   33.14    8.31
   9   7  44    7.16   12.24
  -9  -7 -44   11.08    6.70
   9   7  45   54.73   15.36
  -9  -7 -45   26.09    6.93
   9   7  46    3.69   10.05
  -9  -7 -46    0.35    4.85
  -9  -7 -47   26.79   10.39
  -9  -7 -48   15.24   20.09
   9   7  49   67.78   18.94
  -9  -7 -49   57.50   11.32
   9   7  50   36.37   20.78
  -9  -7 -50    5.43   12.59
  -9  -7 -51   12.35   13.51
  -9  -7 -52    5.77   24.48
  -9  -7 -53  108.19   23.21
   9   8   0   59.58    4.96
   9   8   1   49.65    3.69
  -9  -8  -1   45.38    3.81
   9   8   2   18.70    2.89
  -9  -8  -2   22.17    3.00
   9   8   3   72.16    3.81
  -9  -8  -3   70.89    3.58
   9   8   4   52.77    3.46
  -9  -8  -4   57.15    4.27
   9   8   5   40.76    3.81
  -9  -8  -5   42.72    4.04
   9   8   6   21.13    3.93
  -9  -8  -6   24.48    3.81
   9   8   7   38.22    5.08
  -9  -8  -7   37.29    4.16
   9   8   8   15.93    3.46
  -9  -8  -8   14.09    3.69
   9   8   9   80.59    5.89
  -9  -8  -9   79.44    4.50
   9   8  10  128.16    4.85
  -9  -8 -10  126.55    6.35
   9   8  11  121.47    6.47
  -9  -8 -11  128.39    5.89
   9   8  12   10.62    2.89
  -9  -8 -12    9.35    2.89
   9   8  13  145.83    8.31
  -9  -8 -13  150.68    6.70
   9   8  14   89.83    5.20
  -9  -8 -14   94.56    5.08
   9   8  15   -6.35    5.31
  -9  -8 -15    2.08    4.16
   9   8  16  109.92    5.89
  -9  -8 -16  114.31    6.23
   9   8  17  143.40    7.16
  -9  -8 -17  137.98    5.77
   9   8  18   39.26    4.39
  -9  -8 -18   47.69    4.50
   9   8  19   47.22    3.81
  -9  -8 -19   53.57    6.23
   9   8  20  225.61    8.78
  -9  -8 -20  239.24    7.85
   9   8  21  107.96    5.54
  -9  -8 -21  117.54    6.12
   9   8  22   -0.58    3.81
  -9  -8 -22    7.74    5.77
   9   8  23   33.14    4.96
  -9  -8 -23   36.60    4.39
   9   8  24    5.77    5.43
  -9  -8 -24    6.47    4.16
   9   8  25   24.48    6.81
  -9  -8 -25   22.63    5.20
   9   8  26    8.89    4.85
  -9  -8 -26    6.12    4.39
   9   8  27   20.67    4.50
  -9  -8 -27   21.94    5.43
   9   8  28    2.31    5.77
  -9  -8 -28   -4.27    4.73
   9   8  29   27.36    5.08
  -9  -8 -29   34.98    5.20
   9   8  30   12.70    6.58
  -9  -8 -30   15.59    4.85
   9   8  31   39.83    5.54
  -9  -8 -31   49.53    6.12
   9   8  32   15.59    6.35
  -9  -8 -32   14.43    5.66
   9   8  33   16.51   11.20
  -9  -8 -33   16.16    5.31
   9   8  34   33.02    7.74
  -9  -8 -34   24.25    5.43
   9   8  35   81.17   11.08
  -9  -8 -35   76.20    7.51
   9   8  36   54.61    8.78
  -9  -8 -36   47.45    6.70
   9   8  37   32.68   18.24
  -9  -8 -37   51.38    7.39
   9   8  38   30.71    8.31
  -9  -8 -38   30.02    7.27
   9   8  39   -8.20    9.12
  -9  -8 -39    1.39    5.54
   9   8  40   53.11   10.05
  -9  -8 -40   34.29    6.81
   9   8  41    0.81    7.16
  -9  -8 -41    0.00    8.31
   9   8  42   30.48   11.89
  -9  -8 -42   32.68    7.39
   9   8  43   -5.31   11.66
  -9  -8 -43    4.16    6.93
   9   8  44   16.63    9.81
  -9  -8 -44   15.59    7.97
   9   8  45   17.43   15.24
  -9  -8 -45    8.08   11.55
  -9  -8 -46    2.54    9.35
   9   8  47   15.47   14.78
  -9  -8 -47   -5.77   17.32
   9   8  48    3.00   14.20
  -9  -8 -48    3.12   10.05
  -9  -8 -49   -3.81   11.08
   9   8  50   11.20   20.90
   9   9   0   26.21    4.04
   9   9   1   -1.62    3.69
  -9  -9  -1    2.31    3.35
   9   9   2   22.40    4.04
  -9  -9  -2   16.63    3.46
   9   9   3    2.31    3.12
  -9  -9  -3   -1.15    3.35
   9   9   4   73.32    5.43
  -9  -9  -4   70.43    5.20
   9   9   5    0.12    3.23
  -9  -9  -5    2.31    3.35
   9   9   6   10.28    4.16
  -9  -9  -6    6.93    3.00
   9   9   7    0.35    3.00
  -9  -9  -7    0.58    2.77
   9   9   8    3.35    4.50
  -9  -9  -8    2.66    2.89
   9   9   9    0.81    2.66
  -9  -9  -9    1.96    3.69
   9   9  10   54.04    4.85
  -9  -9 -10   57.85    4.39
   9   9  11    1.27    3.58
  -9  -9 -11   -0.12    3.58
   9   9  12   13.51    3.58
  -9  -9 -12   12.70    3.46
   9   9  13    0.81    3.23
  -9  -9 -13   -1.04    4.04
   9   9  14   14.32    3.81
  -9  -9 -14   17.09    3.81
   9   9  15    3.00    3.58
  -9  -9 -15    1.73    4.39
   9   9  16   71.24    5.54
  -9  -9 -16   73.90    5.43
   9   9  17   -1.04    3.46
  -9  -9 -17    5.31    3.35
   9   9  18   50.57    5.20
  -9  -9 -18   61.43    6.00
   9   9  19    1.15    3.93
  -9  -9 -19    0.92    4.50
   9   9  20  229.42    7.62
  -9  -9 -20  228.38    9.70
   9   9  21    2.54    4.73
  -9  -9 -21    0.35    3.69
   9   9  22   -1.85    3.58
  -9  -9 -22   -0.12    3.58
   9   9  23   -2.19    3.93
  -9  -9 -23   -0.58    4.62
   9   9  24    0.69    4.50
  -9  -9 -24    0.58    4.27
   9   9  25    0.12    4.85
  -9  -9 -25    3.00    4.50
   9   9  26    0.81    5.20
  -9  -9 -26    0.00    5.77
   9   9  27   -0.35    5.08
  -9  -9 -27    1.15    5.20
   9   9  28    1.04    5.54
  -9  -9 -28    5.66    6.00
   9   9  29    1.39    5.43
  -9  -9 -29   -3.69    5.08
   9   9  30   15.13    4.96
  -9  -9 -30   12.12    5.66
   9   9  31   -2.31    6.58
  -9  -9 -31    0.35    5.89
   9   9  32    2.66    6.35
  -9  -9 -32    1.85    5.66
   9   9  33    1.39   11.32
  -9  -9 -33   -2.66    5.20
   9   9  34    1.39    8.54
  -9  -9 -34    4.04    6.12
   9   9  35  -13.05    9.35
  -9  -9 -35   -6.93    7.39
   9   9  36    5.20    8.08
  -9  -9 -36   16.05    7.97
   9   9  37   -3.69    8.66
  -9  -9 -37    1.62    5.89
   9   9  38   29.67   10.28
  -9  -9 -38   22.86    7.85
   9   9  39    3.35   13.74
  -9  -9 -39    3.93    8.78
   9   9  40   49.53   11.20
  -9  -9 -40   52.65    8.08
  -9  -9 -41    3.00    8.54
   9   9  42    9.93    8.08
  -9  -9 -42   17.09    6.70
  -9  -9 -43    0.12    6.58
   9   9  44    7.62    9.70
  -9  -9 -44   31.41   17.90
   9   9  45  -13.28   13.39
  -9  -9 -45    3.35    9.81
  -9  -9 -46   -0.12    8.78
  -9  -9 -47    1.85   14.43
  10  -9   0    0.23    3.81
  10  -9   1   15.70    3.46
 -10   9  -1   16.28    3.93
  10  -9   2    2.08    3.35
 -10   9  -2   -1.50    3.58
  10  -9   3   -0.69    4.39
 -10   9  -3    6.93    4.16
  10  -9   4    1.50    3.35
 -10   9  -4   -0.92    3.69
  10  -9   5    3.81    5.31
 -10   9  -5   -1.73    3.81
  10  -9   6    1.04    3.35
 -10   9  -6   -1.50    3.58
  10  -9   7    1.04    3.93
 -10   9  -7   -0.81    4.16
  10  -9   8    0.92    3.81
 -10   9  -8   -1.96    3.00
  10  -9   9    0.12    3.23
 -10   9  -9   -0.23    3.58
  10  -9  10   11.55    3.81
 -10   9 -10    6.35    4.04
  10  -9  11   -1.73    4.04
 -10   9 -11    1.85    3.58
  10  -9  12    4.73    4.27
 -10   9 -12    5.08    3.46
  10  -9  13   38.91    5.31
 -10   9 -13   38.22    5.66
  10  -9  14   -3.69    4.85
 -10   9 -14    3.23    3.58
  10  -9  15  136.59    7.51
 -10   9 -15  145.02   10.97
  10  -9  16    2.77    4.73
 -10   9 -16   -1.85    3.93
  10  -9  17  361.40   12.47
 -10   9 -17  404.12   21.71
  10  -9  18    7.74    4.16
 -10   9 -18    6.00    5.31
  10  -9  19  105.99    5.66
 -10   9 -19  117.42    8.54
  10  -9  20   -2.54    3.93
 -10   9 -20    2.54    5.66
  10  -9  21   15.47    4.62
 -10   9 -21   21.59    4.85
  10  -9  22   12.93    4.62
 -10   9 -22   11.20    4.39
  10  -9  23    2.08    4.62
 -10   9 -23    5.77    6.00
  10  -9  24   -0.46    5.77
 -10   9 -24    0.69    6.70
  10  -9  25    4.39    5.31
 -10   9 -25    6.93    5.08
  10  -9  26    7.97    5.77
 -10   9 -26    1.62    4.85
  10  -9  27    0.46    6.23
 -10   9 -27    0.46    5.20
  10  -9  28    0.12    5.77
 -10   9 -28    0.23    4.62
  10  -9  29    3.23    7.16
 -10   9 -29   -3.23    5.08
  10  -9  30   -1.85    4.39
 -10   9 -30   -0.12    8.66
  10  -9  31    6.70    8.78
 -10   9 -31   -0.81    5.43
  10  -9  32    3.58    8.31
 -10   9 -32    0.35    5.66
  10  -9  33   -3.00    7.04
 -10   9 -33    2.77    6.12
  10  -9  34    0.92    7.39
 -10   9 -34    1.39    5.43
  10  -9  35   -1.27   11.55
 -10   9 -35   -0.23    6.47
  10  -9  36   -1.39   10.51
 -10   9 -36    3.81    6.81
  10  -9  37   -3.23    9.58
 -10   9 -37    0.00    8.20
  10  -9  38    3.35   13.39
 -10   9 -38   -2.89    7.74
  10  -9  39    1.50    8.66
 -10   9 -39    0.23    7.04
 -10   9 -40   -1.39    9.24
  10  -9  41    3.81   10.97
 -10   9 -42   -2.54    8.66
 -10   9 -43    3.58    8.08
  10  -9  44    2.77   11.20
  10  -8   0    3.46    3.35
  10  -8   1   73.66    4.50
 -10   8  -1   78.63    5.08
  10  -8   2    4.73    3.93
 -10   8  -2    9.01    3.58
  10  -8   3   29.21    3.69
 -10   8  -3   31.29    3.69
  10  -8   4   11.08    4.62
 -10   8  -4   24.02    3.35
  10  -8   5   16.28    3.23
 -10   8  -5   11.55    3.23
  10  -8   6   32.10    4.27
 -10   8  -6   33.83    4.04
  10  -8   7   20.32    3.81
 -10   8  -7   22.98    3.46
  10  -8   8   57.27    4.04
 -10   8  -8   62.81    4.85
  10  -8   9   28.52    4.04
 -10   8  -9   23.55    3.58
  10  -8  10    9.81    3.23
 -10   8 -10   13.62    3.46
  10  -8  11   11.20    3.12
 -10   8 -11   10.05    3.35
  10  -8  12    3.00    3.46
 -10   8 -12    7.51    4.96
  10  -8  13   41.68    3.81
 -10   8 -13   31.41    4.04
  10  -8  14   46.53    4.62
 -10   8 -14   42.14    4.27
  10  -8  15    7.16    3.46
 -10   8 -15    7.74    3.23
  10  -8  16   79.09    5.43
 -10   8 -16   84.52    5.77
  10  -8  17    0.12    3.46
 -10   8 -17    1.27    4.62
  10  -8  18    5.08    4.73
 -10   8 -18    0.81    3.58
  10  -8  19    0.58    4.27
 -10   8 -19    2.31    3.23
  10  -8  20    4.39    3.69
 -10   8 -20    0.00    3.81
  10  -8  21  121.70    8.20
 -10   8 -21  124.81    6.93
  10  -8  22    7.62    4.50
 -10   8 -22    9.12    4.39
  10  -8  23    6.00    4.39
 -10   8 -23    0.81    3.93
  10  -8  24   11.89    4.73
 -10   8 -24    9.93    4.16
  10  -8  25   59.23    8.66
 -10   8 -25   56.23    7.16
  10  -8  26   -0.23    5.43
 -10   8 -26   -0.35    4.27
  10  -8  27   40.64    4.62
 -10   8 -27   45.49    5.54
  10  -8  28    1.50    3.81
 -10   8 -28   -0.46    4.39
  10  -8  29   10.51    6.70
 -10   8 -29    9.01    5.77
  10  -8  30   13.62    4.85
 -10   8 -30   12.01    5.66
  10  -8  31   12.82    4.96
 -10   8 -31   19.63    5.20
  10  -8  32   15.70    5.08
 -10   8 -32   16.63    5.77
  10  -8  33   27.02    7.85
 -10   8 -33   21.71    6.12
  10  -8  34   27.48    7.74
 -10   8 -34   24.13    5.43
  10  -8  35   23.90    9.24
 -10   8 -35   33.02   10.28
  10  -8  36   33.71   10.51
 -10   8 -36   21.71    6.58
  10  -8  37   -5.77    8.89
 -10   8 -37   -2.54    8.31
  10  -8  38    8.54    8.54
 -10   8 -38   -1.85    6.35
  10  -8  39    0.81   10.39
 -10   8 -39    2.42    6.70
  10  -8  40   12.47   19.74
 -10   8 -40   17.67    7.85
  10  -8  41    1.15   12.93
 -10   8 -41    9.01   10.16
  10  -8  42   15.59    9.58
 -10   8 -42   10.51    7.62
 -10   8 -43    1.73    7.74
  10  -8  44   -3.35   14.43
 -10   8 -44    1.73    6.58
  10  -8  45   -2.08   10.16
 -10   8 -45    7.39   14.66
  10  -8  46   -4.96   10.85
 -10   8 -46   11.20   11.55
  10  -8  47   15.93   14.78
  10  -8  48   -0.23   14.66
  10  -7   0   12.01    3.35
  10  -7   1   86.02    4.27
 -10   7  -1   85.44    6.58
  10  -7   2    5.54    3.81
 -10   7  -2    0.00    2.77
  10  -7   3   87.17    4.62
 -10   7  -3   82.44    4.50
  10  -7   4    2.42    2.89
 -10   7  -4    5.08    3.12
  10  -7   5   72.63    5.54
 -10   7  -5   75.28    4.73
  10  -7   6    0.81    2.77
 -10   7  -6    0.81    2.54
  10  -7   7   82.90    4.04
 -10   7  -7   84.17    5.20
  10  -7   8    0.46    2.66
 -10   7  -8    4.96    2.77
  10  -7   9   78.75    4.96
 -10   7  -9   74.93    4.04
  10  -7  10    5.77    3.00
 -10   7 -10    6.12    3.00
  10  -7  11   49.30    4.16
 -10   7 -11   46.88    4.96
  10  -7  12   57.96    4.04
 -10   7 -12   62.46    4.39
  10  -7  13  107.38    5.89
 -10   7 -13  114.19    5.66
  10  -7  14   30.02    3.69
 -10   7 -14   37.18    4.27
  10  -7  15    0.35    3.58
 -10   7 -15    2.31    3.23
  10  -7  16    8.54    3.00
 -10   7 -16    6.81    4.04
  10  -7  17  177.93    6.23
 -10   7 -17  211.06    8.66
  10  -7  18   62.58    5.43
 -10   7 -18   64.54    5.08
  10  -7  19    2.77    3.46
 -10   7 -19    3.35    3.46
  10  -7  20   11.66    4.27
 -10   7 -20   13.62    4.27
  10  -7  21   40.30    4.73
 -10   7 -21   41.80    4.39
  10  -7  22    1.96    3.81
 -10   7 -22    3.35    3.81
  10  -7  23   70.89    5.08
 -10   7 -23   76.32    6.70
  10  -7  24    2.77    4.50
 -10   7 -24    1.15    3.58
  10  -7  25   64.66    4.62
 -10   7 -25   73.43    5.66
  10  -7  26    4.39    4.27
 -10   7 -26    6.35    4.50
  10  -7  27   72.16    6.12
 -10   7 -27   70.43    6.12
  10  -7  28    1.62    5.20
 -10   7 -28    3.12    4.73
  10  -7  29   77.71    9.01
 -10   7 -29   85.10    7.04
  10  -7  30    4.50    3.46
 -10   7 -30    7.85    4.73
  10  -7  31   37.76    4.73
 -10   7 -31   43.41    8.20
  10  -7  32    2.77    6.12
 -10   7 -32   -0.35    6.12
  10  -7  33   83.94    9.35
 -10   7 -33   75.17    8.89
  10  -7  34   19.51    7.04
 -10   7 -34    8.89    4.96
  10  -7  35   43.99    8.54
 -10   7 -35   38.45    7.16
  10  -7  36   36.60   21.13
 -10   7 -36    3.58    4.96
  10  -7  37   43.88   10.74
 -10   7 -37   42.49    8.08
  10  -7  38    8.66    8.66
 -10   7 -38   -0.81   16.40
  10  -7  39   23.09    8.89
 -10   7 -39   18.01    7.62
  10  -7  40   -1.73   11.78
 -10   7 -40   14.32    7.04
  10  -7  41    1.27   21.24
 -10   7 -41   19.97    6.70
  10  -7  42   -4.73   12.12
 -10   7 -42    5.77    7.04
  10  -7  43   16.28   13.28
 -10   7 -43   14.66    7.51
 -10   7 -44    4.73   15.13
  10  -7  45   33.71   19.28
 -10   7 -45    6.47    6.70
  10  -7  46  -15.13   19.74
 -10   7 -46   12.12   10.16
  10  -7  47   38.91   11.20
 -10   7 -47   36.02   11.08
 -10   7 -48    1.73   19.17
 -10   7 -49    2.42   13.86
  10  -6   0    5.08    3.35
  10  -6   1   18.24    2.89
 -10   6  -1   20.44    3.00
  10  -6   2    4.62    3.35
 -10   6  -2    8.43    2.66
  10  -6   3   90.64    4.96
 -10   6  -3   92.95    4.85
  10  -6   4   12.70    3.12
 -10   6  -4   14.09    2.77
  10  -6   5   17.67    2.89
 -10   6  -5   17.32    2.66
  10  -6   6   60.62    3.81
 -10   6  -6   65.47    4.16
  10  -6   7  151.26    6.70
 -10   6  -7  160.38    6.47
  10  -6   8   42.72    3.46
 -10   6  -8   50.11    3.69
  10  -6   9   49.07    3.35
 -10   6  -9   50.00    3.58
  10  -6  10    3.00    3.81
 -10   6 -10    0.81    2.54
  10  -6  11   14.32    2.89
 -10   6 -11   13.51    3.12
  10  -6  12    1.73    3.58
 -10   6 -12    2.31    2.77
  10  -6  13  126.78    5.66
 -10   6 -13  140.29    7.51
  10  -6  14  189.70    7.04
 -10   6 -14  204.02    7.85
  10  -6  15   -0.58    2.89
 -10   6 -15    1.85    4.39
  10  -6  16  153.80    6.81
 -10   6 -16  149.64    7.39
  10  -6  17  491.52   15.24
 -10   6 -17  499.49   15.82
  10  -6  18   -3.93    3.81
 -10   6 -18   -4.39    3.23
  10  -6  19    2.19    3.46
 -10   6 -19    0.46    3.69
  10  -6  20    3.81    2.77
 -10   6 -20    1.27    3.23
  10  -6  21   11.32    4.73
 -10   6 -21   15.47    4.62
  10  -6  22   16.28    3.35
 -10   6 -22   14.66    4.73
  10  -6  23   48.49    3.81
 -10   6 -23   57.96    4.85
  10  -6  24   14.89    3.81
 -10   6 -24   19.28    4.39
  10  -6  25   15.82    3.58
 -10   6 -25   20.55    4.39
  10  -6  26   -1.27    3.12
 -10   6 -26    2.42    6.00
  10  -6  27   44.11    4.39
 -10   6 -27   43.41    6.12
  10  -6  28    2.42    3.23
 -10   6 -28   -1.27    4.96
  10  -6  29   37.87    4.96
 -10   6 -29   36.72    4.73
  10  -6  30   -0.58    3.58
 -10   6 -30    4.04    5.54
  10  -6  31   42.84    7.16
 -10   6 -31   48.72    6.00
  10  -6  32   -0.12    5.89
 -10   6 -32    1.27    4.50
  10  -6  33   74.36    8.54
 -10   6 -33   59.35    5.77
  10  -6  34   87.87   11.20
 -10   6 -34   84.40    8.54
  10  -6  35   17.55   10.28
 -10   6 -35   14.20    5.89
  10  -6  36   33.60   10.85
 -10   6 -36   23.79    5.89
  10  -6  37   97.80   10.51
 -10   6 -37   93.64    9.12
  10  -6  38   10.16   11.89
 -10   6 -38   10.62    6.70
  10  -6  39   97.33   11.55
 -10   6 -39   78.17    9.01
  10  -6  40    9.24    9.01
 -10   6 -40    3.12    7.27
  10  -6  41    9.81    8.54
 -10   6 -41    9.70    8.08
  10  -6  42   22.28    9.12
 -10   6 -42   16.86    7.16
  10  -6  43   13.97   16.28
 -10   6 -43   14.55    8.20
  10  -6  44    9.01   15.13
 -10   6 -44    8.89    6.23
  10  -6  45    7.27   11.55
 -10   6 -45   -1.73    9.01
  10  -6  46    2.42   23.67
  10  -6  47   36.26   13.28
 -10   6 -47   27.13   13.74
  10  -6  48    6.35   22.63
 -10   6 -51   42.26   18.82
  10  -5   0    6.70    4.50
  10  -5   1    1.85    2.54
 -10   5  -1    2.08    2.19
  10  -5   2   15.93    2.66
 -10   5  -2   12.35    3.35
  10  -5   3   52.65    3.46
 -10   5  -3   44.45    3.58
  10  -5   4   14.89    3.00
 -10   5  -4   16.97    3.00
  10  -5   5   29.10    3.81
 -10   5  -5   35.79    3.12
  10  -5   6   11.89    2.66
 -10   5  -6   15.13    3.00
  10  -5   7   30.25    2.89
 -10   5  -7   33.60    3.35
  10  -5   8    2.77    2.31
 -10   5  -8    5.89    2.77
  10  -5   9   11.78    3.12
 -10   5  -9    5.43    2.66
  10  -5  10   15.93    2.54
 -10   5 -10   19.05    3.00
  10  -5  11   25.63    4.04
 -10   5 -11   21.94    3.58
  10  -5  12  183.12    8.78
 -10   5 -12  203.10    7.27
  10  -5  13   65.24    4.62
 -10   5 -13   66.62    3.81
  10  -5  14   20.32    3.23
 -10   5 -14   23.55    3.00
  10  -5  15   11.78    2.66
 -10   5 -15   14.43    4.04
  10  -5  16   -0.58    2.42
 -10   5 -16   -0.58    3.23
  10  -5  17  464.27   12.93
 -10   5 -17  500.18   13.62
  10  -5  18   59.23    4.50
 -10   5 -18   61.19    6.93
  10  -5  19    3.58    2.42
 -10   5 -19    5.66    4.39
  10  -5  20   21.01    3.12
 -10   5 -20   19.51    4.96
  10  -5  21    2.66    3.12
 -10   5 -21    4.96    3.23
  10  -5  22    2.42    2.77
 -10   5 -22    0.00    3.00
  10  -5  23   26.56    4.04
 -10   5 -23   24.13    4.16
  10  -5  24    2.77    2.66
 -10   5 -24    2.19    3.23
  10  -5  25    2.66    3.58
 -10   5 -25   -1.15    3.69
  10  -5  26   26.90    5.89
 -10   5 -26   42.26    4.50
  10  -5  27    1.15    2.89
 -10   5 -27   -0.69    3.69
  10  -5  28    2.54    4.39
 -10   5 -28    2.08    3.58
  10  -5  29   10.85    4.16
 -10   5 -29    5.77    4.16
  10  -5  30   -0.69    5.08
 -10   5 -30   -2.54    3.81
  10  -5  31    1.15    6.12
 -10   5 -31    4.16    4.16
  10  -5  32   19.63    6.35
 -10   5 -32   27.02    5.08
  10  -5  33   10.97    6.00
 -10   5 -33    6.23    4.96
  10  -5  34   12.12    6.47
 -10   5 -34   14.66    5.08
  10  -5  35   24.13    8.54
 -10   5 -35   35.79    7.04
  10  -5  36   55.42    8.31
 -10   5 -36   46.76    7.04
  10  -5  37    2.42    7.74
 -10   5 -37    4.04    5.43
  10  -5  38   25.86   12.59
 -10   5 -38   22.98    5.54
  10  -5  39   86.48   10.51
 -10   5 -39   88.79    9.93
  10  -5  40    4.04    9.12
 -10   5 -40    0.58    5.77
  10  -5  41   16.86   15.36
 -10   5 -41   13.16    7.74
  10  -5  42   -3.00    7.97
 -10   5 -42   -0.23    6.47
  10  -5  43   10.16   21.01
 -10   5 -43    5.20    7.39
  10  -5  44   12.47   12.12
 -10   5 -44    9.70    7.74
  10  -5  45   -7.27    8.89
 -10   5 -45   -3.23    7.04
  10  -5  46    3.93   15.36
 -10   5 -46   15.47    7.85
 -10   5 -47    5.20    8.08
 -10   5 -48    8.20   12.93
 -10   5 -49    5.66   10.05
  10  -5  50   -4.39   12.01
 -10   5 -50    1.85   10.97
 -10   5 -51    5.77   16.51
 -10   5 -52    3.93   11.78
  10  -4   0    2.54    3.00
  10  -4   1    8.66    2.19
 -10   4  -1    9.58    2.54
  10  -4   2    1.39    1.96
 -10   4  -2    0.92    1.85
  10  -4   3    7.04    2.08
 -10   4  -3    7.74    2.31
  10  -4   4   26.90    2.89
 -10   4  -4   33.48    2.42
  10  -4   5    3.00    1.96
 -10   4  -5    6.35    2.42
  10  -4   6   26.90    2.54
 -10   4  -6   29.10    2.77
  10  -4   7    2.42    2.31
 -10   4  -7    1.73    2.89
  10  -4   8    3.46    2.19
 -10   4  -8    2.08    2.19
  10  -4   9    7.62    2.54
 -10   4  -9    8.54    3.00
  10  -4  10    1.62    2.77
 -10   4 -10    2.08    2.19
  10  -4  11   -0.12    2.54
 -10   4 -11    0.46    2.42
  10  -4  12   34.52    3.81
 -10   4 -12   27.60    2.66
  10  -4  13    8.89    2.54
 -10   4 -13   10.85    3.00
  10  -4  14  112.34    6.12
 -10   4 -14  128.28    7.51
  10  -4  15   30.02    3.12
 -10   4 -15   36.83    3.23
  10  -4  16   68.82    4.04
 -10   4 -16   72.51    5.08
  10  -4  17  228.85    7.74
 -10   4 -17  232.19    8.08
  10  -4  18    9.58    3.35
 -10   4 -18   10.05    3.00
  10  -4  19   10.97    2.66
 -10   4 -19   14.66    3.23
  10  -4  20    7.85    3.46
 -10   4 -20    7.97    3.12
  10  -4  21    3.81    3.12
 -10   4 -21    4.39    2.54
  10  -4  22   -1.27    2.31
 -10   4 -22   -0.35    3.00
  10  -4  23   -0.12    2.89
 -10   4 -23   -0.46    3.35
  10  -4  24   20.67    2.89
 -10   4 -24   21.01    3.46
  10  -4  25    0.12    3.12
 -10   4 -25   -0.46    2.89
  10  -4  26    8.78    3.46
 -10   4 -26   12.12    4.04
  10  -4  27    1.15    3.81
 -10   4 -27    2.66    3.46
  10  -4  28    0.58    3.69
 -10   4 -28    1.73    3.81
  10  -4  29    3.46    3.46
 -10   4 -29   -0.58    3.81
  10  -4  30    3.12    2.66
 -10   4 -30    0.69    3.81
  10  -4  31    2.31    5.08
 -10   4 -31    1.62    4.04
  10  -4  32   15.01    5.31
 -10   4 -32   11.66    5.31
  10  -4  33    6.12    8.78
 -10   4 -33    2.19    4.39
  10  -4  34   10.97    6.58
 -10   4 -34    8.31    4.27
  10  -4  35    1.62    6.47
 -10   4 -35    4.96    5.31
  10  -4  36   20.55    9.47
 -10   4 -36   14.89    5.08
  10  -4  37   -0.46    6.70
 -10   4 -37    2.08    4.96
  10  -4  38   11.20   16.40
 -10   4 -38   10.16    5.08
  10  -4  39    7.51    7.16
 -10   4 -39    0.00    6.81
  10  -4  40    3.58    8.20
 -10   4 -40    8.89    6.47
  10  -4  41   14.32   12.01
 -10   4 -41   15.70    6.35
  10  -4  42   23.79   18.01
 -10   4 -42   16.63    7.16
  10  -4  43   -2.19   18.24
 -10   4 -43    6.93    6.12
  10  -4  44   15.36   13.16
 -10   4 -44   37.53    7.62
  10  -4  45    9.12   17.67
 -10   4 -45    6.35    6.81
  10  -4  46    5.77   18.94
 -10   4 -46    2.54    9.12
  10  -4  47   -0.46    9.12
 -10   4 -47   -3.93    7.04
  10  -4  48    4.39   14.43
 -10   4 -48   -8.20   11.43
  10  -4  49    5.31   18.24
 -10   4 -49    1.04    8.54
  10  -4  50    5.77   24.71
 -10   4 -50    6.70   10.39
 -10   4 -51    0.81   10.97
 -10   4 -52   -9.47   16.97
 -10   4 -53    9.70   11.08
  10  -3   0  329.64   10.39
  10  -3   1    5.89    2.08
 -10   3  -1    7.39    2.19
  10  -3   2   99.76    4.62
 -10   3  -2   98.60    4.96
  10  -3   3   18.94    2.08
 -10   3  -3   18.82    2.66
  10  -3   4   71.47    3.81
 -10   3  -4   67.89    3.35
  10  -3   5   33.60    2.42
 -10   3  -5   32.21    3.12
  10  -3   6  109.34    4.96
 -10   3  -6  107.73    4.04
  10  -3   7    5.66    2.08
 -10   3  -7    6.12    3.00
  10  -3   8   13.86    2.08
 -10   3  -8   14.09    2.31
  10  -3   9    9.81    3.12
 -10   3  -9    7.27    3.00
  10  -3  10   33.25    2.66
 -10   3 -10   40.41    3.23
  10  -3  11   12.01    2.89
 -10   3 -11    9.47    2.31
  10  -3  12  133.94    4.96
 -10   3 -12  138.79    5.43
  10  -3  13  117.08    4.62
 -10   3 -13  112.34    7.04
  10  -3  14  236.47    8.66
 -10   3 -14  222.96    9.01
  10  -3  15  545.21   16.05
 -10   3 -15  570.50   18.47
  10  -3  16   23.09    3.69
 -10   3 -16   23.09    3.00
  10  -3  17  226.88    7.27
 -10   3 -17  243.39    8.89
  10  -3  18   80.94    4.96
 -10   3 -18   92.25    5.08
  10  -3  19  192.24    6.35
 -10   3 -19  186.24    6.70
  10  -3  20  355.85   11.55
 -10   3 -20  354.47   12.93
  10  -3  21   10.28    3.00
 -10   3 -21   11.43    3.00
  10  -3  22   50.57    5.54
 -10   3 -22   57.04    6.58
  10  -3  23    4.62    3.58
 -10   3 -23    0.00    3.00
  10  -3  24   50.46    4.62
 -10   3 -24   63.73    4.85
  10  -3  25   52.19    4.16
 -10   3 -25   47.80    4.39
  10  -3  26  171.58    7.51
 -10   3 -26  180.12    8.08
  10  -3  27   10.85    3.00
 -10   3 -27    7.97    3.46
  10  -3  28   45.61    3.69
 -10   3 -28   45.95    6.81
  10  -3  29    3.81    2.89
 -10   3 -29    6.58    3.69
  10  -3  30    0.23    6.70
 -10   3 -30   -0.69    4.04
  10  -3  31   12.12    5.20
 -10   3 -31   14.20    4.39
  10  -3  32   37.06    4.96
 -10   3 -32   46.42    5.43
  10  -3  33    7.74    5.66
 -10   3 -33    9.81    4.50
  10  -3  34   90.75   10.74
 -10   3 -34   62.81    6.00
  10  -3  35    1.04    5.54
 -10   3 -35   -3.23    4.50
  10  -3  36   30.60    6.58
 -10   3 -36   18.24    5.20
  10  -3  37    6.00    7.85
 -10   3 -37    0.35    5.31
  10  -3  38  136.94   20.32
 -10   3 -38  148.48    9.24
  10  -3  39    5.31    9.47
 -10   3 -39    2.77    5.43
  10  -3  40   48.96   18.47
 -10   3 -40   51.50    6.81
  10  -3  41   -0.12    8.66
 -10   3 -41    0.35    5.43
  10  -3  42   14.09    7.97
 -10   3 -42   17.43    6.12
  10  -3  43   -0.58   15.47
 -10   3 -43    0.35    7.16
  10  -3  44   61.31   21.48
 -10   3 -44   63.85   12.82
 -10   3 -45   20.21    8.66
  10  -3  46   55.88   20.32
 -10   3 -46   77.01   11.08
  10  -3  47   12.01   18.01
 -10   3 -47    3.35    7.62
  10  -3  48   34.06   20.44
 -10   3 -48   64.66   13.86
 -10   3 -49   88.91   12.01
  10  -3  50   33.71   24.59
 -10   3 -50   16.40   10.28
 -10   3 -51   11.78    9.12
 -10   3 -52   21.13   12.12
 -10   3 -53    1.50   16.51
  10  -2   0  267.41   10.16
  10  -2   1  236.47    9.58
 -10   2  -1  231.04    8.31
  10  -2   2  357.59   10.39
 -10   2  -2  345.46    9.58
  10  -2   3    1.39    1.85
 -10   2  -3    1.15    2.89
  10  -2   4   27.71    2.31
 -10   2  -4   25.40    3.23
  10  -2   5  102.18    4.39
 -10   2  -5   96.30    4.16
  10  -2   6   14.66    2.31
 -10   2  -6   16.40    2.42
  10  -2   7  122.39    4.85
 -10   2  -7  121.23    4.50
  10  -2   8  100.22    3.93
 -10   2  -8  110.73    3.93
  10  -2   9   13.86    2.31
 -10   2  -9   11.66    3.81
  10  -2  10  211.41    6.47
 -10   2 -10  217.41    7.39
  10  -2  11   22.52    2.54
 -10   2 -11   24.02    3.00
  10  -2  12   11.20    2.08
 -10   2 -12    9.58    2.42
  10  -2  13   32.68    3.12
 -10   2 -13   34.29    3.12
  10  -2  14   20.32    2.66
 -10   2 -14   18.94    2.89
  10  -2  15  467.74   14.09
 -10   2 -15  464.73   13.51
  10  -2  16   81.98    4.85
 -10   2 -16   79.90    4.73
  10  -2  17   84.98    5.20
 -10   2 -17   90.29    4.96
  10  -2  18   54.38    5.20
 -10   2 -18   54.27    4.27
  10  -2  19  186.36    8.20
 -10   2 -19  179.20    7.27
  10  -2  20  172.73    8.31
 -10   2 -20  160.26    6.58
  10  -2  21   90.06    5.54
 -10   2 -21   87.29    5.66
  10  -2  22  212.91    8.31
 -10   2 -22  211.87   10.62
  10  -2  23   27.02    3.93
 -10   2 -23   37.76    4.73
  10  -2  24   65.93    4.27
 -10   2 -24   74.93    4.73
  10  -2  25  103.68    4.96
 -10   2 -25  113.38    6.81
  10  -2  26   30.94    4.85
 -10   2 -26   32.33    3.93
  10  -2  27   89.83    5.31
 -10   2 -27  100.34    5.43
  10  -2  28   54.61   11.55
 -10   2 -28   58.08    4.73
  10  -2  29    2.77    2.89
 -10   2 -29    4.73    3.58
  10  -2  30   41.80    3.93
 -10   2 -30   38.91    4.27
  10  -2  31    2.89    5.89
 -10   2 -31   11.08    4.96
  10  -2  32   23.21    5.43
 -10   2 -32   30.60    4.73
  10  -2  33    0.58    4.85
 -10   2 -33   -1.39    5.31
  10  -2  34    0.81    5.43
 -10   2 -34    6.81    5.43
  10  -2  35   66.51    9.12
 -10   2 -35   71.47    6.47
  10  -2  36   68.93    7.16
 -10   2 -36   65.24    7.04
  10  -2  37   -4.62   13.16
 -10   2 -37    0.23    9.93
  10  -2  38   78.86   11.43
 -10   2 -38   75.05    8.89
  10  -2  39    6.12    5.77
 -10   2 -39   16.16    6.12
  10  -2  40   56.23   20.90
 -10   2 -40   56.35    6.81
 -10   2 -41   22.86    5.66
  10  -2  42   65.47   19.40
 -10   2 -42   52.07    7.27
  10  -2  43    2.19   10.51
 -10   2 -43    1.27    7.85
  10  -2  44    1.85   18.59
 -10   2 -44   12.01    6.12
  10  -2  45   40.76   19.51
 -10   2 -45   38.91   11.89
  10  -2  46   42.95   15.70
 -10   2 -46   37.06   12.47
  10  -2  47   60.04   17.55
 -10   2 -47   49.88    7.97
 -10   2 -48  118.69   12.47
 -10   2 -49  110.61   13.39
  10  -2  50   54.15   17.32
 -10   2 -50   48.03   15.24
  10  -2  51  -11.78   21.01
 -10   2 -51    6.81   12.24
 -10   2 -52   -0.35    9.35
 -10   2 -53   25.40   17.32
  10  -1   0   46.07    3.00
  10  -1   1   91.45    3.93
 -10   1  -1   91.45    4.04
  10  -1   2   39.83    2.89
 -10   1  -2   37.64    2.77
  10  -1   3   76.67    3.58
 -10   1  -3   79.55    3.58
  10  -1   4   -0.12    2.31
 -10   1  -4   -0.46    2.42
  10  -1   5    1.62    2.19
 -10   1  -5    1.04    2.08
  10  -1   6   33.37    2.66
 -10   1  -6   33.48    3.00
  10  -1   7    1.96    1.85
 -10   1  -7    0.23    2.19
  10  -1   8   13.51    2.31
 -10   1  -8   16.51    2.19
  10  -1   9   78.63    3.69
 -10   1  -9   75.28    3.58
  10  -1  10    0.46    2.19
 -10   1 -10   -1.50    1.96
  10  -1  11   54.96    3.23
 -10   1 -11   53.34    3.46
  10  -1  12   21.01    3.00
 -10   1 -12   25.29    3.00
  10  -1  13    6.81    2.19
 -10   1 -13    5.43    2.42
  10  -1  14   -1.04    3.23
 -10   1 -14    2.77    3.23
  10  -1  15  211.30    6.93
 -10   1 -15  223.53    8.08
  10  -1  16   13.86    2.77
 -10   1 -16   13.28    2.77
  10  -1  17  101.49    6.12
 -10   1 -17  106.22    5.77
  10  -1  18   31.98    3.58
 -10   1 -18   29.67    3.69
  10  -1  19  258.52    7.85
 -10   1 -19  273.99    9.58
  10  -1  20   35.79    3.35
 -10   1 -20   32.44    4.16
  10  -1  21   10.97    2.66
 -10   1 -21   12.47    3.93
  10  -1  22   11.08    2.77
 -10   1 -22   10.97    2.89
  10  -1  23   40.07    3.93
 -10   1 -23   35.33    3.58
  10  -1  24    0.46    3.58
 -10   1 -24   -1.27    3.23
  10  -1  25  134.05    9.47
 -10   1 -25  133.70    7.51
  10  -1  26    9.35    2.66
 -10   1 -26   14.55    3.23
  10  -1  27   43.76    3.81
 -10   1 -27   40.87    4.39
  10  -1  28    2.31    4.16
 -10   1 -28    2.89    3.23
  10  -1  29    7.97    4.73
 -10   1 -29    9.58    3.93
  10  -1  30   48.72    4.04
 -10   1 -30   45.26    4.96
  10  -1  31   -0.92    3.69
 -10   1 -31    0.58    3.58
  10  -1  32    5.66    3.58
 -10   1 -32    2.31    4.39
  10  -1  33   67.55    5.77
 -10   1 -33   76.44    6.12
  10  -1  34   60.16    6.12
 -10   1 -34   77.94    6.81
  10  -1  35    2.08    5.20
 -10   1 -35   -3.58    4.62
  10  -1  36    0.46    8.08
 -10   1 -36    4.50    5.77
  10  -1  37   25.98    6.81
 -10   1 -37   27.36    6.23
  10  -1  38    2.31    4.96
 -10   1 -38   -0.92    6.00
  10  -1  39    5.54    5.54
 -10   1 -39    1.85    4.39
  10  -1  40   44.45   11.89
 -10   1 -40   27.60    7.51
  10  -1  41   42.26   18.13
 -10   1 -41   32.44    6.00
 -10   1 -42    4.73    5.43
  10  -1  43   39.72   10.62
 -10   1 -43   31.75    6.58
  10  -1  44  -13.16   13.05
 -10   1 -44    9.35    7.27
  10  -1  45   22.52   19.97
 -10   1 -45   10.16    6.93
 -10   1 -46    3.81    5.43
 -10   1 -47   34.98    7.27
 -10   1 -48    0.69    7.51
 -10   1 -49  110.38   12.35
 -10   1 -50   13.97    7.51
  10  -1  51  -10.05   21.48
 -10   1 -51   21.01    9.01
  10  -1  52    6.23   22.05
 -10   1 -52   -5.20   11.66
 -10   1 -53   25.52   12.01
 -10   1 -54    2.08   10.97
 -10   1 -55    1.96   19.74
  10   0   0  819.43   21.71
  10   0   1   -0.58    1.85
 -10   0  -1   -0.46    1.85
  10   0   2    8.89    2.42
 -10   0  -2   11.20    2.77
  10   0   3    0.12    1.85
 -10   0  -3    0.58    2.31
  10   0   4    7.85    2.08
 -10   0  -4    4.62    1.96
  10   0   5    0.46    1.85
 -10   0  -5    1.96    1.62
  10   0   6   39.37    2.66
 -10   0  -6   41.10    3.12
  10   0   7   -0.58    2.08
 -10   0  -7   -1.15    2.08
  10   0   8    1.39    1.96
 -10   0  -8    0.46    1.96
  10   0   9    0.92    1.73
 -10   0  -9    0.00    1.85
  10   0  10   43.99    3.23
 -10   0 -10   46.99    3.35
  10   0  11   -2.54    2.08
 -10   0 -11   -1.04    3.23
  10   0  12   59.35    3.23
 -10   0 -12   58.77    3.58
  10   0  13    1.04    2.66
 -10   0 -13    0.12    2.19
  10   0  14    1.62    2.31
 -10   0 -14    1.96    2.08
  10   0  15    0.35    2.19
 -10   0 -15   -0.92    2.19
  10   0  16    2.31    2.31
 -10   0 -16    2.08    2.66
  10   0  17    2.54    3.58
 -10   0 -17   -0.92    2.66
  10   0  18    4.96    2.31
 -10   0 -18    7.51    3.46
  10   0  19   -2.66    2.66
 -10   0 -19    4.73    2.31
  10   0  20  190.63    7.39
 -10   0 -20  181.62    7.04
  10   0  21   -0.69    2.66
 -10   0 -21    0.00    2.31
  10   0  22   85.21    4.62
 -10   0 -22   91.45    5.54
  10   0  23    1.73    2.54
 -10   0 -23    0.35    2.54
  10   0  24   10.39    3.81
 -10   0 -24    8.89    3.23
  10   0  25   -1.27    4.85
 -10   0 -25    2.42    3.46
  10   0  26    3.93    2.77
 -10   0 -26    2.42    2.77
  10   0  27    1.04    3.23
 -10   0 -27    1.27    4.50
  10   0  28   50.57    4.85
 -10   0 -28   58.89    5.66
  10   0  29    6.00    3.93
 -10   0 -29    0.23    5.08
  10   0  30    0.58    3.69
 -10   0 -30    5.66    4.16
  10   0  31   -1.39    3.69
 -10   0 -31    5.89    3.69
  10   0  32  111.65    6.00
 -10   0 -32  122.62    6.81
  10   0  33   -1.39    3.81
 -10   0 -33    0.00    4.50
  10   0  34   12.01   12.59
 -10   0 -34   14.55    4.96
 -10   0 -35    0.12    4.73
  10   0  36   18.24    6.35
 -10   0 -36   25.29    4.85
  10   0  37   -1.27    4.85
 -10   0 -37   -0.69    4.62
  10   0  38   -1.85    6.00
 -10   0 -38   -1.50    5.54
  10   0  39    7.74   12.59
 -10   0 -39    0.58    5.20
 -10   0 -40    3.46    5.08
  10   0  41    2.66    5.77
 -10   0 -41    1.73    5.54
  10   0  42    8.43   13.51
 -10   0 -42   20.67    5.66
  10   0  43   -2.66   13.62
 -10   0 -43    1.39    7.97
  10   0  44    0.00   19.05
 -10   0 -44    5.20    5.66
 -10   0 -45    4.85    5.20
  10   0  46    5.20   20.21
 -10   0 -46   -1.96    8.31
  10   0  47   17.55   22.17
 -10   0 -47   -2.77    7.85
 -10   0 -48  121.70    9.81
 -10   0 -49    0.69    9.70
 -10   0 -50   52.19   10.16
 -10   0 -51   -3.46   11.78
 -10   0 -52   -7.51   10.05
 -10   0 -53    2.19   15.01
 -10   0 -54    1.50   11.32
  10   1   0   43.18    3.12
  10   1   1   89.25    4.04
 -10  -1  -1   93.18    4.04
  10   1   2   41.22    3.23
 -10  -1  -2   33.83    2.42
  10   1   3   75.40    3.46
 -10  -1  -3   75.40    3.69
  10   1   4    1.27    2.08
 -10  -1  -4    3.00    2.54
  10   1   5   -0.35    1.85
 -10  -1  -5   -0.92    2.08
  10   1   6   32.33    2.77
 -10  -1  -6   31.41    3.12
  10   1   7    0.12    1.96
 -10  -1  -7    1.85    3.12
  10   1   8   12.35    2.89
 -10  -1  -8   15.01    2.19
  10   1   9   74.24    4.04
 -10  -1  -9   78.05    4.39
  10   1  10    3.81    2.31
 -10  -1 -10   -1.62    2.54
  10   1  11   50.34    3.69
 -10  -1 -11   50.00    3.23
  10   1  12   24.36    3.46
 -10  -1 -12   20.09    3.00
  10   1  13    2.19    2.66
 -10  -1 -13    7.51    2.42
  10   1  14    0.69    2.19
 -10  -1 -14    0.23    2.42
  10   1  15  215.57    6.93
 -10  -1 -15  212.68    7.04
  10   1  16   14.09    2.31
 -10  -1 -16   15.36    3.12
  10   1  17  101.38    5.43
 -10  -1 -17  101.26    4.50
  10   1  18   33.02    3.46
 -10  -1 -18   31.41    2.77
  10   1  19  246.97    9.93
 -10  -1 -19  257.36    9.70
  10   1  20   37.76    3.93
 -10  -1 -20   32.10    3.81
  10   1  21   14.89    3.81
 -10  -1 -21    8.66    2.31
  10   1  22    8.89    2.89
 -10  -1 -22    5.77    2.89
  10   1  23   34.41    3.81
 -10  -1 -23   36.83    3.93
  10   1  24   -2.77    3.93
 -10  -1 -24    1.96    3.00
  10   1  25  142.25    6.12
 -10  -1 -25  142.13    6.93
  10   1  26   12.35    3.93
 -10  -1 -26   11.43    3.93
  10   1  27   48.49    4.39
 -10  -1 -27   43.53    4.27
  10   1  28   -1.04    3.46
 -10  -1 -28    4.73    4.62
  10   1  29   11.66    3.35
 -10  -1 -29   10.97    3.58
  10   1  30   49.88    5.20
 -10  -1 -30   48.26    5.77
  10   1  31    0.35    3.93
 -10  -1 -31   -2.19    3.93
  10   1  32    5.54    3.46
 -10  -1 -32    1.04    4.39
  10   1  33   70.66    7.51
 -10  -1 -33   74.70    6.58
  10   1  34   77.24    6.00
 -10  -1 -34   74.24    6.12
  10   1  35   -0.46   13.51
 -10  -1 -35   -0.58    4.39
  10   1  36    2.19    4.39
 -10  -1 -36   -1.50    4.96
  10   1  37   19.74    5.89
 -10  -1 -37   22.17    4.96
  10   1  38    2.08    4.50
 -10  -1 -38    2.77    5.08
  10   1  39    7.97    7.74
 -10  -1 -39    1.27    6.23
  10   1  40   31.64   11.43
 -10  -1 -40   28.17    6.23
  10   1  41   35.45   17.20
 -10  -1 -41   29.10    5.31
  10   1  42    1.85   17.90
 -10  -1 -42    0.46    4.85
  10   1  43   43.88   16.16
 -10  -1 -43   26.44    5.66
 -10  -1 -44    1.62    6.93
  10   1  45   33.60   21.82
 -10  -1 -45   16.28    8.43
  10   1  46   10.28   13.74
 -10  -1 -46    4.27    7.51
  10   1  47   50.34   15.24
 -10  -1 -47   55.19   10.97
  10   1  48  -13.86   22.86
 -10  -1 -48   -1.96   18.01
 -10  -1 -49  135.90   11.66
  10   1  50   12.01   25.63
 -10  -1 -50    5.20   14.20
  10   1  51   10.05   19.28
 -10  -1 -51   17.32   13.74
  10   1  52   -7.27   25.40
 -10  -1 -52   -8.43   10.39
 -10  -1 -53   15.93   10.39
 -10  -1 -54   -2.31   12.01
  10   2   0  269.49    8.08
  10   2   1  246.16    8.89
 -10  -2  -1  245.01    6.81
  10   2   2  370.63   15.36
 -10  -2  -2  360.70   10.05
  10   2   3    2.77    2.66
 -10  -2  -3    1.50    1.96
  10   2   4   20.32    2.31
 -10  -2  -4   26.79    2.77
  10   2   5  104.38    4.62
 -10  -2  -5  108.65    4.39
  10   2   6   16.05    2.19
 -10  -2  -6   18.36    2.08
  10   2   7  119.04    4.62
 -10  -2  -7  122.74    5.43
  10   2   8  104.84    4.96
 -10  -2  -8   99.64    4.50
  10   2   9   15.82    3.12
 -10  -2  -9   17.32    2.77
  10   2  10  208.99    6.70
 -10  -2 -10  215.45    7.27
  10   2  11   26.79    3.69
 -10  -2 -11   20.55    3.12
  10   2  12    9.70    2.31
 -10  -2 -12   13.86    2.77
  10   2  13   31.17    2.77
 -10  -2 -13   28.87    3.00
  10   2  14   19.17    2.89
 -10  -2 -14   17.90    2.66
  10   2  15  467.74   15.24
 -10  -2 -15  452.84   13.28
  10   2  16   82.79    4.85
 -10  -2 -16   82.32    3.81
  10   2  17   89.02    5.20
 -10  -2 -17   87.06    4.04
  10   2  18   55.54    4.16
 -10  -2 -18   57.85    3.69
  10   2  19  170.65    7.04
 -10  -2 -19  173.31    5.54
  10   2  20  163.84    7.39
 -10  -2 -20  173.54    7.74
  10   2  21   70.89    4.96
 -10  -2 -21   71.01    4.39
  10   2  22  193.98    7.62
 -10  -2 -22  209.45   10.51
  10   2  23   25.06    3.93
 -10  -2 -23   25.98    3.46
  10   2  24   71.24    7.51
 -10  -2 -24   72.28    5.89
  10   2  25  113.15    5.54
 -10  -2 -25  118.35    4.96
  10   2  26   25.75    3.81
 -10  -2 -26   32.79    4.16
  10   2  27   98.03    5.89
 -10  -2 -27   97.22    6.00
  10   2  28   58.31    7.39
 -10  -2 -28   52.30    4.85
  10   2  29    1.73    4.96
 -10  -2 -29   -1.39    3.58
  10   2  30   46.53    6.58
 -10  -2 -30   42.03    4.27
  10   2  31    9.01    4.62
 -10  -2 -31   12.12    5.31
  10   2  32   23.79    5.89
 -10  -2 -32   29.90    5.31
  10   2  33   -0.46    3.23
 -10  -2 -33    1.96    4.16
  10   2  34    2.89    8.66
 -10  -2 -34    4.62    4.39
  10   2  35   60.04    5.54
 -10  -2 -35   72.28    9.12
  10   2  36   59.00    8.08
 -10  -2 -36   62.70    6.35
  10   2  37   -2.89    5.08
 -10  -2 -37   -3.58    4.96
  10   2  38   54.96    5.89
 -10  -2 -38   79.09    8.08
  10   2  39   20.78   15.24
 -10  -2 -39    9.58    5.08
  10   2  40   46.30   19.17
 -10  -2 -40   47.45    6.70
 -10  -2 -41   31.98    8.20
  10   2  42   51.38   12.01
 -10  -2 -42   54.15    8.78
  10   2  43   13.51   21.13
 -10  -2 -43   -7.27    8.43
 -10  -2 -44   11.78    7.62
  10   2  45   45.15   13.16
 -10  -2 -45   42.14    9.81
  10   2  46   39.37   21.13
 -10  -2 -46   32.91    9.81
 -10  -2 -47   54.27    9.01
  10   2  48  123.43   27.83
 -10  -2 -48  157.03   15.13
  10   2  49  162.22   23.67
 -10  -2 -49  103.34   12.47
  10   2  50   39.26   23.67
 -10  -2 -50   48.61   10.97
 -10  -2 -51   -2.19    9.12
  10   2  52   -7.97   24.13
 -10  -2 -52   -1.15    9.81
  10   2  53   10.28   25.17
  10   3   0  315.44    8.31
  10   3   1    6.81    2.54
 -10  -3  -1    6.47    2.19
  10   3   2   99.99    5.66
 -10  -3  -2   98.26    4.39
  10   3   3   18.47    2.31
 -10  -3  -3   17.55    3.35
  10   3   4   72.51    3.23
 -10  -3  -4   75.51    5.08
  10   3   5   32.56    2.66
 -10  -3  -5   36.14    3.23
  10   3   6  115.23    5.20
 -10  -3  -6  111.31    4.50
  10   3   7    7.62    3.46
 -10  -3  -7    6.93    2.19
  10   3   8   13.74    2.42
 -10  -3  -8   16.05    2.42
  10   3   9    8.31    2.31
 -10  -3  -9   10.97    3.58
  10   3  10   39.60    3.00
 -10  -3 -10   30.48    3.46
  10   3  11    9.58    3.23
 -10  -3 -11    8.31    2.42
  10   3  12  121.70    5.20
 -10  -3 -12  125.05    5.20
  10   3  13  117.77    5.08
 -10  -3 -13  107.50    4.39
  10   3  14  211.53    6.93
 -10  -3 -14  206.33    6.47
  10   3  15  501.34   20.32
 -10  -3 -15  505.15   13.28
  10   3  16   22.28    3.12
 -10  -3 -16   19.28    2.54
  10   3  17  203.79    7.85
 -10  -3 -17  206.33    6.35
  10   3  18   78.86    4.04
 -10  -3 -18   94.79    5.20
  10   3  19  176.54    7.16
 -10  -3 -19  172.15    6.23
  10   3  20  315.56   11.32
 -10  -3 -20  326.41    9.35
  10   3  21   16.63    4.04
 -10  -3 -21   11.55    2.77
  10   3  22   56.35    4.62
 -10  -3 -22   57.38    4.73
  10   3  23    4.50    4.39
 -10  -3 -23   -1.96    3.46
  10   3  24   54.61    4.50
 -10  -3 -24   58.08    3.58
  10   3  25   49.42    4.62
 -10  -3 -25   43.64    4.39
  10   3  26  179.54    7.51
 -10  -3 -26  180.01    9.58
  10   3  27   11.32    4.62
 -10  -3 -27   10.51    3.00
  10   3  28   52.54    4.62
 -10  -3 -28   44.80    4.16
  10   3  29    7.04    3.81
 -10  -3 -29    5.54    2.89
  10   3  30    2.54    4.96
 -10  -3 -30   -1.85    3.93
  10   3  31   12.93    5.20
 -10  -3 -31   13.97    3.93
  10   3  32   39.37    7.16
 -10  -3 -32   35.10    4.96
  10   3  33    9.93    4.62
 -10  -3 -33    5.08    5.31
  10   3  34   58.19    5.66
 -10  -3 -34   70.43    6.93
  10   3  35   -0.46    5.89
 -10  -3 -35    0.35    4.27
  10   3  36   21.94    8.31
 -10  -3 -36   24.13    4.85
  10   3  37    0.69    4.50
 -10  -3 -37    1.15    5.08
  10   3  38  102.88   11.08
 -10  -3 -38  148.37    9.47
 -10  -3 -39    4.85    6.12
 -10  -3 -40   45.61    9.01
 -10  -3 -41   -1.73    8.08
  10   3  42   15.01   22.40
 -10  -3 -42   14.66   13.62
  10   3  43    4.62   10.51
 -10  -3 -43   -4.16    8.20
  10   3  44   64.08   13.16
 -10  -3 -44   56.46    9.81
  10   3  45   -3.23   22.75
 -10  -3 -45    7.74    6.93
 -10  -3 -46   76.20    9.93
  10   3  47    0.58   12.82
 -10  -3 -47   -7.85   10.05
  10   3  48   64.31   22.05
 -10  -3 -48   68.82   11.66
 -10  -3 -49   97.57   10.28
  10   3  50   32.21   15.70
 -10  -3 -50   32.68   13.62
  10   3  51    1.73   26.21
 -10  -3 -51    4.50    9.12
  10   3  52   12.82   22.28
 -10  -3 -52    3.69   12.59
  10   3  53   -8.43   18.82
 -10  -3 -53   -2.31    6.58
  10   4   0    2.89    2.77
  10   4   1    8.08    2.77
 -10  -4  -1    9.58    2.31
  10   4   2    0.00    2.31
 -10  -4  -2    1.85    2.19
  10   4   3    8.66    2.54
 -10  -4  -3   10.51    2.54
  10   4   4   39.14    3.35
 -10  -4  -4   36.37    3.46
  10   4   5    6.47    2.42
 -10  -4  -5    5.89    2.08
  10   4   6   26.09    3.69
 -10  -4  -6   28.87    2.89
  10   4   7    2.42    2.08
 -10  -4  -7    3.23    2.54
  10   4   8    2.66    2.31
 -10  -4  -8    1.96    2.31
  10   4   9    4.16    2.19
 -10  -4  -9    9.58    3.00
  10   4  10   -0.35    3.46
 -10  -4 -10    3.58    2.42
  10   4  11    0.46    3.35
 -10  -4 -11   -0.92    2.54
  10   4  12   22.28    2.66
 -10  -4 -12   28.06    3.35
  10   4  13    7.97    3.12
 -10  -4 -13    6.93    2.77
  10   4  14  125.05    5.20
 -10  -4 -14  121.00    5.20
  10   4  15   38.45    3.35
 -10  -4 -15   38.68    3.12
  10   4  16   66.04    4.50
 -10  -4 -16   70.20    4.16
  10   4  17  228.04    7.85
 -10  -4 -17  216.14    7.85
  10   4  18    9.81    2.77
 -10  -4 -18   13.28    3.00
  10   4  19   12.35    3.00
 -10  -4 -19   14.09    3.81
  10   4  20    7.16    3.23
 -10  -4 -20   10.85    2.77
  10   4  21    7.27    3.23
 -10  -4 -21    2.19    3.12
  10   4  22    8.66    5.43
 -10  -4 -22    5.31    2.66
  10   4  23   -0.35    3.12
 -10  -4 -23   -0.46    2.66
  10   4  24   19.28    3.93
 -10  -4 -24   17.20    3.69
  10   4  25    0.69    5.66
 -10  -4 -25    3.58    3.23
  10   4  26    6.58    3.23
 -10  -4 -26    9.70    3.93
  10   4  27    3.00    3.35
 -10  -4 -27   -0.58    3.46
  10   4  28   -0.58    4.16
 -10  -4 -28   -2.77    3.00
  10   4  29    3.12    3.58
 -10  -4 -29    3.12    3.46
  10   4  30    2.42    4.73
 -10  -4 -30    4.85    3.93
  10   4  31   -1.04    4.39
 -10  -4 -31    2.31    3.93
  10   4  32   14.66    4.16
 -10  -4 -32   12.47    4.39
  10   4  33   -1.96    4.50
 -10  -4 -33   -7.62    4.39
  10   4  34    3.23    4.27
 -10  -4 -34    3.69    4.27
  10   4  35    5.66    4.96
 -10  -4 -35   -0.81    4.27
  10   4  36   14.66    6.00
 -10  -4 -36   15.93    5.77
  10   4  37   -4.62    7.74
 -10  -4 -37   -2.77    6.70
  10   4  38    9.12    8.66
 -10  -4 -38    5.20    6.35
  10   4  39    4.16    7.85
 -10  -4 -39    0.23    7.04
  10   4  40    9.35    7.51
 -10  -4 -40    9.24    7.74
  10   4  41   14.09    7.39
 -10  -4 -41   26.56   10.85
  10   4  42   12.12    7.16
 -10  -4 -42   23.90    8.78
 -10  -4 -43   -3.23    7.62
 -10  -4 -44   35.79    7.51
  10   4  45    4.39   10.74
 -10  -4 -45    0.23    7.16
  10   4  46   15.01   23.32
 -10  -4 -46   -2.66    9.01
  10   4  47   10.97   24.71
 -10  -4 -47    6.93   10.62
  10   4  48    1.27   11.89
 -10  -4 -49   -5.89    8.31
  10   4  50   20.44   18.94
 -10  -4 -50    5.77    8.31
  10   4  51   -5.43   22.17
 -10  -4 -51   17.32   13.28
  10   4  52   -4.16   22.17
 -10  -4 -52   -1.85    8.43
  10   4  54   -1.96   22.05
  10   5   0    5.66    2.54
  10   5   1    1.39    2.42
 -10  -5  -1    1.85    2.54
  10   5   2   15.93    2.77
 -10  -5  -2   13.74    2.66
  10   5   3   52.54    3.69
 -10  -5  -3   48.49    3.81
  10   5   4   17.90    2.89
 -10  -5  -4   14.78    2.54
  10   5   5   30.48    3.69
 -10  -5  -5   43.64    3.93
  10   5   6   13.16    2.19
 -10  -5  -6   16.63    2.54
  10   5   7   36.14    3.23
 -10  -5  -7   31.29    2.66
  10   5   8    3.58    2.31
 -10  -5  -8    2.77    2.77
  10   5   9    4.73    3.58
 -10  -5  -9   12.12    3.00
  10   5  10   18.59    3.35
 -10  -5 -10   20.09    3.23
  10   5  11   30.25    3.12
 -10  -5 -11   29.79    3.93
  10   5  12  191.78    8.20
 -10  -5 -12  189.59    6.12
  10   5  13   77.71    4.27
 -10  -5 -13   74.59    3.69
  10   5  14   27.94    3.46
 -10  -5 -14   22.75    2.89
  10   5  15   13.39    3.35
 -10  -5 -15   15.93    3.12
  10   5  16   -1.73    2.77
 -10  -5 -16   -2.31    2.66
  10   5  17  460.35   12.93
 -10  -5 -17  474.20   13.05
  10   5  18   51.38    5.43
 -10  -5 -18   59.12    4.50
  10   5  19    8.20    3.12
 -10  -5 -19    8.78    3.00
  10   5  20   18.70    3.69
 -10  -5 -20   24.94    3.35
  10   5  21    5.77    3.12
 -10  -5 -21    2.89    4.04
  10   5  22    1.62    3.58
 -10  -5 -22   -3.23    3.23
  10   5  23   25.29    4.27
 -10  -5 -23   22.17    3.23
  10   5  24    2.54    4.16
 -10  -5 -24    0.69    3.58
  10   5  25   -3.81    3.58
 -10  -5 -25    1.50    3.23
  10   5  26   27.94    7.16
 -10  -5 -26   34.75    3.58
  10   5  27    4.04    4.04
 -10  -5 -27    4.04    3.46
  10   5  28    5.77    3.93
 -10  -5 -28    5.77    4.85
  10   5  29    8.08    4.50
 -10  -5 -29    6.35    4.39
  10   5  30   -1.73    5.20
 -10  -5 -30   -1.04    3.93
  10   5  31    3.00    5.77
 -10  -5 -31    8.08    4.04
  10   5  32   18.01    5.54
 -10  -5 -32   22.40    4.39
  10   5  33   11.32    5.31
 -10  -5 -33    6.00    4.73
  10   5  34   12.47    8.66
 -10  -5 -34   12.35    6.70
  10   5  35   13.28    9.12
 -10  -5 -35   19.97    4.39
  10   5  36   47.45    7.97
 -10  -5 -36   42.72    5.89
  10   5  37    0.58    7.39
 -10  -5 -37    1.39    9.47
  10   5  38   24.25    7.74
 -10  -5 -38   20.09    4.96
  10   5  39   79.90    8.54
 -10  -5 -39   92.83   10.51
  10   5  40    9.81    6.70
 -10  -5 -40    6.81    6.23
 -10  -5 -41   17.55    7.16
  10   5  42    1.73    6.93
 -10  -5 -42    1.62    9.24
  10   5  43    6.47    9.70
 -10  -5 -43    6.23    9.93
  10   5  44   27.83   19.74
 -10  -5 -44    9.24    7.51
  10   5  45   17.09   24.82
 -10  -5 -45    5.08    8.20
  10   5  46    8.54   11.20
 -10  -5 -46    9.58    9.35
 -10  -5 -47    1.73    6.23
  10   5  48    0.58   16.97
 -10  -5 -48    4.27    5.89
  10   5  49   -7.04   25.52
 -10  -5 -49    6.81    7.27
  10   5  50    6.58   22.86
 -10  -5 -50    6.23    8.54
 -10  -5 -51    7.62    9.70
 -10  -5 -52    2.08   13.97
  10   6   0    4.73    2.66
  10   6   1   21.01    3.23
 -10  -6  -1   24.71    3.46
  10   6   2    8.78    2.77
 -10  -6  -2    2.42    2.54
  10   6   3   97.57    4.50
 -10  -6  -3  105.53    5.77
  10   6   4   14.32    3.12
 -10  -6  -4   15.59    2.77
  10   6   5   18.36    4.39
 -10  -6  -5   13.28    2.77
  10   6   6   68.12    3.93
 -10  -6  -6   61.89    3.81
  10   6   7  161.76    6.23
 -10  -6  -7  151.37    6.81
  10   6   8   48.49    3.93
 -10  -6  -8   44.34    3.69
  10   6   9   50.11    4.39
 -10  -6  -9   51.84    3.23
  10   6  10    5.66    2.42
 -10  -6 -10    2.19    2.77
  10   6  11   16.51    3.12
 -10  -6 -11   16.63    3.23
  10   6  12    0.58    2.89
 -10  -6 -12    8.20    3.12
  10   6  13  128.74    6.70
 -10  -6 -13  134.05    6.93
  10   6  14  212.68    6.58
 -10  -6 -14  208.41    8.54
  10   6  15    0.00    2.89
 -10  -6 -15   -1.50    2.66
  10   6  16  160.26    7.16
 -10  -6 -16  155.41    5.31
  10   6  17  484.36   16.28
 -10  -6 -17  467.85   13.74
  10   6  18    4.50    5.66
 -10  -6 -18   -1.96    3.00
  10   6  19    2.19    3.12
 -10  -6 -19    3.23    3.46
  10   6  20    2.31    3.12
 -10  -6 -20    2.19    3.23
  10   6  21   12.35    3.46
 -10  -6 -21   17.43    3.81
  10   6  22   18.24    3.81
 -10  -6 -22   13.39    3.81
  10   6  23   63.73    5.31
 -10  -6 -23   65.35    4.50
  10   6  24   17.55    4.27
 -10  -6 -24   22.52    3.23
  10   6  25   17.67    4.16
 -10  -6 -25   16.28    3.93
  10   6  26    0.58    5.20
 -10  -6 -26    3.12    4.27
  10   6  27   42.26    6.81
 -10  -6 -27   49.19    4.50
  10   6  28    1.15    4.27
 -10  -6 -28    2.77    3.58
  10   6  29   29.33    5.54
 -10  -6 -29   36.26    6.35
  10   6  30   -1.62    4.39
 -10  -6 -30   -1.96    3.81
  10   6  31   35.45    6.12
 -10  -6 -31   45.38    5.31
  10   6  32   -0.92    6.47
 -10  -6 -32   -2.77    4.96
  10   6  33   58.42    6.47
 -10  -6 -33   58.89    7.27
  10   6  34   84.06    9.70
 -10  -6 -34   84.17    6.93
  10   6  35   18.01    7.51
 -10  -6 -35   17.90    5.89
  10   6  36   26.33    8.89
 -10  -6 -36   22.05    5.20
  10   6  37   87.75   14.43
 -10  -6 -37  107.61    7.62
  10   6  38   15.59    8.08
 -10  -6 -38   14.78    7.39
  10   6  39   83.36   10.39
 -10  -6 -39   77.36    8.66
  10   6  40    1.15    8.31
 -10  -6 -40    6.47    5.43
  10   6  41    4.96   11.43
 -10  -6 -41   17.55    7.97
  10   6  42   25.06    9.93
 -10  -6 -42   15.01   14.55
  10   6  43   10.05    9.01
 -10  -6 -43   11.32    9.70
  10   6  44    3.69   10.62
 -10  -6 -44    7.04   12.70
  10   6  45   11.89   11.43
 -10  -6 -45    5.77    9.81
  10   6  46   -3.46   16.16
 -10  -6 -46    0.46    7.27
  10   6  47   31.06   16.05
 -10  -6 -47   59.81   17.20
  10   6  48   -7.97   20.55
 -10  -6 -48    1.73    9.12
  10   6  49   -3.00   13.39
 -10  -6 -49    1.96   13.05
 -10  -6 -50    3.00   13.97
 -10  -6 -51   57.73   18.13
  10   7   0   10.28    2.89
  10   7   1   93.64    4.96
 -10  -7  -1   87.40    4.50
  10   7   2   -0.23    2.66
 -10  -7  -2   -0.23    3.12
  10   7   3   87.64    5.31
 -10  -7  -3   98.49    8.08
  10   7   4    7.04    3.58
 -10  -7  -4    9.93    2.77
  10   7   5   58.42    4.50
 -10  -7  -5   64.54    4.73
  10   7   6    1.73    2.77
 -10  -7  -6    0.81    3.23
  10   7   7   86.25    4.62
 -10  -7  -7   92.83    5.20
  10   7   8    2.77    3.81
 -10  -7  -8    5.77    2.77
  10   7   9   76.20    5.43
 -10  -7  -9   86.94    5.43
  10   7  10    5.77    3.00
 -10  -7 -10    4.04    2.66
  10   7  11   51.38    4.27
 -10  -7 -11   48.03    4.96
  10   7  12   55.77    4.73
 -10  -7 -12   58.08    4.16
  10   7  13   98.60    4.85
 -10  -7 -13  114.31    5.43
  10   7  14   33.60    4.16
 -10  -7 -14   34.06    3.81
  10   7  15    2.89    3.35
 -10  -7 -15    3.35    3.81
  10   7  16    7.62    4.27
 -10  -7 -16    6.35    3.46
  10   7  17  187.86    8.31
 -10  -7 -17  201.83    7.51
  10   7  18   58.54    5.08
 -10  -7 -18   52.42    5.20
  10   7  19    3.35    3.35
 -10  -7 -19    2.08    3.81
  10   7  20    3.81    3.35
 -10  -7 -20    8.78    3.46
  10   7  21   42.95    5.08
 -10  -7 -21   43.76    4.62
  10   7  22   -0.92    5.54
 -10  -7 -22    2.77    4.16
  10   7  23   66.85    5.89
 -10  -7 -23   78.51    5.08
  10   7  24   -0.12    4.16
 -10  -7 -24   -0.58    4.16
  10   7  25   70.89    6.23
 -10  -7 -25   72.63    7.04
  10   7  26    6.47    4.39
 -10  -7 -26    5.54    4.27
  10   7  27   62.00    7.27
 -10  -7 -27   74.01    5.31
  10   7  28    4.85    7.39
 -10  -7 -28    9.93    4.96
  10   7  29   96.06    8.66
 -10  -7 -29   73.32    6.23
  10   7  30    4.96    4.73
 -10  -7 -30    6.58    4.27
  10   7  31   46.76    5.77
 -10  -7 -31   51.84    6.58
  10   7  32   -0.12    5.77
 -10  -7 -32    2.42    6.00
  10   7  33   70.66    9.58
 -10  -7 -33   85.33    7.39
  10   7  34    9.47    5.43
 -10  -7 -34   16.16    5.77
  10   7  35   50.92   11.32
 -10  -7 -35   34.29    6.47
  10   7  36   -2.19    9.35
 -10  -7 -36    1.04    5.31
  10   7  37   35.10    9.58
 -10  -7 -37   31.06    7.62
  10   7  38    4.27    7.62
 -10  -7 -38    4.16    5.77
  10   7  39   24.25    8.78
 -10  -7 -39   23.55    7.39
  10   7  40   -4.96   11.43
 -10  -7 -40    1.73    6.12
  10   7  41   18.36   10.05
 -10  -7 -41   13.74    7.16
  10   7  42   -1.27    8.78
 -10  -7 -42    4.16    7.85
  10   7  43   -5.43   16.74
 -10  -7 -43   16.97    7.74
  10   7  44   -1.39    8.31
 -10  -7 -44    3.35   22.17
 -10  -7 -45    1.39    9.47
  10   7  46    7.39    9.47
 -10  -7 -46    6.35    9.01
  10   7  47   14.78   18.36
 -10  -7 -47   21.48   10.39
  10   7  48    3.93   27.13
 -10  -7 -48    2.31   20.21
 -10  -7 -49    7.04   15.24
  10   8   0    3.23    2.66
  10   8   1   72.63    4.50
 -10  -8  -1   67.08    4.16
  10   8   2    4.85    2.89
 -10  -8  -2    8.08    3.00
  10   8   3   26.67    3.46
 -10  -8  -3   23.55    4.04
  10   8   4   21.59    3.58
 -10  -8  -4   20.78    3.58
  10   8   5   15.47    3.46
 -10  -8  -5    9.12    2.89
  10   8   6   36.14    4.85
 -10  -8  -6   31.52    3.58
  10   8   7   25.63    4.27
 -10  -8  -7   23.09    5.20
  10   8   8   64.20    7.16
 -10  -8  -8   54.15    3.93
  10   8   9   20.55    3.81
 -10  -8  -9   18.59    4.04
  10   8  10    7.97    3.46
 -10  -8 -10   13.28    3.35
  10   8  11   13.62    3.46
 -10  -8 -11   14.43    3.46
  10   8  12    1.50    3.23
 -10  -8 -12    5.31    2.89
  10   8  13   33.71    4.62
 -10  -8 -13   29.56    5.89
  10   8  14   48.03    5.43
 -10  -8 -14   47.92    4.85
  10   8  15    8.43    3.81
 -10  -8 -15    4.04    3.58
  10   8  16   89.25    6.58
 -10  -8 -16   91.33    6.35
  10   8  17    1.73    3.35
 -10  -8 -17   -0.92    4.62
  10   8  18    2.77    4.27
 -10  -8 -18    2.54    3.93
  10   8  19    2.42    3.35
 -10  -8 -19    1.39    3.58
  10   8  20    1.73    4.04
 -10  -8 -20    1.04    3.58
  10   8  21  116.27    8.78
 -10  -8 -21  118.35    6.12
  10   8  22    9.58    3.81
 -10  -8 -22    9.35    4.50
  10   8  23    0.35    4.27
 -10  -8 -23    3.35    4.16
  10   8  24   11.43    4.27
 -10  -8 -24   16.28    3.93
  10   8  25   63.73   11.66
 -10  -8 -25   45.26    5.08
  10   8  26    1.04    4.50
 -10  -8 -26   -2.31    4.96
  10   8  27   49.53    5.66
 -10  -8 -27   54.61    5.66
  10   8  28    1.73    4.50
 -10  -8 -28   -1.73    4.96
  10   8  29    8.89    5.54
 -10  -8 -29   10.28    6.12
  10   8  30    9.35    5.43
 -10  -8 -30   14.20    5.20
  10   8  31   19.40    5.54
 -10  -8 -31   28.98    6.70
  10   8  32   27.25    6.81
 -10  -8 -32   16.40    5.66
  10   8  33   12.24    5.77
 -10  -8 -33   25.29    5.43
  10   8  34   24.59    5.54
 -10  -8 -34   26.44    5.77
  10   8  35   19.63   12.01
 -10  -8 -35   27.48    6.12
  10   8  36   20.32   12.35
 -10  -8 -36   19.86    6.00
  10   8  37    0.81   10.51
 -10  -8 -37    2.89    7.39
  10   8  38    2.42    9.12
 -10  -8 -38   -4.16    6.00
  10   8  39  -10.05    9.81
 -10  -8 -39   -5.31    9.35
  10   8  40    4.27   11.55
 -10  -8 -40    6.93    6.00
  10   8  41    7.85   11.08
 -10  -8 -41    1.39    5.66
  10   8  42   12.93   12.82
 -10  -8 -42    7.16    8.08
 -10  -8 -43    7.85    9.58
  10   8  44    2.19   11.20
 -10  -8 -44    1.96   10.28
 -10  -8 -45    2.54   12.35
 -10  -8 -46    3.69   10.62
 -10  -8 -47   13.97    8.43
  10   9   0    3.35    3.23
  10   9   1   10.85    3.69
 -10  -9  -1   12.93    3.46
  10   9   2   -1.50    3.58
 -10  -9  -2    0.35    3.46
  10   9   3    3.69    3.46
 -10  -9  -3   -0.69    3.46
  10   9   4   -0.92    3.00
 -10  -9  -4    2.66    3.46
  10   9   5    1.15    3.69
 -10  -9  -5    1.73    3.12
  10   9   6   -0.35    3.46
 -10  -9  -6    3.58    3.23
  10   9   7    0.69    4.73
 -10  -9  -7    3.12    4.27
  10   9   8    2.31    3.46
 -10  -9  -8   -3.69    3.81
  10   9   9    1.96    3.93
 -10  -9  -9    0.46    3.12
  10   9  10   11.08    3.69
 -10  -9 -10   10.39    3.81
  10   9  11    0.46    3.46
 -10  -9 -11    2.77    3.46
  10   9  12    7.16    3.58
 -10  -9 -12    5.54    4.27
  10   9  13   37.76    4.50
 -10  -9 -13   45.38    4.73
  10   9  14    1.96    3.81
 -10  -9 -14    2.77    4.50
  10   9  15  138.55    6.70
 -10  -9 -15  132.43    7.97
  10   9  16   -0.69    4.16
 -10  -9 -16    4.16    5.20
  10   9  17  363.01   12.12
 -10  -9 -17  355.62   15.13
  10   9  18    4.39    4.27
 -10  -9 -18    8.31    4.39
  10   9  19  115.69    7.39
 -10  -9 -19  118.35    6.23
  10   9  20    1.15    3.93
 -10  -9 -20    2.66    3.81
  10   9  21   19.28    5.31
 -10  -9 -21   16.28    5.31
  10   9  22   17.78    5.31
 -10  -9 -22   17.55    4.04
  10   9  23    6.00    4.50
 -10  -9 -23   11.08    4.96
  10   9  24    1.96    4.50
 -10  -9 -24    0.81    5.77
  10   9  25    4.85    5.31
 -10  -9 -25   10.39    5.08
  10   9  26    3.58    5.31
 -10  -9 -26    1.15    4.96
  10   9  27   -1.04    5.89
 -10  -9 -27   -2.31    4.85
  10   9  28   -2.31   11.43
 -10  -9 -28    0.69    4.96
  10   9  29    1.73    5.31
 -10  -9 -29   -1.96    5.20
  10   9  30   -0.92    6.58
 -10  -9 -30    2.08    5.66
  10   9  31    1.04    5.20
 -10  -9 -31    1.04    6.23
  10   9  32    1.04    5.89
 -10  -9 -32    3.23    5.77
  10   9  33   -7.27   19.97
 -10  -9 -33   -2.89    7.62
  10   9  34   -1.39   14.78
 -10  -9 -34    7.74    6.93
  10   9  35    5.31    8.78
 -10  -9 -35   -1.39    6.35
  10   9  36   -6.93    9.24
 -10  -9 -36    3.35    6.47
  10   9  37    4.39   16.16
 -10  -9 -37   -4.04    9.24
  10   9  38   -3.58    9.24
 -10  -9 -38   -4.04    7.39
  10   9  39    9.12   18.94
 -10  -9 -39    8.66    8.54
  10   9  40   -1.39   16.05
 -10  -9 -40    1.85    9.12
  10   9  41   10.51   13.86
 -10  -9 -41   -2.54   19.97
  10   9  42   15.01   16.05
 -10  -9 -42   -0.23    8.66
  10   9  43    1.27   13.97
  10   9  44    4.39   12.35
 -10  -9 -44   -3.00   12.70
  10   9  45    2.19   11.55
  10  10   0    5.66    4.39
  10  10   1    2.31    3.93
 -10 -10  -1    1.73    4.27
  10  10   2    5.89    3.69
 -10 -10  -2    2.77    3.69
  10  10   3    2.19    4.96
 -10 -10  -3   -5.54    4.50
  10  10   4   39.60    5.54
 -10 -10  -4   40.30    5.31
  10  10   5    2.08    3.69
 -10 -10  -5    2.31    4.39
  10  10   6   65.01    7.85
 -10 -10  -6   77.82    6.47
  10  10   7   -0.81    4.04
 -10 -10  -7    1.96    3.23
  10  10   8   37.53    4.16
 -10 -10  -8   34.41    4.27
  10  10   9    2.42    4.27
 -10 -10  -9    3.35    3.81
  10  10  10   31.41    5.66
 -10 -10 -10   24.94    4.85
  10  10  11   -0.23    3.93
 -10 -10 -11    0.69    3.35
  10  10  12   50.46    4.85
 -10 -10 -12   47.92    5.08
  10  10  13   -1.73    4.04
 -10 -10 -13    0.46    3.81
  10  10  14   36.95    5.31
 -10 -10 -14   41.10    4.39
  10  10  15   -3.69    5.66
 -10 -10 -15   -0.46    4.16
  10  10  16  155.30    7.51
 -10 -10 -16  136.48    7.04
  10  10  17    6.00    5.08
 -10 -10 -17    1.15    3.93
  10  10  18   21.94    4.73
 -10 -10 -18   24.36    6.23
  10  10  19   -1.62    6.35
 -10 -10 -19    1.85    5.20
  10  10  20   11.32    5.20
 -10 -10 -20   12.01    4.27
  10  10  21   -3.00    5.43
 -10 -10 -21    2.19    4.50
  10  10  22   23.55    5.31
 -10 -10 -22   23.21    5.20
  10  10  23    0.35    5.08
 -10 -10 -23    2.19    4.62
  10  10  24   44.57    5.89
 -10 -10 -24   45.84    5.08
  10  10  25   -0.81    6.35
 -10 -10 -25    5.43    6.81
  10  10  26    8.20    4.62
 -10 -10 -26    5.89    5.66
  10  10  27    1.39    9.12
 -10 -10 -27   -5.08    5.89
  10  10  28   -1.73    6.35
 -10 -10 -28    6.58    5.20
  10  10  29    7.27    7.16
 -10 -10 -29    1.62    6.00
  10  10  30   48.96    8.78
 -10 -10 -30   50.23    6.70
  10  10  31   -2.89    9.12
 -10 -10 -31    3.23    6.00
  10  10  32   30.48    5.89
 -10 -10 -32   63.50    9.24
  10  10  33   -8.31    9.24
 -10 -10 -33    0.46    6.00
  10  10  34   27.36    9.58
 -10 -10 -34   35.33    7.39
  10  10  35   10.51   21.24
 -10 -10 -35   -1.50    7.97
  10  10  36   51.15   10.51
 -10 -10 -36   39.83    7.51
  10  10  37    7.04   10.62
 -10 -10 -37   -2.42    7.16
  10  10  38    0.23    9.12
 -10 -10 -38    3.23    6.93
 -10 -10 -39    0.00    7.04
  10  10  40    2.89   14.20
 -10 -10 -40   22.86    8.66
  10  10  43   -5.08   12.24
  11 -10   0   34.64    4.50
  11 -10   1    4.85    4.39
 -11  10  -1    0.23    3.93
  11 -10   2   14.78    4.27
 -11  10  -2   19.28    4.39
  11 -10   3   16.51    3.93
 -11  10  -3   18.36    4.85
  11 -10   4   28.17    5.43
 -11  10  -4   31.29    6.47
  11 -10   5    3.93    5.89
 -11  10  -5    5.77    4.04
  11 -10   6   68.35    6.81
 -11  10  -6   71.24    6.23
  11 -10   7    4.96    4.39
 -11  10  -7    1.96    3.81
  11 -10   8   35.33    4.96
 -11  10  -8   41.91    4.96
  11 -10   9    7.74    4.50
 -11  10  -9    6.70    4.27
  11 -10  10   15.24    5.08
 -11  10 -10   15.13    5.43
  11 -10  11   11.78    5.31
 -11  10 -11   12.82    4.85
  11 -10  12   44.45    5.43
 -11  10 -12   33.83    5.20
  11 -10  13   -1.50    4.62
 -11  10 -13    4.04    4.96
  11 -10  14   50.92    5.54
 -11  10 -14   48.15    6.00
  11 -10  15   48.38    6.00
 -11  10 -15   41.80    4.85
  11 -10  16   29.79    5.43
 -11  10 -16   40.07    6.00
  11 -10  17   -0.58    5.43
 -11  10 -17   -0.23    4.62
  11 -10  18   51.03    6.23
 -11  10 -18   38.80    6.70
  11 -10  19   51.15    6.12
 -11  10 -19   41.34    7.62
  11 -10  20   24.25    5.31
 -11  10 -20   24.36    6.23
  11 -10  21   10.74    6.81
 -11  10 -21    6.35    5.54
  11 -10  22   37.99    7.51
 -11  10 -22   34.75    6.00
  11 -10  23    1.39    5.20
 -11  10 -23   -1.96    5.31
  11 -10  24   34.52    7.39
 -11  10 -24   23.79    7.97
  11 -10  25    1.27    6.23
 -11  10 -25    1.73    5.43
  11 -10  26   32.10    7.16
 -11  10 -26   27.25    5.66
  11 -10  27   -5.54    7.62
 -11  10 -27   -0.81    5.31
  11 -10  28   12.82    5.54
 -11  10 -28   13.51    9.70
  11 -10  29    3.58    7.39
 -11  10 -29    0.58    7.74
  11 -10  30   57.38   12.24
 -11  10 -30   46.88    9.24
  11 -10  31    9.70   10.51
 -11  10 -31    7.16    7.85
  11 -10  32   38.56   10.16
 -11  10 -32   37.53   10.28
  11 -10  33   -6.12   15.01
 -11  10 -33   11.89    7.62
  11 -10  34   44.91   10.97
 -11  10 -34   16.05   10.97
  11 -10  35   -0.69   13.62
 -11  10 -35    6.47    9.47
 -11  10 -36    9.70    9.12
  11 -10  37   18.01   20.90
 -11  10 -37   -3.93    9.01
 -11  10 -38   26.56   10.97
 -11  10 -39   -4.96   10.05
  11 -10  41   19.97   12.82
  11  -9   0    1.73    4.16
  11  -9   1    4.73    3.69
 -11   9  -1    1.50    4.04
  11  -9   2    2.42    3.46
 -11   9  -2    1.96    3.81
  11  -9   3   12.82    4.27
 -11   9  -3   13.74    3.69
  11  -9   4    0.69    4.62
 -11   9  -4   -3.35    3.81
  11  -9   5    0.69    5.43
 -11   9  -5    1.04    3.81
  11  -9   6    0.46    4.27
 -11   9  -6   -0.58    3.93
  11  -9   7   34.18    4.39
 -11   9  -7   37.64    4.39
  11  -9   8   -1.73    3.93
 -11   9  -8   -1.73    3.93
  11  -9   9   14.09    4.50
 -11   9  -9   15.24    3.69
  11  -9  10    2.08    3.69
 -11   9 -10    2.54    4.16
  11  -9  11    2.66    4.27
 -11   9 -11    5.77    4.27
  11  -9  12    2.89    5.54
 -11   9 -12    5.66    4.16
  11  -9  13   43.64    4.85
 -11   9 -13   41.68    5.66
  11  -9  14    5.66    4.85
 -11   9 -14   12.35    4.85
  11  -9  15   36.83    4.62
 -11   9 -15   36.37    5.20
  11  -9  16    4.85    6.58
 -11   9 -16    4.62    3.35
  11  -9  17   12.59    5.31
 -11   9 -17    5.89    4.16
  11  -9  18    5.31    5.08
 -11   9 -18    2.19    5.54
  11  -9  19   15.13    4.50
 -11   9 -19   13.16    5.43
  11  -9  20   95.26    9.35
 -11   9 -20   82.21    6.70
  11  -9  21   28.06    6.47
 -11   9 -21   30.37    5.66
  11  -9  22    3.00    6.70
 -11   9 -22    4.62    5.54
  11  -9  23   -1.15    4.39
 -11   9 -23    0.81    4.73
  11  -9  24    7.62    4.50
 -11   9 -24    8.78    5.31
  11  -9  25    4.96    4.50
 -11   9 -25    4.73    5.43
  11  -9  26    1.85    5.89
 -11   9 -26    0.81    5.77
  11  -9  27   10.28    6.47
 -11   9 -27    5.54    5.43
  11  -9  28    6.23    5.08
 -11   9 -28    0.35    6.23
  11  -9  29    1.62    6.81
 -11   9 -29   -1.50    5.20
  11  -9  30    0.46    5.20
 -11   9 -30   -2.08    5.89
  11  -9  31    2.42    5.77
 -11   9 -31    4.27    6.47
  11  -9  32   -1.04    8.66
 -11   9 -32   -1.04    6.23
  11  -9  33   11.55    5.43
 -11   9 -33   14.43    5.89
  11  -9  34   -2.54   12.82
 -11   9 -34   -1.27    6.12
  11  -9  35    0.35    9.12
 -11   9 -35    0.46    6.00
  11  -9  36    7.97    7.97
 -11   9 -36    4.96    8.54
  11  -9  37   13.62   13.74
 -11   9 -37   29.67    6.35
  11  -9  38    0.35   10.74
 -11   9 -38   -3.12    6.81
  11  -9  39    0.35   12.59
 -11   9 -39    3.69    7.04
  11  -9  42    8.66   14.66
 -11   9 -42   -3.23   11.55
  11  -8   0   13.16    4.27
  11  -8   1    2.08    3.46
 -11   8  -1   -0.58    3.69
  11  -8   2   18.01    3.46
 -11   8  -2   25.52    3.46
  11  -8   3    2.77    4.62
 -11   8  -3   -3.35    3.81
  11  -8   4   19.17    5.89
 -11   8  -4   12.01    4.16
  11  -8   5    5.43    3.46
 -11   8  -5    6.81    4.16
  11  -8   6   48.15    4.39
 -11   8  -6   51.38    5.08
  11  -8   7    7.16    4.04
 -11   8  -7    5.54    3.69
  11  -8   8   81.98    5.89
 -11   8  -8   74.13    5.54
  11  -8   9   11.78    4.27
 -11   8  -9    5.89    4.73
  11  -8  10   -1.96    4.73
 -11   8 -10    5.08    3.46
  11  -8  11    7.39    3.81
 -11   8 -11   13.28    4.04
  11  -8  12   -0.92    3.81
 -11   8 -12    2.19    3.46
  11  -8  13   36.49    4.85
 -11   8 -13   48.61    5.20
  11  -8  14   84.75    6.81
 -11   8 -14   88.33    6.23
  11  -8  15   33.25    4.62
 -11   8 -15   33.60    4.16
  11  -8  16   18.59    4.16
 -11   8 -16   14.09    5.20
  11  -8  17    1.73    3.81
 -11   8 -17   -0.23    4.04
  11  -8  18   -0.35    4.27
 -11   8 -18    7.51    7.39
  11  -8  19   -1.04    4.39
 -11   8 -19    3.69    4.50
  11  -8  20    4.96    4.04
 -11   8 -20    6.12    3.58
  11  -8  21   -1.04    4.96
 -11   8 -21    0.92    5.31
  11  -8  22   -3.58    4.39
 -11   8 -22    0.46    4.39
  11  -8  23    0.23    5.77
 -11   8 -23   -0.58    5.43
  11  -8  24   43.41    6.00
 -11   8 -24   45.49    5.89
  11  -8  25    2.66    4.50
 -11   8 -25   -0.58    5.20
  11  -8  26   46.18    5.66
 -11   8 -26   49.65    9.70
  11  -8  27    4.04    6.00
 -11   8 -27   -4.96   11.55
  11  -8  28   22.17    7.85
 -11   8 -28   23.55    5.54
  11  -8  29    1.50    5.31
 -11   8 -29    4.16    5.89
  11  -8  30   -0.46    4.73
 -11   8 -30    1.96    6.47
  11  -8  31    4.27   10.97
 -11   8 -31   -5.31    6.23
  11  -8  32   40.64    7.85
 -11   8 -32   39.60    7.74
  11  -8  33    2.89    8.43
 -11   8 -33    8.54    6.70
  11  -8  34    9.24    8.20
 -11   8 -34    8.54    6.00
  11  -8  35   12.24    9.01
 -11   8 -35    6.23    7.62
  11  -8  36    0.46    8.43
 -11   8 -36    4.96    6.12
  11  -8  37   31.52   13.51
 -11   8 -37   38.45    7.74
  11  -8  38   11.43   12.01
 -11   8 -38    9.81    7.16
  11  -8  39    3.00   13.62
 -11   8 -39   -0.69    6.12
  11  -8  40    0.12   13.62
 -11   8 -40   -3.12    7.85
  11  -8  41   -0.46   16.97
 -11   8 -41    8.08   12.24
  11  -8  42   -5.54   13.28
 -11   8 -42   -1.27   10.74
 -11   8 -43   -3.23    9.47
  11  -8  44    4.73   10.97
 -11   8 -44   -3.35    9.01
 -11   8 -45    5.66   15.59
  11  -7   0   54.04    4.73
  11  -7   1    0.00    3.46
 -11   7  -1    1.73    3.58
  11  -7   2    0.92    3.69
 -11   7  -2   -3.23    3.81
  11  -7   3    5.20    3.00
 -11   7  -3    7.04    3.46
  11  -7   4   61.08    6.47
 -11   7  -4   67.20    4.04
  11  -7   5    3.46    3.12
 -11   7  -5    6.23    3.12
  11  -7   6    8.08    3.58
 -11   7  -6    1.85    3.23
  11  -7   7   -0.92    3.58
 -11   7  -7    1.27    3.69
  11  -7   8    4.39    3.23
 -11   7  -8    0.81    3.23
  11  -7   9   10.97    4.85
 -11   7  -9    3.93    3.46
  11  -7  10    1.62    3.46
 -11   7 -10    2.08    3.00
  11  -7  11   21.36    3.69
 -11   7 -11   25.86    4.04
  11  -7  12    8.43    3.35
 -11   7 -12   14.43    3.93
  11  -7  13   27.83    4.16
 -11   7 -13   22.40    5.31
  11  -7  14    0.23    3.93
 -11   7 -14    1.62    3.35
  11  -7  15   -1.04    3.46
 -11   7 -15    1.39    3.46
  11  -7  16    3.81    4.04
 -11   7 -16    5.89    4.62
  11  -7  17    8.20    3.46
 -11   7 -17    7.04    4.85
  11  -7  18   39.83    5.89
 -11   7 -18   38.68    5.20
  11  -7  19    6.23    3.69
 -11   7 -19    3.46    4.16
  11  -7  20    1.96    4.73
 -11   7 -20    2.08    3.81
  11  -7  21    0.81    4.27
 -11   7 -21    4.62    4.04
  11  -7  22    3.00    4.62
 -11   7 -22    7.85    4.62
  11  -7  23    1.96    3.81
 -11   7 -23    4.73    4.27
  11  -7  24    4.62    5.08
 -11   7 -24    1.39    4.62
  11  -7  25    4.50    4.96
 -11   7 -25    5.54    5.08
  11  -7  26    2.42    4.04
 -11   7 -26    4.73    4.50
  11  -7  27    4.16    4.96
 -11   7 -27   -0.69    5.66
  11  -7  28   23.55    4.39
 -11   7 -28   19.51    5.08
  11  -7  29    4.62    7.85
 -11   7 -29   -4.85    5.54
  11  -7  30    2.54    4.73
 -11   7 -30   -2.66    5.89
  11  -7  31    0.12    4.85
 -11   7 -31    4.27    5.31
  11  -7  32   15.36    5.43
 -11   7 -32   22.28    6.00
  11  -7  33   11.08   18.36
 -11   7 -33   -2.19    5.77
  11  -7  34   22.40   10.74
 -11   7 -34   23.09    7.04
  11  -7  35    1.62   10.39
 -11   7 -35    6.70    7.16
  11  -7  36   32.33    9.93
 -11   7 -36   22.17    7.74
  11  -7  37   -6.00    8.54
 -11   7 -37    3.35    9.01
  11  -7  38   19.97   14.20
 -11   7 -38    2.77    6.58
  11  -7  39   -2.19   12.70
 -11   7 -39    3.93    8.20
  11  -7  40   -0.46    9.47
 -11   7 -40   -5.77    8.89
  11  -7  41    1.85   14.78
 -11   7 -41   -3.12    9.24
  11  -7  42    5.08    9.93
 -11   7 -42   -1.73    8.54
  11  -7  43   -3.00   19.74
 -11   7 -43   -2.31    7.51
 -11   7 -44    1.04   11.66
 -11   7 -45    9.93   19.51
 -11   7 -46   -2.08   14.20
  11  -6   0   14.66    4.96
  11  -6   1   18.36    4.73
 -11   6  -1   20.67    3.69
  11  -6   2   54.73    3.93
 -11   6  -2   52.77    3.69
  11  -6   3   -1.85    3.00
 -11   6  -3    5.43    3.46
  11  -6   4    1.73    3.35
 -11   6  -4    1.50    3.35
  11  -6   5   23.32    4.73
 -11   6  -5   21.71    3.12
  11  -6   6   28.52    3.81
 -11   6  -6   22.98    3.23
  11  -6   7   -0.35    3.00
 -11   6  -7    6.23    3.12
  11  -6   8   38.91    4.62
 -11   6  -8   45.26    3.81
  11  -6   9   -0.69    3.46
 -11   6  -9    4.27    3.23
  11  -6  10   28.17    3.12
 -11   6 -10   34.41    4.39
  11  -6  11    9.01    2.89
 -11   6 -11    5.31    3.23
  11  -6  12  116.62    5.08
 -11   6 -12  132.43    6.12
  11  -6  13    0.92    2.89
 -11   6 -13    0.69    3.12
  11  -6  14   80.94    5.31
 -11   6 -14   93.18    6.58
  11  -6  15   44.34    3.69
 -11   6 -15   42.95    4.27
  11  -6  16    0.92    3.23
 -11   6 -16    5.43    4.16
  11  -6  17   60.39    7.27
 -11   6 -17   56.00    6.70
  11  -6  18   18.13    3.46
 -11   6 -18   21.01    6.12
  11  -6  19    1.15    5.08
 -11   6 -19   -3.58    4.39
  11  -6  20    4.16    3.23
 -11   6 -20    5.89    3.46
  11  -6  21   -0.35    5.08
 -11   6 -21   -1.62    4.85
  11  -6  22    3.23    3.58
 -11   6 -22    4.50    3.46
  11  -6  23   22.17    8.20
 -11   6 -23   19.28    4.39
  11  -6  24    3.69    5.43
 -11   6 -24   10.16    3.93
  11  -6  25   -0.46    3.58
 -11   6 -25    5.08    4.04
  11  -6  26    6.81    4.96
 -11   6 -26    6.58    4.16
  11  -6  27    5.43    5.54
 -11   6 -27    6.00    5.89
  11  -6  28    5.77    4.62
 -11   6 -28   18.70    5.08
  11  -6  29   17.67    3.93
 -11   6 -29    7.74    5.31
  11  -6  30   14.55    7.51
 -11   6 -30   16.51    4.96
  11  -6  31   -2.77    4.27
 -11   6 -31    6.12    6.81
  11  -6  32   19.74   11.43
 -11   6 -32   12.47    6.12
  11  -6  33    6.12    7.39
 -11   6 -33    0.35    6.00
  11  -6  34  109.80   10.97
 -11   6 -34   98.95    8.43
  11  -6  35    3.00   13.39
 -11   6 -35   -6.12    6.35
  11  -6  36   12.01    7.27
 -11   6 -36    3.58    6.47
  11  -6  37   54.15    9.81
 -11   6 -37   49.07    6.93
  11  -6  38   -1.62    9.35
 -11   6 -38    2.08    7.62
  11  -6  39   14.55    8.78
 -11   6 -39    9.01    7.74
  11  -6  40   10.05    9.12
 -11   6 -40    2.31    7.62
  11  -6  41    5.54   10.51
 -11   6 -41   -3.00    8.43
  11  -6  42   10.74   13.62
 -11   6 -42    1.73   10.74
  11  -6  43   -6.58   24.48
 -11   6 -43    1.15    8.43
  11  -6  44   -1.85   24.94
 -11   6 -44   -3.93    9.12
  11  -6  45    1.39    9.93
 -11   6 -45   -1.27   15.47
 -11   6 -47   -0.23   17.20
  11  -5   0  120.66    7.27
  11  -5   1   30.83    3.58
 -11   5  -1   34.06    4.27
  11  -5   2   27.13    3.23
 -11   5  -2   32.56    4.16
  11  -5   3   42.49    3.00
 -11   5  -3   42.72    3.69
  11  -5   4   22.05    3.69
 -11   5  -4   19.74    3.35
  11  -5   5   98.60    5.43
 -11   5  -5  113.96    5.43
  11  -5   6    1.39    3.46
 -11   5  -6    2.19    2.66
  11  -5   7    1.85    3.12
 -11   5  -7    1.27    3.12
  11  -5   8    1.85    3.00
 -11   5  -8    0.35    3.23
  11  -5   9    3.23    2.89
 -11   5  -9    5.43    3.12
  11  -5  10   98.84    4.96
 -11   5 -10  110.73    6.81
  11  -5  11    5.08    3.00
 -11   5 -11    4.85    3.69
  11  -5  12   45.95    4.39
 -11   5 -12   42.95    3.93
  11  -5  13   19.97    3.23
 -11   5 -13   28.17    3.58
  11  -5  14    0.23    4.50
 -11   5 -14   -1.39    3.12
  11  -5  15   21.82    4.73
 -11   5 -15   21.71    3.35
  11  -5  16    0.69    3.23
 -11   5 -16   -1.85    5.77
  11  -5  17   93.06    7.04
 -11   5 -17  109.69    5.89
  11  -5  18   19.51    3.35
 -11   5 -18   16.74    3.69
  11  -5  19   40.41    3.81
 -11   5 -19   35.22    4.62
  11  -5  20   18.24    3.69
 -11   5 -20   25.52    3.93
  11  -5  21    6.00    3.46
 -11   5 -21    8.43    4.16
  11  -5  22   10.85    4.04
 -11   5 -22    6.00    3.81
  11  -5  23   21.36    4.39
 -11   5 -23   24.48    3.93
  11  -5  24   10.74    3.93
 -11   5 -24   14.78    3.93
  11  -5  25   47.22    6.35
 -11   5 -25   48.72    5.31
  11  -5  26    1.15    4.16
 -11   5 -26    0.69    4.16
  11  -5  27   16.86    4.04
 -11   5 -27   14.55    4.85
  11  -5  28   37.18    4.04
 -11   5 -28   45.26    6.35
  11  -5  29   26.79    4.73
 -11   5 -29   34.87    5.77
  11  -5  30    7.04    4.73
 -11   5 -30    6.00    5.31
  11  -5  31   -0.23    5.08
 -11   5 -31    0.58    5.43
  11  -5  32   16.28    9.70
 -11   5 -32   27.02    5.66
  11  -5  33   -1.15   15.59
 -11   5 -33   -4.50    4.73
  11  -5  34    6.00    8.89
 -11   5 -34   10.97    5.54
  11  -5  35   -6.58   12.59
 -11   5 -35    1.27    5.77
  11  -5  36   17.09   17.32
 -11   5 -36   22.17    5.89
  11  -5  37   53.92   19.17
 -11   5 -37   50.23    8.20
  11  -5  38  -15.24   19.63
 -11   5 -38   -1.62    7.04
  11  -5  39   13.05   10.16
 -11   5 -39    4.62    8.31
  11  -5  40   -0.58   10.16
 -11   5 -40    7.51   10.51
  11  -5  41    9.47   13.05
 -11   5 -41   12.93    7.85
  11  -5  42    6.93    8.66
 -11   5 -42    8.89    5.89
  11  -5  43   19.05   16.97
 -11   5 -43   11.78    7.16
  11  -5  44   12.24   14.32
 -11   5 -44    9.81    7.51
  11  -5  45    3.58   16.40
 -11   5 -45    3.35    9.70
 -11   5 -46   -0.35    9.58
  11  -5  47   -0.46   13.39
 -11   5 -47    0.69   14.78
 -11   5 -48   35.91   14.32
  11  -4   0   -2.42    2.89
  11  -4   1   41.22    4.04
 -11   4  -1   39.26    3.58
  11  -4   2    1.96    2.31
 -11   4  -2    2.42    2.66
  11  -4   3   78.17    4.04
 -11   4  -3   86.60    5.08
  11  -4   4   16.97    2.77
 -11   4  -4   17.78    2.66
  11  -4   5   64.54    4.62
 -11   4  -5   64.20    3.81
  11  -4   6   63.39    3.81
 -11   4  -6   72.63    4.73
  11  -4   7    0.23    2.54
 -11   4  -7   -2.08    2.66
  11  -4   8   24.71    3.58
 -11   4  -8   22.86    3.00
  11  -4   9    2.19    2.42
 -11   4  -9    3.46    2.54
  11  -4  10   79.32    5.31
 -11   4 -10   85.10    4.27
  11  -4  11   25.75    4.16
 -11   4 -11   26.67    3.35
  11  -4  12  120.31    5.77
 -11   4 -12  122.51    4.96
  11  -4  13    2.54    3.00
 -11   4 -13    0.69    2.54
  11  -4  14   71.36    4.39
 -11   4 -14   82.44    4.27
  11  -4  15    9.01    3.81
 -11   4 -15    6.12    3.23
  11  -4  16   50.23    3.35
 -11   4 -16   45.95    5.54
  11  -4  17   46.42    4.62
 -11   4 -17   53.69    6.23
  11  -4  18    4.27    3.46
 -11   4 -18    1.85    2.89
  11  -4  19   58.54    7.74
 -11   4 -19   65.93    5.20
  11  -4  20    6.35    3.93
 -11   4 -20    7.51    4.04
  11  -4  21   12.24    3.12
 -11   4 -21   14.43    3.35
  11  -4  22    9.24    3.46
 -11   4 -22    2.19    3.93
  11  -4  23   45.03    4.04
 -11   4 -23   45.61    4.16
  11  -4  24    7.62    6.23
 -11   4 -24   13.39    3.69
  11  -4  25   23.21    4.73
 -11   4 -25   23.09    4.16
  11  -4  26   18.24    3.12
 -11   4 -26   21.48    4.39
  11  -4  27   19.97    4.50
 -11   4 -27   23.90    7.16
  11  -4  28   -0.69    4.62
 -11   4 -28    3.81    5.20
  11  -4  29   23.55    4.39
 -11   4 -29   22.05    4.27
  11  -4  30   14.66    4.27
 -11   4 -30   16.51    4.85
  11  -4  31    9.12    8.31
 -11   4 -31   10.51    4.85
  11  -4  32    9.58    6.23
 -11   4 -32   15.59    7.97
  11  -4  33    1.85    8.08
 -11   4 -33    4.04    5.89
  11  -4  34   15.24    8.54
 -11   4 -34   22.63    7.04
  11  -4  35   18.82    8.54
 -11   4 -35   11.55    5.66
  11  -4  36  129.89   25.29
 -11   4 -36  121.70   10.39
  11  -4  37   -1.39    8.31
 -11   4 -37   -3.58    6.47
  11  -4  38   34.64    9.93
 -11   4 -38   36.72    7.62
  11  -4  39   -1.62    6.81
 -11   4 -39    5.54    6.47
  11  -4  40   15.82    7.97
 -11   4 -40    4.39    6.00
  11  -4  41   -2.54    8.20
 -11   4 -41   -0.23    6.00
  11  -4  42   25.06   22.17
 -11   4 -42   10.51    7.51
  11  -4  43   13.86   17.32
 -11   4 -43    7.85    6.70
  11  -4  44  -13.51   19.74
 -11   4 -44   12.35   20.78
  11  -4  45    4.16   21.36
 -11   4 -45    5.43    9.93
  11  -4  46    8.54   20.67
 -11   4 -46   16.51    9.12
 -11   4 -47    2.77   19.28
  11  -4  48   -9.01   17.90
 -11   4 -48   -1.04   11.20
 -11   4 -49    8.78   14.43
 -11   4 -50   15.36   15.36
 -11   4 -51   26.21   17.09
  11  -3   0   13.97    2.66
  11  -3   1   38.80    3.58
 -11   3  -1   49.42    3.46
  11  -3   2  137.63    4.85
 -11   3  -2  139.36    5.54
  11  -3   3    0.35    2.54
 -11   3  -3   -1.15    2.77
  11  -3   4  240.85    6.81
 -11   3  -4  241.55    7.39
  11  -3   5   29.21    3.12
 -11   3  -5   29.67    3.93
  11  -3   6  114.42    5.54
 -11   3  -6  109.00    3.93
  11  -3   7   36.60    3.00
 -11   3  -7   39.37    3.81
  11  -3   8  138.79    8.08
 -11   3  -8  132.32    5.20
  11  -3   9   38.33    3.35
 -11   3  -9   35.33    3.12
  11  -3  10  719.44   15.47
 -11   3 -10  733.88   18.59
  11  -3  11    7.85    2.66
 -11   3 -11    4.85    2.89
  11  -3  12  611.95   16.28
 -11   3 -12  657.44   18.13
  11  -3  13   46.30    5.20
 -11   3 -13   43.30    4.16
  11  -3  14  106.57    4.04
 -11   3 -14  128.62    7.16
  11  -3  15   30.94    4.16
 -11   3 -15   24.82    3.58
  11  -3  16  148.37    6.23
 -11   3 -16  164.42    7.39
  11  -3  17    1.04    2.77
 -11   3 -17    5.89    2.89
  11  -3  18   81.75    4.16
 -11   3 -18   89.14    5.31
  11  -3  19    1.04    4.16
 -11   3 -19   -0.12    3.46
  11  -3  20   67.20    4.16
 -11   3 -20   66.74    4.96
  11  -3  21   27.25    3.81
 -11   3 -21   31.75    4.39
  11  -3  22   91.68    4.96
 -11   3 -22   99.18    5.77
  11  -3  23    2.66    2.89
 -11   3 -23    0.92    4.62
  11  -3  24  122.39    6.70
 -11   3 -24  125.39    5.66
  11  -3  25   -0.58    3.46
 -11   3 -25    3.00    4.27
  11  -3  26  101.49    6.00
 -11   3 -26  109.11    6.47
  11  -3  27    0.12    3.23
 -11   3 -27    3.58    4.73
  11  -3  28   81.05    6.23
 -11   3 -28   84.17    6.23
  11  -3  29    0.35    3.35
 -11   3 -29    0.69    4.39
  11  -3  30  173.19    7.16
 -11   3 -30  189.01    9.81
  11  -3  31   17.78    4.27
 -11   3 -31   21.59    4.85
  11  -3  32   90.64   13.16
 -11   3 -32   83.48    6.93
  11  -3  33   29.10    8.54
 -11   3 -33   25.29    5.43
  11  -3  34   60.04    9.81
 -11   3 -34   51.50    6.81
  11  -3  35   -4.39    6.23
 -11   3 -35    0.35    4.62
  11  -3  36  287.96   21.36
 -11   3 -36  269.37   12.93
  11  -3  37   43.07    7.97
 -11   3 -37   36.37    6.70
  11  -3  38    5.54    8.66
 -11   3 -38    3.12    6.12
  11  -3  39    0.00   16.74
 -11   3 -39   -3.58    6.12
  11  -3  40   39.37   12.35
 -11   3 -40   33.48    8.66
  11  -3  41   12.93   21.36
 -11   3 -41   -1.62    6.58
  11  -3  42   57.50   18.36
 -11   3 -42   50.57   10.74
  11  -3  43   -0.69    8.54
 -11   3 -43    3.46    6.47
  11  -3  44   53.11   21.01
 -11   3 -44   67.08    8.78
  11  -3  45    5.54   17.32
 -11   3 -45    1.27    8.20
  11  -3  46  123.20   19.05
 -11   3 -46  141.21   19.40
  11  -3  47   -4.16   13.28
 -11   3 -47   -5.66   10.05
  11  -3  48   36.02   18.36
 -11   3 -48   40.07    8.78
 -11   3 -49    0.81   11.32
  11  -3  50   53.23   24.13
 -11   3 -50   55.88   10.05
 -11   3 -51   19.51   19.17
  11  -2   0  308.98   12.01
  11  -2   1    4.96    3.00
 -11   2  -1    9.58    2.66
  11  -2   2  255.75    7.85
 -11   2  -2  252.05    8.66
  11  -2   3    6.35    2.19
 -11   2  -3    5.31    2.42
  11  -2   4   24.13    2.89
 -11   2  -4   25.06    3.23
  11  -2   5   65.47    4.85
 -11   2  -5   52.19    3.23
  11  -2   6  158.53    5.08
 -11   2  -6  166.15    7.27
  11  -2   7    7.04    2.89
 -11   2  -7   12.35    2.42
  11  -2   8  319.60   11.66
 -11   2  -8  320.98    9.81
  11  -2   9   13.62    3.00
 -11   2  -9   13.74    2.66
  11  -2  10  307.24    9.12
 -11   2 -10  324.91    9.70
  11  -2  11    2.54    2.42
 -11   2 -11    0.00    4.04
  11  -2  12  186.59    8.54
 -11   2 -12  204.02    8.31
  11  -2  13    1.73    2.77
 -11   2 -13   -1.50    2.54
  11  -2  14  173.19    6.23
 -11   2 -14  190.51    7.51
  11  -2  15   34.06    3.23
 -11   2 -15   34.52    3.69
  11  -2  16   74.13    5.31
 -11   2 -16   88.21    4.50
  11  -2  17   92.02    4.62
 -11   2 -17  106.46    5.66
  11  -2  18   53.92    3.81
 -11   2 -18   60.50    4.50
  11  -2  19    1.73    3.12
 -11   2 -19    0.23    3.23
  11  -2  20  280.46   12.24
 -11   2 -20  267.99   10.62
  11  -2  21    3.00    3.93
 -11   2 -21    4.04    3.00
  11  -2  22  112.81    6.58
 -11   2 -22  120.31    6.00
  11  -2  23   40.76    3.81
 -11   2 -23   36.95    4.04
  11  -2  24   76.44    4.04
 -11   2 -24   77.82    5.54
  11  -2  25    3.58    4.73
 -11   2 -25   -0.23    3.23
  11  -2  26  106.34    5.31
 -11   2 -26  111.88    7.97
  11  -2  27    3.81    4.04
 -11   2 -27    3.69    3.58
  11  -2  28   66.62    6.35
 -11   2 -28   68.93    5.20
  11  -2  29    5.08    3.69
 -11   2 -29    9.35    4.16
  11  -2  30  110.50    7.04
 -11   2 -30  117.31    8.08
  11  -2  31    8.08    3.35
 -11   2 -31   10.05    4.62
  11  -2  32  148.95   10.16
 -11   2 -32  149.29    6.81
  11  -2  33   26.67    7.85
 -11   2 -33   25.29    6.58
  11  -2  34    2.08   11.89
 -11   2 -34   10.51    6.00
  11  -2  35    6.35   14.20
 -11   2 -35   19.51    5.77
  11  -2  36  118.69   13.16
 -11   2 -36  116.27    9.12
  11  -2  37   22.63   15.47
 -11   2 -37   43.30    5.66
  11  -2  38   92.37   18.70
 -11   2 -38   72.28    7.74
  11  -2  39   31.17    8.66
 -11   2 -39   37.53    7.51
  11  -2  40   57.27    7.74
 -11   2 -40   68.12    7.51
  11  -2  41   -4.96   18.59
 -11   2 -41   -0.35    6.12
  11  -2  42   30.48   10.28
 -11   2 -42   36.83    8.54
  11  -2  43   -9.81    8.20
 -11   2 -43   -4.16    7.39
  11  -2  44   40.53    9.35
 -11   2 -44   71.47    8.66
  11  -2  45   35.22   17.20
 -11   2 -45   38.10    8.31
 -11   2 -46   86.94    9.93
  11  -2  47    5.89   15.82
 -11   2 -47   12.93    7.97
  11  -2  48   19.74   22.75
 -11   2 -48   40.30   11.32
  11  -2  49    7.85   15.36
 -11   2 -49  -18.82   22.17
 -11   2 -50   42.26   13.39
 -11   2 -51    8.43   18.01
 -11   2 -52    8.31   25.06
 -11   2 -53   -0.23    7.39
  11  -1   0  645.66   15.47
  11  -1   1   22.40    2.77
 -11   1  -1   24.48    2.66
  11  -1   2    2.89    2.19
 -11   1  -2    0.35    2.66
  11  -1   3    1.85    2.19
 -11   1  -3    4.04    2.31
  11  -1   4  108.65    4.16
 -11   1  -4  116.50    5.31
  11  -1   5   19.17    2.77
 -11   1  -5   17.32    2.54
  11  -1   6   54.38    3.35
 -11   1  -6   55.65    3.69
  11  -1   7    5.43    3.35
 -11   1  -7    4.50    2.19
  11  -1   8   38.10    3.46
 -11   1  -8   38.10    3.46
  11  -1   9    2.89    1.96
 -11   1  -9    4.85    2.31
  11  -1  10    2.77    2.66
 -11   1 -10    4.73    3.23
  11  -1  11    3.46    2.54
 -11   1 -11    0.69    2.31
  11  -1  12   36.26    3.46
 -11   1 -12   39.26    3.58
  11  -1  13    0.35    2.66
 -11   1 -13    3.93    2.54
  11  -1  14   42.49    3.58
 -11   1 -14   49.30    3.46
  11  -1  15    7.74    3.12
 -11   1 -15    1.27    2.31
  11  -1  16    0.81    2.66
 -11   1 -16    1.27    3.23
  11  -1  17   48.26    3.69
 -11   1 -17   58.65    4.85
  11  -1  18   79.21    5.08
 -11   1 -18   87.17    5.43
  11  -1  19    6.70    3.12
 -11   1 -19    9.01    3.23
  11  -1  20   34.18    4.16
 -11   1 -20   32.68    4.62
  11  -1  21    2.77    3.46
 -11   1 -21    3.23    3.46
  11  -1  22   62.81    4.73
 -11   1 -22   61.31    5.66
  11  -1  23  101.26    6.23
 -11   1 -23  123.54    6.81
  11  -1  24    5.54    3.23
 -11   1 -24    1.15    3.69
  11  -1  25   -1.39    4.04
 -11   1 -25   -1.39    3.46
  11  -1  26   -0.35    3.81
 -11   1 -26    1.27    3.58
  11  -1  27   45.49    3.93
 -11   1 -27   57.04    5.77
  11  -1  28   40.30    3.81
 -11   1 -28   46.07    5.20
  11  -1  29   -1.85    5.66
 -11   1 -29   10.62    4.04
  11  -1  30   32.56    4.16
 -11   1 -30   34.64    5.89
  11  -1  31    2.77    3.35
 -11   1 -31   -1.50    4.39
  11  -1  32    5.43    5.77
 -11   1 -32    4.04    4.39
  11  -1  33    1.96    3.81
 -11   1 -33    2.89    5.08
  11  -1  34  192.47   11.55
 -11   1 -34  201.94   10.97
  11  -1  35    5.89    5.20
 -11   1 -35    0.23    5.20
  11  -1  36   41.91   11.08
 -11   1 -36   29.10    5.77
  11  -1  37    1.73    6.93
 -11   1 -37   -3.00    7.04
  11  -1  38  116.27   21.71
 -11   1 -38   88.91    9.93
  11  -1  39   15.01    7.62
 -11   1 -39    6.35    8.43
  11  -1  40    9.70    7.27
 -11   1 -40   12.59   12.24
  11  -1  41    6.47    7.39
 -11   1 -41    3.00    6.93
  11  -1  42    5.08   12.93
 -11   1 -42   10.74    6.58
  11  -1  43  -11.55   21.59
 -11   1 -43    4.96   11.32
  11  -1  44   12.35   14.89
 -11   1 -44   12.82    7.39
  11  -1  45   29.56   24.82
 -11   1 -45   18.59    6.23
  11  -1  46    5.20   13.16
 -11   1 -46   -2.77   10.85
  11  -1  47    3.23   20.55
 -11   1 -47    0.69    8.08
  11  -1  48    5.54   21.71
 -11   1 -48    0.35   11.32
  11  -1  49   10.74   22.05
 -11   1 -49    0.00   10.28
  11  -1  50   13.39   25.29
 -11   1 -50    2.89   11.89
 -11   1 -51    5.66   13.86
 -11   1 -52   57.38   21.82
  11   0   0  764.82   20.44
  11   0   1   -1.39    2.19
 -11   0  -1   -0.35    2.31
  11   0   2  581.24   14.78
 -11   0  -2  573.27   15.24
  11   0   3   -1.73    2.08
 -11   0  -3   -1.62    2.19
  11   0   4   76.20    4.27
 -11   0  -4   72.74    4.39
  11   0   5   -1.27    2.08
 -11   0  -5   -0.12    2.31
  11   0   6    3.46    3.46
 -11   0  -6    0.69    2.77
  11   0   7    0.81    2.19
 -11   0  -7   -2.77    2.77
  11   0   8    1.04    2.19
 -11   0  -8   -2.66    2.77
  11   0   9    1.85    2.31
 -11   0  -9   -1.50    2.19
  11   0  10   -1.50    2.77
 -11   0 -10   -0.23    2.19
  11   0  11   -0.46    2.31
 -11   0 -11    1.50    2.77
  11   0  12   -1.27    2.42
 -11   0 -12    3.58    3.00
  11   0  13   -3.00    2.42
 -11   0 -13   -1.15    3.00
  11   0  14   -0.58    3.35
 -11   0 -14    4.62    2.19
  11   0  15   -1.62    7.04
 -11   0 -15   -0.12    2.31
  11   0  16   -1.27    2.54
 -11   0 -16    0.58    2.77
  11   0  17    0.00    2.42
 -11   0 -17   -1.85    3.23
  11   0  18   58.54    4.50
 -11   0 -18   67.55    5.20
  11   0  19    1.73    5.43
 -11   0 -19    0.92    2.66
  11   0  20    1.04    2.66
 -11   0 -20    3.81    3.35
  11   0  21   -1.50    3.93
 -11   0 -21    0.81    4.16
  11   0  22   22.86    3.58
 -11   0 -22   26.09    3.93
  11   0  23    1.04    2.54
 -11   0 -23   -4.85    3.00
  11   0  24    7.85    8.31
 -11   0 -24    4.50    3.58
  11   0  25    1.39    3.58
 -11   0 -25   -0.35    3.69
  11   0  26   10.97    4.50
 -11   0 -26   12.47    3.93
  11   0  27   -0.81    3.58
 -11   0 -27   -1.39    4.39
  11   0  28   38.56    5.31
 -11   0 -28   37.64    5.54
  11   0  29   -0.58    3.23
 -11   0 -29   -4.16    3.58
  11   0  30   35.10    4.39
 -11   0 -30   32.56    5.08
  11   0  31    1.27    4.16
 -11   0 -31    2.89    3.69
  11   0  32  124.70    5.77
 -11   0 -32  120.08    8.89
  11   0  33   -0.12    4.96
 -11   0 -33   -2.31    5.20
  11   0  34    9.58    4.04
 -11   0 -34   12.24    6.12
  11   0  35    3.69   10.51
 -11   0 -35   -0.12    4.73
  11   0  36   16.16    6.23
 -11   0 -36   30.71    5.66
  11   0  37    4.73    7.39
 -11   0 -37   -0.69    6.70
  11   0  38   18.70    9.01
 -11   0 -38   26.09    5.66
  11   0  39   -3.58    9.47
 -11   0 -39    0.58    5.66
  11   0  40   25.29    7.51
 -11   0 -40   26.67    6.12
  11   0  41    4.73    6.93
 -11   0 -41    0.00    6.35
  11   0  42   11.55    7.62
 -11   0 -42   16.86    8.08
  11   0  43    0.81   10.74
 -11   0 -43    1.62    6.47
  11   0  44    0.81   21.59
 -11   0 -44    9.58    8.54
 -11   0 -45   -4.27    7.16
  11   0  46  115.69   29.44
 -11   0 -46  132.43   13.16
 -11   0 -47    4.96   10.85
 -11   0 -48   21.48    8.31
  11   0  49   -6.93   26.33
 -11   0 -49    1.39   10.39
  11   0  50    7.39   24.59
 -11   0 -50    2.66   25.40
 -11   0 -51   -3.35   16.74
  11   1   0  669.68   15.59
  11   1   1   20.21    3.35
 -11  -1  -1   23.09    3.35
  11   1   2    1.39    2.31
 -11  -1  -2    2.19    2.08
  11   1   3    1.04    2.08
 -11  -1  -3   -1.27    3.12
  11   1   4  108.07    5.66
 -11  -1  -4  107.61    4.04
  11   1   5   19.51    2.42
 -11  -1  -5   18.24    2.31
  11   1   6   57.38    3.58
 -11  -1  -6   60.50    3.58
  11   1   7    4.04    2.42
 -11  -1  -7    2.19    2.19
  11   1   8   32.91    2.66
 -11  -1  -8   42.84    4.62
  11   1   9    5.89    2.19
 -11  -1  -9    3.23    2.77
  11   1  10    3.81    2.42
 -11  -1 -10    2.54    2.08
  11   1  11    0.00    2.08
 -11  -1 -11    1.04    2.19
  11   1  12   40.30    3.35
 -11  -1 -12   41.10    3.81
  11   1  13    1.39    2.66
 -11  -1 -13    1.39    2.54
  11   1  14   42.95    3.93
 -11  -1 -14   48.15    3.35
  11   1  15    5.66    2.54
 -11  -1 -15    1.85    2.89
  11   1  16   -0.12    2.54
 -11  -1 -16    2.08    2.89
  11   1  17   51.38    3.69
 -11  -1 -17   55.42    4.62
  11   1  18   71.01    4.73
 -11  -1 -18   86.94    5.89
  11   1  19    5.77    3.46
 -11  -1 -19    7.27    3.81
  11   1  20   32.21    3.35
 -11  -1 -20   37.76    4.39
  11   1  21    7.16    3.12
 -11  -1 -21    3.69    3.35
  11   1  22   59.92    5.31
 -11  -1 -22   62.23    4.27
  11   1  23  106.57    5.08
 -11  -1 -23  118.93    6.35
  11   1  24    9.12    3.81
 -11  -1 -24    7.04    3.00
  11   1  25    0.92    3.58
 -11  -1 -25    2.54    4.73
  11   1  26   -0.81    3.35
 -11  -1 -26   -1.04    3.93
  11   1  27   46.30    5.89
 -11  -1 -27   55.42    5.31
  11   1  28   43.88    6.58
 -11  -1 -28   49.07    5.08
  11   1  29    1.85    5.89
 -11  -1 -29    8.54    4.16
  11   1  30   30.02    5.31
 -11  -1 -30   33.95    5.31
 -11  -1 -31    0.00    4.62
  11   1  32    1.04    4.04
 -11  -1 -32    0.58    4.50
  11   1  33    1.85    4.27
 -11  -1 -33   -2.77    5.77
  11   1  34  176.54    8.54
 -11  -1 -34  208.99    9.81
  11   1  35   -3.00    4.62
 -11  -1 -35    2.19    5.20
  11   1  36   23.21    5.20
 -11  -1 -36   31.41    6.23
  11   1  37    0.69    4.50
 -11  -1 -37    0.35    4.96
  11   1  38   86.25   10.39
 -11  -1 -38   87.98   12.35
  11   1  39   16.63   10.97
 -11  -1 -39   11.32    6.12
  11   1  40    7.74    7.85
 -11  -1 -40    6.35    5.31
  11   1  41  -16.28   17.32
 -11  -1 -41   -2.54    7.85
  11   1  42   31.52   21.36
 -11  -1 -42   14.89    8.31
  11   1  43    5.77   16.74
 -11  -1 -43    3.69    6.12
  11   1  44    7.04   15.47
 -11  -1 -44   10.28    8.08
  11   1  45   17.20   20.67
 -11  -1 -45   16.40    6.35
 -11  -1 -46   -1.27    9.24
  11   1  47   18.01   24.94
 -11  -1 -47    3.81   10.97
 -11  -1 -48    0.00   10.51
  11   1  49   16.51   18.94
 -11  -1 -49    9.24   10.28
 -11  -1 -50    3.81   10.62
 -11  -1 -51   -3.81   16.51
 -11  -1 -52   55.77   24.59
  11   2   0  307.36    8.78
  11   2   1    5.66    2.19
 -11  -2  -1    5.08    2.19
  11   2   2  257.02    8.08
 -11  -2  -2  263.25    9.12
  11   2   3    6.81    2.54
 -11  -2  -3    6.47    2.54
  11   2   4   25.06    2.77
 -11  -2  -4   28.75    2.77
  11   2   5   65.12    3.93
 -11  -2  -5   57.85    3.35
  11   2   6  157.14    5.89
 -11  -2  -6  161.76    6.00
  11   2   7    9.24    2.66
 -11  -2  -7   11.43    2.54
  11   2   8  304.01   12.93
 -11  -2  -8  308.98    9.01
  11   2   9   10.39    3.58
 -11  -2  -9   15.01    3.23
  11   2  10  314.52   12.47
 -11  -2 -10  311.40    9.12
  11   2  11   -0.46    3.23
 -11  -2 -11    1.73    2.77
  11   2  12  197.90    9.12
 -11  -2 -12  196.63    6.70
  11   2  13    2.19    3.12
 -11  -2 -13    0.35    2.77
  11   2  14  193.51    6.70
 -11  -2 -14  188.09    7.27
  11   2  15   36.14    3.58
 -11  -2 -15   37.87    3.46
  11   2  16   85.79    4.96
 -11  -2 -16   89.94    4.27
  11   2  17   97.80    6.70
 -11  -2 -17   95.95    4.50
  11   2  18   48.84    4.73
 -11  -2 -18   61.31    4.39
  11   2  19   -2.89    3.23
 -11  -2 -19   -2.89    3.00
  11   2  20  264.06   10.85
 -11  -2 -20  290.39    9.93
  11   2  21    4.62    3.23
 -11  -2 -21    5.20    3.46
  11   2  22  122.51    7.27
 -11  -2 -22  129.32    6.00
  11   2  23   43.88    5.08
 -11  -2 -23   42.95    5.20
  11   2  24   67.89    5.43
 -11  -2 -24   76.67    4.96
  11   2  25    4.62    4.04
 -11  -2 -25    2.54    4.04
  11   2  26  118.23    7.16
 -11  -2 -26  113.85    5.89
  11   2  27    7.51    5.31
 -11  -2 -27    4.73    3.93
  11   2  28   77.01    4.96
 -11  -2 -28   89.14    6.12
  11   2  29    8.89    6.81
 -11  -2 -29    6.81    4.39
  11   2  30  101.61    6.81
 -11  -2 -30  101.95    7.85
  11   2  31    7.85    4.16
 -11  -2 -31    9.35    4.39
  11   2  32  129.78    8.78
 -11  -2 -32  160.84   11.43
  11   2  33   28.29    5.20
 -11  -2 -33   28.40    5.54
  11   2  34   17.09    4.96
 -11  -2 -34   10.51    5.20
  11   2  35   16.51    4.62
 -11  -2 -35   15.36    5.31
  11   2  36   79.21    8.78
 -11  -2 -36  101.03    6.93
  11   2  37   27.94    5.31
 -11  -2 -37   36.60    5.31
  11   2  38   56.11    7.04
 -11  -2 -38   65.01    6.58
  11   2  39   21.82    7.74
 -11  -2 -39   27.48    5.08
  11   2  40   68.82   11.32
 -11  -2 -40   60.73    7.04
  11   2  41    7.51    9.35
 -11  -2 -41    4.50    5.89
  11   2  42   30.25   13.86
 -11  -2 -42   32.10    9.24
  11   2  43    3.00   11.55
 -11  -2 -43    1.96    8.54
  11   2  44   62.58   22.05
 -11  -2 -44   74.24   10.05
 -11  -2 -45   42.14    8.89
  11   2  46  136.59   31.06
 -11  -2 -46  149.06   16.63
  11   2  47   24.13   13.86
 -11  -2 -47   16.86   13.62
  11   2  48   33.48   19.51
 -11  -2 -48   33.25   10.39
  11   2  49   -3.58   28.29
 -11  -2 -49    0.35    9.35
 -11  -2 -50   42.72    9.93
  11   2  51   10.39   22.40
 -11  -2 -51    3.00   10.16
 -11  -2 -52    7.97   15.59
  11   3   0   13.97    2.77
  11   3   1   50.57    4.04
 -11  -3  -1   44.11    3.93
  11   3   2  140.40    5.66
 -11  -3  -2  139.25    6.23
  11   3   3    0.81    2.19
 -11  -3  -3    1.04    2.42
  11   3   4  240.05    7.74
 -11  -3  -4  252.28    9.81
  11   3   5   33.14    2.77
 -11  -3  -5   24.94    2.77
  11   3   6  116.27    6.23
 -11  -3  -6  109.23    4.50
  11   3   7   41.91    3.58
 -11  -3  -7   41.22    3.35
  11   3   8  145.14    5.54
 -11  -3  -8  142.48    5.20
  11   3   9   43.99    3.00
 -11  -3  -9   44.57    3.23
  11   3  10  735.49   19.17
 -11  -3 -10  705.13   26.67
  11   3  11   10.16    2.77
 -11  -3 -11   13.86    4.39
  11   3  12  623.38   19.74
 -11  -3 -12  639.77   19.63
  11   3  13   38.45    5.43
 -11  -3 -13   53.34    5.77
  11   3  14  113.50    5.66
 -11  -3 -14  119.73    5.77
  11   3  15   22.40    3.35
 -11  -3 -15   25.86    3.69
  11   3  16  150.45    8.20
 -11  -3 -16  151.95    6.00
  11   3  17   -3.81    4.16
 -11  -3 -17   -3.35    2.66
  11   3  18   78.17    4.85
 -11  -3 -18   92.02    7.97
  11   3  19   -0.46    3.58
 -11  -3 -19    3.35    2.66
  11   3  20   57.62    5.43
 -11  -3 -20   65.24    5.20
  11   3  21   32.91    4.16
 -11  -3 -21   25.98    3.12
  11   3  22  105.53    7.04
 -11  -3 -22   95.26    5.20
  11   3  23    0.69    3.00
 -11  -3 -23   -1.04    3.23
  11   3  24  124.24    6.12
 -11  -3 -24  129.32    8.78
  11   3  25   -0.23    3.12
 -11  -3 -25    1.39    3.00
  11   3  26   93.06    8.43
 -11  -3 -26  112.92    6.47
  11   3  27   -3.69    5.43
 -11  -3 -27    4.27    4.16
  11   3  28   80.82    5.43
 -11  -3 -28   70.32    7.39
  11   3  29    0.23    3.81
 -11  -3 -29   -1.85    3.69
  11   3  30  181.51   10.97
 -11  -3 -30  178.50    9.81
  11   3  31   25.75    6.35
 -11  -3 -31   19.40    5.54
  11   3  32   69.05    8.31
 -11  -3 -32   79.21    7.74
  11   3  33   27.60    6.35
 -11  -3 -33   22.17    4.16
  11   3  34   62.12    6.58
 -11  -3 -34   59.81    7.04
  11   3  35    0.35    4.62
 -11  -3 -35   -0.23    5.31
  11   3  36  259.21   17.32
 -11  -3 -36  247.43   14.55
  11   3  37   44.11   12.47
 -11  -3 -37   30.60    5.54
  11   3  38    7.74    8.78
 -11  -3 -38    4.27    6.47
  11   3  39    1.50    7.85
 -11  -3 -39    3.00    5.43
  11   3  40   32.91    6.93
 -11  -3 -40   43.88    8.43
  11   3  41   -1.39   10.39
 -11  -3 -41    3.81    7.74
  11   3  42   51.27   12.35
 -11  -3 -42   56.35    9.93
  11   3  43   14.43   23.67
 -11  -3 -43    2.66    8.20
  11   3  44   89.48   28.06
 -11  -3 -44   60.16   10.74
  11   3  45   -0.12   22.52
 -11  -3 -45    5.77   10.39
  11   3  46  113.27   26.21
 -11  -3 -46  125.85   11.78
 -11  -3 -47    2.89   12.59
  11   3  48   60.85   21.59
 -11  -3 -48   44.45   10.62
  11   3  49   -0.12   19.05
 -11  -3 -49   -2.08    9.24
  11   3  50   38.56   26.44
 -11  -3 -50   42.95   11.55
 -11  -3 -51   -0.35   15.82
  11   4   0    0.00    2.77
  11   4   1   45.26    3.35
 -11  -4  -1   40.07    3.58
  11   4   2    2.31    2.31
 -11  -4  -2    0.69    2.54
  11   4   3   90.29    4.85
 -11  -4  -3   84.40    4.27
  11   4   4   22.17    3.00
 -11  -4  -4   22.05    3.12
  11   4   5   57.27    5.20
 -11  -4  -5   70.66    3.93
  11   4   6   70.32    5.54
 -11  -4  -6   69.28    5.08
  11   4   7    0.69    3.00
 -11  -4  -7   -1.85    2.89
  11   4   8   23.90    3.12
 -11  -4  -8   23.79    2.89
  11   4   9    1.85    3.12
 -11  -4  -9    2.31    2.42
  11   4  10   83.25    5.20
 -11  -4 -10   82.32    4.85
  11   4  11   28.17    3.81
 -11  -4 -11   31.17    3.69
  11   4  12  116.27    5.89
 -11  -4 -12  119.50    5.89
  11   4  13    0.46    2.77
 -11  -4 -13    3.12    3.00
  11   4  14   81.40    4.50
 -11  -4 -14   85.67    6.47
  11   4  15    8.20    3.46
 -11  -4 -15    6.47    3.35
  11   4  16   50.92    5.43
 -11  -4 -16   52.77    4.27
  11   4  17   44.22    5.08
 -11  -4 -17   44.34    3.93
  11   4  18    2.08    3.35
 -11  -4 -18    1.15    2.77
  11   4  19   55.88    5.20
 -11  -4 -19   59.12    5.20
  11   4  20    7.39    3.12
 -11  -4 -20    9.93    3.12
  11   4  21   12.24    3.35
 -11  -4 -21   10.62    2.89
  11   4  22    8.08    3.35
 -11  -4 -22    8.08    2.77
  11   4  23   51.50    4.85
 -11  -4 -23   52.07    5.66
  11   4  24   16.40    5.08
 -11  -4 -24   12.70    3.46
  11   4  25   25.75    6.58
 -11  -4 -25   28.87    4.04
  11   4  26   25.63    4.27
 -11  -4 -26   21.36    3.69
  11   4  27   24.36    4.39
 -11  -4 -27   17.09    3.81
  11   4  28    0.12    3.46
 -11  -4 -28   -0.23    3.81
  11   4  29   23.44    5.43
 -11  -4 -29   26.56    5.08
  11   4  30   18.01    4.96
 -11  -4 -30   14.78    4.27
  11   4  31    2.66    5.54
 -11  -4 -31   10.39    4.73
  11   4  32    9.47    5.66
 -11  -4 -32   11.66    5.66
  11   4  33    5.54    6.81
 -11  -4 -33   -1.73    6.12
  11   4  34   15.82    6.35
 -11  -4 -34   15.59    6.93
  11   4  35   11.43    8.43
 -11  -4 -35   17.32    6.70
  11   4  36  118.23    9.58
 -11  -4 -36  120.31    9.12
  11   4  37    1.04    7.85
 -11  -4 -37   -2.66    5.77
  11   4  38   26.79    7.74
 -11  -4 -38   38.91    8.31
  11   4  39   10.05    7.51
 -11  -4 -39    1.96    7.74
  11   4  40    3.12    7.16
 -11  -4 -40   14.09    9.24
  11   4  41    0.58   13.16
 -11  -4 -41    8.20   11.32
 -11  -4 -42   18.24    9.47
 -11  -4 -43    6.70    9.70
 -11  -4 -44   -2.42   11.66
 -11  -4 -45    6.00   10.28
 -11  -4 -46    3.58    7.97
  11   4  47    8.78   17.90
 -11  -4 -47   -0.81    9.47
  11   4  48   -2.66   16.28
 -11  -4 -48    2.89    9.12
  11   4  49   -5.54   20.67
 -11  -4 -49   10.62   22.17
 -11  -4 -51   12.93   17.55
 -11  -4 -52    6.81   19.97
  11   5   0  125.28    8.08
  11   5   1   35.22    3.69
 -11  -5  -1   34.75    3.81
  11   5   2   24.25    3.23
 -11  -5  -2   22.28    3.00
  11   5   3   35.45    4.04
 -11  -5  -3   39.37    3.46
  11   5   4   21.24    3.23
 -11  -5  -4   18.59    2.66
  11   5   5  115.12    5.89
 -11  -5  -5  114.77    5.66
  11   5   6    3.69    2.66
 -11  -5  -6    1.15    3.23
  11   5   7   -2.42    2.77
 -11  -5  -7   -0.58    2.19
  11   5   8    0.58    2.77
 -11  -5  -8    1.73    3.23
  11   5   9    3.69    2.89
 -11  -5  -9    5.66    3.35
  11   5  10  108.07    7.16
 -11  -5 -10  109.92    5.66
  11   5  11    6.70    3.69
 -11  -5 -11    5.77    3.46
  11   5  12   49.19    3.93
 -11  -5 -12   41.10    4.27
  11   5  13   22.98    3.81
 -11  -5 -13   35.10    5.08
  11   5  14    1.15    3.69
 -11  -5 -14   -3.00    3.23
  11   5  15   18.82    4.04
 -11  -5 -15   22.98    3.35
  11   5  16   -1.62    2.89
 -11  -5 -16    3.46    3.46
  11   5  17   94.68    5.08
 -11  -5 -17  102.18    6.93
  11   5  18   18.01    3.93
 -11  -5 -18   13.39    3.69
  11   5  19   35.22    4.50
 -11  -5 -19   41.10    4.62
  11   5  20   20.78    3.58
 -11  -5 -20   24.71    3.81
  11   5  21   10.39    4.50
 -11  -5 -21   11.78    3.46
  11   5  22    3.93    3.58
 -11  -5 -22    7.39    3.58
  11   5  23   17.78    4.16
 -11  -5 -23   25.75    4.62
  11   5  24   10.74    5.20
 -11  -5 -24    8.20    3.81
  11   5  25   48.96    5.20
 -11  -5 -25   49.65    4.73
  11   5  26   -3.81    5.08
 -11  -5 -26    2.89    4.04
  11   5  27   17.32    4.50
 -11  -5 -27   13.97    5.31
  11   5  28   48.84    6.93
 -11  -5 -28   46.53    5.43
  11   5  29   27.02    5.20
 -11  -5 -29   28.63    4.85
  11   5  30    2.42    5.31
 -11  -5 -30    5.66    5.08
  11   5  31    2.19    5.66
 -11  -5 -31    1.04    4.16
  11   5  32   21.48    5.08
 -11  -5 -32   13.97    5.20
  11   5  33    0.12    6.23
 -11  -5 -33    1.73    4.39
  11   5  34   15.13    9.01
 -11  -5 -34    6.47    4.62
  11   5  35    1.73    5.08
 -11  -5 -35   -1.04    6.23
  11   5  36   17.32    6.00
 -11  -5 -36   22.63    9.93
  11   5  37   52.54    9.93
 -11  -5 -37   50.92    7.16
  11   5  38   16.05   10.74
 -11  -5 -38    5.54    6.70
  11   5  39   10.97    7.74
 -11  -5 -39   -2.08   10.62
  11   5  40   -7.04   14.20
 -11  -5 -40   -3.46    8.89
  11   5  41   17.90    7.74
 -11  -5 -41   30.94   13.74
  11   5  42   11.32   10.51
 -11  -5 -42    7.51    6.35
  11   5  43    7.51    7.04
 -11  -5 -43    1.96    7.51
  11   5  44   21.48   20.90
 -11  -5 -44   18.47   10.05
  11   5  45    8.89   20.67
 -11  -5 -45   -1.27    8.54
  11   5  46    8.43   16.51
 -11  -5 -46   -3.12    8.31
 -11  -5 -47   -1.62    9.70
 -11  -5 -48   45.15   14.09
  11   5  49   14.55   18.13
  11   6   0   13.28    3.12
  11   6   1   20.55    3.23
 -11  -6  -1   15.13    3.12
  11   6   2   53.92    5.66
 -11  -6  -2   60.39    4.39
  11   6   3    2.54    3.23
 -11  -6  -3    3.23    3.69
  11   6   4   -0.46    3.46
 -11  -6  -4    3.12    2.89
  11   6   5   17.32    3.69
 -11  -6  -5   22.28    3.35
  11   6   6   21.36    3.69
 -11  -6  -6   25.86    3.46
  11   6   7    9.12    4.85
 -11  -6  -7    3.23    3.00
  11   6   8   52.42    4.04
 -11  -6  -8   48.61    5.54
  11   6   9    0.12    3.23
 -11  -6  -9    0.00    3.00
  11   6  10   35.10    4.62
 -11  -6 -10   28.75    3.35
  11   6  11    6.00    3.93
 -11  -6 -11   10.85    3.58
  11   6  12  118.93    6.35
 -11  -6 -12  131.74    6.81
  11   6  13    6.93    3.58
 -11  -6 -13    6.00    2.77
  11   6  14   87.06    5.20
 -11  -6 -14   88.67    5.66
  11   6  15   49.07    4.16
 -11  -6 -15   45.61    4.04
  11   6  16   -1.62    3.46
 -11  -6 -16    5.08    3.69
  11   6  17   49.19    5.77
 -11  -6 -17   57.96    4.96
  11   6  18   18.47    3.58
 -11  -6 -18   21.36    3.58
  11   6  19    0.23    3.46
 -11  -6 -19   -2.19    4.16
  11   6  20    8.66    4.04
 -11  -6 -20    2.31    3.00
  11   6  21   -1.04    3.46
 -11  -6 -21   -0.69    3.69
  11   6  22    0.92    4.04
 -11  -6 -22    5.66    3.12
  11   6  23   15.93    5.43
 -11  -6 -23   19.74    5.20
  11   6  24    5.66    5.08
 -11  -6 -24    6.81    3.81
  11   6  25    0.69    5.08
 -11  -6 -25    1.15    5.43
  11   6  26   12.01    4.50
 -11  -6 -26    9.58    3.93
  11   6  27    7.51    5.31
 -11  -6 -27    2.77    4.73
  11   6  28    9.01    5.20
 -11  -6 -28    4.73    4.39
  11   6  29   21.01    7.27
 -11  -6 -29   13.51    5.89
  11   6  30   18.94    6.35
 -11  -6 -30   22.98    7.97
  11   6  31   -3.23    6.58
 -11  -6 -31   -4.96    6.93
  11   6  32   11.08    6.23
 -11  -6 -32    9.35    4.62
  11   6  33    1.15    5.08
 -11  -6 -33    8.43    5.31
  11   6  34   90.41    7.16
 -11  -6 -34   97.91    7.97
  11   6  35    4.73    7.62
 -11  -6 -35   -0.92    5.20
  11   6  36   13.86    7.51
 -11  -6 -36    4.16    6.58
  11   6  37   59.12    9.70
 -11  -6 -37   57.04    9.35
  11   6  38    4.16    8.31
 -11  -6 -38    0.23    7.16
  11   6  39    3.93    7.51
 -11  -6 -39    7.27    5.77
  11   6  40    1.27    9.47
 -11  -6 -40   -3.81    8.43
  11   6  41   -2.08   19.74
 -11  -6 -41    4.39    5.89
  11   6  42    0.46   24.82
 -11  -6 -42    1.27    6.35
  11   6  43    3.46   13.97
 -11  -6 -43   -2.54    9.35
  11   6  44    1.85   16.05
 -11  -6 -44    6.12    8.08
  11   6  45    7.51   12.24
 -11  -6 -45   10.62   12.70
 -11  -6 -46   12.24   13.51
  11   6  47    0.69   13.28
 -11  -6 -47   -1.39   15.70
 -11  -6 -48    6.23   17.78
 -11  -6 -49    0.46   15.13
  11   7   0   59.69    4.39
  11   7   1    2.08    2.89
 -11  -7  -1    2.42    3.93
  11   7   2    2.31    3.00
 -11  -7  -2   -1.27    2.89
  11   7   3    5.89    3.58
 -11  -7  -3    1.62    3.46
  11   7   4   65.12    6.35
 -11  -7  -4   65.81    4.73
  11   7   5    6.00    3.35
 -11  -7  -5    7.27    3.58
  11   7   6    5.43    2.77
 -11  -7  -6    6.58    4.62
  11   7   7    0.00    3.35
 -11  -7  -7    1.04    3.35
  11   7   8   -3.81    3.69
 -11  -7  -8    0.46    4.39
  11   7   9    9.81    4.73
 -11  -7  -9    9.81    2.89
  11   7  10   -2.77    5.20
 -11  -7 -10   -1.04    4.27
  11   7  11   22.86    3.81
 -11  -7 -11   25.40    3.69
  11   7  12   10.51    3.81
 -11  -7 -12   12.59    3.12
  11   7  13   23.21    3.81
 -11  -7 -13   29.44    6.70
  11   7  14    0.35    3.81
 -11  -7 -14    3.35    3.58
  11   7  15    1.96    3.69
 -11  -7 -15    0.35    3.46
  11   7  16    3.23    3.46
 -11  -7 -16    1.04    3.00
  11   7  17    4.73    4.50
 -11  -7 -17   10.05    3.69
  11   7  18   50.57    5.31
 -11  -7 -18   47.34    3.93
  11   7  19    7.97    4.27
 -11  -7 -19    4.73    4.73
  11   7  20    2.31    3.81
 -11  -7 -20    3.58    4.04
  11   7  21    6.23    7.04
 -11  -7 -21   -3.12    4.85
  11   7  22    6.47    4.62
 -11  -7 -22    4.73    4.73
  11   7  23    1.85    4.73
 -11  -7 -23    2.08    3.81
  11   7  24    1.15    5.77
 -11  -7 -24    3.81    4.50
  11   7  25    4.96    4.96
 -11  -7 -25    5.31    4.50
  11   7  26    4.39    4.73
 -11  -7 -26    4.62    4.27
  11   7  27    5.66    6.35
 -11  -7 -27    5.08    5.08
  11   7  28   23.79    7.62
 -11  -7 -28   21.13    5.66
  11   7  29   -4.16    6.35
 -11  -7 -29    0.00    6.00
  11   7  30   -2.19    4.96
 -11  -7 -30   -0.12    4.62
  11   7  31    1.85    5.31
 -11  -7 -31    4.73    5.77
  11   7  32   11.89    6.47
 -11  -7 -32   13.39    5.89
  11   7  33   -2.66    5.89
 -11  -7 -33    1.85    5.77
  11   7  34   22.40    6.12
 -11  -7 -34   22.63    7.62
  11   7  35   10.39    9.12
 -11  -7 -35   20.67   10.28
  11   7  36   33.02    9.12
 -11  -7 -36   17.20    7.27
  11   7  37    4.04    9.93
 -11  -7 -37    3.81    8.31
  11   7  38    4.27    9.93
 -11  -7 -38    6.47    7.16
  11   7  39    5.31   10.39
 -11  -7 -39    6.58    6.93
  11   7  40   -1.04    9.24
 -11  -7 -40    1.96    6.70
  11   7  41    9.01   10.05
 -11  -7 -41   -1.96    6.35
 -11  -7 -42   -2.54   11.20
  11   7  43  -16.63   18.94
 -11  -7 -43   -4.16    6.47
  11   7  44    4.39   15.82
 -11  -7 -44   -6.35   13.62
 -11  -7 -45   -1.62   13.62
 -11  -7 -46    4.96   19.05
 -11  -7 -47    4.96   17.78
 -11  -7 -48    8.08   20.21
  11   8   0   14.09    3.35
  11   8   1    0.58    3.00
 -11  -8  -1    0.81    3.00
  11   8   2   16.63    3.81
 -11  -8  -2   18.47    3.93
  11   8   3    0.81    3.81
 -11  -8  -3    4.39    3.81
  11   8   4    8.78    4.16
 -11  -8  -4   10.85    3.00
  11   8   5    6.35    3.81
 -11  -8  -5    6.12    3.23
  11   8   6   48.84    4.50
 -11  -8  -6   43.53    4.96
  11   8   7    9.35    3.81
 -11  -8  -7   13.97    4.50
  11   8   8   78.63    4.96
 -11  -8  -8   76.32    4.62
  11   8   9   13.74    4.96
 -11  -8  -9   12.01    3.46
  11   8  10    2.89    3.35
 -11  -8 -10    6.93    3.46
  11   8  11   13.16    4.50
 -11  -8 -11   18.47    4.16
  11   8  12    0.69    3.58
 -11  -8 -12   -1.50    3.58
  11   8  13   45.95    4.27
 -11  -8 -13   40.07    4.16
  11   8  14   88.91    7.85
 -11  -8 -14   90.06    6.23
  11   8  15   32.91    5.31
 -11  -8 -15   32.68    5.08
  11   8  16   22.63    4.39
 -11  -8 -16   17.09    4.27
  11   8  17   -2.54    4.50
 -11  -8 -17   -5.54    5.08
  11   8  18   -0.92    3.93
 -11  -8 -18    0.58    4.73
  11   8  19    1.15    4.27
 -11  -8 -19    2.77    5.43
  11   8  20   -0.12    4.16
 -11  -8 -20    5.08    4.85
  11   8  21    0.92    4.96
 -11  -8 -21    3.46    4.16
  11   8  22    4.16    4.96
 -11  -8 -22   -0.46    4.73
  11   8  23   -2.54    4.62
 -11  -8 -23   -3.58    4.85
  11   8  24   45.84    5.89
 -11  -8 -24   49.19    7.39
  11   8  25    3.69    4.96
 -11  -8 -25    0.69    4.50
  11   8  26   53.23    5.77
 -11  -8 -26   44.22    5.54
  11   8  27    0.46    5.31
 -11  -8 -27    1.27    4.73
  11   8  28   12.47   10.51
 -11  -8 -28   15.82    6.00
  11   8  29    4.27    6.00
 -11  -8 -29    3.35    6.12
  11   8  30    6.23    6.93
 -11  -8 -30    3.69    5.43
  11   8  31    6.70    7.16
 -11  -8 -31    3.69    7.04
  11   8  32   26.33    6.47
 -11  -8 -32   28.63    6.58
  11   8  33    1.39   11.20
 -11  -8 -33   -0.12    6.00
  11   8  34   19.17   14.09
 -11  -8 -34    8.31    6.12
  11   8  35   15.59    9.35
 -11  -8 -35    9.58    6.93
  11   8  36    7.97    9.24
 -11  -8 -36    3.81    7.97
  11   8  37   40.87   13.28
 -11  -8 -37   39.03    9.93
  11   8  38   11.08   11.32
 -11  -8 -38    8.66    7.51
  11   8  39   -3.93   14.66
 -11  -8 -39   -0.12    5.20
  11   8  40    6.93   12.93
 -11  -8 -40    4.27    8.89
  11   8  41    1.85   13.28
 -11  -8 -41    0.81    7.85
  11   8  43   -1.62   12.82
 -11  -8 -43   -7.04   22.63
 -11  -8 -44    8.66   13.51
  11   9   0    1.50    4.16
  11   9   1    3.81    4.50
 -11  -9  -1    4.73    4.04
  11   9   2    0.23    5.66
 -11  -9  -2   -1.15    3.58
  11   9   3   16.97    4.27
 -11  -9  -3   10.85    4.39
  11   9   4   -0.69    3.46
 -11  -9  -4    0.23    5.54
  11   9   5    4.27    3.69
 -11  -9  -5    3.69    3.69
  11   9   6   -2.77    4.27
 -11  -9  -6    0.35    3.58
  11   9   7   32.44    4.39
 -11  -9  -7   36.83    4.62
  11   9   8    5.20    6.23
 -11  -9  -8   -3.35    3.93
  11   9   9   15.47    5.31
 -11  -9  -9   13.74    4.27
  11   9  10    4.27    4.16
 -11  -9 -10   -0.23    3.93
  11   9  11    4.16    3.69
 -11  -9 -11    4.73    3.46
  11   9  12   10.16    6.23
 -11  -9 -12    8.54    4.73
  11   9  13   46.99    6.70
 -11  -9 -13   49.42    5.66
  11   9  14    8.78    4.85
 -11  -9 -14   12.82    4.39
  11   9  15   44.22    6.47
 -11  -9 -15   30.83    5.31
  11   9  16    5.54    4.16
 -11  -9 -16   10.39    4.39
  11   9  17    5.89    5.89
 -11  -9 -17    4.39    6.81
  11   9  18   11.32    4.85
 -11  -9 -18    5.89    4.85
  11   9  19   13.28    5.77
 -11  -9 -19   14.55    4.50
  11   9  20   95.37    9.12
 -11  -9 -20   93.76    7.51
  11   9  21   28.52    6.12
 -11  -9 -21   33.95    6.47
  11   9  22    9.58    4.39
 -11  -9 -22    8.66    4.96
  11   9  23    1.15    8.43
 -11  -9 -23    2.54    5.31
  11   9  24    6.58    4.85
 -11  -9 -24    8.66    4.73
  11   9  25    2.08    5.31
 -11  -9 -25    5.08    4.85
  11   9  26    0.00    6.58
 -11  -9 -26    2.31    5.66
  11   9  27   13.05    6.12
 -11  -9 -27   10.85    5.66
  11   9  28    4.39    5.89
 -11  -9 -28    6.58    5.43
  11   9  29   -2.19    8.89
 -11  -9 -29    2.08    6.00
  11   9  30    3.69    7.39
 -11  -9 -30    2.42    6.70
  11   9  31   12.35   13.16
 -11  -9 -31    7.16    5.66
  11   9  32    1.62    6.47
 -11  -9 -32   -0.92    5.77
  11   9  33   36.83   13.16
 -11  -9 -33   22.63    8.08
  11   9  34    1.04    8.66
 -11  -9 -34    4.16    8.43
  11   9  35    0.92    8.31
 -11  -9 -35    1.15    6.12
  11   9  36    6.00    9.35
 -11  -9 -36    0.12    5.89
  11   9  37   19.28   11.55
 -11  -9 -37   25.17    7.51
 -11  -9 -38    5.08    7.39
 -11  -9 -39    2.54    7.97
  11   9  40   12.70   11.66
 -11  -9 -40    5.20   17.43
  11   9  41    3.93   11.43
 -11  -9 -41    4.04   20.90
 -11  -9 -42   -2.66   18.82
  11  10   0   35.45    4.39
  11  10   1    2.89    4.39
 -11 -10  -1   -2.08    3.69
  11  10   2   22.05    4.50
 -11 -10  -2   23.79    4.73
  11  10   3   21.94    4.50
 -11 -10  -3   14.66    4.50
  11  10   4   32.33    5.31
 -11 -10  -4   42.26    4.96
  11  10   5    9.24    4.50
 -11 -10  -5    9.12    4.96
  11  10   6   72.28    6.00
 -11 -10  -6   75.97    6.12
  11  10   7    0.69    7.97
 -11 -10  -7    2.77    4.27
  11  10   8   43.41    6.35
 -11 -10  -8   39.95    5.20
  11  10   9    8.08    5.31
 -11 -10  -9    6.23    3.81
  11  10  10   15.36    4.96
 -11 -10 -10   11.20    4.50
  11  10  11   13.16    4.73
 -11 -10 -11   12.70    4.27
  11  10  12   37.53    5.08
 -11 -10 -12   40.87    4.96
  11  10  13   -0.58    4.39
 -11 -10 -13    2.77    5.89
  11  10  14   46.88    5.54
 -11 -10 -14   50.11    5.89
  11  10  15   40.18    5.31
 -11 -10 -15   30.94    6.58
  11  10  16   38.22    5.89
 -11 -10 -16   38.80    4.73
  11  10  17   -4.73    5.31
 -11 -10 -17    0.12    4.27
  11  10  18   49.07    5.77
 -11 -10 -18   47.34    7.62
  11  10  19   45.03    7.04
 -11 -10 -19   61.54    6.00
  11  10  20   27.25    5.89
 -11 -10 -20   19.05    5.54
  11  10  21   10.16    5.77
 -11 -10 -21    0.23    5.66
  11  10  22   24.94    5.31
 -11 -10 -22   29.56    5.20
  11  10  23   -2.42    6.35
 -11 -10 -23   -2.54    5.54
  11  10  24   30.25    6.58
 -11 -10 -24   30.94    5.31
  11  10  25    0.46    5.54
 -11 -10 -25   -1.39    6.58
  11  10  26   20.90    5.77
 -11 -10 -26   26.33    6.47
  11  10  27   -0.12    8.08
 -11 -10 -27    0.23    6.81
  11  10  28   23.90    6.35
 -11 -10 -28   20.67    6.58
  11  10  29   -1.27    6.81
 -11 -10 -29    2.89    6.47
  11  10  30   56.11   10.51
 -11 -10 -30   54.04    8.20
  11  10  31   10.28    8.54
 -11 -10 -31    7.16    6.70
  11  10  32   35.91   20.44
 -11 -10 -32   49.42    7.27
  11  10  33   -1.96   21.24
 -11 -10 -33    2.42    7.04
  11  10  34   24.48   10.16
 -11 -10 -34   15.01    8.08
  11  10  35   -2.77    9.35
 -11 -10 -35    4.04   16.86
  11  10  36    4.39    9.12
 -11 -10 -36    3.23    8.78
  11  10  37  -12.35   17.43
 -11 -10 -37   -1.62   19.63
 -11 -10 -38   28.17   22.98
  11  10  39   -6.12   14.78
 -11 -10 -39    3.00   20.21
  11  11   0   15.24    5.31
  11  11   1    4.85    4.50
 -11 -11  -1    2.42    5.20
  11  11   2   30.48    5.20
 -11 -11  -2   34.18    5.20
  11  11   3   -4.73    5.08
 -11 -11  -3   -2.19    5.31
  11  11   4  103.45    6.81
 -11 -11  -4  126.43    8.08
  11  11   5   -0.58    5.20
 -11 -11  -5   -0.46    5.20
  11  11   6   19.86    4.96
 -11 -11  -6   22.28    5.20
  11  11   7   -0.46    7.74
 -11 -11  -7    1.85    4.73
  11  11   8   31.52    5.54
 -11 -11  -8   39.72    4.96
  11  11   9    2.66    4.50
 -11 -11  -9    2.77    4.73
  11  11  10   65.35    8.08
 -11 -11 -10   66.85    7.04
  11  11  11    0.69    7.39
 -11 -11 -11   -1.27    6.35
  11  11  12   41.22    6.58
 -11 -11 -12   37.76    5.43
  11  11  13   -1.27    5.54
 -11 -11 -13    0.00    4.73
  11  11  14   43.18    7.62
 -11 -11 -14   56.11    7.39
  11  11  15    2.19    5.89
 -11 -11 -15    0.35    5.66
  11  11  16   13.39    5.43
 -11 -11 -16   22.28    6.58
  11  11  17    4.04    5.43
 -11 -11 -17    6.00    5.66
  11  11  18   49.88    6.35
 -11 -11 -18   53.69    7.85
  11  11  19    1.62    5.20
 -11 -11 -19    5.20    5.43
  11  11  20   34.52    7.51
 -11 -11 -20   41.22    8.43
  11  11  21    1.39    6.47
 -11 -11 -21   -1.62    4.73
  11  11  22   64.08    8.54
 -11 -11 -22   60.39    6.58
  11  11  23   -2.31    4.85
 -11 -11 -23   -1.04    6.23
  11  11  24   59.23    9.12
 -11 -11 -24   58.65    7.97
  11  11  25   -0.81    5.54
 -11 -11 -25   -4.39    6.47
  11  11  26   34.18    8.08
 -11 -11 -26   20.90    6.81
  11  11  27    3.58    5.54
 -11 -11 -27    0.81    5.89
  11  11  28   72.51    9.47
 -11 -11 -28   97.68   13.62
  11  11  29    1.73    7.62
 -11 -11 -29    0.23    6.81
  11  11  30   83.02   11.32
 -11 -11 -30   55.77    9.01
  11  11  31   -7.16    8.43
 -11 -11 -31   -3.12    6.23
  11  11  32   21.01    9.12
 -11 -11 -32   19.17    6.81
  11  11  33   -3.93    9.81
 -11 -11 -33    0.12    8.08
  11  11  34   46.65   23.67
 -11 -11 -34   54.73   13.05
 -11 -11 -35   -1.27   10.74
  11  11  36    3.23   11.32
 -11 -11 -36   -4.50   11.78
 -11 -11 -37   10.28   22.17
[truncated: 541,426 more chars]
